# Supplementary material for: Sex affects transcriptional associations with schizophrenia across the dorsolateral prefrontal cortex, hippocampus, and caudate nucleus
Source: Nat Commun. 2024 May 10;15:3980. doi: 10.1038/s41467-024-48048-z (PMC11087501; doi:10.1038/s41467-024-48048-z)
Supplement: Supplementary file 4 — Data S1 [file 41467_2024_48048_MOESM4_ESM.gz]

Archive with 1 entries (1 files):
- differential_expression_analysis_4features_sex.txt
