# Supplementary material for: Sex affects transcriptional associations with schizophrenia across the dorsolateral prefrontal cortex, hippocampus, and caudate nucleus
Source: Nat Commun. 2024 May 10;15:3980. doi: 10.1038/s41467-024-48048-z (PMC11087501; doi:10.1038/s41467-024-48048-z)
Supplement: Supplementary file 5 — Data S2 [file 41467_2024_48048_MOESM5_ESM.xlsx]

## Sheet: magma_enrichment_results
VARIABLE	NGENES	BETA	BETA_STD	SE	P	GWAS_set	-log10P	fdr_bh	fdr_bonferroni	Status	Brain Region
caudate__down	223	-0.040595	-0.0025258	0.068022	0.72467	SCHIZOPHRENIA	0.13986	0.85307	1	Downregulated	Caudate
caudate__up	340	0.016171	0.0012411	0.056481	0.38732	SCHIZOPHRENIA	0.41193	0.77464	1	Upregulated	Caudate
dlpfc__down	76	0.049769	0.0018101	0.1342	0.35538	SCHIZOPHRENIA	0.449307	0.77464	1	Downregulated	DLPFC
dlpfc__up	104	-0.08365	-0.0035581	0.10441	0.78849	SCHIZOPHRENIA	0.103204	0.85307	1	Upregulated	DLPFC
hippocampus__down	31	0.12337	0.0028668	0.20231	0.271	SCHIZOPHRENIA	0.567031	0.77464	1	Downregulated	Hippocampus
hippocampus__up	30	-0.18947	-0.0043313	0.1805	0.85307	SCHIZOPHRENIA	0.0690153	0.85307	1	Upregulated	Hippocampus
caudate__down	218	0.0036443	0.00022645	0.12561	0.48843	HEIGHT	0.311198	0.93354	1	Downregulated	Caudate
caudate__up	334	-0.14907	-0.011453	0.099203	0.93354	HEIGHT	0.0298671	0.93354	1	Upregulated	Caudate
dlpfc__down	75	-0.20073	-0.007325	0.20767	0.83312	HEIGHT	0.0792924	0.93354	1	Downregulated	DLPFC
dlpfc__up	101	-0.087439	-0.003702	0.20405	0.66586	HEIGHT	0.176617	0.93354	1	Upregulated	DLPFC
hippocampus__down	30	-0.58041	-0.013401	0.38691	0.9332	HEIGHT	0.0300253	0.93354	1	Downregulated	Hippocampus
hippocampus__up	30	-0.41862	-0.0096656	0.36257	0.87587	HEIGHT	0.0575603	0.93354	1	Upregulated	Hippocampus
caudate__up	3	-0.3572	-0.049849	0.9685	0.6434	DEPRESSION	0.191519	0.6434	0.6434	Upregulated	Caudate
caudate__down	213	0.082579	0.0051125	0.096026	0.19491	BMI	0.710166	0.60183	1	Downregulated	Caudate
caudate__up	334	0.065986	0.00511	0.078606	0.20061	BMI	0.697647	0.60183	1	Upregulated	Caudate
dlpfc__down	75	-0.093663	-0.0034452	0.16518	0.71465	BMI	0.145907	0.8004	1	Downregulated	DLPFC
dlpfc__up	102	0.027079	0.0011613	0.16176	0.43353	BMI	0.362981	0.8004	1	Upregulated	DLPFC
hippocampus__down	28	-0.076438	-0.0017187	0.31977	0.59446	BMI	0.225877	0.8004	1	Downregulated	Hippocampus
hippocampus__up	30	-0.24626	-0.0057312	0.2921	0.8004	BMI	0.0966929	0.8004	1	Upregulated	Hippocampus
caudate__down	225	-0.067763	-0.0042044	0.057889	0.87911	BIPOLAR	0.0559568	0.87911	1	Downregulated	Caudate
caudate__up	341	-0.00909	-0.00069363	0.045906	0.57848	BIPOLAR	0.237712	0.87911	1	Upregulated	Caudate
dlpfc__down	76	-0.10253	-0.0037021	0.097677	0.85307	BIPOLAR	0.0690153	0.87911	1	Downregulated	DLPFC
dlpfc__up	105	-0.032157	-0.0013644	0.087441	0.64347	BIPOLAR	0.191472	0.87911	1	Upregulated	DLPFC
hippocampus__down	32	-0.086727	-0.0020327	0.16341	0.7022	BIPOLAR	0.153539	0.87911	1	Downregulated	Hippocampus
hippocampus__up	31	-0.15546	-0.0035863	0.1471	0.85471	BIPOLAR	0.0681812	0.87911	1	Upregulated	Hippocampus
caudate__down	222	0.049174	0.0030619	0.057556	0.19645	AUTISM	0.706748	0.338355	1	Downregulated	Caudate
caudate__up	340	0.027087	0.0020851	0.04821	0.28711	AUTISM	0.541952	0.344532	1	Upregulated	Caudate
dlpfc__down	76	0.23838	0.0086959	0.098721	0.0078773	AUTISM	2.10362	0.0472638	0.0472638	Downregulated	DLPFC
dlpfc__up	103	0.073156	0.0031061	0.097086	0.22557	AUTISM	0.646719	0.338355	1	Upregulated	DLPFC
hippocampus__down	32	0.24871	0.0058896	0.15169	0.050551	AUTISM	1.29627	0.151653	0.303306	Downregulated	Hippocampus
hippocampus__up	30	0.063005	0.0014446	0.16431	0.35069	AUTISM	0.455077	0.35069	1	Upregulated	Hippocampus
caudate__down	213	-0.097167	-0.0059938	0.06291	0.93877	ANOREXIA	0.0274408	0.98262	1	Downregulated	Caudate
caudate__up	332	-0.064711	-0.0049782	0.051068	0.89744	ANOREXIA	0.0469946	0.98262	1	Upregulated	Caudate
dlpfc__down	75	-0.24171	-0.0088584	0.11449	0.98262	ANOREXIA	0.0076144	0.98262	1	Downregulated	DLPFC
dlpfc__up	100	0.023808	0.0010073	0.097752	0.40379	ANOREXIA	0.393844	0.98262	1	Upregulated	DLPFC
hippocampus__down	28	-0.22541	-0.0050498	0.22265	0.84432	ANOREXIA	0.0734929	0.98262	1	Downregulated	Hippocampus
hippocampus__up	29	-0.11527	-0.002628	0.19798	0.71979	ANOREXIA	0.142794	0.98262	1	Upregulated	Hippocampus
caudate__down	218	0.14114	0.0087539	0.059657	0.0089961	ADHD	2.04595	0.0539766	0.0539766	Downregulated	Caudate
caudate__up	338	-0.010604	-0.00081804	0.050507	0.58314	ADHD	0.234227	0.83205	1	Upregulated	Caudate
dlpfc__down	75	0.077052	0.0028067	0.10655	0.23479	ADHD	0.62932	0.70437	1	Downregulated	DLPFC
dlpfc__up	102	-0.061551	-0.002614	0.10037	0.73015	ADHD	0.136588	0.83205	1	Upregulated	DLPFC
hippocampus__down	30	-0.026078	-0.000601	0.19843	0.55228	ADHD	0.257841	0.83205	1	Downregulated	Hippocampus
hippocampus__up	30	-0.16386	-0.0037764	0.17028	0.83205	ADHD	0.0798506	0.83205	1	Upregulated	Hippocampus
