# Supplementary material for: Sex affects transcriptional associations with schizophrenia across the dorsolateral prefrontal cortex, hippocampus, and caudate nucleus
Source: Nat Commun. 2024 May 10;15:3980. doi: 10.1038/s41467-024-48048-z (PMC11087501; doi:10.1038/s41467-024-48048-z)
Supplement: Supplementary file 6 — Data S3 [file 41467_2024_48048_MOESM6_ESM.xlsx]

## Sheet: caudate_gsea
ID	Description	setSize	enrichmentScore	NES	pvalue	p.adjust	qvalue	rank	leading_edge	core_enrichment
GO:0007549	dosage compensation	29	-0.962823	-2.54475	1e-10	3.0445e-07	2.83895e-07	3	tags=7%, list=0%, signal=7%	TSIX/XIST
GO:0009048	dosage compensation by inactivation of X chromosome	27	-0.965232	-2.53633	1e-10	3.0445e-07	2.83895e-07	3	tags=7%, list=0%, signal=7%	TSIX/XIST
GO:0040029	epigenetic regulation of gene expression	149	-0.730398	-2.57185	1.42492e-07	0.000289211	0.000269685	712	tags=6%, list=4%, signal=6%	H3C11/H3C3/H3C2/KLF2/HMGA2/H3C1/H3C10/TSIX/XIST
GO:0048844	artery morphogenesis	60	-0.649949	-1.98849	1.61193e-05	0.0245376	0.022881	2061	tags=40%, list=11%, signal=36%	SIX1/FOXF1/JAG1/MYOCD/LRP2/FKBP10/NOTCH3/ENG/EFEMP2/PDGFRB/FOXC1/BMP4/APOE/PRDM1/WNT11/APOB/ACVRL1/ADGRF5/GJA5/EDN1/TBX2/MDK/FOLR1/FOXC2
C0003486	Aortic Aneurysm	215	-0.68135	-2.49531	1.56617e-09	1.87048e-05	1.66129e-05	2837	tags=38%, list=15%, signal=33%	HDAC1/IFIH1/ND5/PTENP1/HBEGF/PPARG/STAT3/HIF1A/ND4/FN1/ND1/EZH2/ERBB2/IL1B/COL1A1/IL6R/FCGRT/COX3/RGS1/CTSK/PPP1R42/ND6/XBP1/COX1/SLC2A10/MYH11/THBS1/TYRP1/AOC3/LYVE1/CDKN2B/TSPYL2/TIMP3/TGFBR2/RGS6/EGR1/EFEMP2/EGF/CDKN2A/COX2/ACTA2/TRIP13/CASP4/APOE/KLF15/SPATC1L/GLI2/AR/TLR4/ANGPT2/ZIC3/CDH5/SMAD6/LGALS3/TAGLN/CCL4L2/MPO/NOD2/TNF/LTB4R/ACVRL1/IL23A/PRSS55/FBN2/SERPINE1/EDN1/MSC/NOS3/PTGS2/PECAM…
C0004509	Azoospermia	182	0.87697	2.41889	1.20174e-07	0.000717622	0.000637367	81	tags=5%, list=0%, signal=5%	USP9Y/DDX3Y/KDM5D/EIF1AY/TTTY13/GSTM1/FASLG/GTF2A1L/TXNDC2
C0026985	Myelodysplasia	168	-0.697787	-2.49545	4.39408e-07	0.00174928	0.00155365	567	tags=9%, list=3%, signal=9%	GATA2/MECOM/DLK1/CD34/HMGA2/GRAP2/FLT3/IL6/NAGS/GFI1/CDA/ZRSR2/CSF3/MMP9/XIST
C1969372	Tubulointerstitial fibrosis	262	-0.612223	-2.25819	8.65683e-07	0.00244778	0.00217404	1722	tags=20%, list=9%, signal=18%	HSPB1/SPARC/PTGDR2/MYD88/LRP2/PLPP3/KL/HGF/NOTCH3/EGR1/PDGFRB/ANGPT4/TEK/ABCC8/FOXC1/MYO1C/CCN2/CLEC11A/TLR4/LOC102724560/ANGPT2/GPNMB/LGALS3/SNAI1/NOD2/FABP4/TNF/MYC/PRSS55/SESN2/SERPINE1/TNFRSF10D/CBS/MSC/SDC4/NIBAN1/CAV1/NOS3/GRAP2/CDKN1A/IL6/ICAM1/NRK/ACE2/AGTR1/SOCS3/MMRN1/CXCL8/LCN2/S100A8/MMP9/XIST
C0042133	Uterine Fibroids	477	-0.516204	-2.02325	1.02478e-06	0.00244778	0.00217404	2144	tags=18%, list=12%, signal=17%	VDR/EGR2/SLC66A3/FZD4/GNRH1/WASF3/RAD51/PGR/TACR2/THBS1/NTSR1/SORD/SDS/TSC22D3/TSPYL2/GPER1/MYOCD/MCL1/PTPN22/PON1/ENG/EGR1/ADGRV1/PDGFRB/BSG/EGF/MAGEC3/CDKN2A/COX2/SMTN/TNFSF10/MIR3681HG/SLC2A1/AR/CDK2/COL4A2/SLC3A2/CCN2/FKBP5/ANGPT2/SARDH/PLIN2/FAS/LGALS3/GJC1/MPO/GRM2/CD24/TNF/CYP1A1/ITGA5/ACVRL1/ATF3/PRSS55/CYP19A1/SERPINE1/EDN1/IFITM1/CYP24A1/TES/CAV1/CD34/NOS3/POTEF/HMGA2/PTGS2/KRT19/HK3/SL…
C0023267	Fibroid Tumor	354	-0.56605	-2.16129	2.52704e-06	0.00503007	0.00446754	1492	tags=17%, list=8%, signal=16%	EGR1/ADGRV1/ANGPT4/TEK/EGF/MAGEC3/CDKN2A/COX2/SMTN/TNFSF10/SLC2A1/AR/CDK2/SLC3A2/CCN2/ANGPT2/SARDH/PLIN2/LGALS3/MPO/GRM2/CD24/TNF/MYC/TIE1/CYP1A1/ATF3/CYP19A1/SERPINE1/EDN1/IFITM1/TES/CAV1/CD34/NOS3/VWF/POTEF/HMGA2/PTGS2/KRT19/SLC2A4/FGR/CDKN1A/KLF11/IL18R1/PECAM1/IL6/KLF4/COL4A5/SLC27A6/MMRN1/CXCR1/CXCL8/DES/PCDH11X/GLI1/IGFBP3/TSIX/XIST
C0220650	Metastatic malignant neoplasm to brain	327	-0.570246	-2.16988	6.31969e-06	0.0107823	0.00957647	1686	tags=18%, list=9%, signal=17%	HERC5/VCAM1/AXIN2/PTPN22/SIK1/NOTCH3/LYPD1/RGS6/EGR1/PDGFRB/EGF/TAGLN2/CDKN2A/CCL28/COX2/FOXC1/ZFP36/FOXP3/CLSPN/KDR/GLI2/TNFSF10/TG/MELTF/AR/ANGPT2/SMAD6/SNAI1/CD24/TNF/MYC/CSTA/MFSD2A/ACVRL1/DSC2/IL23A/CYP19A1/SLC5A5/FLT1/CLDN5/FUT1/ITGB3/CAV1/CD34/PTGS2/CAVIN3/LAMC2/TNFRSF12A/HYAL1/KLF4/SELE/NGFR/SLPI/CXCL8/CA1/HP/MMP9/IGFBP3/XIST
C1334978	Non-Hereditary Clear Cell Renal Cell Carcinoma	14	0.985442	2.19597	7.78646e-06	0.0116242	0.0103242	5	tags=14%, list=0%, signal=14%	KDM5D/UTY
C0598935	Tumor Initiation	429	-0.515579	-2.00748	1.38866e-05	0.0184275	0.0163667	2173	tags=18%, list=12%, signal=16%	GLDC/ENPEP/ELOVL2/FZD4/RAD51/SIX1/PGR/SIM2/IRS2/PARD3/JAG1/FGFR3/YAP1/PSD4/FEZF1-AS1/HSPB1/SPARC/HMOX1/MYD88/MCL1/NRP2/FOXM1/LAMA3/HGF/NOTCH3/RGS6/BSG/CDK1/EGF/COX2/FOXC1/FOXP3/KDR/FBP1/NFKBIA/PCK2/GLI2/AR/ABCB1/ERG/NKX3-1/EMP2/SNAI1/MAOA/NOD2/CD24/TNF/MYC/CYP1A1/EPHB4/OTX2/CYP19A1/TGM2/FZD6/BCL3/ALDH1L1/ITGB3/CAV1/OLFM4/HMGA2/TWIST1/ANXA3/PTGS2/DKK1/GRAP2/ST14/IL6/KLF4/FOXC2/MMRN1/NGFR/CCL3/FOSL…
C0586989	Varicella Zoster Virus Infection	7	-0.959119	-1.89522	2.39839e-05	0.028644	0.0254406	283	tags=57%, list=2%, signal=56%	IL6/SOCS3/HLA-DQB1/CXCL8
C0333559	Infarction, Lacunar	30	-0.804962	-2.15334	4.30258e-05	0.0467143	0.04149	1947	tags=73%, list=11%, signal=66%	SHC2/PLIN1/ALDH2/PLAT/PTX3/PON1/NOTCH3/PRKCH/ABCC8/FOXC1/APOE/ABCA1/ANGPT2/FBN2/EDN1/NOS3/PTGS2/SERPINA3/IL6/AGTR1/HP/MMP9

## Sheet: dlpfc_gsea
ID	Description	setSize	enrichmentScore	NES	pvalue	p.adjust	qvalue	rank	leading_edge	core_enrichment
GO:0007549	dosage compensation	29	-0.956465	-2.78599	1e-10	2.02133e-07	1.65228e-07	3	tags=10%, list=0%, signal=10%	BRCA1/TSIX/XIST
GO:0009048	dosage compensation by inactivation of X chromosome	27	-0.958365	-2.75854	1e-10	2.02133e-07	1.65228e-07	3	tags=11%, list=0%, signal=11%	BRCA1/TSIX/XIST
GO:0009617	response to bacterium	471	-0.541397	-2.27004	1e-10	2.02133e-07	1.65228e-07	3198	tags=38%, list=18%, signal=32%	F2RL1/TMEM255A/SELENOS/THBD/ZFP36/CDC73/BMP6/P2RX7/NAALADL2/MMRN2/RNF213/CAPN2/PYCARD/RIPK2/IRAK2/IL7R/LOXL1/SSC5D/LY86/EPHA2/NFKB1/OAS2/IL10RA/WFDC3/LYN/CCL2/ABL1/NFKBIA/TLR9/GRN/OAS1/TLR3/MRC1/F2R/HMCN1/H2BC10/IL6R/RHOA/CD1D/PYGL/KLK5/RBPJ/EMILIN2/LEAP2/SHPK/RPL30/IRAK3/GBP4/GSTP1/MAPKAPK2/SMAD6/CD4/LILRB1/LYG1/TLR1/TNFSF8/TRDN/TLR5/IFI44/CASP4/FKBP5/TSPO/FCGR2B/SIGLEC16/CDK19/BMP2/HPGD/FUCA2/S…
GO:0040029	epigenetic regulation of gene expression	148	-0.686185	-2.56419	1.2634e-07	0.000191531	0.000156562	1264	tags=7%, list=7%, signal=7%	LMNA/H3C2/H3C6/BRCA1/PADI2/H3-3B/SPI1/KLF2/H3C7/TSIX/XIST
GO:0042119	neutrophil activation	32	-0.785513	-2.31967	3.61295e-07	0.000365149	0.000298481	2594	tags=72%, list=14%, signal=62%	GRN/PLPP6/STXBP3/FCGR2B/ITGAM/CCL5/PTAFR/ANXA1/PREX1/CD177/MYD88/STXBP2/SYK/SPI1/IL18/PRAM1/ITGB2/ANXA3/FCER1G/TYROBP/LILRA2/CXCR2/CXCL8
GO:0061844	antimicrobial humoral immune response mediated by antimicrobial peptide	35	-0.767745	-2.28394	3.15504e-07	0.000365149	0.000298481	2418	tags=51%, list=13%, signal=45%	H2BC10/KLK5/LEAP2/RPL30/H2BC11/RNASE6/CXCL10/GNLY/H2BC21/ANG/NOD2/PPBP/CXCL11/CXCL1/CXCL8/LTF/S100A12/S100A9
GO:0050778	positive regulation of immune response	414	-0.499107	-2.08601	5.74538e-07	0.000497714	0.000406842	2018	tags=28%, list=11%, signal=26%	IFI16/IL4R/MNDA/GAB2/CD4/WNK1/LILRB1/LAMP1/GATA2/PAK2/SHB/IL1R1/ICOSLG/FCGR2B/PARP9/MFAP4/C1R/ITGAM/FYB1/CCL5/VAV1/NMI/LGALS9/TRIM62/HLA-DPB1/PTAFR/ANXA1/RAET1E/CD74/TGFB1/PSEN1/PLSCR1/HAVCR2/LAT2/TREM2/TRIM56/PTPN22/PRKCQ/CD177/IL10/A2M/C5AR1/PRKCH/CMTM3/NFAM1/PTPN6/B2M/HLA-DRA/NLRC5/HLA-F/ZC3H12A/NCKAP1L/HLA-E/SYK/GBP1/SPI1/PLCG2/RGCC/HLA-B/HLA-DRB1/IL18/SASH3/HLA-A/FGR/BTNL9/HLX/CFI/LAPTM5/ELF…
GO:0006956	complement activation	40	-0.749749	-2.30013	1.13995e-06	0.00076807	0.000627837	1668	tags=50%, list=9%, signal=46%	MFAP4/C1R/TREM2/A2M/RGCC/CFI/IL1B/CD55/CFB/C1QB/C1QA/C1QC/C3/C7/FCN1/C4B/C4A/CR1/VSIG4/CR2
GO:0002764	immune response-regulating signaling pathway	359	-0.518801	-2.12787	1.09752e-06	0.00076807	0.000627837	2916	tags=35%, list=16%, signal=30%	PYCARD/RIPK2/IRAK2/TSPAN6/AP3B1/PLPP4/MEFV/SLC15A3/LYN/ABL1/NFKBIA/CD33/TLR9/IRAK4/TASL/OAS1/TLR3/CD81/ALPK1/NFATC2/YES1/ERMAP/UNC93B1/CARD11/HSPA1A/IRAK3/IRF1/DDX60/MAPKAPK2/MNDA/WNK1/LILRB1/TLR1/TLR5/PAK2/SHB/LACC1/ICOSLG/FCGR2B/PIK3AP1/IFIH1/FYB1/TLR7/TNFAIP3/CD300LF/VAV1/NMI/RNF135/HLA-DPB1/CD14/ERBIN/PSEN1/BIRC3/PLSCR1/HAVCR2/CTSS/LAT2/TREM2/HSPA1B/PTPN22/NLRP2B/CASP1/PRKCQ/C5AR1/PRKCH/CMTM3…
GO:0009620	response to fungus	38	-0.764521	-2.32759	1.46866e-06	0.000863519	0.000705859	954	tags=39%, list=5%, signal=37%	TRIM62/MYD88/SYK/SPI1/PLCG2/GNLY/CX3CR1/CLEC7A/TLR4/SCIMP/CLEC4E/LTF/S100A12/S100A9/S100A8
GO:0002237	response to molecule of bacterial origin	277	-0.560551	-2.24164	1.56641e-06	0.000863519	0.000705859	3116	tags=38%, list=17%, signal=32%	THBD/ZFP36/CDC73/BMP6/P2RX7/CAPN2/PYCARD/RIPK2/IRAK2/LOXL1/SSC5D/LY86/NFKB1/IL10RA/LYN/CCL2/ABL1/NFKBIA/TLR9/MRC1/F2R/RHOA/SHPK/IRAK3/GSTP1/MAPKAPK2/SMAD6/LILRB1/TLR1/TSPO/FCGR2B/CDK19/HPGD/SASH1/EDN1/CCL5/HADHB/TNFAIP3/ABCA1/SIRT2/LGALS9/PTAFR/CD14/NOTCH1/TGFB1/ERBIN/FGFR2/HAVCR2/TREM2/DUSP10/PTPN22/IRF8/CASP1/CARD16/NOS3/TNFRSF1B/IL10/APOB/C5AR1/B2M/LILRB2/ZC3H12A/MYD88/CD180/CD68/CXCL10/SPI1/P…
GO:0050832	defense response to fungus	28	-0.763483	-2.22226	1.86395e-06	0.000941917	0.000769943	879	tags=39%, list=5%, signal=37%	TRIM62/SPI1/PLCG2/GNLY/CX3CR1/CLEC7A/CLEC4E/LTF/S100A12/S100A9/S100A8
GO:0052547	regulation of peptidase activity	350	-0.518361	-2.12963	2.38986e-06	0.00111478	0.000911242	3117	tags=34%, list=17%, signal=29%	RPS27L/RENBP/SERPING1/RPS6KA1/A2ML1/HIP1R/PYCARD/RIPK2/PSMB8/BIN1/DAP/PICALM/WFDC3/MEFV/TFPI/FNIP1/LYN/TMED10/APH1A/GRN/TIMP3/SERPINI2/F2R/CLDN4/RHOA/CIDEB/CASP10/PLAUR/SOX2/ANXA2/GPER1/THBS1/PCOLCE/CFLAR/BLID/CD109/ANTXR1/IFI16/NKX3-1/BST2/SERPINB6/PAK2/AGER/SPOCK1/UACA/HDAC1/DLC1/SERPINB8/LGALS9/AGT/FBLN1/BIRC5/SERPINF2/BIRC3/TNFAIP8/LAMP3/SPOCK3/EGLN3/RFFL/CASP1/CARD16/A2M/HIP1/SERPINB1/BCL2L1…
GO:0009611	response to wounding	496	-0.467487	-1.97231	2.74661e-06	0.00118968	0.000972467	3198	tags=35%, list=18%, signal=30%	F2RL1/ATP7A/SMAD4/MPL/SMPD1/THBD/YAP1/ZFP36/SERPING1/PAPSS2/DAG1/ENPP4/GPR4/SRSF6/RREB1/TRIM72/AIF1/PAX6/ANO6/AP3B1/S100A10/PLAT/TFPI/MYOF/LYN/DST/GRN/FERMT2/FOXC2/HSPB1/F2R/PPARA/CNTF/CLDN4/RHOA/AHNAK/LMAN1/IL6ST/PLAUR/FZD6/SOX2/ZFP36L2/EMILIN2/ANXA5/STXBP3/ANXA2/KDR/THBS1/CFLAR/KANK1/CD109/AJUBA/ZFP36L1/ST3GAL4/PDGFRA/AK3/GP5/F11/GNA13/FZD7/ELK3/GLI3/B4GALT1/GATA2/CTNNA1/ACVRL1/AGER/ITGA5/TSPO/…
GO:0006959	humoral immune response	136	-0.673457	-2.4929	3.08768e-06	0.00124825	0.00102034	2468	tags=48%, list=14%, signal=42%	CD81/H2BC10/KLK5/RBPJ/FOXJ1/BST1/LEAP2/RPL30/EBI3/FCGR2B/MFAP4/C1R/H2BC11/NOTCH1/RNASE6/TREM2/ALOX5/A2M/TFEB/PTPN6/HLA-E/CXCL10/RGCC/HLA-DRB1/HLA-A/GNLY/CFI/H2BC21/IL1B/CD55/IFNA13/PTPRC/CFB/IL6/ANG/C1QB/POU2AF1/TREM1/C1QA/C1QC/GPR183/IFNA2/HLA-DQB1/C3/TF/LYZ/SLPI/C7/NOD2/FCN1/DMBT1/C4B/C4A/CD28/SLC11A1/CR1/PPBP/CXCL11/VSIG4/CXCL1/CXCL8/LTF/S100A12/S100A9/CR2
GO:0006958	complement activation, classical pathway	24	-0.786416	-2.18873	3.52703e-06	0.00125811	0.00102841	1627	tags=54%, list=9%, signal=49%	C1R/TREM2/CFI/CD55/C1QB/C1QA/C1QC/C3/C7/C4B/C4A/CR1/CR2
GO:0002283	neutrophil activation involved in immune response	17	-0.843189	-2.18208	3.47538e-06	0.00125811	0.00102841	2162	tags=82%, list=12%, signal=73%	STXBP3/ITGAM/PTAFR/CD177/MYD88/STXBP2/SYK/SPI1/PRAM1/ITGB2/ANXA3/FCER1G/TYROBP/LILRA2
GO:0043300	regulation of leukocyte degranulation	44	-0.687009	-2.15113	5.06305e-06	0.00170569	0.00139426	3807	tags=64%, list=21%, signal=50%	HMOX1/FOXF1/PLA2G3/VAMP8/UNC13D/F2RL1/LYN/IL4R/GAB2/LAMP1/GATA2/FCGR2B/ITGAM/RAC2/LGALS9/PTAFR/CD177/HLA-F/NCKAP1L/STXBP2/SYK/SPI1/FGR/PRAM1/CD84/ITGB2/ADGRE2/CEACAM1
GO:0019730	antimicrobial humoral response	54	-0.6898	-2.25945	5.47729e-06	0.00174812	0.00142895	1468	tags=39%, list=8%, signal=36%	H2BC11/RNASE6/HLA-E/CXCL10/HLA-A/GNLY/H2BC21/ANG/TF/LYZ/SLPI/NOD2/DMBT1/SLC11A1/PPBP/CXCL11/CXCL1/CXCL8/LTF/S100A12/S100A9
GO:0032692	negative regulation of interleukin-1 production	32	-0.733627	-2.16645	6.90713e-06	0.00209315	0.00171099	2707	tags=59%, list=15%, signal=51%	MEFV/CD33/PYDC2/GSTP1/GHRL/AQP4/TNFAIP3/TREM2/CARD16/IL10/SERPINB1/MIR98/ZC3H12A/LILRB4/CX3CR1/ACP5/CEACAM1/FFAR1/IL1R2
GO:0019221	cytokine-mediated signaling pathway	373	-0.500098	-2.06161	7.24872e-06	0.00209315	0.00171099	3154	tags=36%, list=17%, signal=30%	SMAD4/MPL/CXCL12/YAP1/SPPL2A/STAT2/IFI27/PYCARD/RIPK2/IRAK2/IL7R/IL11RA/LIMS1/OSMR/LEPR/OAS2/IL10RA/LILRB5/LYN/CCL2/NFKBIA/IRAK4/OAS1/IL6R/CNTF/GPR17/IL6ST/CARD14/HSPA1A/TNFRSF13C/TP53/IRAK3/IRF1/PYDC2/IL4R/IL10RB/GSTP1/PARP14/CD4/WNK1/TRAF1/LILRB1/EBI3/CASP4/IL1R1/PARP9/SAMHD1/STAT5A/EDN1/IFITM2/CCL5/TNFAIP3/CD300LF/NMI/H2BC11/IL20RA/NOTCH1/IL31RA/CD74/IFNLR1/BIRC3/TREM2/TRIM56/HSPA1B/NLRP2B/RFF…
GO:0002701	negative regulation of production of molecular mediator of immune response	35	-0.709166	-2.10968	7.6816e-06	0.00211733	0.00173075	2080	tags=46%, list=11%, signal=41%	IRAK3/LILRB1/BST2/FCGR2B/TGFB1/TGFB3/IL10/HLA-F/CD22/LILRB4/ACP5/IFNA2/CD96/TWIST1/NOD2/CR1
GO:0052548	regulation of endopeptidase activity	324	-0.519329	-2.11904	8.13746e-06	0.00214546	0.00175374	3117	tags=34%, list=17%, signal=29%	RPS27L/RENBP/SERPING1/RPS6KA1/A2ML1/HIP1R/PYCARD/RIPK2/PSMB8/BIN1/DAP/PICALM/WFDC3/MEFV/TFPI/FNIP1/LYN/TMED10/APH1A/TIMP3/SERPINI2/F2R/RHOA/CIDEB/CASP10/PLAUR/SOX2/ANXA2/GPER1/THBS1/CFLAR/BLID/CD109/IFI16/NKX3-1/BST2/SERPINB6/PAK2/AGER/SPOCK1/UACA/HDAC1/DLC1/SERPINB8/LGALS9/AGT/BIRC5/SERPINF2/BIRC3/TNFAIP8/LAMP3/SPOCK3/EGLN3/RFFL/CASP1/CARD16/A2M/HIP1/SERPINB1/BCL2L11/SERPINH1/WFIKKN2/PSMB9/SYK/R…
GO:0002313	mature B cell differentiation involved in immune response	25	-0.775169	-2.18444	8.53569e-06	0.00214906	0.00175668	1698	tags=52%, list=9%, signal=47%	FCGR2B/DOCK10/IRF8/IL10/SPI1/PLCG2/DLL1/ITM2A/ADA/IL6/POU2AF1/GPR183/CR1
GO:0098581	detection of external biotic stimulus	19	-0.815601	-2.17461	8.85989e-06	0.00214906	0.00175668	2798	tags=74%, list=15%, signal=62%	SSC5D/CD1D/TLR1/TREM2/HLA-B/HLA-DRB1/HLA-A/CLEC7A/TLR4/TLR2/NLRC4/NOD2/DMBT1/C4B
GO:0002886	regulation of myeloid leukocyte mediated immunity	52	-0.676619	-2.19501	1.14741e-05	0.0026761	0.0021875	4147	tags=63%, list=23%, signal=49%	RIGI/CD300A/ARG1/HMOX1/FOXF1/MAVS/PLA2G3/VAMP8/UNC13D/F2RL1/LYN/IL4R/GAB2/GATA2/FCGR2B/ITGAM/RAC2/LGALS9/PTAFR/CD177/STXBP2/HLA-E/SYK/SPI1/FGR/CX3CR1/PRAM1/CD84/ITGB2/FCGR1A/ADGRE2/C3/TYROBP
GO:0001525	angiogenesis	461	-0.471219	-1.97884	1.35467e-05	0.00304249	0.002487	2743	tags=33%, list=15%, signal=29%	CARD10/LEPR/AIMP1/HYAL1/CCL2/ABL1/NOTCH3/HIF3A/GRN/CYP1B1/TIE1/TLR3/FOXC2/HSPB1/MIR30A/DCN/EPHB4/PGF/NIBAN2/EMC10/RHOA/RNH1/RBPJ/CALD1/CYSLTR1/VSTM4/EMILIN2/ANXA2/SP1/KDR/THBS1/TJP1/RHOB/PDGFRA/FOXO4/GNA13/GHRL/CSPG4/ELK3/FLT1/B4GALT1/GATA2/SHB/ACVRL1/ITGA5/RUNX1/ITGB1/TGFBR1/ITGAV/SASH1/EDN1/MMP14/EMP2/ROBO4/TNFAIP3/SLC12A2/NFE2L2/CD34/AGT/GPNMB/ANGPTL4/ANXA1/NOTCH1/AMOTL2/FGFR2/HSPG2/ANGPT4/VEZ…
GO:0002478	antigen processing and presentation of exogenous peptide antigen	36	-0.690098	-2.0739	1.49372e-05	0.00323497	0.00264433	1899	tags=56%, list=10%, signal=50%	DNM2/FCGR2B/CTSV/HLA-DOB/HLA-DPB1/CD74/CTSS/HLA-DOA/B2M/HLA-DRA/HLA-F/HLA-E/HLA-DRB1/HLA-A/FCGR1A/HLA-DQB1/FCER1G/HLA-DQA1/IFI30/HLA-DRB5
GO:0061082	myeloid leukocyte cytokine production	47	-0.645234	-2.04955	1.66846e-05	0.0034888	0.00285182	4147	tags=57%, list=23%, signal=44%	RIGI/UBE2J1/HMOX1/MAVS/CD36/SIRT1/P2RX7/PYCARD/RIPK2/TLR3/IRAK3/MAPKAPK2/LILRB1/TLR7/CD74/TGFB1/TGFB3/MYD88/SYK/PLCG2/GPRC5B/LAPTM5/TLR4/ACP5/TWIST1/LITAF/NOD2
GO:0002719	negative regulation of cytokine production involved in immune response	26	-0.754453	-2.13086	1.82722e-05	0.00369341	0.00301907	2080	tags=50%, list=11%, signal=44%	IRAK3/LILRB1/BST2/TGFB1/TGFB3/IL10/HLA-F/LILRB4/ACP5/IFNA2/CD96/TWIST1/NOD2
GO:0045591	positive regulation of regulatory T cell differentiation	19	-0.797469	-2.12626	2.09268e-05	0.00384545	0.00314335	1467	tags=47%, list=8%, signal=44%	LGALS9/DUSP10/LILRB2/HLA-DRA/HLA-DRB1/LILRB4/VSIR/IL2RG/CR1
GO:0032613	interleukin-10 production	49	-0.644193	-2.05674	2.06803e-05	0.00384545	0.00314335	1880	tags=47%, list=10%, signal=42%	LILRB1/AGER/FCGR2B/LGALS9/CD34/TREM2/TIGIT/MIR98/SYK/PLCG2/HLA-DRB1/SASH3/DLL1/LILRB4/VSIR/CLEC7A/PDCD1LG2/TLR4/IL6/TLR2/TYROBP/NOD2/CD28
GO:0032653	regulation of interleukin-10 production	49	-0.644193	-2.05674	2.06803e-05	0.00384545	0.00314335	1880	tags=47%, list=10%, signal=42%	LILRB1/AGER/FCGR2B/LGALS9/CD34/TREM2/TIGIT/MIR98/SYK/PLCG2/HLA-DRB1/SASH3/DLL1/LILRB4/VSIR/CLEC7A/PDCD1LG2/TLR4/IL6/TLR2/TYROBP/NOD2/CD28
GO:0002366	leukocyte activation involved in immune response	235	-0.560266	-2.21222	2.16166e-05	0.00385538	0.00315147	2702	tags=38%, list=15%, signal=33%	SNAP23/LYN/ABL1/GRN/HLA-DMB/CD81/IL6R/TFRC/TP53/DOCK2/STXBP3/APLF/IL4R/GAB2/LILRB1/LAMP1/GATA2/SHB/FCGR2B/ITGAM/FGL2/DOCK10/RAC2/NMI/PTGDR/LGALS9/PTAFR/ANXA1/CD74/TGFB1/PSEN1/PTGDS/HAVCR2/LAT2/TREM2/IRF8/CD177/IL10/ICAM1/PTPN6/HLA-DRA/ITGAL/HLA-F/ZC3H12A/NCKAP1L/MYD88/DYSF/STXBP2/CD180/SYK/SPI1/PLCG2/HLA-DRB1/IL18/FGR/APBB1IP/HLX/NKG7/DLL1/CX3CR1/PRAM1/CD84/IFNA13/PTPRC/ITM2A/ITGB2/ADA/TLR4/IL6/A…
GO:0071216	cellular response to biotic stimulus	203	-0.589598	-2.29616	2.53084e-05	0.00438486	0.00358428	3107	tags=40%, list=17%, signal=33%	ZFP36/CDC73/BMP6/PPP1R15B/CAPN2/PYCARD/RIPK2/IRAK2/LY86/NFKB1/LYN/CCL2/ABL1/NFKBIA/TLR9/MRC1/RHOA/TP53/SHPK/GSTP1/LILRB1/TLR1/TSPO/FCGR2B/CDK19/SASH1/CCL5/HADHB/TNFAIP3/ABCA1/SIRT2/PTAFR/CD14/NOTCH1/TGFB1/HAVCR2/TREM2/PTPN22/IRF8/CASP1/CARD16/NOS3/TNFRSF1B/IL10/CDA/BCL2L11/LILRB2/ZC3H12A/MYD88/CD180/SYK/CD68/CXCL10/SPI1/PLCG2/CSF3/IL18/IL1A/SMC1A/CX3CR1/IL1B/CD55/CLEC7A/TBXA2R/PDCD1LG2/TLR4/IL6/C…
GO:0071605	monocyte chemotactic protein-1 production	17	-0.802026	-2.07556	2.76896e-05	0.0045381	0.00370954	3545	tags=94%, list=20%, signal=76%	SELENOK/OAS3/C1QTNF3/OAS1/GSTP1/AGER/LGALS9/ERBIN/MCOLN2/SYK/CD84/IL1B/CLEC7A/APOD/TWIST1/NOD2
GO:0071637	regulation of monocyte chemotactic protein-1 production	17	-0.802026	-2.07556	2.76896e-05	0.0045381	0.00370954	3545	tags=94%, list=20%, signal=76%	SELENOK/OAS3/C1QTNF3/OAS1/GSTP1/AGER/LGALS9/ERBIN/MCOLN2/SYK/CD84/IL1B/CLEC7A/APOD/TWIST1/NOD2
GO:0002263	cell activation involved in immune response	239	-0.556542	-2.20521	3.09317e-05	0.00460543	0.00376457	2702	tags=37%, list=15%, signal=32%	SNAP23/LYN/ABL1/GRN/HLA-DMB/CD81/IL6R/TFRC/TP53/DOCK2/STXBP3/APLF/IL4R/GAB2/LILRB1/LAMP1/GATA2/SHB/FCGR2B/ITGAM/FGL2/DOCK10/RAC2/NMI/PTGDR/LGALS9/PTAFR/ANXA1/CD74/TGFB1/PSEN1/PTGDS/HAVCR2/LAT2/TREM2/IRF8/CD177/IL10/ICAM1/PTPN6/HLA-DRA/ITGAL/HLA-F/ZC3H12A/NCKAP1L/MYD88/DYSF/STXBP2/CD180/SYK/SPI1/PLCG2/HLA-DRB1/IL18/FGR/APBB1IP/HLX/NKG7/DLL1/CX3CR1/PRAM1/CD84/IFNA13/PTPRC/ITM2A/ITGB2/ADA/TLR4/IL6/A…
GO:0043903	regulation of biological process involved in symbiotic interaction	49	-0.638261	-2.03779	3.03839e-05	0.00460543	0.00376457	2403	tags=41%, list=13%, signal=36%	TRIM21/CIITA/CD4/TRIM38/FUCA2/ITGAV/IFITM2/LGALS9/TRIM62/CD74/IFITM3/HLA-DRB1/IFITM1/TRIM59/CAV1/GSN/IFNA2/FCN1/CXCL8/LTF
GO:0002712	regulation of B cell mediated immunity	52	-0.616946	-2.00142	3.11383e-05	0.00460543	0.00376457	2373	tags=35%, list=13%, signal=30%	TFRC/FOXJ1/APLF/FCGR2B/TGFB1/TREM2/IL10/PTPN6/HLA-E/CD55/PTPRC/FCGR1A/CD40/C3/NOD2/CD28/CR1/CR2
GO:0002889	regulation of immunoglobulin mediated immune response	52	-0.616946	-2.00142	3.11383e-05	0.00460543	0.00376457	2373	tags=35%, list=13%, signal=30%	TFRC/FOXJ1/APLF/FCGR2B/TGFB1/TREM2/IL10/PTPN6/HLA-E/CD55/PTPRC/FCGR1A/CD40/C3/NOD2/CD28/CR1/CR2
GO:0042060	wound healing	376	-0.481449	-1.98111	3.31943e-05	0.00479263	0.0039176	3154	tags=36%, list=17%, signal=30%	SMAD4/MPL/SMPD1/THBD/YAP1/SERPING1/PAPSS2/DAG1/ENPP4/GPR4/SRSF6/RREB1/TRIM72/ANO6/AP3B1/S100A10/PLAT/TFPI/MYOF/LYN/DST/FERMT2/FOXC2/HSPB1/F2R/PPARA/CLDN4/RHOA/AHNAK/LMAN1/IL6ST/PLAUR/FZD6/EMILIN2/ANXA5/STXBP3/ANXA2/KDR/THBS1/CFLAR/KANK1/CD109/AJUBA/ST3GAL4/PDGFRA/AK3/GP5/F11/GNA13/FZD7/ELK3/GLI3/B4GALT1/GATA2/ACVRL1/ITGA5/ITGB1/TGFBR1/MYLK/FERMT1/EDN1/OCLN/TNFAIP3/JAML/SLC12A2/VAV1/PEAR1/NFE2L2/C…
GO:0032928	regulation of superoxide anion generation	21	-0.770411	-2.09133	3.50072e-05	0.00493683	0.00403547	1971	tags=71%, list=11%, signal=64%	HVCN1/PON3/F2RL1/GSTP1/ITGAM/AGT/TGFB1/CD177/SYK/CYBA/CLEC7A/ITGB2/ACP5/TYROBP/FPR2
GO:0045589	regulation of regulatory T cell differentiation	28	-0.711646	-2.07138	3.59469e-05	0.00495413	0.00404961	2077	tags=39%, list=11%, signal=35%	IRF1/LGALS9/DUSP10/LILRB2/HLA-DRA/HLA-DRB1/LILRB4/VSIR/IL2RG/CD28/CR1
GO:0043312	neutrophil degranulation	12	-0.867199	-2.05916	3.86585e-05	0.00508104	0.00415335	2162	tags=83%, list=12%, signal=73%	STXBP3/ITGAM/PTAFR/CD177/STXBP2/SYK/SPI1/PRAM1/ITGB2/ANXA3
GO:0009595	detection of biotic stimulus	31	-0.697342	-2.03657	3.93814e-05	0.00508104	0.00415335	3331	tags=58%, list=18%, signal=47%	SMO/YAP1/SSC5D/CD1D/TLR1/TSPO/TREM2/HLA-B/HLA-DRB1/HLA-A/CLEC7A/TLR4/SRPX/TLR2/NLRC4/NOD2/DMBT1/C4B
GO:0002430	complement receptor mediated signaling pathway	10	-0.885308	-1.98266	3.81917e-05	0.00508104	0.00415335	1107	tags=70%, list=6%, signal=66%	C5AR1/FPR3/C3AR1/FPR2/FPR1/CR1/CR2
GO:0048002	antigen processing and presentation of peptide antigen	57	-0.627634	-2.06613	4.24454e-05	0.00536227	0.00438324	3084	tags=51%, list=17%, signal=42%	MARCHF8/PYCARD/TAP1/HLA-DMB/SAR1B/DNM2/FCGR2B/CTSV/HLA-DOB/HLA-DPB1/CD74/CTSS/TREM2/HLA-DOA/HLA-C/B2M/HLA-DRA/HLA-F/HLA-E/HLA-B/HLA-DRB1/HLA-A/FCGR1A/HLA-DQB1/FCER1G/HLA-DQA1/IFI30/HLA-DRB5/SLC11A1
GO:0032691	negative regulation of interleukin-1 beta production	28	-0.708134	-2.06115	4.34881e-05	0.00538187	0.00439926	2707	tags=57%, list=15%, signal=49%	MEFV/CD33/PYDC2/GSTP1/GHRL/AQP4/TNFAIP3/TREM2/CARD16/SERPINB1/MIR98/ZC3H12A/LILRB4/CX3CR1/ACP5/FFAR1
GO:0002720	positive regulation of cytokine production involved in immune response	67	-0.637307	-2.13823	4.77768e-05	0.00579437	0.00473644	3740	tags=54%, list=21%, signal=43%	MAVS/CD36/SIRT1/RSAD2/F2RL1/CD226/P2RX7/PYCARD/RIPK2/TLR3/CD81/MAPKAPK2/LILRB1/IL1R1/LACC1/TLR7/CD74/B2M/HLA-F/MYD88/HLA-E/SYK/PLCG2/GPRC5B/IL18/SASH3/HLA-A/LAPTM5/IL1B/CD55/CLEC7A/TLR4/IL6/FZD5/SCIMP/NOD2
GO:0002335	mature B cell differentiation	29	-0.743969	-2.16703	5.31877e-05	0.00632412	0.00516947	1698	tags=48%, list=9%, signal=44%	FCGR2B/DOCK10/IRF8/IL10/SPI1/PLCG2/DLL1/ITM2A/ADA/IL6/POU2AF1/GPR183/IL2RG/CR1
GO:0098543	detection of other organism	15	-0.819394	-2.03609	5.4353e-05	0.0063384	0.00518114	2798	tags=80%, list=15%, signal=68%	SSC5D/CD1D/TLR1/HLA-B/HLA-DRB1/HLA-A/CLEC7A/TLR4/TLR2/NLRC4/NOD2/DMBT1
GO:0007159	leukocyte cell-cell adhesion	337	-0.497339	-2.02973	5.56023e-05	0.00636174	0.00520022	2954	tags=36%, list=16%, signal=31%	AIF1/ARID1A/PYCARD/RIPK2/IL7R/IGF2/AP3B1/LYN/CCL2/ABL1/HLA-DMB/PPARA/CD81/SMARCD2/YES1/RHOA/TFRC/SOX13/CD1D/IL6ST/CARD11/FOXJ1/TNFRSF13C/TWSG1/IRF1/IL4R/ST3GAL4/SELPLG/CD4/WNK1/LILRB1/OLR1/GLI3/EBI3/LRRC32/SHB/AGER/ITGA5/ICOSLG/RUNX1/FCGR2B/ITGB1/MSN/ITPKB/FGL2/CCL5/VAV1/RAC2/FUT4/LGALS9/HLA-DOB/HLA-DPB1/PTAFR/GPNMB/ANXA1/CD74/HAVCR2/DUSP10/ACTL6A/ALOX5/PTPN22/PRKCQ/TIGIT/CD177/IL10/CBFB/ICAM1/HL…
GO:0043299	leukocyte degranulation	70	-0.592725	-1.99479	5.68513e-05	0.00638419	0.00521857	3807	tags=56%, list=21%, signal=44%	HMOX1/FOXF1/PIK3CG/PLA2G3/HCK/VAMP8/UNC13D/F2RL1/SNAP23/LYN/STXBP3/IL4R/GAB2/LAMP1/GATA2/FCGR2B/ITGAM/RAC2/PTGDR/LGALS9/PTAFR/PTGDS/LAT2/CD177/HLA-F/NCKAP1L/STXBP2/SYK/SPI1/FGR/NKG7/PRAM1/CD84/ITGB2/ADGRE2/MILR1/ANXA3/CEACAM1/FCGR3A
GO:0070076	histone lysine demethylation	27	0.94552	2.72531	6.22199e-05	0.00686003	0.00560753	5	tags=7%, list=0%, signal=7%	KDM5D/UTY
GO:0042100	B cell proliferation	70	-0.583631	-1.96419	7.30942e-05	0.00791506	0.00646994	2682	tags=44%, list=15%, signal=38%	IL7R/LYN/ABL1/TLR9/CD81/NFATC2/TFRC/CARD11/BST1/TNFRSF13C/MNDA/AHR/SHB/FCGR2B/CD74/IL10/NCKAP1L/CD180/SASH3/CD22/IFNA13/PTPRC/ADA/TLR4/CD40/GPR183/IFNA2/TYROBP/GAPT/IKZF3/CR2
GO:0002521	leukocyte differentiation	491	-0.444355	-1.87415	7.56503e-05	0.00804813	0.00657871	3613	tags=35%, list=20%, signal=29%	CYP26B1/MFNG/SIRT1/LRRC8A/STAT3/PLA2G3/TRIB1/SPN/ARID2/IL4I1/AIRE/PIAS3/ZMIZ1/IL15/SMARCC1/RSAD2/PARP1/SOS2/CHD7/MIR125B1/F2RL1/ATP7A/ZBTB7B/RPS6/IRF2BP2/ARID1A/RIPK2/IL7R/PATZ1/AP3B1/EPHA2/LEPR/FARP2/FNIP1/LYN/ABL1/TLR9/FBXO7/SYVN1/TLR3/TNFAIP6/TOB2/CD81/CMTM7/SMARCD2/IL6R/RHOA/TFRC/SOX13/CD1D/TCIRG1/RBPJ/CARD11/FOXJ1/RIPK3/TP53/ZFP36L2/NRROS/DOCK2/BATF2/ANXA2/IRF1/TMEM64/CD109/ZFP36L1/IFI16/IL4…
GO:0006482	protein demethylation	31	0.937156	2.75917	8.01731e-05	0.00814526	0.00665811	5	tags=6%, list=0%, signal=6%	KDM5D/UTY
GO:0008214	protein dealkylation	31	0.937156	2.75917	8.01731e-05	0.00814526	0.00665811	5	tags=6%, list=0%, signal=6%	KDM5D/UTY
GO:0032496	response to lipopolysaccharide	261	-0.545955	-2.17483	8.05929e-05	0.00814526	0.00665811	3116	tags=36%, list=17%, signal=31%	THBD/ZFP36/CDC73/BMP6/P2RX7/CAPN2/PYCARD/RIPK2/IRAK2/LOXL1/LY86/NFKB1/IL10RA/LYN/CCL2/ABL1/NFKBIA/TLR9/MRC1/F2R/RHOA/SHPK/IRAK3/GSTP1/MAPKAPK2/SMAD6/LILRB1/TSPO/CDK19/HPGD/SASH1/EDN1/CCL5/HADHB/TNFAIP3/ABCA1/LGALS9/PTAFR/CD14/NOTCH1/TGFB1/ERBIN/FGFR2/HAVCR2/TREM2/DUSP10/PTPN22/IRF8/CASP1/CARD16/NOS3/TNFRSF1B/IL10/APOB/LILRB2/ZC3H12A/MYD88/CD180/CD68/CXCL10/SPI1/PLCG2/CSF3/IL18/IL1A/SELE/CX3CR1/IL…
GO:0030593	neutrophil chemotaxis	71	-0.675591	-2.28864	8.59642e-05	0.00854569	0.00698543	1808	tags=42%, list=10%, signal=38%	ITGA1/DAPK2/EDN1/MOSPD2/CCL5/JAML/VAV1/RAC2/CD74/PREX1/C5AR1/NCKAP1L/SYK/CXCL10/JAM3/CSF3R/IL1B/ITGB2/TREM1/C3AR1/FCER1G/NOD2/CXCR2/PPBP/CXCL11/CXCL1/CXCL8/S100A12/S100A9/S100A8
GO:0042742	defense response to bacterium	165	-0.612074	-2.32523	9.71258e-05	0.00906109	0.00740673	3023	tags=47%, list=17%, signal=39%	P2RX7/MMRN2/RNF213/PYCARD/RIPK2/IL7R/SSC5D/EPHA2/OAS2/WFDC3/TLR9/GRN/OAS1/TLR3/H2BC10/IL6R/KLK5/RBPJ/EMILIN2/LEAP2/RPL30/GBP4/CD4/LYG1/TNFSF8/TLR5/CASP4/SIGLEC16/SIRT2/H2BC11/RNASE6/HAVCR2/TREM2/IRF8/MPEG1/IL10/C5AR1/TFEB/STAB1/MYD88/HLA-E/SYK/IL18/HLA-A/FGR/GNLY/CYBA/H2BC21/IL1B/RNASE4/GBP2/RNASE1/TLR4/IL6/FCGR1A/ANG/TREM1/ACP5/ANXA3/TLR2/TF/LYZ/FCER1G/SLPI/NLRC4/NOD2/DMBT1/AQP1/FPR2/SLC11A1/PLA…
GO:0002697	regulation of immune effector process	295	-0.519911	-2.09304	9.58399e-05	0.00906109	0.00740673	2626	tags=35%, list=14%, signal=30%	LYN/TLR9/TMBIM6/GRN/HLA-DMB/TLR3/CD81/TFRC/CD1D/KLK5/FOXJ1/RIPK3/APLF/IRAK3/IL4R/DDX60/MAPKAPK2/GAB2/NCF1/LILRB1/BST2/AHR/LAMP1/GATA2/SHB/IL1R1/LACC1/AGER/FCGR2B/ITGAM/FGL2/TLR7/VAV1/RAC2/LGALS9/PTAFR/ANXA1/RAET1E/CD74/WAS/TGFB1/HAVCR2/TREM2/TGFB3/DUSP10/PTPN22/CD177/TNFRSF1B/IL10/A2M/ICAM1/PTPN6/B2M/HLA-DRA/HLA-F/ZC3H12A/NCKAP1L/MYD88/STXBP2/HLA-E/SYK/SPI1/PLCG2/HLA-B/GPRC5B/HLA-DRB1/IL18/SASH3/…
GO:0030449	regulation of complement activation	16	-0.792384	-2.01964	9.52513e-05	0.00906109	0.00740673	1297	tags=50%, list=7%, signal=46%	TREM2/A2M/IL1B/CD55/C3/CR1/VSIG4/CR2
GO:0042110	T cell activation	440	-0.463076	-1.93169	9.39792e-05	0.00906109	0.00740673	3669	tags=38%, list=20%, signal=31%	PHF10/PIK3CG/ZP3/CLEC4A/CYP26B1/STAT3/TMIGD2/SELENOK/SPN/BTN3A1/CD209/ARID2/IL4I1/AIRE/MAP3K8/ZMIZ1/IL15/SMARCC1/RSAD2/NCSTN/SOS2/CHD7/TNFAIP8L2/F2RL1/CXADR/ATP7A/ZBTB7B/RPS6/P2RX7/AIF1/ARID1A/PYCARD/RIPK2/IL7R/IGF2/PATZ1/AP3B1/LEPR/LYN/CCL2/ABL1/LMO1/HLA-DMB/CD81/SMARCD2/IL6R/YES1/RHOA/TFRC/SOX13/CD1D/TCIRG1/IL6ST/CARD11/FOXJ1/TNFRSF13C/RIPK3/TWSG1/TP53/ZFP36L2/DOCK2/IRF1/ZFP36L1/IL4R/CDK6/CD4/L…
GO:0048708	astrocyte differentiation	72	-0.610651	-2.06875	9.94683e-05	0.00913903	0.00747043	3422	tags=51%, list=19%, signal=42%	LAMB2/MT3/SMO/POU3F2/PAX6/GPR37L1/BIN1/ROR1/ABL1/SOX9/GRN/CNTF/IL6ST/CDK6/ID4/AGER/BMP2/GFAP/NOTCH1/PSEN1/LAMC3/TREM2/SOX8/C5AR1/PLPP3/IFNGR1/DLL1/IL1B/TLR4/IL6/CNTN2/C1QA/NKX2-2/MAG/PLP1/S100A9/S100A8
GO:0016577	histone demethylation	28	0.943778	2.70369	0.000101405	0.00917791	0.00750222	5	tags=7%, list=0%, signal=7%	KDM5D/UTY
GO:0016064	immunoglobulin mediated immune response	113	-0.645072	-2.34545	0.000110582	0.0092338	0.0075479	2568	tags=42%, list=14%, signal=36%	HLA-DMB/CD81/TFRC/TCIRG1/FOXJ1/APLF/IL4R/FCGR2B/C1R/HLA-DOB/HLA-DPB1/CD74/TGFB1/TREM2/IL10/HLA-DOA/PTPN6/B2M/HLA-DRA/MYD88/HLA-E/HLA-DRB1/CFI/CD55/PTPRC/TLR8/FCGR1A/C1QB/CD40/C1QA/C1QC/IL21R/HLA-DQB1/C3/FCER1G/CSF2RB/HLA-DQA1/C7/HLA-DRB5/NOD2/FCGR3A/GAPT/C4B/C4A/CD28/CR1/CR2
GO:0002455	humoral immune response mediated by circulating immunoglobulin	34	-0.734268	-2.17501	0.000109581	0.0092338	0.0075479	1698	tags=50%, list=9%, signal=45%	FCGR2B/C1R/TREM2/PTPN6/CFI/CD55/PTPRC/C1QB/C1QA/C1QC/C3/C7/NOD2/C4B/C4A/CR1/CR2
GO:0010934	macrophage cytokine production	34	-0.712244	-2.10977	0.000115842	0.0092338	0.0075479	3023	tags=65%, list=17%, signal=54%	CD36/SIRT1/P2RX7/PYCARD/RIPK2/TLR3/IRAK3/MAPKAPK2/LILRB1/TLR7/CD74/TGFB1/TGFB3/MYD88/PLCG2/GPRC5B/LAPTM5/TLR4/ACP5/TWIST1/LITAF/NOD2
GO:0010935	regulation of macrophage cytokine production	34	-0.712244	-2.10977	0.000115842	0.0092338	0.0075479	3023	tags=65%, list=17%, signal=54%	CD36/SIRT1/P2RX7/PYCARD/RIPK2/TLR3/IRAK3/MAPKAPK2/LILRB1/TLR7/CD74/TGFB1/TGFB3/MYD88/PLCG2/GPRC5B/LAPTM5/TLR4/ACP5/TWIST1/LITAF/NOD2
GO:0022010	central nervous system myelination	23	-0.747091	-2.06106	0.000121818	0.0092338	0.0075479	702	tags=57%, list=4%, signal=54%	KCNJ10/ID4/ABCA2/ASPA/CNTN2/TLR2/FA2H/SOX10/NKX6-2/MYRF/MAL/MAG/PLP1
GO:0032291	axon ensheathment in central nervous system	23	-0.747091	-2.06106	0.000121818	0.0092338	0.0075479	702	tags=57%, list=4%, signal=54%	KCNJ10/ID4/ABCA2/ASPA/CNTN2/TLR2/FA2H/SOX10/NKX6-2/MYRF/MAL/MAG/PLP1
GO:0002369	T cell cytokine production	30	-0.697662	-2.03785	0.000120986	0.0092338	0.0075479	1754	tags=43%, list=10%, signal=39%	IL1R1/TNFRSF1B/B2M/HLA-F/IL18/SASH3/HLA-A/LILRB4/IL1B/CD55/IL6/FZD5/IFNA2
GO:0002724	regulation of T cell cytokine production	30	-0.697662	-2.03785	0.000120986	0.0092338	0.0075479	1754	tags=43%, list=10%, signal=39%	IL1R1/TNFRSF1B/B2M/HLA-F/IL18/SASH3/HLA-A/LILRB4/IL1B/CD55/IL6/FZD5/IFNA2
GO:0032602	chemokine production	79	-0.590967	-2.03394	0.000107412	0.0092338	0.0075479	2954	tags=51%, list=16%, signal=43%	AIF1/PYCARD/RIPK2/C1QTNF3/EPHA2/MEFV/TLR9/OAS1/TLR3/IL6R/ALOX15B/IL4R/GSTP1/AGER/TLR7/LGALS9/CD74/ERBIN/HAVCR2/TREM2/IL10/MCOLN2/MYD88/SYK/IL18/LILRB4/CD84/IL1B/CLEC7A/TLR4/IL6/CSF1R/TREM1/MBP/TLR2/APOD/TWIST1/KLF4/NOD2/DDX3X
GO:0032611	interleukin-1 beta production	83	-0.585273	-2.02136	0.000114384	0.0092338	0.0075479	3023	tags=45%, list=17%, signal=37%	P2RX7/PYCARD/RIPK2/MEFV/CD33/HSPB1/F2R/PYDC2/IFI16/GSTP1/MNDA/GHRL/AQP4/AGER/TNFAIP3/LGALS9/TREM2/CASP1/CARD16/SERPINB1/MIR98/ZC3H12A/MYD88/LILRB4/CX3CR1/CLEC7A/TLR8/TLR4/IL6/ACP5/FZD5/NLRC4/TYROBP/NOD2/LILRA2/FFAR1/NLRP2
GO:0032651	regulation of interleukin-1 beta production	83	-0.585273	-2.02136	0.000114384	0.0092338	0.0075479	3023	tags=45%, list=17%, signal=37%	P2RX7/PYCARD/RIPK2/MEFV/CD33/HSPB1/F2R/PYDC2/IFI16/GSTP1/MNDA/GHRL/AQP4/AGER/TNFAIP3/LGALS9/TREM2/CASP1/CARD16/SERPINB1/MIR98/ZC3H12A/MYD88/LILRB4/CX3CR1/CLEC7A/TLR8/TLR4/IL6/ACP5/FZD5/NLRC4/TYROBP/NOD2/LILRA2/FFAR1/NLRP2
GO:0046641	positive regulation of alpha-beta T cell proliferation	21	-0.743893	-2.01934	0.00012015	0.0092338	0.0075479	2468	tags=81%, list=14%, signal=70%	RIPK2/CD81/CARD11/EBI3/LGALS9/PTPN22/PRKCQ/TGFBR2/HLA-E/SYK/IL18/HLA-A/RASAL3/CD55/PTPRC/ZAP70/CD28
GO:0002504	antigen processing and presentation of peptide or polysaccharide antigen via MHC class II	32	-0.682563	-2.01566	0.000112713	0.0092338	0.0075479	3084	tags=66%, list=17%, signal=55%	MARCHF8/PYCARD/HLA-DMB/THBS1/DNM2/FCGR2B/CTSV/HLA-DOB/HLA-DPB1/CD74/CTSS/TREM2/HLA-DOA/B2M/HLA-DRA/HLA-DRB1/HLA-DQB1/FCER1G/HLA-DQA1/IFI30/HLA-DRB5
GO:0045765	regulation of angiogenesis	250	-0.533718	-2.11538	0.00012453	0.00932283	0.00762068	2691	tags=37%, list=15%, signal=32%	HYAL1/ABL1/GRN/CYP1B1/TIE1/TLR3/FOXC2/HSPB1/MIR30A/DCN/PGF/NIBAN2/EMC10/RNH1/CYSLTR1/EMILIN2/SP1/KDR/THBS1/TJP1/RHOB/FOXO4/GHRL/FLT1/GATA2/ACVRL1/ITGA5/RUNX1/ITGB1/SASH1/EMP2/TNFAIP3/SLC12A2/NFE2L2/CD34/AGT/GPNMB/ANGPTL4/HSPG2/ANGPT4/ALOX5/NOS3/IL10/FOXC1/C5AR1/GAB1/ITGB3/BRCA1/ITGB8/SP100/TGFBR2/SEMA6A/ENG/ZC3H12A/STAB1/NPR1/HIPK2/RAMP2/HK2/CXCL10/CYBB/RGCC/HHEX/CLDN5/THBS2/ADAMTS1/SPARC/IL1A/KL…
GO:0002312	B cell activation involved in immune response	74	-0.587034	-2.00167	0.000130148	0.00962458	0.00786733	1698	tags=27%, list=9%, signal=25%	FCGR2B/DOCK10/TGFB1/IRF8/IL10/CD180/SPI1/PLCG2/DLL1/PTPRC/ITM2A/ADA/TLR4/IL6/POU2AF1/CD40/GPR183/GAPT/CD28/CR1
GO:0045066	regulatory T cell differentiation	29	-0.701094	-2.04215	0.000133884	0.00978163	0.00799571	2077	tags=38%, list=11%, signal=34%	IRF1/LGALS9/DUSP10/LILRB2/HLA-DRA/HLA-DRB1/LILRB4/VSIR/IL2RG/CD28/CR1
GO:0033003	regulation of mast cell activation	38	-0.633078	-1.92741	0.000136108	0.00982573	0.00803176	3807	tags=58%, list=21%, signal=46%	HMOX1/FOXF1/PLA2G3/VAMP8/UNC13D/CD226/LYN/IL4R/GAB2/GATA2/CD300LF/RAC2/LGALS9/HAVCR1/PLSCR1/PTPN6/STXBP2/SYK/FGR/CD84/ADGRE2/MILR1
GO:0070988	demethylation	59	0.90056	2.74965	0.000146378	0.0103214	0.00843689	5	tags=3%, list=0%, signal=3%	KDM5D/UTY
GO:0070661	leukocyte proliferation	274	-0.514635	-2.06034	0.000145369	0.0103214	0.00843689	3657	tags=45%, list=20%, signal=36%	PIK3CG/ZP3/IRS2/TMIGD2/ST6GAL1/LST1/SELENOK/SPN/BTN3A1/CSF2RA/CD209/IL4I1/PTK2/IL15/NCSTN/SOS2/GREM1/F2RL1/MPL/ZBTB7B/RPS6/P2RX7/AIF1/PYCARD/RIPK2/IL7R/IGF2/LYN/ABL1/TLR9/LMO1/HLA-DMB/CD81/NFATC2/TFRC/CD1D/TCIRG1/IL6ST/CARD11/FOXJ1/BST1/TNFRSF13C/RIPK3/TWSG1/TP53/DOCK2/IRF1/GSTP1/MNDA/LILRB1/BST2/TNFSF8/AHR/EBI3/LRRC32/SHB/AGER/ICOSLG/FCGR2B/MSN/EMP2/CCL5/TNFAIP3/RAC2/LGALS9/HLA-DPB1/GPNMB/ANXA1/…
GO:0036230	granulocyte activation	37	-0.764948	-2.30925	0.000162923	0.0106065	0.00867001	2594	tags=62%, list=14%, signal=53%	GRN/PLPP6/STXBP3/FCGR2B/ITGAM/CCL5/PTAFR/ANXA1/PREX1/CD177/MYD88/STXBP2/SYK/SPI1/IL18/PRAM1/ITGB2/ANXA3/FCER1G/TYROBP/LILRA2/CXCR2/CXCL8
GO:0014002	astrocyte development	37	-0.719	-2.17054	0.000162923	0.0106065	0.00867001	3422	tags=62%, list=19%, signal=51%	LAMB2/MT3/SMO/POU3F2/ROR1/GRN/CNTF/CDK6/AGER/GFAP/PSEN1/LAMC3/TREM2/C5AR1/IFNGR1/DLL1/IL1B/TLR4/IL6/C1QA/PLP1/S100A9/S100A8
GO:0032930	positive regulation of superoxide anion generation	18	-0.792703	-2.09203	0.000154174	0.0106065	0.00867001	1971	tags=61%, list=11%, signal=55%	GSTP1/ITGAM/AGT/TGFB1/CD177/SYK/CYBA/CLEC7A/ITGB2/TYROBP/FPR2
GO:0014013	regulation of gliogenesis	93	-0.580076	-2.04778	0.000157624	0.0106065	0.00867001	3060	tags=45%, list=17%, signal=38%	DAG1/DRD3/PLAG1/PTPRZ1/GPR37L1/BIN1/LYN/IL6ST/TP53/CDKN2B/UFL1/ID4/ZNF488/TSPO/BMP2/GFAP/HDAC1/SIRT2/GJC2/NOTCH1/TGFB1/TREM2/DUSP10/TNFRSF1B/SOX8/PRKCH/SPINT1/OLIG2/DAAM2/IL1B/ASPA/IL6/CERS2/NKX2-2/TLR2/TMEM98/SOX10/NKX6-2/GSX2/NKX6-1/MAG/LRP2
GO:0019731	antibacterial humoral response	27	-0.710268	-2.04443	0.000156143	0.0106065	0.00867001	2721	tags=52%, list=15%, signal=44%	WFDC3/H2BC10/KLK5/H2BC11/RNASE6/HLA-E/HLA-A/H2BC21/ANG/TF/SLPI/NOD2/DMBT1/LTF
GO:0002495	antigen processing and presentation of peptide antigen via MHC class II	30	-0.686583	-2.00549	0.000164415	0.0106065	0.00867001	1899	tags=67%, list=10%, signal=60%	MARCHF8/PYCARD/HLA-DMB/DNM2/FCGR2B/CTSV/HLA-DOB/HLA-DPB1/CD74/CTSS/TREM2/HLA-DOA/B2M/HLA-DRA/HLA-DRB1/HLA-DQB1/FCER1G/HLA-DQA1/IFI30/HLA-DRB5
GO:0002286	T cell activation involved in immune response	85	-0.561257	-1.94584	0.000161442	0.0106065	0.00867001	3198	tags=46%, list=18%, signal=38%	F2RL1/ATP7A/ZBTB7B/RPS6/RIPK2/HLA-DMB/CD81/IL6R/TP53/IL4R/LILRB1/SHB/FCGR2B/FGL2/LGALS9/ANXA1/CD74/PSEN1/HAVCR2/ICAM1/HLA-DRA/ITGAL/ZC3H12A/NCKAP1L/HLA-DRB1/IL18/APBB1IP/HLX/IFNA13/IL6/LCP1/GPR183/IFNA2/TMEM98/FCER1G/CEACAM1/PTGER4/SLC11A1/CLEC4E
GO:0002291	T cell activation via T cell receptor contact with antigen bound to MHC molecule on antigen presenting cell	10	-0.858313	-1.92221	0.000158656	0.0106065	0.00867001	2568	tags=90%, list=14%, signal=77%	HLA-DMB/CD81/LILRB1/FGL2/LGALS9/HAVCR2/ICAM1/ITGAL/APBB1IP
GO:0071219	cellular response to molecule of bacterial origin	176	-0.587942	-2.25334	0.000167186	0.0106717	0.00872331	3695	tags=45%, list=20%, signal=37%	UPF1/RELA/CD36/PDE4B/HCK/TRIB1/CDK4/PLSCR4/SELENOS/ZFP36/CDC73/BMP6/CAPN2/PYCARD/RIPK2/IRAK2/LY86/NFKB1/LYN/CCL2/ABL1/NFKBIA/TLR9/MRC1/RHOA/SHPK/GSTP1/LILRB1/TLR1/TSPO/FCGR2B/CDK19/SASH1/CCL5/HADHB/TNFAIP3/ABCA1/SIRT2/PTAFR/CD14/TGFB1/HAVCR2/TREM2/PTPN22/IRF8/CASP1/CARD16/NOS3/TNFRSF1B/IL10/LILRB2/ZC3H12A/MYD88/CD180/CD68/CXCL10/SPI1/PLCG2/CSF3/IL18/IL1A/CX3CR1/IL1B/CD55/TBXA2R/PDCD1LG2/TLR4/IL6/…
GO:0032635	interleukin-6 production	132	-0.593357	-2.18949	0.000173514	0.0107366	0.00877634	3198	tags=50%, list=18%, signal=41%	INPP5D/MAVS/CD36/STAT3/SELENOK/TMEM106A/F2RL1/SELENOS/P2RX7/AIF1/CAPN2/PYCARD/RIPK2/C1QTNF3/TLR9/TLR3/F2R/IL6R/FOXJ1/IRAK3/MAPKAPK2/TLR1/GHRL/AQP4/AGER/SIGLEC16/IFIH1/HYAL2/TLR7/TNFAIP3/ZBTB20/LGALS9/PTAFR/CD74/HAVCR2/TREM2/PTPN22/IL10/PTPN6/MIR98/LILRB2/ZC3H12A/NCKAP1L/MYD88/SYK/PLCG2/HLA-B/CYBA/IL1A/KLF2/LILRB4/CD84/IL1B/MIR657/CLEC7A/TLR8/TLR4/IL6/POU2AF1/MBP/TLR2/SCIMP/TWIST1/TYROBP/NOD2/LILR…
GO:0032675	regulation of interleukin-6 production	132	-0.593357	-2.18949	0.000173514	0.0107366	0.00877634	3198	tags=50%, list=18%, signal=41%	INPP5D/MAVS/CD36/STAT3/SELENOK/TMEM106A/F2RL1/SELENOS/P2RX7/AIF1/CAPN2/PYCARD/RIPK2/C1QTNF3/TLR9/TLR3/F2R/IL6R/FOXJ1/IRAK3/MAPKAPK2/TLR1/GHRL/AQP4/AGER/SIGLEC16/IFIH1/HYAL2/TLR7/TNFAIP3/ZBTB20/LGALS9/PTAFR/CD74/HAVCR2/TREM2/PTPN22/IL10/PTPN6/MIR98/LILRB2/ZC3H12A/NCKAP1L/MYD88/SYK/PLCG2/HLA-B/CYBA/IL1A/KLF2/LILRB4/CD84/IL1B/MIR657/CLEC7A/TLR8/TLR4/IL6/POU2AF1/MBP/TLR2/SCIMP/TWIST1/TYROBP/NOD2/LILR…
GO:0042102	positive regulation of T cell proliferation	85	-0.553978	-1.92061	0.000172265	0.0107366	0.00877634	2954	tags=47%, list=16%, signal=40%	AIF1/PYCARD/RIPK2/IGF2/HLA-DMB/CD81/TFRC/CD1D/IL6ST/CARD11/TNFRSF13C/EBI3/AGER/ICOSLG/CCL5/LGALS9/HLA-DPB1/ANXA1/HAVCR2/PTPN22/PRKCQ/LILRB2/TGFBR2/NCKAP1L/HLA-E/SYK/IL18/SASH3/HLA-A/IL1A/RASAL3/IL1B/CD55/PTPRC/PDCD1LG2/IL6/CD24/ZAP70/VCAM1/CD28
GO:0032642	regulation of chemokine production	78	-0.584168	-2.00643	0.000190052	0.0115666	0.00945477	2954	tags=50%, list=16%, signal=42%	AIF1/PYCARD/RIPK2/C1QTNF3/EPHA2/MEFV/TLR9/OAS1/TLR3/IL6R/ALOX15B/IL4R/GSTP1/AGER/TLR7/LGALS9/CD74/ERBIN/HAVCR2/TREM2/IL10/MCOLN2/MYD88/SYK/IL18/LILRB4/CD84/IL1B/CLEC7A/TLR4/IL6/CSF1R/MBP/TLR2/APOD/TWIST1/KLF4/NOD2/DDX3X
GO:0033623	regulation of integrin activation	14	-0.788826	-1.92131	0.000190742	0.0115666	0.00945477	2739	tags=79%, list=15%, signal=67%	FARP2/FERMT2/RAP1B/PIEZO1/KIF14/FERMT1/P2RY12/PLEK/JAM3/PTGER4/SKAP1
GO:0002698	negative regulation of immune effector process	94	-0.629429	-2.2191	0.00019962	0.0118897	0.00971888	2244	tags=43%, list=12%, signal=37%	FOXJ1/IRAK3/IL4R/LILRB1/BST2/AHR/FCGR2B/FGL2/LGALS9/ANXA1/TGFB1/HAVCR2/TGFB3/DUSP10/IL10/A2M/PTPN6/HLA-F/ZC3H12A/NCKAP1L/HLA-E/SPI1/HLA-B/HLA-A/HLX/CD22/LILRB4/CX3CR1/CD84/CD55/PTPRC/ACP5/IFNA2/CD96/TWIST1/CEACAM1/NOD2/CR1/VSIG4/CR2
GO:0042063	gliogenesis	284	-0.517423	-2.06853	0.000201952	0.0118897	0.00971888	3493	tags=42%, list=19%, signal=34%	CXCR4/DICER1/LAMB2/NTRK2/ZMIZ1/PARD3/MT3/MED12/SMO/NCSTN/POU3F2/MIR125B1/HDAC11/SYNE2/DAG1/APCDD1/MXRA8/PAX6/DRD3/PALS1/PLAG1/PTPRZ1/GPR37L1/BIN1/ROR1/LEPR/DNER/LYN/CCL2/ABL1/SOX9/GRN/CNTF/RHOA/SOX13/GPR17/IL6ST/SOX2/TP53/NRROS/KCNJ10/CDKN2B/CDKN2C/UFL1/CDK6/ID4/ZNF488/CSPG4/PRX/GLI3/AGER/TSPO/BMP2/MMP14/GFAP/HDAC1/SIRT2/GJC2/ADGRG6/PHGDH/ANXA1/NOTCH1/TGFB1/PSEN1/LAMC3/KLF15/TREM2/P2RY12/DUSP10/O…
GO:0002275	myeloid cell activation involved in immune response	82	-0.592192	-2.04273	0.000201779	0.0118897	0.00971888	3807	tags=55%, list=21%, signal=44%	HMOX1/FOXF1/PIK3CG/PLA2G3/VAMP8/UNC13D/F2RL1/PYCARD/SNAP23/LYN/GRN/DOCK2/STXBP3/IL4R/GAB2/GATA2/ITGAM/RAC2/NMI/PTGDR/LGALS9/PTAFR/PTGDS/HAVCR2/LAT2/TREM2/CD177/PTPN6/MYD88/DYSF/STXBP2/SYK/SPI1/PLCG2/FGR/CX3CR1/PRAM1/CD84/ITGB2/ADGRE2/MILR1/ANXA3/FCER1G/TYROBP/LILRA2
GO:0032757	positive regulation of interleukin-8 production	50	-0.662816	-2.12402	0.000207944	0.0119158	0.00974022	3740	tags=74%, list=21%, signal=59%	HMGB1/IL17D/ZNF580/LAMTOR5/FADD/CD244/RIPK1/RIGI/MAVS/RELA/STAT3/F2RL1/PYCARD/TLR9/TLR3/F2R/HSPA1A/TLR1/TLR5/HYAL2/TLR7/LGALS9/CD14/CD74/HSPA1B/CD58/MYD88/SYK/IL1B/CLEC7A/TLR8/TLR4/IL6/TLR2/NOD2/LILRA2/FCN1
GO:0062207	regulation of pattern recognition receptor signaling pathway	94	-0.581463	-2.04999	0.000206813	0.0119158	0.00974022	2813	tags=45%, list=16%, signal=38%	TKFC/CD300A/PELI1/IRF7/LGR4/UFD1/CD36/RSAD2/GPR108/F2RL1/TSPAN6/SLC15A3/LYN/TLR9/TASL/TLR3/HSPA1A/IRAK3/IRF1/DDX60/TLR1/TLR5/TNFAIP3/CD300LF/CD14/ERBIN/BIRC3/TREM2/HSPA1B/PTPN22/NLRP2B/CYBA/SMPDL3B/TLR4/OASL/CAV1/TLR2/RNF125/NOD2/LILRA2/DDX3X/LTF
GO:0019886	antigen processing and presentation of exogenous peptide antigen via MHC class II	26	-0.714369	-2.01765	0.000210256	0.0119158	0.00974022	1899	tags=62%, list=10%, signal=55%	DNM2/FCGR2B/CTSV/HLA-DOB/HLA-DPB1/CD74/CTSS/HLA-DOA/B2M/HLA-DRA/HLA-DRB1/HLA-DQB1/FCER1G/HLA-DQA1/IFI30/HLA-DRB5
GO:0050764	regulation of phagocytosis	86	-0.574112	-1.99777	0.000208465	0.0119158	0.00974022	1899	tags=35%, list=10%, signal=31%	DNM2/GATA2/FCGR2B/TGM2/ITGAV/CD300LF/PLSCR1/TREM2/NCKAP1L/DYSF/SYK/PLCG2/FGR/CYBA/IL1B/PTPRC/CLEC7A/FCGR1A/TLR2/C3/FCER1G/NOD2/FCN1/ITGA2/C4B/FPR2/IL2RG/CNN2/C4A/SLC11A1
GO:0002718	regulation of cytokine production involved in immune response	98	-0.629094	-2.24349	0.000247619	0.0121098	0.00989881	3324	tags=52%, list=18%, signal=43%	ARG1/HMOX1/MAVS/CD36/SIRT1/RSAD2/F2RL1/CD226/P2RX7/PYCARD/RIPK2/TLR9/TLR3/CD81/IRAK3/MAPKAPK2/LILRB1/BST2/IL1R1/LACC1/TLR7/CD74/TGFB1/TGFB3/TNFRSF1B/IL10/B2M/HLA-F/MYD88/HLA-E/SYK/PLCG2/GPRC5B/IL18/SASH3/HLA-A/LAPTM5/LILRB4/IL1B/CD55/CLEC7A/TLR4/IL6/ACP5/FZD5/SCIMP/IFNA2/CD96/TWIST1/LITAF/NOD2
GO:0071621	granulocyte chemotaxis	90	-0.638252	-2.23859	0.000240709	0.0121098	0.00989881	1808	tags=38%, list=10%, signal=34%	ITGA1/DAPK2/EDN1/MOSPD2/CCL5/JAML/VAV1/RAC2/ANXA1/CD74/PREX1/C5AR1/NCKAP1L/SYK/CXCL10/JAM3/CSF3R/IL1B/ITGB2/CSF1/CSF1R/ADGRE2/TREM1/C3AR1/FCER1G/NOD2/CXCR2/PPBP/CXCL11/CXCL1/CXCL8/S100A12/S100A9/S100A8
GO:1990266	neutrophil migration	90	-0.616439	-2.16209	0.000244329	0.0121098	0.00989881	1808	tags=44%, list=10%, signal=40%	ITGA1/IL1R1/DAPK2/EDN1/MOSPD2/EMP2/CCL5/JAML/VAV1/RAC2/FUT4/CD74/PREX1/CD177/C5AR1/MCOLN2/NCKAP1L/MYD88/SYK/CXCL10/JAM3/PECAM1/IL1A/CSF3R/IL1B/ITGB2/RHOH/TREM1/C3AR1/FCER1G/RHOG/NOD2/CXCR2/PPBP/CXCL11/CXCL1/CXCL8/S100A12/S100A9/S100A8
GO:0002253	activation of immune response	257	-0.535696	-2.12739	0.000254899	0.0121098	0.00989881	1925	tags=30%, list=11%, signal=27%	MNDA/WNK1/PAK2/SHB/ICOSLG/FCGR2B/MFAP4/C1R/FYB1/VAV1/HLA-DPB1/PSEN1/PLSCR1/LAT2/TREM2/PTPN22/A2M/C5AR1/PRKCH/CMTM3/NFAM1/PTPN6/ZC3H12A/NCKAP1L/SYK/GBP1/PLCG2/RGCC/HLA-DRB1/HLA-A/FGR/BTNL9/CFI/LAPTM5/ELF1/CD22/LILRB4/PRAM1/THEMIS2/IL1B/CD55/PTPRC/CLEC7A/FPR3/ADA/CFB/TLR4/C1QB/MYO1G/C3AR1/MOG/C1QA/C1QC/BMX/ZAP70/HLA-DQB1/C3/FCER1G/KLHL6/NLRC4/C7/TYROBP/CEACAM1/HMSD/NOD2/LILRA2/FCN1/C4B/FPR2/FPR1/SK…
GO:0019884	antigen processing and presentation of exogenous antigen	41	-0.663786	-2.04641	0.000226955	0.0121098	0.00989881	2862	tags=59%, list=16%, signal=49%	TAP1/AP3B1/HLA-DMB/CD1D/DNM2/FCGR2B/CTSV/HLA-DOB/HLA-DPB1/CD74/CTSS/HLA-DOA/B2M/HLA-DRA/HLA-F/HLA-E/HLA-DRB1/HLA-A/FCGR1A/HLA-DQB1/FCER1G/HLA-DQA1/IFI30/HLA-DRB5
GO:0052372	modulation by symbiont of entry into host	45	-0.642082	-2.03138	0.000244443	0.0121098	0.00989881	2403	tags=42%, list=13%, signal=37%	TRIM21/CIITA/CD4/TRIM38/FUCA2/ITGAV/IFITM2/LGALS9/TRIM62/CD74/IFITM3/HLA-DRB1/IFITM1/TRIM59/CAV1/GSN/IFNA2/FCN1/CXCL8
GO:0060907	positive regulation of macrophage cytokine production	23	-0.726613	-2.00457	0.000257613	0.0121098	0.00989881	3640	tags=70%, list=20%, signal=56%	CD36/SIRT1/P2RX7/PYCARD/RIPK2/TLR3/MAPKAPK2/LILRB1/TLR7/CD74/MYD88/PLCG2/GPRC5B/LAPTM5/TLR4/NOD2
GO:0062208	positive regulation of pattern recognition receptor signaling pathway	41	-0.648995	-2.00081	0.000247401	0.0121098	0.00989881	2697	tags=49%, list=15%, signal=42%	RSAD2/F2RL1/SLC15A3/TLR9/TASL/TLR3/HSPA1A/DDX60/TLR1/TLR5/CD14/HSPA1B/PTPN22/CYBA/TLR4/OASL/CAV1/TLR2/DDX3X/LTF
GO:0046718	viral entry into host cell	132	-0.541769	-1.99913	0.000233098	0.0121098	0.00989881	2545	tags=36%, list=14%, signal=31%	MRC1/DYNLT1/NCAM1/CD81/TRIM21/CIITA/TFRC/HSPA1A/SCARB2/SELPLG/CD4/LAMP1/ITGA5/ITGB1/TRIM38/ITGAV/HYAL2/IFITM2/LGALS9/TRIM62/HAVCR1/CD74/PLSCR1/CAV2/HSPA1B/ICAM1/ITGB3/IFITM3/HLA-DRB1/CD55/NPC1/IFITM1/SIGLEC1/TRIM59/JPT2/ANPEP/CCR5/CAV1/MOG/GSN/IFNA2/SLC1A5/FCN1/ITGA2/ACE2/CR1/CLEC5A/CR2
GO:0001562	response to protozoan	19	-0.747834	-1.99392	0.000252408	0.0121098	0.00989881	2160	tags=58%, list=12%, signal=51%	BATF2/IL4R/GBP4/IRF8/IL10/MYD88/NKG7/CLEC7A/GBP2/CD40/SLC11A1
GO:0042832	defense response to protozoan	19	-0.747834	-1.99392	0.000252408	0.0121098	0.00989881	2160	tags=58%, list=12%, signal=51%	BATF2/IL4R/GBP4/IRF8/IL10/MYD88/NKG7/CLEC7A/GBP2/CD40/SLC11A1
GO:1903975	regulation of glial cell migration	16	-0.774408	-1.97382	0.000236955	0.0121098	0.00989881	1297	tags=38%, list=7%, signal=35%	TREM2/P2RY12/CX3CR1/CSF1/CERS2/GPR183
GO:0032717	negative regulation of interleukin-8 production	17	-0.760646	-1.96847	0.00021625	0.0121098	0.00989881	2798	tags=59%, list=15%, signal=50%	SSC5D/CD33/TLR9/ANXA4/ANXA1/PTPN22/IL10/MIR98/OTUD7B/KLF4
GO:0032607	interferon-alpha production	28	-0.675536	-1.96627	0.000234711	0.0121098	0.00989881	5307	tags=68%, list=29%, signal=48%	STAT1/SETD2/CHUK/IRF5/NMB/RIGI/IRF7/MAVS/RIPK2/TLR9/TLR3/IFIH1/TLR7/NMI/HAVCR2/IL10/TLR8/TLR4/DDX3X
GO:0032647	regulation of interferon-alpha production	28	-0.675536	-1.96627	0.000234711	0.0121098	0.00989881	5307	tags=68%, list=29%, signal=48%	STAT1/SETD2/CHUK/IRF5/NMB/RIGI/IRF7/MAVS/RIPK2/TLR9/TLR3/IFIH1/TLR7/NMI/HAVCR2/IL10/TLR8/TLR4/DDX3X
GO:0032728	positive regulation of interferon-beta production	39	-0.642689	-1.9564	0.000244192	0.0121098	0.00989881	5073	tags=64%, list=28%, signal=46%	RIOK3/ISG15/PTPN11/IRF5/HMGB2/RIGI/IRF7/STING1/MAVS/OAS3/RIPK2/OAS2/TLR9/OAS1/TLR3/IRF1/IFIH1/TLR7/ZBTB20/RNF135/TRIM56/TLR8/TLR4/TLR2/DDX3X
GO:0002824	positive regulation of adaptive immune response based on somatic recombination of immune receptors built from immunoglobulin superfamily domains	90	-0.555816	-1.94946	0.000247948	0.0121098	0.00989881	1378	tags=33%, list=8%, signal=31%	CD81/TFRC/CD1D/CD4/IL1R1/TGFB1/TREM2/PRKCQ/B2M/HLA-DRA/HLA-F/HLA-E/HLA-B/HLA-DRB1/IL18/SASH3/HLA-A/IL1B/CD55/PTPRC/CLEC7A/ADA/IL6/FCGR1A/CD40/FZD5/C3/NOD2/CD28/SLC11A1
GO:0045069	regulation of viral genome replication	76	-0.567987	-1.93983	0.000229946	0.0121098	0.00989881	2724	tags=33%, list=15%, signal=28%	OAS2/PABPC1/OAS1/PPARA/APOBEC3G/IFI16/BST2/PROX1/APOBEC3C/IFIH1/TRIM38/IFITM2/CCL5/NOTCH1/PLSCR1/ZC3HAV1/APOBEC3F/IFITM3/IFITM1/OASL/SLPI/CD28/CXCL8/DDX3X/LTF
GO:0080164	regulation of nitric oxide metabolic process	51	-0.602481	-1.93453	0.00024669	0.0121098	0.00989881	3640	tags=47%, list=20%, signal=38%	CD36/TMEM106A/SELENOS/PKD2/AIF1/INSR/RGN/TRPV1/DNM2/TSPO/EDN1/CD34/AGT/IL10/ZC3H12A/KLF2/CX3CR1/IL1B/CLEC7A/TLR4/ACP5/CAV1/HBB/KLF4
GO:0032722	positive regulation of chemokine production	57	-0.581383	-1.91388	0.000230382	0.0121098	0.00989881	3807	tags=61%, list=21%, signal=49%	HMOX1/MAVS/SELENOK/AIRE/OAS3/F2RL1/AIF1/PYCARD/RIPK2/TLR9/OAS1/TLR3/IL6R/ALOX15B/IL4R/AGER/TLR7/LGALS9/CD74/HAVCR2/MCOLN2/MYD88/SYK/IL18/CD84/IL1B/CLEC7A/TLR4/IL6/CSF1R/MBP/TLR2/TWIST1/NOD2/DDX3X
GO:2001238	positive regulation of extrinsic apoptotic signaling pathway	47	-0.599534	-1.90438	0.00022457	0.0121098	0.00989881	2916	tags=40%, list=16%, signal=34%	PYCARD/WWOX/TIMP3/PPP2R1B/GPER1/THBS1/STK3/PAK2/CTNNA1/HYAL2/AGT/TNFSF10/PTPRC/ATF3/SRPX/SFRP1/CAV1/TNFRSF12A/MAL
GO:0032731	positive regulation of interleukin-1 beta production	52	-0.570762	-1.8516	0.000256675	0.0121098	0.00989881	3640	tags=48%, list=20%, signal=39%	CD36/STAT3/TMEM106A/F2RL1/P2RX7/PYCARD/RIPK2/MEFV/HSPB1/IFI16/MNDA/AGER/LGALS9/CASP1/MYD88/CLEC7A/TLR8/TLR4/IL6/FZD5/NLRC4/TYROBP/NOD2/LILRA2/NLRP2
GO:0034113	heterotypic cell-cell adhesion	48	-0.698681	-2.22529	0.000260798	0.0121652	0.00994413	1891	tags=50%, list=10%, signal=45%	WNK1/AGER/ITGA5/ITGB1/ITGAV/DSP/IL10/CD58/ITGB3/LILRB2/JAM3/PERP/IL1B/PTPRC/ITGB2/MBP/GLDN/CTNNA3/JUP/KLF4/IZUMO1/VCAM1/SKAP1/CD44
GO:0032479	regulation of type I interferon production	98	-0.57078	-2.03553	0.000268996	0.0122646	0.0100253	4529	tags=46%, list=25%, signal=35%	RNF26/IRF5/NMB/TRAIP/PPM1B/HMGB2/RIGI/IRF7/UFD1/ITCH/STING1/MAVS/OAS3/POLA1/PYCARD/RIPK2/OAS2/G3BP1/TLR9/OAS1/TLR3/TRIM21/IRF1/LILRB1/IFIH1/TRIM38/TLR7/NMI/ZBTB20/RNF135/CD14/HAVCR2/ZC3HAV1/TRIM56/PTPN22/IRF8/IL10/MYD88/SYK/PLCG2/TLR8/TLR4/TLR2/RNF125/DDX3X
GO:0032606	type I interferon production	98	-0.57078	-2.03553	0.000268996	0.0122646	0.0100253	4529	tags=46%, list=25%, signal=35%	RNF26/IRF5/NMB/TRAIP/PPM1B/HMGB2/RIGI/IRF7/UFD1/ITCH/STING1/MAVS/OAS3/POLA1/PYCARD/RIPK2/OAS2/G3BP1/TLR9/OAS1/TLR3/TRIM21/IRF1/LILRB1/IFIH1/TRIM38/TLR7/NMI/ZBTB20/RNF135/CD14/HAVCR2/ZC3HAV1/TRIM56/PTPN22/IRF8/IL10/MYD88/SYK/PLCG2/TLR8/TLR4/TLR2/RNF125/DDX3X
GO:0060761	negative regulation of response to cytokine stimulus	71	-0.548296	-1.85741	0.000267563	0.0122646	0.0100253	2080	tags=28%, list=11%, signal=25%	IRAK3/PYDC2/GSTP1/PARP14/SAMHD1/CCL5/H2BC11/TREM2/NLRP2B/RFFL/CARD16/MIR98/NLRC5/PADI2/PTPRC/IL6/CAV1/KLF4/IL1R2/NLRP2
GO:0002274	myeloid leukocyte activation	195	-0.56586	-2.1897	0.000277637	0.0123796	0.0101193	2705	tags=43%, list=15%, signal=37%	TRPV1/SNAP23/LYN/CD33/TLR9/GRN/TLR3/PLPP6/CRTC3/RBPJ/DOCK2/STXBP3/BATF2/SHPK/THBS1/IL4R/CD93/GAB2/TLR1/GATA2/AGER/FCGR2B/ITGAM/HYAL2/CCL5/CD300LF/RAC2/NMI/PTGDR/LGALS9/HAVCR1/PTAFR/ANXA1/IL31RA/CD74/PSEN1/PLSCR1/PREX1/PTGDS/HAVCR2/LAT2/TREM2/CD177/IL10/C5AR1/PTPN6/IFNGR1/ITGB8/TGFBR2/ZC3H12A/MYD88/DYSF/STXBP2/SYK/SPI1/PLCG2/IL18/FGR/LILRB4/CX3CR1/PRAM1/CD84/PTPRC/ITGB2/CSF1/RHOH/TLR4/IL6/ADGRE2/C…
GO:0002832	negative regulation of response to biotic stimulus	98	-0.549183	-1.95851	0.000279684	0.0123796	0.0101193	3900	tags=46%, list=22%, signal=36%	ARG1/RPS19/UFD1/ITCH/TRIB1/IL4I1/OAS3/PARP1/PCBP2/SERPING1/STAT2/TSPAN6/GRN/OAS1/TRIM21/HTRA1/IRAK3/IFI16/PARP14/LILRB1/TRAFD1/AHR/SAMHD1/TRIM38/FGL2/TNFAIP3/SIRT2/NMI/LGALS9/HAVCR2/DUSP10/CARD16/A2M/NLRC5/HLA-F/HLA-E/HLA-B/HLA-A/CD96/CEACAM1/RNF125/LILRA2/CR1/VSIG4/LTF
GO:0048709	oligodendrocyte differentiation	98	-0.545076	-1.94386	0.000279684	0.0123796	0.0101193	3493	tags=47%, list=19%, signal=38%	CXCR4/NTRK2/MED12/NCSTN/HDAC11/DAG1/PAX6/DRD3/PTPRZ1/LYN/SOX9/SOX13/GPR17/KCNJ10/CDKN2C/ID4/ZNF488/GLI3/HDAC1/NOTCH1/DUSP10/OPALIN/TNFRSF1B/SOX8/OLIG1/OLIG2/ABCA2/DAAM2/ASPA/LPAR1/CNTN2/NKX2-2/BOK/TLR2/FA2H/TMEM98/SOX10/CNP/NKX6-2/MYRF/GSX2/SLC45A3/MAL/NKX6-1/MAG/PLP1
GO:0046634	regulation of alpha-beta T cell activation	91	-0.543165	-1.90608	0.000278237	0.0123796	0.0101193	2468	tags=42%, list=14%, signal=36%	CD81/RHOA/CARD11/TWSG1/IRF1/IL4R/LILRB1/GLI3/EBI3/SHB/AGER/RUNX1/ITPKB/LGALS9/ANXA1/PTPN22/PRKCQ/CBFB/HLA-DRA/TGFBR2/ZC3H12A/NCKAP1L/HLA-E/SYK/HLA-DRB1/IL18/SASH3/HLA-A/HLX/LILRB4/VSIR/RASAL3/CD55/PTPRC/ADA/ZAP70/IL2RG/CD28
GO:0043304	regulation of mast cell degranulation	28	-0.669478	-1.94864	0.000287775	0.0126143	0.0103112	4115	tags=61%, list=23%, signal=47%	CD300A/HMOX1/FOXF1/PLA2G3/VAMP8/UNC13D/LYN/IL4R/GAB2/GATA2/RAC2/LGALS9/STXBP2/SYK/FGR/CD84/ADGRE2
GO:0042116	macrophage activation	91	-0.54063	-1.89718	0.000289148	0.0126143	0.0103112	2705	tags=43%, list=15%, signal=37%	WNK4/AIF1/TRPV1/TLR9/GRN/TLR3/CRTC3/SHPK/THBS1/IL4R/CD93/TLR1/AGER/FCGR2B/ITGAM/NMI/IL31RA/CD74/HAVCR2/TREM2/IL10/C5AR1/IFNGR1/ZC3H12A/DYSF/SYK/PLCG2/CX3CR1/CD84/PTPRC/ITGB2/TLR4/IL6/C1QA/TLR2/TYROBP/FCGR3A/SLC11A1/VSIG4
GO:0060326	cell chemotaxis	235	-0.528012	-2.08486	0.00030049	0.0128802	0.0105286	1891	tags=30%, list=10%, signal=27%	BST1/KDR/THBS1/PDGFRA/WNK1/FLT1/ITGA1/DAPK2/EDN1/MOSPD2/CCL5/JAML/SLC12A2/VAV1/RAC2/LGALS9/ANXA1/NOTCH1/CD74/BIN2/PREX1/ALOX5/PRKCQ/RIN3/IL10/ACKR2/C5AR1/GAB1/MTUS1/HBEGF/CCRL2/NCKAP1L/PADI2/SYK/CXCL10/JAM3/SPI1/TMEM102/CXCL16/CSF3R/FGF1/CX3CR1/IL1B/ITGB2/CSF1/CCR1/CYP7B1/GPSM3/IL6/LPAR1/CSF1R/ADGRE2/TREM1/CCR5/C3AR1/GPR183/FCER1G/RHOG/VCAM1/NOD2/ARHGEF5/FPR2/CXCR2/PPBP/CXCL11/CXCL1/PLXNB3/CXCL8/…
GO:0045428	regulation of nitric oxide biosynthetic process	48	-0.61989	-1.97434	0.000300614	0.0128802	0.0105286	3000	tags=44%, list=17%, signal=37%	PKD2/AIF1/INSR/RGN/TRPV1/DNM2/TSPO/EDN1/CD34/AGT/IL10/ZC3H12A/KLF2/CX3CR1/IL1B/CLEC7A/TLR4/ACP5/CAV1/HBB/KLF4
GO:0002707	negative regulation of lymphocyte mediated immunity	45	-0.621078	-1.96493	0.000304062	0.0128802	0.0105286	1880	tags=44%, list=10%, signal=40%	LILRB1/AHR/FCGR2B/LGALS9/HAVCR2/PTPN6/HLA-F/NCKAP1L/HLA-E/HLA-B/HLA-A/LILRB4/CD55/PTPRC/IFNA2/CD96/CEACAM1/NOD2/CR1/CR2
GO:1901222	regulation of NIK/NF-kappaB signaling	90	-0.518501	-1.81858	0.000305862	0.0128802	0.0105286	2815	tags=37%, list=16%, signal=31%	C1QTNF3/TSPAN6/LIMS1/EDA/NFKBIA/TLR9/TLR3/RHOA/TRIP6/PYDC2/AGER/UACA/SASH1/EDN1/TLR7/NMI/LGALS9/CD14/HAVCR2/TREM2/PTPN22/ZC3H12A/SPI1/IL18/LAPTM5/IL1B/RASSF2/TLR4/TLR2/LITAF/NOD2/ADGRG3/DDX3X
GO:2000147	positive regulation of cell motility	493	-0.430786	-1.8183	0.000302462	0.0128802	0.0105286	3768	tags=37%, list=21%, signal=30%	AGO2/CIB1/FOXF1/SEMA6D/ZNF268/ADAM10/PIK3CG/ZP3/MMP2/IRS2/DOCK4/SIRT1/EGFR/INSL3/STAT3/SELENOK/SPN/SMOC2/CXCR4/ITGAX/PTK2/SMO/F2RL1/ATP7A/SEMA4C/ITGA6/CXCL12/SYNE2/SEMA3G/RREB1/AIF1/PYCARD/DAB2/ANO6/INSR/SNAI1/RIN2/EPHA2/HYAL1/LYN/ABL1/MALAT1/SOX9/GRN/FERMT2/CYP1B1/TNFAIP6/FOXC2/SEMA3D/HSPB1/F2R/PODXL/MIR30A/PGF/EMC10/IL6R/DOCK1/CLDN4/RHOA/SEMA3C/TRIP6/FAM107A/GPER1/SP1/KDR/THBS1/CAVIN1/TJP1/RHOB…
GO:0010718	positive regulation of epithelial to mesenchymal transition	48	-0.616445	-1.96337	0.000312559	0.0130714	0.0106849	4395	tags=60%, list=24%, signal=46%	LEF1/BCL9L/CRB2/BMP7/TCF7L2/LOXL2/PTK2/LRG1/TGFB1I1/SMAD4/DAB2/SNAI1/FERMT2/WWTR1/TGFBR1/BMP2/EMP2/NOTCH1/TGFB1/TGFB3/BAMBI/FOXC1/TGFBR2/ENG/GLIPR2/RGCC/IL1B/IL6/TWIST1
GO:0034109	homotypic cell-cell adhesion	79	-0.524086	-1.80376	0.000326591	0.0135647	0.0110881	2496	tags=43%, list=14%, signal=37%	HSPB1/DSG2/IL6ST/PLAUR/EMILIN2/STXBP3/MEGF11/PDGFRA/CCL5/PEAR1/RDX/TLN1/MYL9/P2RY12/DSP/PRKCQ/PLEK/TJP2/PLPP3/CLIC1/PTPN6/ITGB3/MYL12A/SYK/CSRP1/MEGF10/ADAMTS18/IL6/CD9/HBB/CTNNA3/JUP/CEACAM1/MMRN1
GO:0014003	oligodendrocyte development	42	-0.625462	-1.93981	0.000329185	0.0135794	0.0111001	1025	tags=40%, list=6%, signal=38%	KCNJ10/ID4/ZNF488/OLIG1/ABCA2/ASPA/LPAR1/CNTN2/NKX2-2/TLR2/FA2H/SOX10/NKX6-2/MYRF/MAL/MAG/PLP1
GO:0071470	cellular response to osmotic stress	44	-0.596719	-1.86842	0.000337801	0.0138407	0.0113137	3322	tags=39%, list=18%, signal=32%	CLN3/PKD2/PYCARD/YBX3/SLC2A1/LRRC8D/SLC4A11/ZFP36L1/SERPINB6/TSPO/MYLK/CASP1/CAPN3/FBP1/EFHD1/AQP1/DDX3X
GO:0002708	positive regulation of lymphocyte mediated immunity	90	-0.509891	-1.78839	0.000342059	0.0139211	0.0113794	1788	tags=31%, list=10%, signal=28%	CD81/TFRC/CD1D/LAMP1/IL1R1/VAV1/RAET1E/TGFB1/TREM2/B2M/HLA-DRA/HLA-F/HLA-E/HLA-B/HLA-DRB1/IL18/SASH3/HLA-A/IL1B/CD55/PTPRC/IL6/FCGR1A/CD40/FZD5/C3/NOD2/CD28
GO:0002920	regulation of humoral immune response	27	-0.696658	-2.00525	0.000347081	0.0139666	0.0114166	2336	tags=52%, list=13%, signal=45%	KLK5/FOXJ1/FCGR2B/TREM2/A2M/PTPN6/IL1B/CD55/PTPRC/C3/NOD2/CR1/VSIG4/CR2
GO:1902041	regulation of extrinsic apoptotic signaling pathway via death domain receptors	45	-0.612114	-1.93656	0.000347783	0.0139666	0.0114166	2570	tags=42%, list=14%, signal=36%	TIMP3/BMP5/THBS1/CFLAR/ITPRIP/STK3/TNFAIP3/RFFL/NOS3/ICAM1/TMC8/BRCA1/SP100/TMBIM1/ATF3/SFRP1/MAL/SFRP2/DDX3X
GO:0001819	positive regulation of cytokine production	387	-0.46639	-1.9332	0.000356357	0.0141672	0.0115806	2724	tags=32%, list=15%, signal=28%	OAS2/MEFV/G3BP1/ABL1/TMED10/TLR9/CYP1B1/OAS1/TLR3/HSPB1/F2R/CD81/IL6R/IL6ST/CARD11/HSPA1A/ALOX15B/THBS1/IRAK3/IRF1/IFI16/IL4R/MAPKAPK2/MNDA/CD4/LILRB1/TLR1/TLR5/EBI3/IL1R1/LACC1/AGER/RUNX1/SIGLEC16/IFIH1/FERMT1/HYAL2/TLR7/ZBTB20/LGALS9/CD34/AGT/RNF135/HLA-DPB1/PTAFR/CD14/ANXA1/CD74/TGFB1/PSEN1/SERPINF2/HAVCR2/TREM2/ZC3HAV1/HEG1/TRIM56/HSPA1B/PTPN22/IRF8/CASP1/PRKCQ/OSM/TIGIT/IL10/CD58/C5AR1/NFAM1…
GO:1903556	negative regulation of tumor necrosis factor superfamily cytokine production	55	-0.57696	-1.90387	0.000357451	0.0141672	0.0115806	2080	tags=42%, list=11%, signal=37%	IRAK3/GSTP1/LILRB1/GHRL/TSPO/TNFAIP3/LGALS9/CD34/GPNMB/HAVCR2/TREM2/PTPN22/IL10/PTPN6/MIR98/ZC3H12A/LILRB4/VSIR/TLR4/ACP5/TWIST1/NOD2/LTF
GO:0050830	defense response to Gram-positive bacterium	60	-0.698115	-2.31314	0.000375082	0.0147442	0.0120522	3023	tags=55%, list=17%, signal=46%	P2RX7/PYCARD/RIPK2/IL7R/SSC5D/EPHA2/H2BC10/GBP4/LYG1/TNFSF8/CASP4/H2BC11/RNASE6/HAVCR2/MPEG1/C5AR1/MYD88/HLA-E/IL18/HLA-A/FGR/H2BC21/IL1B/RNASE4/GBP2/RNASE1/IL6/ANG/ACP5/TLR2/LYZ/NOD2/DMBT1
GO:0022407	regulation of cell-cell adhesion	394	-0.461281	-1.92034	0.000384166	0.0147442	0.0120522	2483	tags=31%, list=14%, signal=27%	PODXL/PPARA/CD81/SMARCD2/YES1/RHOA/TFRC/SOX13/CD1D/IL6ST/PIEZO1/CARD11/PLAUR/FOXJ1/SOX2/TNFRSF13C/TWSG1/EMILIN2/PKHD1/IRF1/MYO10/TJP1/IL4R/ST3GAL4/FXYD5/CD4/WNK1/LILRB1/GLI3/EBI3/LRRC32/SHB/AGER/ICOSLG/RUNX1/FCGR2B/BMP2/ITPKB/FGL2/CCL5/EPCAM/VAV1/FUT4/LGALS9/HLA-DOB/RDX/HLA-DPB1/PTAFR/GPNMB/ANXA1/NOTCH1/CD74/TGFB1/SERPINF2/HAVCR2/DUSP10/ACTL6A/ALOX5/PTPN22/PRKCQ/TIGIT/IL10/CBFB/HLA-DOA/PLPP3/PTPN…
GO:0061756	leukocyte adhesion to vascular endothelial cell	38	-0.611069	-1.8604	0.000382984	0.0147442	0.0120522	3682	tags=50%, list=20%, signal=40%	RELA/SPN/LRG1/SLC39A8/CXCL12/RHOA/ST3GAL4/SELPLG/ITGB1/FUT4/PTAFR/ALOX5/SELE/CX3CR1/ITGB2/IL6/KLF4/VCAM1/SELL
GO:0032609	interferon-gamma production	87	-0.527033	-1.83685	0.000382556	0.0147442	0.0120522	1880	tags=43%, list=10%, signal=38%	F2RL1/CD226/PYCARD/RIPK2/ABL1/TLR9/TLR3/RIPK3/LILRB1/EBI3/IL1R1/TLR7/LGALS9/HLA-DPB1/CD14/HAVCR2/PTPN22/IRF8/IL10/ZC3H12A/HLA-DRB1/IL18/SASH3/HLA-A/LAPTM5/LILRB4/VSIR/IL1B/CLEC7A/PDCD1LG2/TLR8/TLR4/FZD5/CD96/NOD2/SLC11A1/CR1
GO:0032649	regulation of interferon-gamma production	87	-0.527033	-1.83685	0.000382556	0.0147442	0.0120522	1880	tags=43%, list=10%, signal=38%	F2RL1/CD226/PYCARD/RIPK2/ABL1/TLR9/TLR3/RIPK3/LILRB1/EBI3/IL1R1/TLR7/LGALS9/HLA-DPB1/CD14/HAVCR2/PTPN22/IRF8/IL10/ZC3H12A/HLA-DRB1/IL18/SASH3/HLA-A/LAPTM5/LILRB4/VSIR/IL1B/CLEC7A/PDCD1LG2/TLR8/TLR4/FZD5/CD96/NOD2/SLC11A1/CR1
GO:1901342	regulation of vasculature development	254	-0.52577	-2.08795	0.000395182	0.0149633	0.0122313	2691	tags=37%, list=15%, signal=32%	HYAL1/ABL1/GRN/CYP1B1/TIE1/TLR3/FOXC2/HSPB1/MIR30A/DCN/PGF/NIBAN2/EMC10/RNH1/CYSLTR1/EMILIN2/SP1/KDR/THBS1/TJP1/RHOB/FOXO4/GHRL/FLT1/GATA2/ACVRL1/ITGA5/RUNX1/ITGB1/SASH1/EMP2/TNFAIP3/SLC12A2/NFE2L2/CD34/AGT/GPNMB/ANGPTL4/HSPG2/ANGPT4/ALOX5/NOS3/IL10/FOXC1/C5AR1/GAB1/ITGB3/BRCA1/ITGB8/SP100/TGFBR2/SEMA6A/ENG/ZC3H12A/STAB1/NPR1/HIPK2/RAMP2/HK2/CXCL10/CYBB/RGCC/HHEX/CLDN5/THBS2/ADAMTS1/SPARC/ID1/IL1…
GO:0002544	chronic inflammatory response	12	-0.826447	-1.9624	0.000397278	0.0149633	0.0122313	2129	tags=67%, list=12%, signal=59%	THBS1/CCL5/TNFAIP3/IL10/VNN1/VCAM1/S100A9/S100A8
GO:0046633	alpha-beta T cell proliferation	38	-0.610251	-1.85791	0.000395142	0.0149633	0.0122313	2468	tags=63%, list=14%, signal=55%	IL15/ZBTB7B/RIPK2/CD81/CARD11/TWSG1/DOCK2/IRF1/EBI3/LGALS9/PTPN22/PRKCQ/TGFBR2/HLA-E/SYK/IL18/HLA-A/VSIR/RASAL3/CD55/PTPRC/ZAP70/ELF4/CD28
GO:0002534	cytokine production involved in inflammatory response	48	-0.595952	-1.8981	0.000404136	0.0150348	0.0122898	2916	tags=38%, list=16%, signal=32%	PYCARD/MEFV/ABCD1/PPARA/PLD4/TREM2/ALOX5/MIR98/ZC3H12A/MYD88/LILRB4/CLEC7A/GPSM3/TLR4/IL6/APOD/NOD2/IL1R2
GO:1900015	regulation of cytokine production involved in inflammatory response	48	-0.595952	-1.8981	0.000404136	0.0150348	0.0122898	2916	tags=38%, list=16%, signal=32%	PYCARD/MEFV/ABCD1/PPARA/PLD4/TREM2/ALOX5/MIR98/ZC3H12A/MYD88/LILRB4/CLEC7A/GPSM3/TLR4/IL6/APOD/NOD2/IL1R2
GO:0002888	positive regulation of myeloid leukocyte mediated immunity	19	-0.734479	-1.95831	0.000413606	0.0152674	0.0124799	1616	tags=74%, list=9%, signal=67%	DDX21/RIGI/ARG1/MAVS/F2RL1/ITGAM/PTAFR/CD177/HLA-E/SPI1/ITGB2/FCGR1A/C3/TYROBP
GO:0032615	interleukin-12 production	50	-0.599815	-1.92213	0.000417941	0.0152674	0.0124799	2905	tags=52%, list=16%, signal=44%	RIPK2/NFKB1/MEFV/TLR9/TLR3/THBS1/IRAK3/IRF1/LILRB1/AGER/LGALS9/IRF8/TIGIT/IL10/SYK/PLCG2/HLA-B/LAPTM5/CLEC7A/TLR8/TLR4/ACP5/CD40/TLR2/SCIMP/NOD2
GO:0032655	regulation of interleukin-12 production	50	-0.599815	-1.92213	0.000417941	0.0152674	0.0124799	2905	tags=52%, list=16%, signal=44%	RIPK2/NFKB1/MEFV/TLR9/TLR3/THBS1/IRAK3/IRF1/LILRB1/AGER/LGALS9/IRF8/TIGIT/IL10/SYK/PLCG2/HLA-B/LAPTM5/CLEC7A/TLR8/TLR4/ACP5/CD40/TLR2/SCIMP/NOD2
GO:0014015	positive regulation of gliogenesis	62	-0.627816	-2.09055	0.000422794	0.0153522	0.0125492	3493	tags=55%, list=19%, signal=44%	CXCR4/DICER1/MIR125B1/DAG1/PLAG1/PTPRZ1/BIN1/LYN/IL6ST/UFL1/ZNF488/TSPO/BMP2/GFAP/HDAC1/GJC2/NOTCH1/TGFB1/TNFRSF1B/SOX8/PRKCH/SPINT1/OLIG2/IL1B/ASPA/IL6/NKX2-2/TLR2/SOX10/NKX6-2/GSX2/NKX6-1/MAG/LRP2
GO:0007229	integrin-mediated signaling pathway	104	-0.528876	-1.89678	0.000436664	0.0157615	0.0128838	3662	tags=44%, list=20%, signal=36%	ADAM10/HCK/LAMB2/ITGAX/PTK2/ITGA6/NID1/LIMS1/ABL1/DST/FERMT2/FUT8/DOCK1/SLC2A10/BST1/ITGBL1/ITGA1/CTNNA1/ITGA5/PHACTR4/ITGB1/FERMT1/ITGAV/ITGAM/FYB1/EMP2/VAV1/TLN1/ERBIN/LAMA2/CD177/PLEK/PLPP3/ITGB3/ITGB8/ITGAL/SYK/FGR/ITGB4/ADAMTS1/PRAM1/ITGB2/TIMP1/CCN2/CEACAM1/ITGA2
GO:0032088	negative regulation of NF-kappaB transcription factor activity	85	-0.513016	-1.77859	0.000440849	0.0158184	0.0129303	2916	tags=34%, list=16%, signal=29%	PYCARD/IRAK2/DAP/NFKBIA/TLR9/CYP1B1/ANXA4/TRIM21/CAT/CDKN2A/FOXJ1/PKHD1/MTURN/IRAK3/PYDC2/UFL1/TNFAIP3/ERBIN/HAVCR2/NLRP2B/IL10/NLRC5/ZC3H12A/SPI1/ADORA3/TMIGD3/KLF4/NOD2/NLRP2
GO:0045785	positive regulation of cell adhesion	415	-0.448303	-1.87242	0.000450569	0.0160721	0.0131377	2968	tags=34%, list=16%, signal=29%	UTRN/RREB1/AIF1/ARID1A/PYCARD/RIPK2/DAB2/NID1/RIN2/IL7R/IGF2/LIMS1/AP3B1/S100A10/HYAL1/LYN/CCL2/ABL1/FERMT2/HLA-DMB/FOXC2/PODXL/CD81/SMARCD2/DOCK1/YES1/RHOA/TFRC/SOX13/CD1D/IL6ST/ECM2/PIEZO1/CARD11/PLAUR/SOX2/TNFRSF13C/EMILIN2/ZFHX3/KDR/MYO10/TJP1/IL4R/CDK6/ST3GAL4/MAP4K4/CD4/DNM2/LILRB1/GLI3/EBI3/SHB/AGER/ITGA5/ICOSLG/RUNX1/TGM2/FERMT1/ITPKB/ITGAV/EMP2/CCL5/VAV1/FUT4/LGALS9/HLA-DOB/HLA-DPB1/PTAF…
GO:0021782	glial cell development	110	-0.629844	-2.27747	0.000454696	0.0161244	0.0131804	3484	tags=53%, list=19%, signal=43%	DICER1/LAMB2/NTRK2/PARD3/MT3/MED12/SMO/NCSTN/POU3F2/HDAC11/DAG1/MXRA8/PALS1/ROR1/LYN/GRN/CNTF/NRROS/KCNJ10/CDK6/ID4/ZNF488/PRX/AGER/GFAP/SIRT2/ADGRG6/PHGDH/PSEN1/LAMC3/TREM2/C5AR1/IFNGR1/OLIG1/NCMAP/ITGB4/ABCA2/DLL1/IL1B/SH3TC2/ASPA/TLR4/IL6/LPAR1/CNTN2/C1QA/NKX2-2/TLR2/NDRG1/FA2H/SOX10/NKX6-2/MYRF/MAL/MAG/PLP1/S100A9/S100A8
GO:0070098	chemokine-mediated signaling pathway	51	-0.583986	-1.87515	0.000464084	0.0162709	0.0133001	1891	tags=43%, list=10%, signal=39%	MPL/CXCL12/LYN/CCL2/GPR17/WNK1/EDN1/CCL5/TREM2/FOXC1/ACKR2/CCRL2/PADI2/CXCL10/CX3CR1/CCR1/CCR5/CXCR2/PPBP/CXCL11/CXCL1/CXCL8
GO:0071346	cellular response to interferon-gamma	88	-0.502826	-1.75398	0.000464192	0.0162709	0.0133001	2761	tags=39%, list=15%, signal=33%	AIF1/KIF5B/CCL2/TLR3/MRC1/GBP3/CDC42EP4/TP53/STXBP3/IRF1/GBP4/PARP14/AQP4/PARP9/EDN1/CCL5/NMI/LGALS9/WAS/FLNB/IRF8/CASP1/CD58/IFNGR1/SP100/NLRC5/GBP1/VAMP3/CDC42EP2/GBP2/TLR4/GSN/TLR2/TDGF1
GO:0050900	leukocyte migration	309	-0.488486	-1.97546	0.000470139	0.0163846	0.0133931	2746	tags=36%, list=15%, signal=31%	SBDS/AIMP1/LYN/CCL2/ABL1/IRAK4/EPS8/TNFAIP6/CD81/PGF/IL6R/YES1/RHOA/BMP5/FOXJ1/BST1/RIPK3/THBS1/ST3GAL4/SELPLG/WNK1/FLT1/ITGA1/B4GALT1/IL1R1/AGER/ITGB1/DAPK2/MSN/EDN1/MMP14/MOSPD2/EMP2/CCL5/LYVE1/JAML/SLC12A2/VAV1/RAC2/FUT4/LGALS9/CD34/PTAFR/ANXA1/CD74/PREX1/TREM2/P2RY12/ALOX5/CD177/RIN3/IL10/ICAM1/C5AR1/MTUS1/MCOLN2/ITGB3/ITGAL/NCKAP1L/MYD88/PADI2/SYK/CXCL10/DOCK8/JAM3/SPI1/PECAM1/IL1A/SELE/TMEM…
GO:0001818	negative regulation of cytokine production	237	-0.526176	-2.07979	0.000484707	0.0167958	0.0137292	2815	tags=36%, list=16%, signal=31%	C1QTNF3/SSC5D/EPHA2/NDRG2/NFKB1/MEFV/ABCD1/CD33/TLR9/OAS1/PPARA/ANXA4/SLC2A10/FOXJ1/TWSG1/THBS1/HOMER3/IRAK3/PYDC2/GSTP1/LILRB1/BST2/GHRL/LRRC32/AQP4/AGER/TSPO/FCGR2B/TNFAIP3/NMI/LGALS9/CD34/GPNMB/ANXA1/TGFB1/ERBIN/HAVCR2/TREM2/TGFB3/PTPN22/TIGIT/CARD16/IL10/SERPINB1/SRGN/PTPN6/MIR98/OTUD7B/HLA-F/ZC3H12A/NCKAP1L/GBP1/RGCC/HLA-DRB1/KLF2/LAPTM5/DLL1/LILRB4/WNT11/VSIR/CX3CR1/CD84/PTPRC/MIR657/PDCD1L…
GO:0019724	B cell mediated immunity	114	-0.634345	-2.30733	0.000493431	0.017001	0.0138969	2568	tags=41%, list=14%, signal=36%	HLA-DMB/CD81/TFRC/TCIRG1/FOXJ1/APLF/IL4R/FCGR2B/C1R/HLA-DOB/HLA-DPB1/CD74/TGFB1/TREM2/IL10/HLA-DOA/PTPN6/B2M/HLA-DRA/MYD88/HLA-E/HLA-DRB1/CFI/CD55/PTPRC/TLR8/FCGR1A/C1QB/CD40/C1QA/C1QC/IL21R/HLA-DQB1/C3/FCER1G/CSF2RB/HLA-DQA1/C7/HLA-DRB5/NOD2/FCGR3A/GAPT/C4B/C4A/CD28/CR1/CR2
GO:0002483	antigen processing and presentation of endogenous peptide antigen	17	-0.743915	-1.92517	0.000503488	0.0172494	0.0141001	1061	tags=47%, list=6%, signal=44%	HLA-C/B2M/HLA-DRA/HLA-F/HLA-E/HLA-B/HLA-DRB1/HLA-A
GO:0043280	positive regulation of cysteine-type endopeptidase activity involved in apoptotic process	116	-0.548688	-2.00323	0.000521835	0.01758	0.0143703	2493	tags=28%, list=14%, signal=24%	F2R/RHOA/CASP10/GPER1/CFLAR/BLID/NKX3-1/UACA/DLC1/LGALS9/EGLN3/CASP1/HIP1/BCL2L11/SYK/REST/ANP32B/LAPTM5/TNFSF10/CLEC7A/ATP2A3/ST18/CCN2/GSN/BOK/NLRC4/FOXL2/NGFR/DDX3X/S100A9/S100A8/NLRP2
GO:0032946	positive regulation of mononuclear cell proliferation	123	-0.508642	-1.86906	0.000521001	0.01758	0.0143703	3654	tags=48%, list=20%, signal=39%	ZP3/IRS2/TMIGD2/ST6GAL1/SELENOK/CD209/IL15/MPL/AIF1/PYCARD/RIPK2/IGF2/TLR9/HLA-DMB/CD81/NFATC2/TFRC/CD1D/IL6ST/CARD11/BST1/TNFRSF13C/EBI3/AGER/ICOSLG/CCL5/LGALS9/HLA-DPB1/ANXA1/CD74/HAVCR2/PTPN22/PRKCQ/LILRB2/TGFBR2/NCKAP1L/MYD88/HLA-E/SYK/IL18/SASH3/HLA-A/IL1A/RASAL3/IL1B/CD55/PTPRC/CSF1/PDCD1LG2/ADA/TLR4/IL6/CD24/CD40/GPR183/ZAP70/VCAM1/FCGR3A/CD28
GO:0045576	mast cell activation	57	-0.566399	-1.86455	0.000516613	0.01758	0.0143703	3807	tags=54%, list=21%, signal=43%	HMOX1/FOXF1/PIK3CG/PLA2G3/VAMP8/UNC13D/LCP2/CD226/SNAP23/LYN/IL4R/GAB2/GATA2/CD300LF/RAC2/PTGDR/LGALS9/HAVCR1/PLSCR1/PTGDS/LAT2/PTPN6/STXBP2/SYK/FGR/CD84/RHOH/ADGRE2/MILR1/NDRG1/S100A12
GO:0002694	regulation of leukocyte activation	495	-0.426896	-1.80241	0.000540976	0.0181242	0.0148151	2682	tags=29%, list=15%, signal=26%	LYN/CCL2/ABL1/CD33/TLR9/FBXO7/LMO1/GRN/HLA-DMB/CD81/PLPP6/SMARCD2/NFATC2/YES1/RHOA/TFRC/SOX13/CD1D/IL6ST/CARD11/FOXJ1/BST1/TNFRSF13C/RIPK3/TWSG1/ZFP36L2/SHPK/GPER1/THBS1/APLF/IRF1/ZFP36L1/IL4R/MNDA/GAB2/CD4/LILRB1/TNFSF8/AHR/GLI3/EBI3/LAMP1/GATA2/LRRC32/SHB/AGER/ICOSLG/RUNX1/FCGR2B/ITPKB/ITGAM/FGL2/MMP14/CCL5/TNFAIP3/CD300LF/VAV1/RAC2/LGALS9/HLA-DOB/HAVCR1/HLA-DPB1/PTAFR/GPNMB/ANXA1/IL31RA/CD74/T…
GO:0006968	cellular defense response	36	-0.621636	-1.86816	0.000547545	0.0182435	0.0149126	1925	tags=47%, list=11%, signal=42%	TCIRG1/MNDA/NCF1/ITGB1/PRF1/VEZF1/NCF2/LSP1/C5AR1/LILRB2/GNLY/CX3CR1/LGALS3BP/CCR5/TYROBP/CXCR2/CLEC5A
GO:0016045	detection of bacterium	13	-0.813375	-1.96656	0.000550968	0.0182572	0.0149238	2798	tags=77%, list=15%, signal=65%	SSC5D/CD1D/TLR1/HLA-B/HLA-DRB1/HLA-A/TLR2/NLRC4/NOD2/DMBT1
GO:0002702	positive regulation of production of molecular mediator of immune response	110	-0.550786	-1.9916	0.000578371	0.0188561	0.0154134	3324	tags=39%, list=18%, signal=32%	RSAD2/F2RL1/CD226/P2RX7/PYCARD/RIPK2/TLR9/TLR3/CD81/TFRC/KLK5/IL4R/MAPKAPK2/LILRB1/IL1R1/LACC1/TLR7/CD74/TGFB1/PTPN22/IL10/B2M/HLA-F/MYD88/HLA-E/SYK/PLCG2/GPRC5B/IL18/SASH3/HLA-A/LAPTM5/IL1B/CD55/PTPRC/CLEC7A/TLR4/IL6/CD40/FZD5/SCIMP/NOD2/CD28
GO:0002705	positive regulation of leukocyte mediated immunity	110	-0.546606	-1.97648	0.000578371	0.0188561	0.0154134	1788	tags=31%, list=10%, signal=28%	LAMP1/IL1R1/ITGAM/VAV1/PTAFR/RAET1E/TGFB1/TREM2/CD177/B2M/HLA-DRA/HLA-F/HLA-E/SPI1/PLCG2/HLA-B/HLA-DRB1/IL18/SASH3/HLA-A/IL1B/CD55/PTPRC/CLEC7A/ITGB2/IL6/FCGR1A/CD40/FZD5/SCIMP/C3/TYROBP/NOD2/CD28
GO:0070486	leukocyte aggregation	13	-0.812409	-1.96423	0.000576594	0.0188561	0.0154134	1671	tags=62%, list=9%, signal=56%	MSN/RAC2/SEMA4D/IL1B/ZAP70/CD44/S100A9/S100A8
GO:0046651	lymphocyte proliferation	239	-0.519207	-2.05727	0.000594489	0.0192673	0.0157495	3657	tags=45%, list=20%, signal=37%	PIK3CG/ZP3/IRS2/TMIGD2/LST1/SELENOK/SPN/BTN3A1/CD209/IL4I1/IL15/NCSTN/SOS2/MPL/ZBTB7B/RPS6/P2RX7/AIF1/PYCARD/RIPK2/IL7R/IGF2/LYN/ABL1/TLR9/LMO1/HLA-DMB/CD81/NFATC2/TFRC/CD1D/IL6ST/CARD11/FOXJ1/BST1/TNFRSF13C/RIPK3/TWSG1/TP53/DOCK2/IRF1/MNDA/LILRB1/TNFSF8/AHR/EBI3/LRRC32/SHB/AGER/ICOSLG/FCGR2B/MSN/EMP2/CCL5/RAC2/LGALS9/HLA-DPB1/GPNMB/ANXA1/CD74/HAVCR2/PTPN22/PRKCQ/TNFRSF1B/IL10/PTPN6/LILRB2/TGFBR2…
GO:0090322	regulation of superoxide metabolic process	30	-0.654149	-1.91075	0.000597339	0.0192673	0.0157495	4195	tags=70%, list=23%, signal=54%	GNAI2/BMP7/MIR27B/CD36/HVCN1/PON3/F2RL1/BST1/GSTP1/ITGAM/NFE2L2/AGT/TGFB1/CD177/SYK/CYBA/CLEC7A/ITGB2/ACP5/TYROBP/FPR2
GO:0061041	regulation of wound healing	110	-0.518437	-1.87463	0.000607471	0.0193879	0.0158481	3640	tags=49%, list=20%, signal=39%	CD36/INSL3/SMOC2/CXCR4/PTK2/EMILIN1/CADM4/F2RL1/THBD/SERPING1/ENPP4/SRSF6/RREB1/ANO6/PLAT/TFPI/FERMT2/FOXC2/F2R/CLDN4/PLAUR/EMILIN2/ANXA2/THBS1/KANK1/CD109/ST3GAL4/PDGFRA/F11/ITGB1/MYLK/FERMT1/EDN1/OCLN/TNFAIP3/SLC12A2/NFE2L2/CD34/ANXA1/SERPINF2/ALOX5/NOS3/HBEGF/CLEC7A/TBXA2R/ADAMTS18/DUOX2/CD9/CAV1/DUOX1/TNFRSF12A/CEACAM1/MMRN1/TSPAN8
GO:0008625	extrinsic apoptotic signaling pathway via death domain receptors	78	-0.513743	-1.76454	0.00060449	0.0193879	0.0158481	2328	tags=32%, list=13%, signal=28%	TIMP3/BMP5/SORT1/THBS1/CFLAR/ITPRIP/TNFRSF10A/BAG3/STK3/TNFAIP3/RFFL/NOS3/ICAM1/TMC8/BRCA1/SP100/SPI1/TMBIM1/DDX47/ATF3/SFRP1/MAL/SFRP2/TNFRSF10C/DDX3X
GO:0042113	B cell activation	229	-0.525779	-2.06657	0.000625121	0.0196347	0.0160498	2685	tags=31%, list=15%, signal=27%	FNIP1/LYN/ABL1/TLR9/SYVN1/CD81/CMTM7/NFATC2/TFRC/TCIRG1/RBPJ/CARD11/FOXJ1/BST1/TNFRSF13C/TP53/ZFP36L2/APLF/ZFP36L1/LYL1/MNDA/BST2/AHR/SHB/ICOSLG/FCGR2B/ITGB1/DOCK10/MMP14/TNFAIP3/CD74/TGFB1/LAT2/IRF8/SAMSN1/IL10/NFAM1/PTPN6/NCKAP1L/CD180/SYK/SPI1/PLCG2/HHEX/SASH3/LAPTM5/CD22/DLL1/THEMIS2/IFNA13/PTPRC/ITM2A/ADA/TLR4/IL6/POU2AF1/SFRP1/CD40/GPR183/ZAP70/IFNA2/TYROBP/VCAM1/NOD2/GAPT/IKZF3/IL2RG/CD28/…
GO:1900016	negative regulation of cytokine production involved in inflammatory response	21	-0.710733	-1.92933	0.000631393	0.0196347	0.0160498	2916	tags=48%, list=16%, signal=40%	PYCARD/MEFV/ABCD1/PPARA/TREM2/MIR98/ZC3H12A/LILRB4/APOD/IL1R2
GO:0033006	regulation of mast cell activation involved in immune response	30	-0.652823	-1.90688	0.000630756	0.0196347	0.0160498	4115	tags=60%, list=23%, signal=46%	CD300A/HMOX1/FOXF1/PLA2G3/VAMP8/UNC13D/LYN/IL4R/GAB2/GATA2/RAC2/LGALS9/PTPN6/STXBP2/SYK/FGR/CD84/ADGRE2
GO:0006911	phagocytosis, engulfment	51	-0.577501	-1.85433	0.000630675	0.0196347	0.0160498	3198	tags=55%, list=18%, signal=45%	F2RL1/ELMO1/AIF1/ANO6/RAB31/DOCK1/THBS1/XKR8/GATA2/FCGR2B/ITGAM/ABCA1/RAC2/ARHGAP25/HAVCR1/BIN2/TREM2/NCKAP1L/PLCG2/MEGF10/ITGB2/RHOH/MSR1/FCGR1A/GSN/C3/RHOG/ITGA2
GO:0048525	negative regulation of viral process	76	-0.535966	-1.83047	0.000627486	0.0196347	0.0160498	2724	tags=42%, list=15%, signal=36%	MX1/LARP7/TRIM25/MAVS/OAS3/RSAD2/ZFP36/OAS2/OAS1/TRIM21/CIITA/APOBEC3G/IFI16/BST2/PROX1/APOBEC3C/IFIH1/IFITM2/CCL5/TRIM62/PLSCR1/ZC3HAV1/APOBEC3F/IFITM3/IFITM1/TRIM59/OASL/GSN/IFNA2/SLPI/FCN1/LTF
GO:0006957	complement activation, alternative pathway	12	-0.814014	-1.93287	0.000657314	0.0201311	0.0164556	498	tags=50%, list=3%, signal=49%	CFB/C3/C7/CR1/VSIG4/CR2
GO:2001056	positive regulation of cysteine-type endopeptidase activity	133	-0.521577	-1.91796	0.000656355	0.0201311	0.0164556	2934	tags=30%, list=16%, signal=25%	HIP1R/PYCARD/RIPK2/DAP/MEFV/F2R/RHOA/CIDEB/CASP10/GPER1/CFLAR/BLID/IFI16/NKX3-1/UACA/DLC1/LGALS9/EGLN3/CASP1/HIP1/BCL2L11/SYK/REST/ANP32B/LAPTM5/TNFSF10/PERP/CLEC7A/ATP2A3/ST18/CCN2/GSN/BOK/NLRC4/FOXL2/NGFR/DDX3X/S100A9/S100A8/NLRP2
GO:0034114	regulation of heterotypic cell-cell adhesion	15	-0.771825	-1.91788	0.000651018	0.0201311	0.0164556	1891	tags=53%, list=10%, signal=48%	WNK1/AGER/IL10/IL1B/MBP/KLF4/SKAP1/CD44
GO:0002709	regulation of T cell mediated immunity	71	-0.525607	-1.78055	0.000675069	0.0205709	0.0168151	2468	tags=41%, list=14%, signal=35%	CD81/CD1D/RIPK3/LILRB1/AHR/IL1R1/AGER/FCGR2B/WAS/TNFRSF1B/B2M/HLA-DRA/HLA-F/NCKAP1L/HLA-E/HLA-B/HLA-DRB1/IL18/SASH3/HLA-A/LILRB4/IL1B/CD55/PTPRC/IL6/FZD5/IFNA2/CEACAM1/NOD2
GO:0032623	interleukin-2 production	53	-0.639493	-2.08105	0.000698501	0.0207633	0.0169723	2287	tags=42%, list=13%, signal=36%	CARD11/HOMER3/CD4/RUNX1/TNFAIP3/CD34/ANXA1/HAVCR2/PRKCQ/GBP1/PLCG2/SASH3/IL1A/LAPTM5/LILRB4/IL1B/PTPRC/CLEC7A/NOD2/CD28/CR1/VSIG4
GO:0032663	regulation of interleukin-2 production	53	-0.639493	-2.08105	0.000698501	0.0207633	0.0169723	2287	tags=42%, list=13%, signal=36%	CARD11/HOMER3/CD4/RUNX1/TNFAIP3/CD34/ANXA1/HAVCR2/PRKCQ/GBP1/PLCG2/SASH3/IL1A/LAPTM5/LILRB4/IL1B/PTPRC/CLEC7A/NOD2/CD28/CR1/VSIG4
GO:1903900	regulation of viral life cycle	121	-0.526088	-1.92918	0.000690801	0.0207633	0.0169723	2724	tags=31%, list=15%, signal=26%	OAS2/PABPC1/OAS1/PPARA/TRIM21/CIITA/APOBEC3G/IFI16/CD4/BST2/PROX1/APOBEC3C/IFIH1/TRIM38/IFITM2/CCL5/LGALS9/TRIM62/NOTCH1/CD74/PLSCR1/LAMP3/ZC3HAV1/APOBEC3F/IFITM3/HLA-DRB1/IFITM1/TRIM59/OASL/GSN/IFNA2/SLPI/FCN1/CD28/CXCL8/DDX3X/LTF
GO:0002683	negative regulation of immune system process	352	-0.46395	-1.90433	0.000693442	0.0207633	0.0169723	2682	tags=31%, list=15%, signal=27%	LYN/CCL2/SOX9/FBXO7/TMBIM6/GRN/OAS1/TLR3/TNFAIP6/TOB2/YES1/TRIM21/GPR17/BMP5/FOXJ1/TWSG1/GPER1/THBS1/IRAK3/IRF1/IFI16/IL4R/CDK6/PARP14/MNDA/LILRB1/BST2/TRAFD1/AHR/GLI3/GATA2/LRRC32/RUNX1/FCGR2B/SAMHD1/FGL2/TNFAIP3/CD300LF/NMI/LGALS9/HLA-DOB/GPNMB/ANXA1/IL31RA/CD74/TGFB1/HAVCR2/TREM2/TGFB3/DUSP10/PTPN22/SAMSN1/TIGIT/RIN3/IL10/A2M/CBFB/HLA-DOA/PTPN6/LILRB2/NLRC5/HLA-F/ZC3H12A/NCKAP1L/HLA-E/PADI2/SY…
GO:0090303	positive regulation of wound healing	51	-0.575691	-1.84851	0.000686206	0.0207633	0.0169723	3640	tags=61%, list=20%, signal=49%	CD36/INSL3/SMOC2/CXCR4/PTK2/EMILIN1/THBD/ENPP4/RREB1/ANO6/PLAT/FERMT2/FOXC2/F2R/CLDN4/EMILIN2/THBS1/KANK1/ST3GAL4/ITGB1/MYLK/FERMT1/OCLN/NFE2L2/ANXA1/SERPINF2/HBEGF/CLEC7A/TBXA2R/DUOX2/DUOX1
GO:0140719	constitutive heterochromatin formation	12	-0.81333	-1.93125	0.000710251	0.0209076	0.0170903	2786	tags=42%, list=15%, signal=35%	HAT1/H3-3A/SIRT2/H3-3B/TSIX
GO:0048483	autonomic nervous system development	35	-0.624308	-1.85723	0.000707239	0.0209076	0.0170903	1835	tags=26%, list=10%, signal=23%	SIX1/PHACTR4/SOX8/HLX/TP63/GDNF/SOX10/VCAM1/TLX2
GO:0002703	regulation of leukocyte mediated immunity	194	-0.551757	-2.13672	0.000759	0.0216647	0.0177092	2682	tags=38%, list=15%, signal=33%	LYN/TLR9/TLR3/CD81/TFRC/CD1D/FOXJ1/RIPK3/APLF/IL4R/GAB2/LILRB1/BST2/AHR/LAMP1/GATA2/IL1R1/AGER/FCGR2B/ITGAM/VAV1/RAC2/LGALS9/PTAFR/RAET1E/WAS/TGFB1/HAVCR2/TREM2/CD177/TNFRSF1B/IL10/ICAM1/PTPN6/B2M/HLA-DRA/HLA-F/NCKAP1L/STXBP2/HLA-E/SYK/SPI1/PLCG2/HLA-B/HLA-DRB1/IL18/SASH3/HLA-A/FGR/LILRB4/CX3CR1/PRAM1/CD84/IL1B/CD55/PTPRC/CLEC7A/ITGB2/TLR4/IL6/FCGR1A/ADGRE2/CD40/FZD5/SCIMP/IFNA2/C3/CD96/TYROBP/CE…
GO:0002437	inflammatory response to antigenic stimulus	53	-0.610531	-1.9868	0.000775683	0.0216647	0.0177092	2682	tags=45%, list=15%, signal=39%	LYN/CD81/YES1/GPR17/RBPJ/CYSLTR1/FCGR2B/NOTCH1/IL31RA/TREM2/IL10/A2M/HLA-E/SYK/CD68/HLA-DRB1/FGR/RHBDF2/FCGR1A/C3/NOD2/FCGR3A/CD28/CXCR2
GO:1902563	regulation of neutrophil activation	12	-0.811867	-1.92777	0.000754365	0.0216647	0.0177092	2594	tags=83%, list=14%, signal=71%	GRN/PLPP6/FCGR2B/ITGAM/PTAFR/CD177/SYK/SPI1/PRAM1/ITGB2
GO:0022408	negative regulation of cell-cell adhesion	152	-0.506181	-1.90057	0.000778844	0.0216647	0.0177092	2483	tags=33%, list=14%, signal=29%	PODXL/PPARA/FOXJ1/TWSG1/IRF1/IL4R/FXYD5/WNK1/LILRB1/GLI3/LRRC32/RUNX1/FCGR2B/BMP2/FGL2/EPCAM/LGALS9/RDX/GPNMB/ANXA1/NOTCH1/CD74/TGFB1/HAVCR2/PTPN22/TIGIT/IL10/CBFB/PTPN6/LILRB2/ZC3H12A/NCKAP1L/SPI1/RGCC/HLA-DRB1/HLX/LAPTM5/LILRB4/SDC4/VSIR/CDH1/PDCD1LG2/ADAMTS18/CD9/MBP/IFNA2/KLF4/CEACAM1/CR1/VSIG4
GO:0050777	negative regulation of immune response	152	-0.495479	-1.86039	0.000778844	0.0216647	0.0177092	2682	tags=34%, list=15%, signal=29%	LYN/GRN/OAS1/YES1/TRIM21/GPR17/FOXJ1/IRAK3/IFI16/IL4R/PARP14/LILRB1/TRAFD1/AHR/FCGR2B/SAMHD1/FGL2/TNFAIP3/NMI/LGALS9/ANXA1/HAVCR2/TREM2/DUSP10/SAMSN1/IL10/A2M/PTPN6/NLRC5/HLA-F/ZC3H12A/NCKAP1L/HLA-E/SYK/SPI1/HLA-B/HLA-DRB1/HLA-A/FGR/HLX/LILRB4/CD84/CD55/PTPRC/RHBDF2/IFNA2/CD96/CEACAM1/NOD2/CR1/VSIG4/CR2
GO:0050671	positive regulation of lymphocyte proliferation	120	-0.506376	-1.85431	0.000772593	0.0216647	0.0177092	2954	tags=42%, list=16%, signal=35%	AIF1/PYCARD/RIPK2/IGF2/TLR9/HLA-DMB/CD81/NFATC2/TFRC/CD1D/IL6ST/CARD11/BST1/TNFRSF13C/EBI3/AGER/ICOSLG/CCL5/LGALS9/HLA-DPB1/ANXA1/CD74/HAVCR2/PTPN22/PRKCQ/LILRB2/TGFBR2/NCKAP1L/MYD88/HLA-E/SYK/IL18/SASH3/HLA-A/IL1A/RASAL3/IL1B/CD55/PTPRC/PDCD1LG2/ADA/TLR4/IL6/CD24/CD40/GPR183/ZAP70/VCAM1/FCGR3A/CD28
GO:0035710	CD4-positive, alpha-beta T cell activation	87	-0.508189	-1.77117	0.000754246	0.0216647	0.0177092	2468	tags=34%, list=14%, signal=30%	CD81/IL6R/TCIRG1/CARD11/TWSG1/IL4R/SHB/AGER/RUNX1/LGALS9/ANXA1/PRKCQ/CBFB/HLA-DRA/TGFBR2/ZC3H12A/NCKAP1L/HLA-DRB1/IL18/SASH3/HLX/NKG7/VSIR/CD55/IL6/GPR183/TMEM98/PTGER4/IL2RG/CD28
GO:0046632	alpha-beta T cell differentiation	93	-0.496494	-1.75272	0.000744728	0.0216647	0.0177092	3589	tags=40%, list=20%, signal=32%	STAT3/SPN/RSAD2/ATP7A/ZBTB7B/RIPK2/AP3B1/ABL1/IL6R/RHOA/IRF1/IL4R/TNFSF8/GLI3/SHB/RUNX1/ITPKB/LGALS9/ANXA1/CBFB/HLA-DRA/TGFBR2/ZC3H12A/NCKAP1L/SYK/HLA-DRB1/IL18/SASH3/HLX/LILRB4/ADA/IL6/GPR183/ZAP70/TMEM98/PTGER4/IL2RG
GO:0002377	immunoglobulin production	104	-0.487027	-1.74669	0.000747085	0.0216647	0.0177092	2626	tags=27%, list=14%, signal=23%	TLR9/TMBIM6/HLA-DMB/TFRC/APLF/IL4R/FCGR2B/SAMHD1/HLA-DOB/HLA-DPB1/TGFB1/IL10/HLA-DOA/B2M/HLA-DRA/HLA-E/HLA-DRB1/SASH3/CD22/PTPRC/IL6/CD40/HLA-DQB1/HLA-DQA1/HLA-DRB5/GAPT/CD28/CR1
GO:1903707	negative regulation of hemopoiesis	91	-0.494606	-1.73567	0.000771355	0.0216647	0.0177092	2682	tags=34%, list=15%, signal=29%	LYN/FBXO7/TLR3/TNFAIP6/TOB2/FOXJ1/IRF1/IL4R/CDK6/LILRB1/GLI3/GATA2/RUNX1/FCGR2B/FGL2/ANXA1/CD74/CBFB/ZC3H12A/HLX/TMEM176B/LILRB4/TMEM176A/TLR4/SFRP1/C1QC/IFNA2/CEACAM1/CR1/LTF/LILRB3
GO:0002687	positive regulation of leukocyte migration	123	-0.465944	-1.71216	0.0007396	0.0216647	0.0177092	1891	tags=34%, list=10%, signal=31%	PGF/IL6R/RHOA/THBS1/WNK1/IL1R1/AGER/DAPK2/EDN1/MMP14/MOSPD2/CCL5/LYVE1/RAC2/FUT4/LGALS9/PTAFR/CD74/TREM2/P2RY12/ICAM1/C5AR1/ITGB3/NCKAP1L/CXCL10/DOCK8/JAM3/SPI1/IL1A/TMEM102/CX3CR1/PLVAP/CSF1/CCR1/GPSM3/IL6/CSF1R/C3AR1/ITGA2/FPR2/CXCR2/CXCL8
GO:0001909	leukocyte mediated cytotoxicity	94	-0.481169	-1.6964	0.000777327	0.0216647	0.0177092	1880	tags=45%, list=10%, signal=40%	UNC13D/F2RL1/CD226/P2RX7/IL7R/KIF5B/ULBP1/CD1D/RIPK3/LILRB1/LAMP1/AGER/FCGR2B/ITGAM/EMP2/VAV1/LGALS9/RAET1E/PRF1/HAVCR2/ICAM1/PTPN6/B2M/HLA-DRA/HLA-F/NCKAP1L/MYD88/STXBP2/HLA-E/SPI1/HLA-B/HLA-DRB1/IL18/HLA-A/NKG7/CX3CR1/PTPRC/FCGR1A/TREM1/TYROBP/CEACAM1/FCGR3A
GO:0032288	myelin assembly	22	-0.700978	-1.92579	0.000791627	0.0219197	0.0179177	832	tags=36%, list=5%, signal=35%	NCMAP/ITGB4/ABCA2/PMP22/CD9/TLR2/UGT8/MAG
GO:0050864	regulation of B cell activation	114	-0.562497	-2.04599	0.000815431	0.0221739	0.0181254	2682	tags=37%, list=15%, signal=32%	LYN/TLR9/CD81/NFATC2/TFRC/CARD11/FOXJ1/BST1/TNFRSF13C/ZFP36L2/APLF/ZFP36L1/MNDA/AHR/FCGR2B/MMP14/TNFAIP3/CD74/TGFB1/SAMSN1/IL10/NFAM1/PTPN6/NCKAP1L/SYK/SASH3/LAPTM5/CD22/THEMIS2/PTPRC/ADA/TLR4/IL6/SFRP1/CD40/GPR183/TYROBP/NOD2/IKZF3/IL2RG/CD28/CR1
GO:0050727	regulation of inflammatory response	292	-0.491656	-1.97803	0.000814773	0.0221739	0.0181254	2749	tags=30%, list=15%, signal=26%	OSMR/NFKB1/MEFV/NLRP14/LYN/NFKBIA/TLR9/GRN/TLR3/TNFAIP6/PPARA/CD81/YES1/GPR17/IL6ST/BST1/SHPK/GPER1/BCL6B/PYDC2/UFL1/GSTP1/NCF1/GHRL/CASP4/IL1R1/LACC1/AGER/FCGR2B/CDK19/NEAT1/PIK3AP1/HYAL2/CCL5/TLR7/TNFAIP3/NMI/AGT/ANXA1/BIRC3/TREM2/DUSP10/ALOX5/NLRP2B/CASP1/OSM/TNFRSF1B/IL10/MYD88/HLA-E/SYK/PLCG2/GPRC5B/HLA-DRB1/IL18/FGR/NKG7/SELE/IL1B/NUPR1/PTPRC/MIR657/ADA/GPSM3/RHBDF2/SMPDL3B/TLR4/IL6/FCGR1A/…
GO:0016570	histone modification	445	0.614426	1.8508	0.00081104	0.0221739	0.0181254	16	tags=1%, list=0%, signal=1%	KDM5D/UTY/TBL1Y
GO:0051250	negative regulation of lymphocyte activation	130	-0.499981	-1.84616	0.000805109	0.0221739	0.0181254	2244	tags=32%, list=12%, signal=28%	FOXJ1/TWSG1/IRF1/IL4R/MNDA/LILRB1/GLI3/LRRC32/RUNX1/FCGR2B/FGL2/TNFAIP3/LGALS9/GPNMB/ANXA1/CD74/HAVCR2/PTPN22/SAMSN1/TIGIT/IL10/CBFB/PTPN6/LILRB2/HLA-F/ZC3H12A/NCKAP1L/HLA-DRB1/FGR/HLX/LAPTM5/LILRB4/SDC4/VSIR/PDCD1LG2/SFRP1/IFNA2/TYROBP/CEACAM1/CR1/VSIG4
GO:0002440	production of molecular mediator of immune response	195	-0.548404	-2.12215	0.000820462	0.0222111	0.0181558	2626	tags=33%, list=14%, signal=28%	TLR9/TMBIM6/HLA-DMB/TLR3/CD81/TFRC/KLK5/APLF/IRAK3/IL4R/MAPKAPK2/LILRB1/BST2/IL1R1/LACC1/FCGR2B/SAMHD1/TLR7/HLA-DOB/HLA-DPB1/CD74/TGFB1/TGFB3/PTPN22/TNFRSF1B/IL10/HLA-DOA/B2M/HLA-DRA/HLA-F/MYD88/HLA-E/SYK/PLCG2/GPRC5B/HLA-DRB1/IL18/SASH3/HLA-A/LAPTM5/CD22/LILRB4/IL1B/CD55/PTPRC/CLEC7A/TLR4/IL6/TREM1/ACP5/CD40/FZD5/SCIMP/IFNA2/HLA-DQB1/CD96/TWIST1/LITAF/HLA-DQA1/HLA-DRB5/NOD2/GAPT/CD28/CR1
GO:0002285	lymphocyte activation involved in immune response	161	-0.55942	-2.1159	0.000827471	0.0223013	0.0182295	2661	tags=36%, list=15%, signal=31%	ABL1/HLA-DMB/CD81/IL6R/TFRC/TP53/APLF/IL4R/LILRB1/LAMP1/SHB/FCGR2B/FGL2/DOCK10/LGALS9/ANXA1/CD74/TGFB1/PSEN1/HAVCR2/IRF8/IL10/ICAM1/HLA-DRA/ITGAL/HLA-F/ZC3H12A/NCKAP1L/CD180/SPI1/PLCG2/HLA-DRB1/IL18/APBB1IP/HLX/NKG7/DLL1/IFNA13/PTPRC/ITM2A/ADA/TLR4/IL6/POU2AF1/LCP1/CD40/GPR183/IFNA2/TMEM98/FCER1G/CEACAM1/PTGER4/FCGR3A/GAPT/CD28/SLC11A1/CR1/CLEC4E
GO:0001959	regulation of cytokine-mediated signaling pathway	137	-0.49944	-1.85187	0.000834121	0.022381	0.0182947	5010	tags=50%, list=28%, signal=37%	ISG15/NOL3/USP18/HIF1A/SIGIRR/PTPN11/GFI1/FADD/CASP8/OTULIN/TRAIP/PPP2CB/RIPK1/MED1/CARD8/TNFRSF1A/MIR27B/IRF7/ARG1/SH2B3/STING1/MAVS/LSM14A/CXCR4/OAS3/MIR125B1/F2RL1/SPPL2A/STAT2/PYCARD/RIPK2/IRAK2/OAS1/HSPA1A/IRAK3/PYDC2/GSTP1/PARP14/CASP4/IL1R1/PARP9/SAMHD1/EDN1/CCL5/TNFAIP3/CD300LF/H2BC11/CD74/TREM2/TRIM56/HSPA1B/NLRP2B/RFFL/CASP1/CARD16/PTPN6/MIR98/NLRC5/PADI2/SYK/LAPTM5/PTPRC/CSF1/IL6/CD24/…
GO:0010595	positive regulation of endothelial cell migration	104	-0.480697	-1.72399	0.000848627	0.0226699	0.0185309	2661	tags=38%, list=15%, signal=32%	SRPX2/MIR27B/HMOX1/CIB1/PIK3CG/SIRT1/SMOC2/RIN2/ABL1/GRN/FOXC2/HSPB1/MIR30A/EMC10/SP1/KDR/THBS1/RHOB/GATA2/PROX1/STAT5A/SASH1/EDN1/NFE2L2/AGT/ANXA1/TGFB1/ANGPT4/NOS3/PLPP3/ITGB3/ZC3H12A/FLT4/SPARC/FGF1/ATOH8/CD40/ANXA3/TDGF1
GO:0031663	lipopolysaccharide-mediated signaling pathway	56	-0.672153	-2.21423	0.00085374	0.0227065	0.0185608	3640	tags=55%, list=20%, signal=44%	CD36/HCK/TRIB1/BMP6/RIPK2/IRAK2/LY86/LYN/CCL2/NFKBIA/SASH1/CCL5/TNFAIP3/PTAFR/CD14/TGFB1/PTPN22/CARD16/NOS3/MYD88/CD180/SPI1/PLCG2/IL18/IL1B/CD55/TLR4/TLR2/SCIMP/LILRA2/LTF
GO:0030183	B cell differentiation	119	-0.579865	-2.12213	0.000872801	0.0229913	0.0187935	2685	tags=34%, list=15%, signal=30%	FNIP1/ABL1/TLR9/SYVN1/CMTM7/TCIRG1/RBPJ/CARD11/TP53/ZFP36L2/ZFP36L1/LYL1/FCGR2B/ITGB1/DOCK10/MMP14/IRF8/IL10/NFAM1/PTPN6/NCKAP1L/SYK/SPI1/PLCG2/HHEX/DLL1/IFNA13/PTPRC/ITM2A/ADA/IL6/POU2AF1/SFRP1/GPR183/IFNA2/VCAM1/IKZF3/IL2RG/CR1/ADGRG3/CR2
GO:0046635	positive regulation of alpha-beta T cell activation	61	-0.621034	-2.06451	0.000887483	0.0229913	0.0187935	2468	tags=52%, list=14%, signal=45%	CD81/RHOA/CARD11/IL4R/GLI3/EBI3/SHB/RUNX1/ITPKB/LGALS9/ANXA1/PTPN22/PRKCQ/CBFB/HLA-DRA/TGFBR2/NCKAP1L/HLA-E/SYK/HLA-DRB1/IL18/SASH3/HLA-A/HLX/LILRB4/RASAL3/CD55/PTPRC/ADA/ZAP70/IL2RG/CD28
GO:0002704	negative regulation of leukocyte mediated immunity	56	-0.622308	-2.05003	0.000869122	0.0229913	0.0187935	1880	tags=43%, list=10%, signal=39%	LILRB1/BST2/AHR/FCGR2B/LGALS9/HAVCR2/PTPN6/HLA-F/NCKAP1L/HLA-E/SPI1/HLA-B/HLA-A/LILRB4/CX3CR1/CD84/CD55/PTPRC/IFNA2/CD96/CEACAM1/NOD2/CR1/CR2
GO:2000379	positive regulation of reactive oxygen species metabolic process	59	-0.617024	-2.04555	0.00089838	0.0229913	0.0187935	2562	tags=42%, list=14%, signal=37%	CYP1B1/AKR1C3/RIPK3/TP53/THBS1/GSTP1/TSPO/ITGAM/NFE2L2/AGT/TGFB1/CD177/TGFBR2/ZC3H12A/SYK/PLCG2/CBR1/CYBA/CLEC7A/ITGB2/TLR4/TYROBP/FPR2/ACE2/DUOXA1
GO:0050766	positive regulation of phagocytosis	59	-0.610437	-2.02372	0.000913736	0.0229913	0.0187935	3666	tags=54%, list=20%, signal=43%	MERTK/CD36/C2/IL15/F2RL1/PYCARD/ANO6/RAB31/CCL2/DOCK2/DNM2/GATA2/FCGR2B/CD300LF/TREM2/NCKAP1L/PLCG2/CYBA/IL1B/PTPRC/CLEC7A/FCGR1A/C3/FCER1G/NOD2/FCN1/ITGA2/C4B/FPR2/IL2RG/C4A/SLC11A1
GO:0032608	interferon-beta production	56	-0.613018	-2.01943	0.000884505	0.0229913	0.0187935	4466	tags=50%, list=25%, signal=38%	IRF5/TRAIP/PPM1B/HMGB2/RIGI/IRF7/STING1/MAVS/OAS3/PYCARD/RIPK2/OAS2/TLR9/OAS1/TLR3/IRF1/LILRB1/IFIH1/TRIM38/TLR7/NMI/ZBTB20/RNF135/TRIM56/TLR8/TLR4/TLR2/DDX3X
GO:0032648	regulation of interferon-beta production	56	-0.613018	-2.01943	0.000884505	0.0229913	0.0187935	4466	tags=50%, list=25%, signal=38%	IRF5/TRAIP/PPM1B/HMGB2/RIGI/IRF7/STING1/MAVS/OAS3/PYCARD/RIPK2/OAS2/TLR9/OAS1/TLR3/IRF1/LILRB1/IFIH1/TRIM38/TLR7/NMI/ZBTB20/RNF135/TRIM56/TLR8/TLR4/TLR2/DDX3X
GO:0032481	positive regulation of type I interferon production	61	-0.593445	-1.97279	0.000902917	0.0229913	0.0187935	5307	tags=59%, list=29%, signal=42%	STAT1/SETD2/RIOK3/ISG15/CHUK/PTPN11/IRF5/NMB/HMGB2/RIGI/IRF7/STING1/MAVS/OAS3/RIPK2/OAS2/G3BP1/TLR9/OAS1/TLR3/IRF1/IFIH1/TLR7/ZBTB20/RNF135/CD14/ZC3HAV1/TRIM56/PTPN22/MYD88/SYK/PLCG2/TLR8/TLR4/TLR2/DDX3X
GO:0016032	viral process	375	-0.45838	-1.88995	0.000900582	0.0229913	0.0187935	4013	tags=35%, list=22%, signal=28%	MX1/PKN2/CHMP4C/LARP7/TRIM34/IRF7/PTBP1/TRIM22/PDE12/TRIM25/MON1B/CDK1/EP300/ITCH/MAVS/PPIB/CHMP2B/EGFR/ST6GAL1/VAMP8/CD209/CXCR4/CCNK/MDFIC/OAS3/RSAD2/PCBP2/MGAT2/CXADR/HCFC1/SMPD1/ZFP36/IFI27/DAG1/SLC20A2/PCBP1/INSR/EPHA2/OAS2/CCL2/NEDD4/IGF2R/PABPC1/FUT8/OAS1/MRC1/DYNLT1/PPARA/NCAM1/CD81/EEF1A1/TRIM21/ST6GALNAC2/CIITA/TFRC/HPN/HSPA1A/ST6GALNAC3/TP53/NFIA/SCARB2/SP1/APOBEC3G/IFI16/ST3GAL4/SELPL…
GO:0061081	positive regulation of myeloid leukocyte cytokine production involved in immune response	33	-0.633709	-1.87817	0.000910006	0.0229913	0.0187935	3740	tags=55%, list=21%, signal=43%	MAVS/CD36/SIRT1/P2RX7/PYCARD/RIPK2/TLR3/MAPKAPK2/LILRB1/TLR7/CD74/MYD88/SYK/PLCG2/GPRC5B/LAPTM5/TLR4/NOD2
GO:0048713	regulation of oligodendrocyte differentiation	43	-0.593827	-1.85388	0.000893848	0.0229913	0.0187935	2002	tags=40%, list=11%, signal=35%	ID4/ZNF488/HDAC1/NOTCH1/DUSP10/OPALIN/TNFRSF1B/OLIG2/DAAM2/ASPA/NKX2-2/TLR2/TMEM98/NKX6-2/GSX2/SLC45A3/NKX6-1
GO:2000377	regulation of reactive oxygen species metabolic process	125	-0.502576	-1.84749	0.000897522	0.0229913	0.0187935	2669	tags=31%, list=15%, signal=27%	ABCD1/CYP1B1/PPARA/RHOA/AKR1C3/BST1/RIPK3/TP53/THBS1/CFLAR/GSTP1/TSPO/ITGAM/RAC2/SIRT2/NFE2L2/AGT/TGFB1/ALOX5/CD177/BRCA1/TGFBR2/ZC3H12A/FOXO1/HK2/SYK/PLCG2/CBR1/CYBA/PLIN5/CLEC7A/ITGB2/TLR4/ACP5/TYROBP/CRYAB/FPR2/ACE2/DUOXA1
GO:0010883	regulation of lipid storage	45	-0.577748	-1.82784	0.000907175	0.0229913	0.0187935	2910	tags=51%, list=16%, signal=43%	OSBPL11/ABHD5/NFKB1/NFKBIA/EHD1/PPARA/CPT1A/ITGAV/ABCG1/ABCA1/SREBF1/TREM2/PLIN2/CES1/APOB/ACACB/ITGB3/ZC3H12A/PLIN5/MSR1/IL6/C3/PLIN3
GO:0045824	negative regulation of innate immune response	64	-0.568906	-1.90207	0.000926147	0.0232072	0.0189701	3365	tags=44%, list=19%, signal=36%	OAS3/PARP1/SERPING1/STAT2/GRN/OAS1/TRIM21/IRAK3/IFI16/PARP14/LILRB1/TRAFD1/SAMHD1/TNFAIP3/NMI/LGALS9/HAVCR2/DUSP10/A2M/NLRC5/HLA-F/HLA-E/HLA-B/HLA-A/CD96/CEACAM1/CR1/VSIG4
GO:1902106	negative regulation of leukocyte differentiation	87	-0.501571	-1.74811	0.000944632	0.023573	0.0192691	2682	tags=36%, list=15%, signal=31%	LYN/FBXO7/TLR3/TNFAIP6/TOB2/FOXJ1/IRF1/IL4R/CDK6/LILRB1/GLI3/GATA2/RUNX1/FCGR2B/FGL2/ANXA1/CD74/CBFB/ZC3H12A/HLX/TMEM176B/LILRB4/TMEM176A/TLR4/SFRP1/C1QC/IFNA2/CEACAM1/CR1/LTF/LILRB3
GO:0036037	CD8-positive, alpha-beta T cell activation	22	-0.696124	-1.91245	0.000954651	0.0237254	0.0193937	2077	tags=55%, list=11%, signal=48%	IRF1/LILRB1/TNFSF8/RUNX1/PTPN22/WDFY4/CBFB/NCKAP1L/HLA-E/HLA-A/LILRB4/VSIR
GO:0060840	artery development	88	-0.485469	-1.69344	0.000962352	0.0238192	0.0194703	3922	tags=40%, list=22%, signal=31%	PDGFRB/MYOCD/FOXF1/ARID2/ZMIZ1/ADGRF5/CHD7/PKD2/LOXL1/TBX2/NDST1/HEY2/NOTCH3/FOXC2/SLC2A10/RBPJ/NKX3-1/SMAD6/SIX1/GLI3/PROX1/ACVRL1/TGFBR1/HPGD/MYLK/EDN1/NOTCH1/FOXC1/APOB/ENG/GJA5/WNT11/APLNR/NGFR/LRP2
GO:0002753	cytoplasmic pattern recognition receptor signaling pathway	56	-0.594303	-1.95778	0.000976798	0.0240785	0.0196823	4200	tags=48%, list=23%, signal=37%	TKFC/RIGI/IRF7/UFD1/ITCH/RELA/LSM14A/OAS3/RIPK2/TSPAN6/SLC15A3/NFKBIA/ALPK1/HSPA1A/DDX60/LACC1/IFIH1/TNFAIP3/RNF135/ERBIN/BIRC3/HSPA1B/PTPN22/TLR4/OASL/RNF125/NOD2
GO:0060765	regulation of androgen receptor signaling pathway	26	0.925416	2.68259	0.000998219	0.0241092	0.0197074	3	tags=4%, list=0%, signal=4%	KDM5D
GO:0097529	myeloid leukocyte migration	182	-0.537024	-2.06607	0.000991342	0.0241092	0.0197074	1821	tags=34%, list=10%, signal=30%	FLT1/ITGA1/B4GALT1/IL1R1/AGER/DAPK2/EDN1/MMP14/MOSPD2/EMP2/CCL5/JAML/VAV1/RAC2/FUT4/ANXA1/CD74/PREX1/TREM2/P2RY12/CD177/RIN3/C5AR1/MTUS1/MCOLN2/NCKAP1L/MYD88/SYK/CXCL10/JAM3/SPI1/PECAM1/IL1A/CSF3R/CX3CR1/IL1B/ITGB2/CSF1/CCR1/RHOH/IL6/CSF1R/ADGRE2/TREM1/CD9/C3AR1/FCER1G/RHOG/NOD2/PTGER4/ARHGEF5/FPR2/CNN2/CXCR2/PPBP/CXCL11/CXCL1/CXCL8/S100A12/S100A9/S100A8
GO:0043281	regulation of cysteine-type endopeptidase activity involved in apoptotic process	182	-0.536289	-2.06324	0.000991342	0.0241092	0.0197074	2281	tags=26%, list=13%, signal=23%	CASP10/PLAUR/SOX2/GPER1/THBS1/CFLAR/BLID/NKX3-1/PAK2/UACA/DLC1/LGALS9/BIRC5/BIRC3/TNFAIP8/LAMP3/EGLN3/RFFL/CASP1/CARD16/HIP1/BCL2L11/SYK/REST/ANP32B/LAPTM5/TNFSF10/TP63/CLEC7A/ATP2A3/ST18/CCN2/GSN/BOK/BCL2L12/KLF4/NLRC4/CRYAB/AQP1/FOXL2/SFRP2/NGFR/CD44/DDX3X/S100A9/S100A8/NLRP2
GO:1990868	response to chemokine	59	-0.588372	-1.95057	0.00100588	0.0241092	0.0197074	2682	tags=41%, list=15%, signal=35%	LYN/CCL2/RHOA/GPR17/WNK1/EDN1/CCL5/SLC12A2/TREM2/FOXC1/ACKR2/ZC3H12A/CCRL2/PADI2/CXCL10/DOCK8/CX3CR1/CCR1/CCR5/CXCR2/PPBP/CXCL11/CXCL1/CXCL8
GO:1990869	cellular response to chemokine	59	-0.588372	-1.95057	0.00100588	0.0241092	0.0197074	2682	tags=41%, list=15%, signal=35%	LYN/CCL2/RHOA/GPR17/WNK1/EDN1/CCL5/SLC12A2/TREM2/FOXC1/ACKR2/ZC3H12A/CCRL2/PADI2/CXCL10/DOCK8/CX3CR1/CCR1/CCR5/CXCR2/PPBP/CXCL11/CXCL1/CXCL8
GO:0002507	tolerance induction	20	-0.715003	-1.92398	0.00100437	0.0241092	0.0197074	2682	tags=75%, list=15%, signal=64%	ITCH/AIRE/LYN/FOXJ1/IRAK3/XKR8/TNFAIP3/LGALS9/HAVCR2/PHLPP1/LILRB2/TGFBR2/HLA-E/HLA-B/LILRB4
GO:0002726	positive regulation of T cell cytokine production	21	-0.699908	-1.89994	0.000992777	0.0241092	0.0197074	2468	tags=48%, list=14%, signal=41%	CD81/IL1R1/B2M/IL18/SASH3/HLA-A/IL1B/CD55/IL6/FZD5
GO:1903037	regulation of leukocyte cell-cell adhesion	303	-0.47335	-1.90877	0.00101781	0.0242992	0.0198627	2954	tags=36%, list=16%, signal=30%	AIF1/ARID1A/PYCARD/RIPK2/IL7R/IGF2/AP3B1/LYN/CCL2/ABL1/HLA-DMB/PPARA/CD81/SMARCD2/YES1/RHOA/TFRC/SOX13/CD1D/IL6ST/CARD11/FOXJ1/TNFRSF13C/TWSG1/IRF1/IL4R/ST3GAL4/CD4/WNK1/LILRB1/GLI3/EBI3/LRRC32/SHB/AGER/ICOSLG/RUNX1/FCGR2B/ITPKB/FGL2/CCL5/VAV1/FUT4/LGALS9/HLA-DOB/HLA-DPB1/PTAFR/GPNMB/ANXA1/CD74/HAVCR2/DUSP10/ACTL6A/ALOX5/PTPN22/PRKCQ/TIGIT/IL10/CBFB/HLA-DOA/PTPN6/B2M/LILRB2/HLA-DRA/TGFBR2/ZC3H12A…
GO:0035821	modulation of process of another organism	11	-0.827867	-1.90311	0.00102962	0.0244847	0.0200143	1357	tags=64%, list=7%, signal=59%	PRF1/MPEG1/SYK/CLEC7A/SLPI/LTF/S100A9
GO:0051090	regulation of DNA-binding transcription factor activity	398	-0.449112	-1.87351	0.00103894	0.0246099	0.0201167	4074	tags=36%, list=22%, signal=29%	NFKBIB/BMP7/FZD1/LRP6/RPS6KA5/PELI1/TRADD/TRIM34/PIDD1/TCF7L2/MYOCD/TRIM22/RPS3/TRIM25/TCF3/HMOX1/EP300/ITCH/STING1/CIB1/MAVS/RELA/CYTL1/CD36/SRI/SIRT1/STAT3/HCK/TRIB1/RNF220/SMO/LRP5/PTCH1/GREM1/PKD2/SAV1/PYCARD/RIPK2/IRAK2/TBX6/DAP/ROR1/EDA/ZIC2/NFKBIA/TLR9/CYP1B1/TLR3/ANXA4/TRIM21/CRTC3/TFRC/CAT/CDKN2A/CARD14/FOXS1/CARD11/FOXJ1/HSPA1A/FZD6/RIPK3/PKHD1/MTURN/CFLAR/IRAK3/PYDC2/UFL1/LPAR5/SLCO3A1…
GO:0071474	cellular hyperosmotic response	14	-0.748073	-1.82205	0.00105309	0.0247517	0.0202326	2720	tags=36%, list=15%, signal=30%	YBX3/SLC2A1/FBP1/EFHD1/AQP1
GO:0019835	cytolysis	14	-0.747954	-1.82176	0.00105309	0.0247517	0.0202326	1378	tags=43%, list=8%, signal=40%	TGFB1/PRF1/NKG7/LYZ/C7/CR1
GO:0071222	cellular response to lipopolysaccharide	168	-0.582743	-2.21647	0.00106242	0.0248746	0.0203331	3695	tags=45%, list=20%, signal=36%	UPF1/RELA/CD36/PDE4B/HCK/TRIB1/CDK4/PLSCR4/SELENOS/ZFP36/CDC73/BMP6/CAPN2/PYCARD/RIPK2/IRAK2/LY86/NFKB1/LYN/CCL2/ABL1/NFKBIA/TLR9/MRC1/RHOA/SHPK/GSTP1/LILRB1/TSPO/CDK19/SASH1/CCL5/HADHB/TNFAIP3/ABCA1/PTAFR/CD14/TGFB1/HAVCR2/PTPN22/IRF8/CASP1/CARD16/NOS3/TNFRSF1B/IL10/LILRB2/ZC3H12A/MYD88/CD180/CD68/CXCL10/SPI1/PLCG2/CSF3/IL18/IL1A/CX3CR1/IL1B/CD55/TBXA2R/PDCD1LG2/TLR4/IL6/CCR5/TLR2/SCIMP/LITAF/NO…
GO:0071639	positive regulation of monocyte chemotactic protein-1 production	12	-0.80512	-1.91176	0.00107286	0.0250224	0.0204538	3545	tags=100%, list=20%, signal=81%	OAS3/OAS1/AGER/LGALS9/MCOLN2/SYK/CD84/IL1B/CLEC7A/TWIST1/NOD2
GO:0070304	positive regulation of stress-activated protein kinase signaling cascade	113	-0.451718	-1.64242	0.00108761	0.0252692	0.0206556	3198	tags=33%, list=18%, signal=27%	F2RL1/SEMA4C/MAP3K11/PYCARD/RIPK2/LYN/TLR9/TLR3/MTURN/GDF6/STK3/NCF1/TRAF1/FZD7/AGER/FCGR2B/BMP2/SASH1/TRAF4/SERPINF2/TPD52L1/RNF13/RELL1/ZC3H12A/HIPK2/MYD88/SPI1/FLT4/EDA2R/IL1A/IL1B/UNC5CL/RASSF2/CCN2/TLR4/SCIMP/NOD2
GO:0032703	negative regulation of interleukin-2 production	23	-0.695524	-1.9188	0.00109225	0.0252803	0.0206646	2115	tags=48%, list=12%, signal=42%	HOMER3/TNFAIP3/CD34/HAVCR2/GBP1/LAPTM5/LILRB4/PTPRC/NOD2/CR1/VSIG4
GO:0002221	pattern recognition receptor signaling pathway	165	-0.576914	-2.19166	0.0010981	0.0253189	0.0206962	2916	tags=46%, list=16%, signal=39%	TKFC/RIGI/CD300A/NLRP1/PELI1/IRF7/LGR4/UFD1/ITCH/RELA/CD36/LSM14A/OAS3/RSAD2/GPR108/F2RL1/PYCARD/RIPK2/IRAK2/TSPAN6/AP3B1/MEFV/SLC15A3/LYN/NFKBIA/TLR9/IRAK4/TASL/OAS1/TLR3/ALPK1/UNC93B1/HSPA1A/IRAK3/IRF1/DDX60/MAPKAPK2/TLR1/TLR5/LACC1/PIK3AP1/IFIH1/TLR7/TNFAIP3/CD300LF/NMI/RNF135/CD14/ERBIN/BIRC3/HAVCR2/CTSS/TREM2/HSPA1B/PTPN22/NLRP2B/CASP1/MYD88/PLCG2/CYBA/TLR8/SMPDL3B/TLR4/OASL/CAV1/CD40/TLR2/S…
GO:0002526	acute inflammatory response	80	-0.5743	-1.97832	0.00110831	0.0254575	0.0208095	2895	tags=42%, list=16%, signal=36%	ANO6/HPR/OSMR/TRPV1/IL6R/TFRC/IL6ST/GSTP1/B4GALT1/SAA2/FCGR2B/IL31RA/SERPINF2/PLSCR1/OSM/A2M/HLA-E/KL/IL1A/SERPINA1/IL1B/NUPR1/IL6/FCGR1A/TREM1/ALOX5AP/C3/VNN1/VCAM1/FCGR3A/CD163/CXCR2/SERPINA3/S100A8
GO:0032715	negative regulation of interleukin-6 production	42	-0.587152	-1.82099	0.00113155	0.0258933	0.0211658	2815	tags=45%, list=16%, signal=38%	SELENOS/C1QTNF3/TLR9/FOXJ1/IRAK3/GHRL/AQP4/TNFAIP3/HAVCR2/PTPN22/IL10/PTPN6/MIR98/ZC3H12A/NCKAP1L/KLF2/LILRB4/CD84/TLR4
GO:0050871	positive regulation of B cell activation	72	-0.516934	-1.75126	0.001146	0.0261255	0.0213555	2626	tags=32%, list=14%, signal=27%	TLR9/CD81/NFATC2/TFRC/CARD11/BST1/TNFRSF13C/MMP14/CD74/TGFB1/IL10/NCKAP1L/SYK/SASH3/PTPRC/ADA/TLR4/IL6/CD40/GPR183/NOD2/IL2RG/CD28
GO:0050792	regulation of viral process	140	-0.505908	-1.88062	0.00118227	0.0266516	0.0217856	4013	tags=38%, list=22%, signal=30%	MX1/PKN2/LARP7/TRIM34/TRIM22/PDE12/TRIM25/MAVS/CD209/CXCR4/MDFIC/OAS3/RSAD2/SMPD1/ZFP36/OAS2/PABPC1/OAS1/DYNLT1/PPARA/TRIM21/CIITA/APOBEC3G/IFI16/CD4/BST2/PROX1/APOBEC3C/IFIH1/TRIM38/IFITM2/CCL5/LGALS9/TRIM62/NOTCH1/CD74/PLSCR1/LAMP3/ZC3HAV1/APOBEC3F/IFITM3/HLA-DRB1/IFITM1/TRIM59/OASL/GSN/IFNA2/SLPI/FCN1/CD28/CXCL8/DDX3X/LTF
GO:0031341	regulation of cell killing	72	-0.515432	-1.74617	0.00117677	0.0266516	0.0217856	3198	tags=47%, list=18%, signal=39%	F2RL1/CD226/P2RX7/IL7R/CFH/CD1D/RIPK3/LILRB1/LAMP1/AGER/FCGR2B/ITGAM/VAV1/LGALS9/RAET1E/PRF1/HAVCR2/ICAM1/B2M/HLA-DRA/HLA-F/NCKAP1L/HLA-E/SYK/SPI1/HLA-B/HLA-DRB1/HLA-A/CX3CR1/CD55/PTPRC/CLEC7A/TYROBP/CEACAM1
GO:0006633	fatty acid biosynthetic process	130	-0.438987	-1.62095	0.00118227	0.0266516	0.0217856	3758	tags=39%, list=21%, signal=31%	HSD17B12/CYP2C8/FADS1/ACSS1/SIRT1/PLA2G3/DEGS1/HACD2/ABCD3/LIPG/GSTM2/ELOVL2/ACSBG1/TECR/ACSM1/ERLIN2/ABHD1/RGN/MLYCD/ABCD1/SCD5/AKR1C3/GSTM1/ALOX15B/GSTP1/ACADL/EDN1/ELOVL5/ANXA1/TBXAS1/CD74/PTGDS/ALOX5/ACACB/BRCA1/PTGS1/ELOVL7/CBR1/MID1IP1/APOC2/SCD/IL1B/QKI/THNSL2/HPGDS/FA2H/SLC45A3/CEACAM1/ELOVL1/PDK4/PLP1
GO:0002700	regulation of production of molecular mediator of immune response	151	-0.570333	-2.13907	0.00120905	0.027086	0.0221406	2626	tags=34%, list=14%, signal=30%	TLR9/TMBIM6/TLR3/CD81/TFRC/KLK5/APLF/IRAK3/IL4R/MAPKAPK2/LILRB1/BST2/IL1R1/LACC1/FCGR2B/TLR7/CD74/TGFB1/TGFB3/PTPN22/TNFRSF1B/IL10/B2M/HLA-F/MYD88/HLA-E/SYK/PLCG2/GPRC5B/IL18/SASH3/HLA-A/LAPTM5/CD22/LILRB4/IL1B/CD55/PTPRC/CLEC7A/TLR4/IL6/ACP5/CD40/FZD5/SCIMP/IFNA2/CD96/TWIST1/LITAF/NOD2/CD28/CR1
GO:0031664	regulation of lipopolysaccharide-mediated signaling pathway	24	-0.67586	-1.88104	0.00121494	0.027086	0.0221406	1605	tags=54%, list=9%, signal=49%	CD36/TRIB1/BMP6/LY86/SASH1/TNFAIP3/CD14/CARD16/CD180/CD55/SCIMP/LILRA2/LTF
GO:0071356	cellular response to tumor necrosis factor	183	-0.467458	-1.80086	0.00121101	0.027086	0.0221406	3198	tags=34%, list=18%, signal=28%	F2RL1/GPD1/ZFP36/SPPL2A/PYCARD/LIMS1/NFKB1/YBX3/TRPV1/HYAL1/CCL2/NFKBIA/CYP1B1/GBP3/CARD14/HSPA1A/TNFRSF13C/TP53/ZFP36L2/GPER1/THBS1/PYDC2/ZFP36L1/GSTP1/NKX3-1/TRAF1/CASP4/EDN1/HYAL2/CCL5/TNFAIP3/NFE2L2/H2BC11/ERBIN/BIRC3/HSPA1B/NLRP2B/RFFL/CASP1/CARD16/NFATC1/TNFRSF1B/CD58/APOB/BRCA1/ZC3H12A/SYK/GBP1/EDA2R/CYBA/KLF2/LAPTM5/PLVAP/GBP2/KRT18/ST18/SFRP1/CD40/TDGF1/VCAM1/CXCL8/NLRP2
GO:0032729	positive regulation of interferon-gamma production	60	-0.542464	-1.7974	0.00122292	0.027164	0.0222044	3654	tags=48%, list=20%, signal=39%	ZP3/PDE4B/BTN3A1/F2RL1/CD226/PYCARD/RIPK2/ABL1/TLR9/TLR3/LILRB1/EBI3/IL1R1/TLR7/LGALS9/HLA-DPB1/CD14/HAVCR2/PTPN22/IRF8/IL18/SASH3/HLA-A/IL1B/CLEC7A/TLR8/TLR4/FZD5/SLC11A1
GO:0045687	positive regulation of glial cell differentiation	40	-0.595931	-1.82824	0.0012427	0.0275028	0.0224814	3493	tags=52%, list=19%, signal=42%	CXCR4/DICER1/DAG1/PTPRZ1/BIN1/IL6ST/ZNF488/BMP2/HDAC1/NOTCH1/TGFB1/TNFRSF1B/SPINT1/OLIG2/ASPA/NKX2-2/TLR2/NKX6-2/GSX2/NKX6-1/MAG
GO:0006026	aminoglycan catabolic process	27	-0.659806	-1.89918	0.00125095	0.0275419	0.0225133	2824	tags=41%, list=16%, signal=34%	NAGLU/HYAL1/HMMR/HPSE2/LYG1/HYAL2/LYVE1/CTBS/TGFB1/CD44/CHI3L2
GO:0007043	cell-cell junction assembly	125	-0.469845	-1.72717	0.00125356	0.0275419	0.0225133	2484	tags=29%, list=14%, signal=25%	STRN/CLDN4/RHOA/ESAM/TJP1/CDH20/PAK2/CTNNA1/GJA1/CLDN15/OCLN/AGT/TLN1/HEG1/PRKCH/RAMP2/JAM3/CLDN5/DSG1/PECAM1/GJA5/WNT11/CLDN34/IL1B/LSR/MARVELD2/CD9/CAV1/FZD5/JUP/CDH19/UGT8/APLNR/CLDN11/ACE2/GJB1
GO:0042552	myelination	136	-0.557558	-2.06388	0.00125878	0.0275569	0.0225256	3563	tags=45%, list=20%, signal=36%	DEGS1/CXCR4/DICER1/ITGAX/NTRK2/PARD3/NCSTN/POU3F2/ACSBG1/DAG1/PALS1/PTPRZ1/ACER3/ABCD1/KEL/GALC/NFASC/ZNF24/KCNJ10/MALL/ID4/ZNF488/PRX/KIF14/SIRT2/ADGRG6/CMTM8/BCAS1/GAL3ST1/TNFRSF1B/HYCC1/JAM3/NCMAP/CLDN5/ITGB4/OLIG2/ABCA2/SERINC5/SH3TC2/ASPA/TYMP/DHH/QKI/PMP22/LPAR1/CNTN2/CD9/PLLP/MBP/TLR2/NDRG1/FA2H/TMEM98/SOX10/NKX6-2/MYRF/MAL/UGT8/MAG/PLP1/KLK6
GO:0070527	platelet aggregation	59	-0.566102	-1.87674	0.00126694	0.0276357	0.02259	2682	tags=41%, list=15%, signal=35%	LYN/HSPB1/IL6ST/EMILIN2/STXBP3/PDGFRA/PEAR1/TLN1/MYL9/P2RY12/PRKCQ/PLEK/CLIC1/PTPN6/ITGB3/MYL12A/SYK/CSRP1/ADAMTS18/IL6/CD9/HBB/CEACAM1/MMRN1
GO:0006909	phagocytosis	210	-0.524504	-2.04366	0.00127838	0.027654	0.022605	3675	tags=43%, list=20%, signal=35%	MESD/MERTK/CD36/HCK/C2/RAB20/PTK2/IL15/CLN3/UNC13D/F2RL1/ELMO1/P2RX7/AIF1/PYCARD/ANO6/ATG3/PLPP4/LEPR/RAB31/LYN/CCL2/ABL1/PLD4/DOCK1/YES1/DOCK2/THBS1/XKR8/CD93/DNM2/GATA2/FCGR2B/ITGB1/TGM2/ICAM3/ITGAV/ITGAM/CD300LF/ABCA1/VAV1/RAC2/PEAR1/ARHGAP25/HAVCR1/CD14/ANXA1/BIN2/CD302/PLSCR1/NCF2/TREM2/IRF8/ITGB3/ITGAL/NCKAP1L/MYD88/DYSF/SYK/PLCG2/MEGF10/FGR/CYBA/PECAM1/NCF4/IL1B/PTPRC/CLEC7A/ITGB2/RHOH/MSR…
GO:0033622	integrin activation	22	-0.689644	-1.89465	0.00128146	0.027654	0.022605	3122	tags=59%, list=17%, signal=49%	CXCL12/FARP2/FERMT2/RAP1B/PIEZO1/KIF14/FERMT1/TLN1/P2RY12/PLEK/JAM3/PTGER4/SKAP1
GO:0061515	myeloid cell development	71	-0.511518	-1.73283	0.00128015	0.027654	0.022605	2407	tags=25%, list=13%, signal=22%	SLC11A2/NRROS/ANXA2/GP5/LILRB1/FLI1/WASF2/PTPN6/NCKAP1L/MEIS1/KLF2/EVI2B/TLR2/PIP4K2A/TYROBP/SLC4A1/LTF/ALAS2
GO:0002474	antigen processing and presentation of peptide antigen via MHC class I	28	-0.633402	-1.84363	0.00129441	0.0278343	0.0227524	1061	tags=71%, list=6%, signal=67%	MFSD6/AZGP1/HFE/PDIA3/IKBKB/LNPEP/TAPBPL/TAP2/CLEC4A/TAP1/SAR1B/HLA-C/B2M/HLA-F/HLA-E/HLA-B/HLA-A/FCGR1A/FCER1G/IFI30
GO:0070665	positive regulation of leukocyte proliferation	136	-0.515093	-1.90669	0.00130244	0.0279081	0.0228127	3654	tags=49%, list=20%, signal=39%	ZP3/IRS2/TMIGD2/ST6GAL1/SELENOK/CSF2RA/CD209/PTK2/IL15/MPL/AIF1/PYCARD/RIPK2/IGF2/LYN/TLR9/HLA-DMB/CD81/NFATC2/TFRC/CD1D/IL6ST/CARD11/BST1/TNFRSF13C/BST2/EBI3/AGER/ICOSLG/CCL5/RAC2/LGALS9/HLA-DPB1/ANXA1/CD74/HAVCR2/PTPN22/PRKCQ/LILRB2/TGFBR2/NCKAP1L/MYD88/HLA-E/SYK/IL18/SASH3/HLA-A/IL1A/RASAL3/IL1B/CD55/PTPRC/CSF1/PDCD1LG2/ADA/TLR4/IL6/CSF1R/CD24/CD40/GPR183/ZAP70/CSF2RB/VCAM1/FCGR3A/CD28
GO:0034123	positive regulation of toll-like receptor signaling pathway	27	-0.658993	-1.89683	0.00133491	0.0283037	0.0231361	3324	tags=52%, list=18%, signal=42%	RSAD2/F2RL1/TLR9/TASL/TLR3/TLR1/TLR5/CD14/PTPN22/CYBA/CAV1/TLR2/DDX3X/LTF
GO:0032490	detection of molecule of bacterial origin	11	-0.823986	-1.89419	0.00133402	0.0283037	0.0231361	1871	tags=73%, list=10%, signal=65%	SSC5D/TLR1/TREM2/TLR4/TLR2/NOD2/DMBT1/C4B
GO:0032695	negative regulation of interleukin-12 production	15	-0.758785	-1.88548	0.00132603	0.0283037	0.0231361	2734	tags=67%, list=15%, signal=57%	NFKB1/MEFV/THBS1/IRAK3/LILRB1/TIGIT/IL10/TLR8/ACP5/NOD2
GO:0002821	positive regulation of adaptive immune response	96	-0.557721	-1.97454	0.00135634	0.0286581	0.0234257	2468	tags=38%, list=14%, signal=33%	CD226/P2RX7/PYCARD/RIPK2/CD81/TFRC/CD1D/IL6ST/CD4/IL1R1/TGFB1/TREM2/PRKCQ/B2M/HLA-DRA/HLA-F/HLA-E/HLA-B/HLA-DRB1/IL18/SASH3/HLA-A/IL1B/CD55/PTPRC/CLEC7A/ADA/IL6/FCGR1A/CD40/FZD5/C3/NOD2/SKAP1/CD28/SLC11A1
GO:0051961	negative regulation of nervous system development	140	-0.46208	-1.7177	0.00137085	0.028864	0.023594	2517	tags=29%, list=14%, signal=25%	SEMA3D/DYNLT1/SEMA3C/PRTG/TP53/CDKN2B/ID4/DPYSL5/ELAPOR2/PROX1/CTNNA1/TSPO/CTDSP1/SIRT2/LRP4/NOTCH1/DIP2B/PSEN1/TREM2/DUSP10/B2M/SEMA6A/SEMA4D/REST/ID1/SEMA3B/DAAM2/CDH1/IL1B/IL6/CERS2/MBP/TLR2/TMEM98/SOX10/NKX6-2/NKX6-1/MAG/SPP1/TLX2
GO:0022409	positive regulation of cell-cell adhesion	264	-0.489136	-1.94934	0.00137596	0.0288714	0.0236001	2954	tags=39%, list=16%, signal=33%	AIF1/ARID1A/PYCARD/RIPK2/IL7R/IGF2/AP3B1/LYN/CCL2/ABL1/HLA-DMB/PODXL/CD81/SMARCD2/YES1/RHOA/TFRC/SOX13/CD1D/IL6ST/PIEZO1/CARD11/PLAUR/SOX2/TNFRSF13C/EMILIN2/MYO10/TJP1/IL4R/ST3GAL4/CD4/LILRB1/GLI3/EBI3/SHB/AGER/ICOSLG/RUNX1/ITPKB/CCL5/VAV1/FUT4/LGALS9/HLA-DOB/HLA-DPB1/PTAFR/ANXA1/CD74/SERPINF2/HAVCR2/DUSP10/ACTL6A/ALOX5/PTPN22/PRKCQ/IL10/CBFB/HLA-DOA/PLPP3/PTPN6/B2M/LILRB2/HLA-DRA/TGFBR2/NCKAP1L/…
GO:0002861	regulation of inflammatory response to antigenic stimulus	36	-0.600202	-1.80375	0.00138182	0.0288944	0.0236189	2682	tags=53%, list=15%, signal=45%	ZP3/HCK/SELENOS/LYN/CD81/YES1/GPR17/FCGR2B/TREM2/IL10/HLA-E/SYK/HLA-DRB1/FGR/RHBDF2/FCGR1A/C3/NOD2/CD28
GO:0048484	enteric nervous system development	12	-0.799006	-1.89724	0.00139205	0.0289089	0.0236307	1718	tags=50%, list=9%, signal=45%	PHACTR4/SOX8/HLX/GDNF/SOX10/TLX2
GO:0031589	cell-substrate adhesion	334	-0.434244	-1.77296	0.00138839	0.0289089	0.0236307	3438	tags=32%, list=19%, signal=26%	FBLN2/LAMB2/ITGAX/PTK2/EMILIN1/UNC13D/GREM1/ITGA6/SNED1/DAG1/UTRN/RREB1/MSLN/DAB2/NID1/RIN2/LIMS1/EDA/S100A10/MEGF9/ABL1/FERMT2/BCAM/LAMB4/DOCK1/RHOA/CDKN2A/TRIP6/NID2/ECM2/FAM107A/SORBS3/BST1/KDR/THBS1/ITGBL1/PKHD1/KANK1/AJUBA/ANTXR1/CDK6/MAP4K4/SMAD6/DNM2/FZD7/ITGA1/ACVRL1/ITGA5/SPOCK1/KIF14/ITGB1/FAT2/FERMT1/ITGAV/ITGAM/PXN/MMP14/EMP2/LYVE1/DLC1/RAC2/VWA2/ONECUT2/CD34/FBLN1/TLN1/NOTCH1/PREX1/L…
GO:0061900	glial cell activation	44	-0.563462	-1.76429	0.00139726	0.0289181	0.0236383	2954	tags=45%, list=16%, signal=38%	AIF1/TRPV1/TLR9/GRN/TLR3/CNTF/AGER/ITGAM/PSEN1/TREM2/C5AR1/IFNGR1/CX3CR1/IL1B/PTPRC/ITGB2/IL6/C1QA/TLR2/TYROBP
GO:0045766	positive regulation of angiogenesis	149	-0.562238	-2.10015	0.00143622	0.0294231	0.0240511	2691	tags=43%, list=15%, signal=37%	HYAL1/ABL1/GRN/CYP1B1/TIE1/TLR3/FOXC2/HSPB1/MIR30A/PGF/EMC10/CYSLTR1/EMILIN2/SP1/KDR/THBS1/TJP1/RHOB/GHRL/FLT1/GATA2/ACVRL1/ITGA5/RUNX1/ITGB1/SASH1/EMP2/NFE2L2/CD34/ANGPTL4/ANGPT4/NOS3/IL10/C5AR1/GAB1/ITGB3/BRCA1/ITGB8/TGFBR2/ENG/ZC3H12A/HIPK2/RAMP2/HK2/CYBB/IL1A/ANGPT2/DLL1/FGF1/CX3CR1/IL1B/TBXA2R/CD40/C3AR1/ANXA3/JUP/C3/TWIST1/KLF4/APLNR/AQP1/SFRP2/CXCR2/CXCL8
GO:1904018	positive regulation of vasculature development	149	-0.562238	-2.10015	0.00143622	0.0294231	0.0240511	2691	tags=43%, list=15%, signal=37%	HYAL1/ABL1/GRN/CYP1B1/TIE1/TLR3/FOXC2/HSPB1/MIR30A/PGF/EMC10/CYSLTR1/EMILIN2/SP1/KDR/THBS1/TJP1/RHOB/GHRL/FLT1/GATA2/ACVRL1/ITGA5/RUNX1/ITGB1/SASH1/EMP2/NFE2L2/CD34/ANGPTL4/ANGPT4/NOS3/IL10/C5AR1/GAB1/ITGB3/BRCA1/ITGB8/TGFBR2/ENG/ZC3H12A/HIPK2/RAMP2/HK2/CYBB/IL1A/ANGPT2/DLL1/FGF1/CX3CR1/IL1B/TBXA2R/CD40/C3AR1/ANXA3/JUP/C3/TWIST1/KLF4/APLNR/AQP1/SFRP2/CXCR2/CXCL8
GO:0010574	regulation of vascular endothelial growth factor production	27	-0.657046	-1.89123	0.00143565	0.0294231	0.0240511	2769	tags=48%, list=15%, signal=41%	NDRG2/CYP1B1/IL6ST/AQP4/TGFB1/C5AR1/BRCA1/FLT4/IL1A/IL1B/IL6/C3AR1/C3
GO:2000353	positive regulation of endothelial cell apoptotic process	15	-0.75561	-1.87759	0.00144897	0.0295331	0.024141	2895	tags=60%, list=16%, signal=50%	ANO6/CCL2/AKR1C3/GPER1/THBS1/RGCC/CD248/CD40/ECSCR
GO:0010575	positive regulation of vascular endothelial growth factor production	24	-0.670089	-1.86497	0.0014562	0.0295331	0.024141	2562	tags=46%, list=14%, signal=39%	CYP1B1/IL6ST/TGFB1/C5AR1/BRCA1/FLT4/IL1A/IL1B/IL6/C3AR1/C3
GO:0032743	positive regulation of interleukin-2 production	30	-0.630642	-1.84209	0.00145244	0.0295331	0.024141	2905	tags=47%, list=16%, signal=39%	RIPK2/ABL1/CARD11/CD4/RUNX1/ANXA1/PRKCQ/PLCG2/SASH3/IL1A/IL1B/PTPRC/CLEC7A/CD28
GO:0043302	positive regulation of leukocyte degranulation	22	-0.683877	-1.87881	0.00147067	0.0296283	0.0242188	3585	tags=64%, list=20%, signal=51%	PLA2G3/VAMP8/F2RL1/IL4R/GAB2/LAMP1/GATA2/ITGAM/PTAFR/CD177/HLA-F/SYK/FGR/ITGB2
GO:0099024	plasma membrane invagination	59	-0.555673	-1.84216	0.00146657	0.0296283	0.0242188	3198	tags=51%, list=18%, signal=42%	F2RL1/ELMO1/AIF1/ANO6/RAB31/DOCK1/RHOA/THBS1/XKR8/GATA2/FCGR2B/ITGAM/ABCA1/RAC2/ARHGAP25/HAVCR1/BIN2/SNX18/TREM2/NCKAP1L/PLCG2/MEGF10/ITGB2/RHOH/MSR1/FCGR1A/GSN/C3/RHOG/ITGA2
GO:0043124	negative regulation of I-kappaB kinase/NF-kappaB signaling	42	-0.582832	-1.80759	0.00149496	0.0297893	0.0243504	5307	tags=55%, list=29%, signal=39%	STAT1/PPM1N/RIOK3/TRIM39/TNIP3/CASP8/PPM1B/RIPK1/CARD8/SIRT1/OTUD7A/PYCARD/ABL1/RHOA/GSTP1/TNFAIP3/HDAC1/TREM2/OTUD7B/ZC3H12A/LILRB4/TRIM59/RHOH
GO:0039528	cytoplasmic pattern recognition receptor signaling pathway in response to virus	31	-0.617674	-1.8039	0.00149423	0.0297893	0.0243504	4200	tags=42%, list=23%, signal=32%	TKFC/RIGI/IRF7/UFD1/LSM14A/OAS3/TSPAN6/DDX60/IFIH1/RNF135/BIRC3/OASL/RNF125
GO:0046638	positive regulation of alpha-beta T cell differentiation	46	-0.559671	-1.76867	0.00149831	0.0297893	0.0243504	3128	tags=52%, list=17%, signal=43%	ZBTB7B/RIPK2/AP3B1/RHOA/IL4R/GLI3/SHB/RUNX1/ITPKB/LGALS9/ANXA1/CBFB/HLA-DRA/TGFBR2/NCKAP1L/SYK/HLA-DRB1/IL18/SASH3/HLX/LILRB4/ADA/ZAP70/IL2RG
GO:0043277	apoptotic cell clearance	46	-0.559635	-1.76856	0.00149831	0.0297893	0.0243504	2129	tags=39%, list=12%, signal=35%	THBS1/XKR8/TGM2/ITGAV/CD300LF/RAC2/PEAR1/ANXA1/TREM2/ITGB3/MEGF10/RHOH/C3/RHOG/TYROBP/FCN1/C4B/C4A
GO:0150076	neuroinflammatory response	57	-0.54087	-1.78051	0.00153056	0.0303312	0.0247934	2705	tags=44%, list=15%, signal=37%	AIF1/TRPV1/TLR9/GRN/TLR3/CNTF/AGER/ITGB1/ITGAM/PSEN1/TREM2/TNFRSF1B/C5AR1/IFNGR1/PLCG2/IL18/CX3CR1/IL1B/NUPR1/PTPRC/ITGB2/IL6/C1QA/TLR2/TYROBP
GO:0002831	regulation of response to biotic stimulus	297	-0.48697	-1.96025	0.00156923	0.0304019	0.0248512	3908	tags=40%, list=22%, signal=32%	IRF7/ARG1/RPS19/SH2D1B/UFD1/EP300/ITCH/STING1/MAVS/CD36/LSM14A/HCK/SELENOK/TRIB1/IL4I1/OAS3/EMILIN1/IL15/PARP1/PCBP2/F2RL1/SERPING1/STAT2/BMP6/CD226/MMRN2/PYCARD/RIPK2/TSPAN6/LY86/CFH/LYN/TLR9/TASL/GRN/OAS1/TRIM21/CD1D/KLK5/EMILIN2/APOBEC3G/HTRA1/IRAK3/IRF1/IFI16/DDX60/DTX3L/PARP14/MNDA/NCF1/LILRB1/TRAFD1/AHR/LAMP1/PAK2/FCGR2B/SIGLEC16/PARP9/SAMHD1/TRIM38/SASH1/FGL2/CCL5/TNFAIP3/VAV1/SIRT2/NMI/NF…
GO:0042129	regulation of T cell proliferation	146	-0.524367	-1.95586	0.00156538	0.0304019	0.0248512	4010	tags=51%, list=22%, signal=40%	BMI1/NCK1/PELI1/ARG1/RPS3/ITCH/ZP3/TMIGD2/SELENOK/SPN/CD209/IL4I1/IL15/SOS2/ZBTB7B/AIF1/PYCARD/RIPK2/IGF2/LMO1/HLA-DMB/CD81/TFRC/CD1D/IL6ST/CARD11/FOXJ1/TNFRSF13C/RIPK3/TWSG1/IRF1/LILRB1/TNFSF8/EBI3/LRRC32/AGER/ICOSLG/CCL5/RAC2/LGALS9/HLA-DPB1/GPNMB/ANXA1/HAVCR2/PTPN22/PRKCQ/TNFRSF1B/IL10/PTPN6/LILRB2/TGFBR2/NCKAP1L/HLA-E/SYK/HLA-DRB1/IL18/SASH3/HLA-A/IL1A/LILRB4/SDC4/VSIR/RASAL3/IL1B/CD55/PTPRC/…
GO:0002577	regulation of antigen processing and presentation	18	-0.735528	-1.94114	0.00156253	0.0304019	0.0248512	2129	tags=67%, list=12%, signal=59%	THBS1/FCGR2B/FGL2/HLA-DOB/CD74/WAS/TREM2/HLA-DOA/LILRB2/CD68/NOD2/SLC11A1
GO:0030888	regulation of B cell proliferation	54	-0.549179	-1.79884	0.00156659	0.0304019	0.0248512	2682	tags=43%, list=15%, signal=36%	LYN/TLR9/CD81/NFATC2/TFRC/CARD11/BST1/TNFRSF13C/MNDA/AHR/FCGR2B/CD74/IL10/NCKAP1L/SASH3/CD22/PTPRC/ADA/TLR4/CD40/GPR183/TYROBP/IKZF3
GO:0034142	toll-like receptor 4 signaling pathway	35	-0.603378	-1.79497	0.00155604	0.0304019	0.0248512	3198	tags=43%, list=18%, signal=35%	F2RL1/RIPK2/LYN/NFKBIA/OAS1/PIK3AP1/TNFAIP3/NMI/CD14/TREM2/PTPN22/TLR4/SCIMP/LILRA2/LTF
GO:0019079	viral genome replication	114	-0.462346	-1.68171	0.00155033	0.0304019	0.0248512	4013	tags=36%, list=22%, signal=28%	MX1/PKN2/PDE12/MAVS/PPIB/CD209/CCNK/OAS3/RSAD2/PCBP2/IFI27/PCBP1/OAS2/CCL2/PABPC1/OAS1/PPARA/EEF1A1/NFIA/APOBEC3G/IFI16/BST2/PROX1/APOBEC3C/IFIH1/TRIM38/IFITM2/CCL5/NOTCH1/PLSCR1/ZC3HAV1/APOBEC3F/ZC3H12A/IFITM3/IFITM1/OASL/SLPI/CD28/CXCL8/DDX3X/LTF
GO:0050728	negative regulation of inflammatory response	120	-0.455546	-1.66817	0.00155282	0.0304019	0.0248512	3206	tags=32%, list=18%, signal=27%	TNFAIP8L2/SELENOS/ZFP36/AOAH/LPCAT3/C1QTNF3/NFKB1/MEFV/LYN/GRN/TNFAIP6/PPARA/YES1/GPR17/GPER1/PYDC2/GSTP1/GHRL/FCGR2B/TNFAIP3/TREM2/DUSP10/ALOX5/TNFRSF1B/IL10/SYK/HLA-DRB1/FGR/PTPRC/ADA/RHBDF2/SMPDL3B/SOCS3/ACP5/SIGLEC10/KLF4/NOD2/PTGER4/FPR2
GO:0010573	vascular endothelial growth factor production	30	-0.627245	-1.83216	0.00158677	0.0304625	0.0249007	2769	tags=47%, list=15%, signal=40%	NDRG2/CYP1B1/IL6R/IL6ST/AQP4/TGFB1/C5AR1/BRCA1/FLT4/IL1A/IL1B/IL6/C3AR1/C3
GO:0038094	Fc-gamma receptor signaling pathway	31	-0.616041	-1.79913	0.00157865	0.0304625	0.0249007	2788	tags=52%, list=15%, signal=44%	HCK/PTK2/PLPP4/LYN/ABL1/YES1/FCGR2B/VAV1/SYK/FGR/PTPRC/FCGR1A/MYO1G/FCER1G/FCGR3A/CLEC4E
GO:0043068	positive regulation of programmed cell death	454	-0.426203	-1.78065	0.00158742	0.0304625	0.0249007	3287	tags=30%, list=18%, signal=26%	PARP1/UNC5C/MAP3K20/MIR125B1/SMAD4/OMA1/ITGA6/SMPD1/RPS6/P2RX7/ADAMTSL4/MAP3K11/SAV1/HIP1R/CAPN2/PYCARD/RIPK2/ANO6/TEX261/RNF122/RPS6KA2/BIN1/TP53BP2/WWOX/TRPV1/FNIP1/LYN/CCL2/IGF2R/ABL1/GRN/TIMP3/MCL1/CYP1B1/TLR3/PCSK9/PPP2R1B/RHOA/AKR1C3/CDKN2A/KLF11/RIPK3/TP53/EMILIN2/GPER1/BACE1/THBS1/HTRA1/NET1/TNFRSF10A/TP53INP1/LATS2/RHOB/NKX3-1/MNDA/STK3/OSGIN1/DNM2/LILRB1/SFRP4/ITGA1/B4GALT1/PAK2/STK17B/…
GO:0032640	tumor necrosis factor production	144	-0.542559	-2.02092	0.00159778	0.0304684	0.0249055	3643	tags=49%, list=20%, signal=40%	CLEC4A/CD36/STAT3/SELENOK/SPN/DICER1/TMEM106A/OAS3/MIR125B1/SELENOS/ZFP36/PYCARD/RIPK2/OAS2/CD33/TLR9/OAS1/TLR3/HSPB1/THBS1/IRAK3/GSTP1/MAPKAPK2/LILRB1/TLR1/GHRL/AGER/TSPO/IFIH1/TNFAIP3/ZBTB20/LGALS9/CD34/PTAFR/GPNMB/CD14/PSEN1/HAVCR2/TREM2/PTPN22/IL10/PTPN6/MIR98/IFNGR1/ZC3H12A/MYD88/HLA-E/SYK/CYBB/PLCG2/SASH3/CYBA/IL1A/LILRB4/VSIR/CX3CR1/CD84/PTPRC/MIR657/CLEC7A/TLR4/IL6/ACP5/FZD5/TLR2/TWIST1/T…
GO:0032680	regulation of tumor necrosis factor production	144	-0.542559	-2.02092	0.00159778	0.0304684	0.0249055	3643	tags=49%, list=20%, signal=40%	CLEC4A/CD36/STAT3/SELENOK/SPN/DICER1/TMEM106A/OAS3/MIR125B1/SELENOS/ZFP36/PYCARD/RIPK2/OAS2/CD33/TLR9/OAS1/TLR3/HSPB1/THBS1/IRAK3/GSTP1/MAPKAPK2/LILRB1/TLR1/GHRL/AGER/TSPO/IFIH1/TNFAIP3/ZBTB20/LGALS9/CD34/PTAFR/GPNMB/CD14/PSEN1/HAVCR2/TREM2/PTPN22/IL10/PTPN6/MIR98/IFNGR1/ZC3H12A/MYD88/HLA-E/SYK/CYBB/PLCG2/SASH3/CYBA/IL1A/LILRB4/VSIR/CX3CR1/CD84/PTPRC/MIR657/CLEC7A/TLR4/IL6/ACP5/FZD5/TLR2/TWIST1/T…
GO:0038061	NIK/NF-kappaB signaling	119	-0.466538	-1.70738	0.00160681	0.0305445	0.0249677	2815	tags=34%, list=16%, signal=29%	C1QTNF3/TSPAN6/LIMS1/EDA/CARD10/NFKBIA/TLR9/TLR3/NFKB2/RHOA/TRIP6/CARD14/RIPK3/PYDC2/TNFRSF10A/AGER/UACA/SASH1/EDN1/TLR7/NMI/TRAF4/LGALS9/CD14/BIRC3/HAVCR2/TREM2/PTPN22/ZC3H12A/SPI1/IL18/LAPTM5/IL1B/RASSF2/TLR4/TLR2/LITAF/NOD2/ADGRG3/DDX3X
GO:0010634	positive regulation of epithelial cell migration	144	-0.474276	-1.76658	0.00162765	0.0306978	0.025093	3938	tags=38%, list=22%, signal=30%	SRPX2/MIR27B/PFN1/HMOX1/CIB1/PIK3CG/IRS2/SIRT1/INSL3/SMOC2/PTK2/RREB1/RIN2/HYAL1/ABL1/SOX9/GRN/FOXC2/HSPB1/MIR30A/EMC10/DOCK1/SP1/KDR/THBS1/RHOB/MAP4K4/GATA2/PROX1/STAT5A/SASH1/EDN1/NFE2L2/AGT/ANXA1/TGFB1/ANGPT4/NOS3/PLPP3/ITGB3/TGFBR2/ZC3H12A/HBEGF/GLIPR2/PLCG2/FLT4/SPARC/FGF1/ATOH8/CD40/ANXA3/DOCK5/TDGF1/ITGA2/ENPP2
GO:0043065	positive regulation of apoptotic process	442	-0.423821	-1.76536	0.00163231	0.0306978	0.025093	3154	tags=29%, list=17%, signal=25%	SMAD4/OMA1/ITGA6/SMPD1/RPS6/P2RX7/ADAMTSL4/MAP3K11/SAV1/HIP1R/CAPN2/PYCARD/RIPK2/ANO6/TEX261/RNF122/RPS6KA2/BIN1/TP53BP2/WWOX/TRPV1/FNIP1/LYN/CCL2/IGF2R/ABL1/GRN/TIMP3/MCL1/CYP1B1/TLR3/PCSK9/PPP2R1B/RHOA/AKR1C3/CDKN2A/KLF11/RIPK3/TP53/EMILIN2/GPER1/BACE1/THBS1/HTRA1/NET1/TNFRSF10A/TP53INP1/LATS2/RHOB/NKX3-1/MNDA/STK3/OSGIN1/DNM2/LILRB1/SFRP4/ITGA1/B4GALT1/PAK2/STK17B/CTNNA1/TSPO/ITGB1/TGM2/DAPK2/…
GO:0014068	positive regulation of phosphatidylinositol 3-kinase signaling	70	-0.51118	-1.72036	0.00164525	0.0306978	0.025093	3401	tags=46%, list=19%, signal=37%	PTK2/NTRK2/F2RL1/INSR/ROR1/NEDD4/SOX9/F2R/DCN/CAT/GPER1/KDR/PDGFRA/NKX3-1/NCF1/FLT1/PIK3AP1/CCL5/AGT/TREM2/OSM/PLXNB1/PTPN6/CSF3/IL18/SEMA4D/FGR/HCLS1/UNC5B/ERBB3/PRR5L/CD28
GO:0002244	hematopoietic progenitor cell differentiation	120	-0.453966	-1.66238	0.00164155	0.0306978	0.025093	4258	tags=42%, list=23%, signal=32%	HERC6/MED1/SIN3A/TENT2/SETD1A/SIPA1L3/DACT2/SH2B3/ITCH/DHTKD1/SOS2/DPF2/ZFP36/PTPRZ1/ARL11/EML1/AP3B1/SBDS/TCF15/FNIP1/LYN/ABL1/SP7/PLD4/TP53/KDR/UFL1/CDK6/PDGFRA/FLT1/GATA2/HYAL2/NFE2L2/NOTCH1/TGFB1/RBM47/PSEN1/OSM/PLEK/FOXC1/PTPN6/JAM3/SPI1/REST/FLT4/PTPRC/BVES/CSF1R/SFRP1/ANLN
GO:1905954	positive regulation of lipid localization	97	-0.464471	-1.65049	0.00163696	0.0306978	0.025093	3640	tags=42%, list=20%, signal=34%	CD36/SIRT1/PLA2G3/LIPG/PRAP1/PTCH1/BMP6/P2RX7/LPCAT3/OSBPL11/DAB2/NFKB1/NFKBIA/EHD1/PON1/ACSL5/ANXA2/NKX3-1/CETP/GHRL/EDN1/ABCG1/ABCA1/TREM2/PLIN2/CES1/APOB/ACACB/ZC3H12A/ACSL1/IL1A/LDLRAP1/PLIN5/IL1B/ABCA8/MSR1/CAV1/C3/PLIN3/LRAT/SPP1
GO:0002573	myeloid leukocyte differentiation	182	-0.421114	-1.62014	0.00163294	0.0306978	0.025093	2799	tags=31%, list=15%, signal=26%	AP3B1/EPHA2/FARP2/LYN/TLR3/TNFAIP6/TOB2/CD81/TFRC/TCIRG1/RBPJ/NRROS/BATF2/ANXA2/TMEM64/CD109/ZFP36L1/IFI16/CDK6/GAB2/CD4/LILRB1/LBR/GATA2/RUNX1/GAB3/TAL1/IL31RA/MITF/CD74/TGFB1/PSEN1/TREM2/ITGB8/TGFBR2/SPI1/CSF3/HLA-DRB1/HCLS1/LILRB4/GPC3/RASSF2/CSF1/CCR1/TLR4/CSF1R/EVI2B/SFRP1/C1QC/GPR183/TLR2/TF/TYROBP/CEACAM1/LTF/LILRB3
GO:0032732	positive regulation of interleukin-1 production	59	-0.550056	-1.82354	0.00165131	0.0307164	0.0251082	3640	tags=46%, list=20%, signal=37%	CD36/STAT3/TMEM106A/F2RL1/P2RX7/PYCARD/RIPK2/MEFV/TMED10/HSPB1/IFI16/MNDA/AGER/LGALS9/HAVCR2/CASP1/MYD88/CLEC7A/TLR8/TLR4/IL6/FZD5/NLRC4/TYROBP/NOD2/LILRA2/NLRP2
GO:0002532	production of molecular mediator involved in inflammatory response	66	-0.597361	-2.00271	0.00171962	0.0315993	0.0258299	3843	tags=48%, list=21%, signal=38%	RPS19/PBXIP1/CD36/STAT3/PLA2G3/VAMP8/PYCARD/MEFV/SNAP23/LYN/ABCD1/GRN/PPARA/PLD4/IL4R/NCF1/TREM2/DUSP10/ALOX5/MIR98/ZC3H12A/MYD88/SYK/LILRB4/CLEC7A/GPSM3/TLR4/IL6/ALOX5AP/APOD/NOD2/IL1R2
GO:0034121	regulation of toll-like receptor signaling pathway	66	-0.594066	-1.99166	0.00171962	0.0315993	0.0258299	4115	tags=47%, list=23%, signal=36%	CD300A/PELI1/IRF7/LGR4/CD36/RSAD2/GPR108/F2RL1/LYN/TLR9/TASL/TLR3/IRAK3/IRF1/TLR1/TLR5/TNFAIP3/CD300LF/CD14/BIRC3/TREM2/PTPN22/NLRP2B/CYBA/SMPDL3B/CAV1/TLR2/NOD2/LILRA2/DDX3X/LTF
GO:0045071	negative regulation of viral genome replication	49	-0.549389	-1.75405	0.00171449	0.0315993	0.0258299	2724	tags=37%, list=15%, signal=31%	OAS2/OAS1/APOBEC3G/IFI16/BST2/PROX1/APOBEC3C/IFIH1/IFITM2/CCL5/PLSCR1/ZC3HAV1/APOBEC3F/IFITM3/IFITM1/OASL/SLPI/LTF
GO:0050731	positive regulation of peptidyl-tyrosine phosphorylation	152	-0.42765	-1.60571	0.00171446	0.0315993	0.0258299	2905	tags=35%, list=16%, signal=30%	RIPK2/IGF2/EHD4/LYN/ABL1/CD81/IL6R/CNTF/YES1/IL6ST/TP53/PARP14/CD4/NCF1/GHRL/CSPG4/PAK2/ITGA5/PARP9/CCL5/LRP4/AGT/IL31RA/CD74/TGFB1/ANGPT4/TREM2/OSM/PLPP3/ITGB3/HBEGF/SYK/PLCG2/GPRC5B/CSF3/IL18/SEMA4D/HCLS1/PECAM1/EFNA1/PTPRC/ERBB3/IL6/FCGR1A/CSF1R/CD24/CD40/IFNA2/TGFA/TDGF1/NOD2/ENPP2/CD44
GO:0032943	mononuclear cell proliferation	245	-0.518765	-2.0506	0.00175711	0.0317116	0.0259217	3657	tags=45%, list=20%, signal=36%	PIK3CG/ZP3/IRS2/TMIGD2/ST6GAL1/LST1/SELENOK/SPN/BTN3A1/CD209/IL4I1/IL15/NCSTN/SOS2/MPL/ZBTB7B/RPS6/P2RX7/AIF1/PYCARD/RIPK2/IL7R/IGF2/LYN/ABL1/TLR9/LMO1/HLA-DMB/CD81/NFATC2/TFRC/CD1D/IL6ST/CARD11/FOXJ1/BST1/TNFRSF13C/RIPK3/TWSG1/TP53/DOCK2/IRF1/MNDA/LILRB1/TNFSF8/AHR/EBI3/LRRC32/SHB/AGER/ICOSLG/FCGR2B/MSN/EMP2/CCL5/RAC2/LGALS9/HLA-DPB1/GPNMB/ANXA1/CD74/HAVCR2/PTPN22/PRKCQ/TNFRSF1B/IL10/PTPN6/LILRB…
GO:0002822	regulation of adaptive immune response based on somatic recombination of immune receptors built from immunoglobulin superfamily domains	149	-0.514389	-1.92142	0.00174994	0.0317116	0.0259217	2468	tags=36%, list=14%, signal=31%	CD81/TFRC/CD1D/FOXJ1/RIPK3/APLF/IL4R/CD4/LILRB1/AHR/IL1R1/AGER/FCGR2B/TNFAIP3/ANXA1/WAS/TGFB1/HAVCR2/TREM2/PRKCQ/TNFRSF1B/IL10/PTPN6/B2M/HLA-DRA/HLA-F/ZC3H12A/NCKAP1L/HLA-E/HLA-B/HLA-DRB1/IL18/SASH3/HLA-A/HLX/LILRB4/IL1B/CD55/PTPRC/CLEC7A/ADA/IL6/FCGR1A/CD40/FZD5/IFNA2/C3/CEACAM1/NOD2/CD28/SLC11A1/CR1/CR2
GO:0060759	regulation of response to cytokine stimulus	149	-0.500796	-1.87064	0.00174994	0.0317116	0.0259217	4769	tags=50%, list=26%, signal=37%	ISG15/NOL3/USP18/HIF1A/SIGIRR/PTPN11/GFI1/FADD/CASP8/OTULIN/TRAIP/PPP2CB/LRRC70/RIPK1/MED1/CARD8/RIGI/TNFRSF1A/MIR27B/IRF7/ARG1/SH2B3/STING1/MAVS/LSM14A/CXCR4/OAS3/MIR125B1/F2RL1/SPPL2A/STAT2/PYCARD/RIPK2/IRAK2/OAS1/HSPA1A/IRAK3/PYDC2/GSTP1/PARP14/CASP4/IL1R1/PARP9/IFIH1/SAMHD1/EDN1/CCL5/TNFAIP3/CD300LF/H2BC11/CD74/TREM2/TRIM56/HSPA1B/NLRP2B/RFFL/CASP1/CARD16/PTPN6/MIR98/NLRC5/PADI2/SYK/LAPTM5/PT…
GO:0010936	negative regulation of macrophage cytokine production	10	-0.80756	-1.80855	0.00175009	0.0317116	0.0259217	2080	tags=60%, list=11%, signal=53%	IRAK3/TGFB1/TGFB3/ACP5/TWIST1/NOD2
GO:0002690	positive regulation of leukocyte chemotaxis	80	-0.514558	-1.77253	0.00174266	0.0317116	0.0259217	2443	tags=32%, list=13%, signal=28%	PGF/IL6R/THBS1/WNK1/DAPK2/EDN1/MOSPD2/CCL5/RAC2/LGALS9/CD74/C5AR1/NCKAP1L/CXCL10/SPI1/TMEM102/CX3CR1/CSF1/CCR1/GPSM3/IL6/CSF1R/C3AR1/FPR2/CXCR2/CXCL8
GO:0006970	response to osmotic stress	77	-0.494828	-1.69367	0.00175564	0.0317116	0.0259217	3000	tags=35%, list=17%, signal=29%	PKD2/PYCARD/YBX3/TLR3/SLC2A1/LRRC8D/SLC4A11/TP53/ZFP36L1/SORD/MAP7/SERPINB6/AQP4/ICOSLG/TSPO/MYLK/SLC12A2/TSC22D4/CASP1/ABCB1/CAPN3/FBP1/TACR3/EFHD1/AQP1/ITGA2/DDX3X
GO:0032637	interleukin-8 production	68	-0.679074	-2.28813	0.00178976	0.0317342	0.0259402	2916	tags=51%, list=16%, signal=43%	PYCARD/SSC5D/CD33/TLR9/TLR3/F2R/ANXA4/HSPA1A/TLR1/TLR5/HYAL2/TLR7/LGALS9/CD14/ANXA1/CD74/HSPA1B/PTPN22/IL10/CD58/MIR98/OTUD7B/MYD88/SYK/IL1B/PTPRC/CLEC7A/TLR8/TLR4/IL6/TLR2/KLF4/NOD2/LILRA2/FCN1
GO:0032677	regulation of interleukin-8 production	68	-0.679074	-2.28813	0.00178976	0.0317342	0.0259402	2916	tags=51%, list=16%, signal=43%	PYCARD/SSC5D/CD33/TLR9/TLR3/F2R/ANXA4/HSPA1A/TLR1/TLR5/HYAL2/TLR7/LGALS9/CD14/ANXA1/CD74/HSPA1B/PTPN22/IL10/CD58/MIR98/OTUD7B/MYD88/SYK/IL1B/PTPRC/CLEC7A/TLR8/TLR4/IL6/TLR2/KLF4/NOD2/LILRA2/FCN1
GO:0071260	cellular response to mechanical stimulus	68	-0.594317	-2.00255	0.00178976	0.0317342	0.0259402	3203	tags=49%, list=18%, signal=40%	ATP1A2/BMP6/DAG1/SLC38A2/NFKB1/SOX9/TLR3/SLC2A1/PIEZO1/GCLC/IRF1/TNFRSF10A/BAG3/TLR5/TLR7/AGT/CASP1/ITGB3/ENG/MYD88/KCNJ2/CYBA/WNT11/IL1B/TLR8/TLR4/PIEZO2/CD40/PTGER4/MAG/AQP1/ITGA2/CNN2
GO:0051701	biological process involved in interaction with host	177	-0.511138	-1.96431	0.00178943	0.0317342	0.0259402	2545	tags=29%, list=14%, signal=26%	MRC1/DYNLT1/NCAM1/CD81/TRIM21/CIITA/TFRC/HSPA1A/SCARB2/SELPLG/CD4/LAMP1/ITGA5/ZNF502/ITGB1/TRIM38/FUCA2/ITGAV/HYAL2/IFITM2/LGALS9/TRIM62/HAVCR1/CD74/PLSCR1/CAV2/HSPA1B/ICAM1/ITGB3/IFITM3/HLA-DRB1/CD55/NPC1/IFITM1/SIGLEC1/TRIM59/JPT2/ANPEP/CCR5/CAV1/MOG/GSN/IFNA2/SLC1A5/FCN1/ITGA2/ACE2/CR1/CLEC5A/CXCL8/LTF/CR2
GO:2000117	negative regulation of cysteine-type endopeptidase activity	69	-0.5574	-1.86966	0.00177664	0.0317342	0.0259402	2274	tags=26%, list=13%, signal=23%	PLAUR/THBS1/IFI16/PAK2/BIRC5/BIRC3/TNFAIP8/LAMP3/RFFL/CARD16/BCL2L12/KLF4/CRYAB/AQP1/SFRP2/CD44/DDX3X/LTF
GO:0030335	positive regulation of cell migration	475	-0.421014	-1.76785	0.00178379	0.0317342	0.0259402	3768	tags=36%, list=21%, signal=30%	AGO2/CIB1/FOXF1/SEMA6D/ZNF268/ADAM10/PIK3CG/ZP3/MMP2/IRS2/DOCK4/SIRT1/EGFR/INSL3/STAT3/SELENOK/SPN/SMOC2/CXCR4/ITGAX/PTK2/SMO/F2RL1/ATP7A/SEMA4C/ITGA6/CXCL12/SYNE2/SEMA3G/RREB1/AIF1/PYCARD/DAB2/ANO6/INSR/SNAI1/RIN2/EPHA2/HYAL1/LYN/ABL1/SOX9/GRN/FERMT2/CYP1B1/TNFAIP6/FOXC2/SEMA3D/HSPB1/F2R/PODXL/MIR30A/PGF/EMC10/IL6R/DOCK1/CLDN4/RHOA/SEMA3C/TRIP6/FAM107A/GPER1/SP1/KDR/THBS1/TJP1/RHOB/MAP4K4/PDGFRA…
GO:0045685	regulation of glial cell differentiation	69	-0.541892	-1.81765	0.00183953	0.032333	0.0264297	3060	tags=43%, list=17%, signal=36%	DAG1/DRD3/PTPRZ1/GPR37L1/BIN1/IL6ST/ID4/ZNF488/BMP2/HDAC1/NOTCH1/TGFB1/TREM2/DUSP10/OPALIN/TNFRSF1B/SPINT1/OLIG2/DAAM2/ASPA/IL6/CNTN2/NKX2-2/TLR2/TMEM98/NKX6-2/GSX2/SLC45A3/NKX6-1/MAG
GO:0045916	negative regulation of complement activation	10	-0.803172	-1.79872	0.00183911	0.032333	0.0264297	1151	tags=50%, list=6%, signal=47%	A2M/CD55/CR1/VSIG4/CR2
GO:0008360	regulation of cell shape	144	-0.452302	-1.68473	0.0018367	0.032333	0.0264297	4495	tags=45%, list=25%, signal=34%	RAC1/FGD5/WDR1/PALM2AKAP2/MYH9/DLG1/PHIP/WDPCP/MKLN1/PARVA/FYN/RHOC/CDC42EP5/FMNL3/FGD4/SLC9A3R1/GNA12/LST1/HCK/SEPTIN7/PTK2/ARAP3/DAG1/ARHGAP15/CCL2/PALMD/EPS8/FERMT2/FGD3/CDC42EP4/RHOA/MYH14/HPN/SYNE3/KDR/MYO10/RHOB/GNA13/FMNL2/MSN/DLC1/RAC2/RDX/ANXA1/LIMD1/RHOBTB3/BAMBI/PLXNB1/FGD2/MYL12A/SEMA4D/FGR/CDC42EP2/ITGB2/RHOH/BVES/LPAR1/CSF1R/RHOU/RHOG/CDC42EP1/ERMN/SLC26A5/RHOD/PLXNB3
GO:0071472	cellular response to salt stress	11	-0.813196	-1.86939	0.00185347	0.032484	0.0265531	2037	tags=45%, list=11%, signal=40%	ZFP36L1/CAPN3/FBP1/EFHD1/AQP1
GO:0010952	positive regulation of peptidase activity	174	-0.524829	-2.00919	0.00192317	0.0334158	0.0273148	2934	tags=32%, list=16%, signal=27%	HIP1R/PYCARD/RIPK2/DAP/PICALM/MEFV/LYN/APH1A/GRN/F2R/CLDN4/RHOA/CIDEB/CASP10/GPER1/PCOLCE/CFLAR/BLID/ANTXR1/IFI16/NKX3-1/AGER/UACA/DLC1/LGALS9/FBLN1/EGLN3/CASP1/HIP1/BCL2L11/SYK/REST/ANP32B/LAPTM5/TNFSF10/VSIR/PERP/EFNA1/CLEC7A/ATP2A3/ST18/CCN2/CAV1/GSN/MBP/BOK/NLRC4/FOXL2/SFRP2/CR1/NGFR/DDX3X/S100A9/S100A8/NLRP2
GO:0032727	positive regulation of interferon-alpha production	22	-0.673008	-1.84894	0.00191873	0.0334158	0.0273148	5307	tags=73%, list=29%, signal=52%	STAT1/SETD2/CHUK/IRF5/NMB/RIGI/IRF7/MAVS/RIPK2/TLR9/TLR3/IFIH1/TLR7/TLR8/TLR4/DDX3X
GO:0032720	negative regulation of tumor necrosis factor production	53	-0.552496	-1.79794	0.0019175	0.0334158	0.0273148	2080	tags=42%, list=11%, signal=37%	IRAK3/GSTP1/LILRB1/GHRL/TSPO/TNFAIP3/LGALS9/CD34/GPNMB/HAVCR2/TREM2/PTPN22/IL10/PTPN6/MIR98/ZC3H12A/LILRB4/VSIR/TLR4/ACP5/TWIST1/NOD2
GO:0001667	ameboidal-type cell migration	393	-0.443216	-1.84193	0.00194558	0.0337085	0.027554	3988	tags=37%, list=22%, signal=29%	PKN2/TMEM201/SRPX2/PKN3/MIR27B/ARSB/PFN1/HMOX1/AGO2/CIB1/SEMA6D/SLC9A3R1/GNA12/PIK3CG/IRS2/SIRT1/INSL3/LOXL2/SMOC2/PTK2/LRG1/PTPN23/SMO/CLN3/LRP5/GREM1/SEMA4C/SEMA3G/SOX17/ARHGAP4/MMRN2/RREB1/SNAI1/RIN2/KANK2/PATZ1/EPHA2/CARD10/HYAL1/ABL1/SOX9/GRN/CYP1B1/FUT8/MTA2/FOXC2/SEMA3D/ARHGDIB/HSPB1/MIR30A/DCN/EPHB4/EMC10/DOCK1/RHOA/SEMA3C/VSTM4/S100A2/SP1/KDR/THBS1/LTB4R2/KANK1/RHOB/MAP4K4/GNA13/GATA2/PR…
GO:0010803	regulation of tumor necrosis factor-mediated signaling pathway	51	-0.547169	-1.75693	0.00197085	0.0339524	0.0277534	4564	tags=49%, list=25%, signal=37%	CASP8/OTULIN/TRAIP/PPP2CB/RIPK1/CARD8/TNFRSF1A/MIR27B/F2RL1/SPPL2A/PYCARD/HSPA1A/PYDC2/GSTP1/CASP4/TNFAIP3/H2BC11/HSPA1B/NLRP2B/RFFL/CASP1/CARD16/SYK/LAPTM5/NLRP2
GO:1903034	regulation of response to wounding	142	-0.469177	-1.74099	0.00196689	0.0339524	0.0277534	3640	tags=45%, list=20%, signal=36%	SH2B3/LRIG2/CD36/INSL3/SMOC2/CXCR4/PTK2/EMILIN1/CADM4/F2RL1/ATP7A/THBD/SERPING1/ENPP4/SRSF6/RREB1/ANO6/PLAT/TFPI/GRN/FERMT2/FOXC2/F2R/CNTF/CLDN4/PLAUR/EMILIN2/ANXA2/THBS1/KANK1/CD109/ST3GAL4/PDGFRA/F11/ITGB1/MYLK/FERMT1/EDN1/OCLN/TNFAIP3/SLC12A2/NFE2L2/CD34/ANXA1/SERPINF2/ALOX5/NOS3/IL10/HBEGF/CLEC7A/TBXA2R/ADAMTS18/CERS2/DUOX2/CD9/CAV1/DUOX1/SIGLEC10/KLF4/TNFRSF12A/CEACAM1/SPP1/MMRN1/TSPAN8
GO:0097104	postsynaptic membrane assembly	10	0.958785	2.16878	0.00206637	0.0344625	0.0281704	4	tags=10%, list=0%, signal=10%	NLGN4Y
GO:0042098	T cell proliferation	174	-0.516669	-1.97796	0.00204244	0.0344625	0.0281704	4010	tags=49%, list=22%, signal=39%	BMI1/NCK1/PELI1/ARG1/RPS3/ITCH/PIK3CG/ZP3/TMIGD2/SELENOK/SPN/BTN3A1/CD209/IL4I1/IL15/NCSTN/SOS2/ZBTB7B/RPS6/P2RX7/AIF1/PYCARD/RIPK2/IGF2/ABL1/LMO1/HLA-DMB/CD81/TFRC/CD1D/IL6ST/CARD11/FOXJ1/TNFRSF13C/RIPK3/TWSG1/TP53/DOCK2/IRF1/LILRB1/TNFSF8/EBI3/LRRC32/AGER/ICOSLG/MSN/CCL5/RAC2/LGALS9/HLA-DPB1/GPNMB/ANXA1/HAVCR2/PTPN22/PRKCQ/TNFRSF1B/IL10/PTPN6/LILRB2/TGFBR2/NCKAP1L/HLA-E/SYK/DOCK8/HLA-DRB1/IL18/…
GO:0043122	regulation of I-kappaB kinase/NF-kappaB signaling	235	-0.482612	-1.9056	0.00201542	0.0344625	0.0281704	4296	tags=39%, list=24%, signal=30%	TMEM9B/RIPK1/TMED4/C18orf32/CARD8/CANT1/FYN/NFKBIB/RHOC/PELI1/TRADD/TRIM34/TNFRSF1A/PIDD1/TRIM22/TRIM25/HMOX1/MAVS/RELA/CD36/SIRT1/OTUD7A/TMEM106A/F2RL1/PYCARD/RIPK2/TSPAN6/ROR1/EDA/SLC35B2/ABL1/TLR9/IRAK4/TLR3/SLC44A2/HSPB1/F2R/ALPK1/TRIM21/RHOA/TFRC/CARD11/CASP10/S100A4/CFLAR/UFL1/AJUBA/GSTP1/PELI2/CD4/TRAF1/EEF1D/BST2/SECTM1/GJA1/APOL3/TRIM38/TNFAIP3/HDAC1/TRAF4/LGALS9/TRIM62/CD74/BIRC3/TREM2/…
GO:0019883	antigen processing and presentation of endogenous antigen	20	-0.695563	-1.87167	0.00201866	0.0344625	0.0281704	2862	tags=55%, list=16%, signal=46%	TAP1/CD1D/CD74/HLA-C/B2M/HLA-DRA/HLA-F/HLA-E/HLA-B/HLA-DRB1/HLA-A
GO:0001960	negative regulation of cytokine-mediated signaling pathway	66	-0.556449	-1.86555	0.00206669	0.0344625	0.0281704	2080	tags=45%, list=11%, signal=40%	TRAIP/PPP2CB/CARD8/MIR27B/ARG1/SH2B3/OAS3/MIR125B1/F2RL1/STAT2/OAS1/IRAK3/PYDC2/GSTP1/PARP14/SAMHD1/CCL5/H2BC11/TREM2/NLRP2B/RFFL/CARD16/MIR98/NLRC5/PADI2/PTPRC/IL6/CAV1/IL1R2/NLRP2
GO:0017014	protein nitrosylation	15	-0.745605	-1.85273	0.00206506	0.0344625	0.0281704	22	tags=20%, list=0%, signal=20%	ADH5/S100A9/S100A8
GO:0018119	peptidyl-cysteine S-nitrosylation	15	-0.745605	-1.85273	0.00206506	0.0344625	0.0281704	22	tags=20%, list=0%, signal=20%	ADH5/S100A9/S100A8
GO:2001185	regulation of CD8-positive, alpha-beta T cell activation	17	-0.712915	-1.84495	0.00206866	0.0344625	0.0281704	2077	tags=59%, list=11%, signal=52%	IRF1/LILRB1/RUNX1/PTPN22/CBFB/NCKAP1L/HLA-E/HLA-A/LILRB4/VSIR
GO:0031666	positive regulation of lipopolysaccharide-mediated signaling pathway	10	-0.796735	-1.7843	0.00205336	0.0344625	0.0281704	3081	tags=60%, list=17%, signal=50%	BMP6/LY86/SASH1/CD14/CD180/SCIMP
GO:0046640	regulation of alpha-beta T cell proliferation	35	-0.59777	-1.77829	0.00201172	0.0344625	0.0281704	2468	tags=60%, list=14%, signal=52%	ZBTB7B/RIPK2/CD81/CARD11/TWSG1/IRF1/EBI3/LGALS9/PTPN22/PRKCQ/TGFBR2/HLA-E/SYK/IL18/HLA-A/VSIR/RASAL3/CD55/PTPRC/ZAP70/CD28
GO:0002347	response to tumor cell	37	-0.575887	-1.73851	0.00202326	0.0344625	0.0281704	1804	tags=35%, list=10%, signal=32%	AHR/NOTCH1/PRF1/HAVCR2/ABI3/SPI1/HLA-DRB1/HLA-A/NKG7/LAPTM5/KLF4/CEACAM1/TXNIP
GO:0072009	nephron epithelium development	94	-0.457418	-1.61266	0.00202956	0.0344625	0.0281704	3486	tags=39%, list=19%, signal=32%	GREB1L/LAMB2/SMO/PTCH1/GREM1/SMAD4/YAP1/PKD2/WNK4/SOX9/FOXC2/PODXL/FOXJ1/WWTR1/SIX1/HEYL/GLI3/BMP2/CD34/AGT/NOTCH1/KLF15/IQGAP1/FOXC1/SOX8/MYO1E/SALL1/PECAM1/DLL1/WNT11/FGF1/GPC3/CD24/GDNF/FOXD1/AQP1/TACSTD2
GO:0072006	nephron development	128	-0.434672	-1.59719	0.0020852	0.0346428	0.0283178	3486	tags=37%, list=19%, signal=30%	GREB1L/NUP160/SEC61A1/LAMB2/SMO/PTCH1/GREM1/SMAD4/YAP1/PKD2/WNK4/GPR4/NID1/SOX9/NOTCH3/FOXC2/PODXL/IL6R/FOXJ1/WWTR1/CFLAR/PDGFRA/SIX1/HEYL/GLI3/BMP2/CD34/AGT/NOTCH1/KLF15/IQGAP1/FOXC1/SOX8/ITGB3/MYO1E/SALL1/PECAM1/ANGPT2/DLL1/WNT11/FGF1/GPC3/CD24/GDNF/FOXD1/AQP1/TACSTD2
GO:0048844	artery morphogenesis	61	-0.534168	-1.77574	0.00209394	0.034693	0.0283588	3922	tags=44%, list=22%, signal=35%	PDGFRB/MYOCD/FOXF1/ARID2/ZMIZ1/ADGRF5/CHD7/PKD2/TBX2/HEY2/NOTCH3/FOXC2/RBPJ/SIX1/PROX1/ACVRL1/TGFBR1/HPGD/MYLK/EDN1/NOTCH1/FOXC1/APOB/ENG/GJA5/WNT11/LRP2
GO:0002224	toll-like receptor signaling pathway	108	-0.598391	-2.16724	0.00211949	0.0350207	0.0286267	2905	tags=42%, list=16%, signal=35%	RSAD2/GPR108/F2RL1/RIPK2/IRAK2/AP3B1/LYN/NFKBIA/TLR9/IRAK4/TASL/OAS1/TLR3/UNC93B1/IRAK3/IRF1/MAPKAPK2/TLR1/TLR5/PIK3AP1/TLR7/TNFAIP3/CD300LF/NMI/CD14/BIRC3/HAVCR2/CTSS/TREM2/PTPN22/NLRP2B/MYD88/PLCG2/CYBA/TLR8/SMPDL3B/TLR4/CAV1/CD40/TLR2/SCIMP/NOD2/LILRA2/DDX3X/LTF
GO:0071674	mononuclear cell migration	151	-0.431716	-1.61918	0.00213188	0.0351297	0.0287158	3662	tags=41%, list=20%, signal=33%	ADAM10/SLC8B1/PIK3CG/SELENOK/SPN/CXCR4/AIRE/PTK2/GREM1/CXCL12/AIF1/PYCARD/ANO6/LYN/CCL2/ABL1/EPS8/IL6R/RHOA/BMP5/RIPK3/THBS1/WNK1/FLT1/AGER/MSN/MOSPD2/CCL5/JAML/SLC12A2/FUT4/LGALS9/ANXA1/ALOX5/ICAM1/C5AR1/ITGB3/ITGAL/PADI2/CXCL10/DOCK8/SPI1/PECAM1/TMEM102/CXCL16/CX3CR1/CSF1/CCR1/CYP7B1/IL6/CSF1R/CCR5/MYO1G/C3AR1/GPR183/ZAP70/APOD/ARHGEF5/FPR2/CXCR2/CXCL11/S100A12
GO:0045577	regulation of B cell differentiation	29	-0.628048	-1.82938	0.00218478	0.0357473	0.0292206	2626	tags=48%, list=14%, signal=41%	TLR9/CARD11/ZFP36L2/ZFP36L1/MMP14/IL10/NFAM1/PTPN6/NCKAP1L/SYK/SFRP1/IKZF3/IL2RG/CR1
GO:0001708	cell fate specification	75	-0.531182	-1.80969	0.00219219	0.0357473	0.0292206	3331	tags=44%, list=18%, signal=36%	SMO/PTCH1/POU3F2/TBX18/SOX17/PAX6/TBX3/TBX6/TBX2/SOX9/MTA2/RBPJ/TBX15/SOX2/TBX19/SIX1/FZD7/GLI3/ITGB1/HDAC1/TEAD4/NOTCH1/PSEN1/AR/OLIG2/DLL1/WNT11/DHH/NKX2-2/GSX2/SOX18/SFRP2/DMRTA2
GO:0060411	cardiac septum morphogenesis	62	-0.529636	-1.76363	0.00217798	0.0357473	0.0292206	3331	tags=45%, list=18%, signal=37%	PARVA/BMP7/FZD1/TGFBR3/SMO/CHD7/SMAD4/SAV1/TBX3/TBX2/DNAH11/HEY2/SEMA3C/BMP5/RBPJ/TP53/SMAD6/HEYL/PROX1/TGFBR1/NOTCH1/FGFR2/NOS3/TGFBR2/ENG/WNT11/APLNR/LRP2
GO:0010594	regulation of endothelial cell migration	160	-0.45919	-1.73779	0.00219294	0.0357473	0.0292206	2990	tags=31%, list=16%, signal=26%	MMRN2/RIN2/PATZ1/EPHA2/CARD10/ABL1/GRN/FOXC2/HSPB1/MIR30A/DCN/EMC10/RHOA/SP1/KDR/THBS1/RHOB/GATA2/PROX1/ACVRL1/STAT5A/SASH1/EDN1/EMP2/NFE2L2/AGT/ANXA1/NOTCH1/TGFB1/ANGPT4/NOS3/MIR2355/PLPP3/ITGB3/SP100/ZC3H12A/RGCC/FLT4/SPARC/ANGPT2/FGF1/EFNA1/ATOH8/TBXA2R/CD40/ANXA3/JUP/TDGF1/KLF4/CEACAM1
GO:1903038	negative regulation of leukocyte cell-cell adhesion	108	-0.507774	-1.83904	0.002206	0.0357679	0.0292375	2244	tags=33%, list=12%, signal=29%	FOXJ1/TWSG1/IRF1/IL4R/WNK1/LILRB1/GLI3/LRRC32/RUNX1/FCGR2B/FGL2/LGALS9/GPNMB/ANXA1/CD74/HAVCR2/PTPN22/TIGIT/IL10/CBFB/PTPN6/LILRB2/ZC3H12A/NCKAP1L/HLA-DRB1/HLX/LAPTM5/LILRB4/SDC4/VSIR/PDCD1LG2/IFNA2/KLF4/CEACAM1/CR1/VSIG4
GO:0045619	regulation of lymphocyte differentiation	177	-0.419745	-1.61308	0.0022035	0.0357679	0.0292375	2946	tags=31%, list=16%, signal=26%	ARID1A/RIPK2/IL7R/AP3B1/ABL1/TLR9/FBXO7/SMARCD2/RHOA/SOX13/CARD11/FOXJ1/ZFP36L2/IRF1/ZFP36L1/IL4R/GLI3/SHB/RUNX1/ITPKB/FGL2/MMP14/LGALS9/ANXA1/CD74/DUSP10/ACTL6A/IL10/CBFB/HLA-DOA/NFAM1/PTPN6/LILRB2/HLA-DRA/TGFBR2/ZC3H12A/NCKAP1L/SYK/HLA-DRB1/IL18/SASH3/HLX/LILRB4/VSIR/PTPRC/ADA/RHOH/SFRP1/ZAP70/IFNA2/VNN1/IKZF3/IL2RG/CD28/CR1
GO:0043154	negative regulation of cysteine-type endopeptidase activity involved in apoptotic process	63	-0.5351	-1.77919	0.00221686	0.0357715	0.0292404	2274	tags=25%, list=13%, signal=22%	PLAUR/THBS1/PAK2/BIRC5/BIRC3/TNFAIP8/LAMP3/RFFL/CARD16/BCL2L12/KLF4/CRYAB/AQP1/SFRP2/CD44/DDX3X
GO:0010812	negative regulation of cell-substrate adhesion	54	-0.541063	-1.77226	0.00221802	0.0357715	0.0292404	2394	tags=31%, list=13%, signal=27%	RHOA/CDKN2A/FAM107A/THBS1/KANK1/MAP4K4/FZD7/ACVRL1/SPOCK1/MMP14/DLC1/FBLN1/NOTCH1/GBP1/ANGPT2/APOD/TACSTD2
GO:0007596	blood coagulation	191	-0.482113	-1.86653	0.00224311	0.0360801	0.0294927	3198	tags=37%, list=18%, signal=31%	F2RL1/MPL/THBD/SERPING1/PAPSS2/ENPP4/ANO6/AP3B1/PLAT/TFPI/LYN/HSPB1/F2R/LMAN1/IL6ST/PLAUR/FZD6/EMILIN2/ANXA5/STXBP3/ANXA2/THBS1/ST3GAL4/PDGFRA/AK3/GP5/F11/GNA13/EDN1/VAV1/PEAR1/NFE2L2/CD34/FBLN1/TLN1/WAS/MYL9/SERPINF2/PLSCR1/P2RY12/PRKCQ/PLEK/NOS3/F2RL2/CLIC1/PTPN6/ITGB3/MYL12A/SYK/CSRP1/PLCG2/TFPI2/VWF/PROCR/SERPINA1/TBXA2R/ADAMTS18/TLR4/IL6/TREML1/CD9/CAV1/CD40/HBB/FCER1G/CEACAM1/ITGA2/MMRN1/SL…
GO:0072567	chemokine (C-X-C motif) ligand 2 production	15	-0.743628	-1.84782	0.00227686	0.0361621	0.0295596	3365	tags=60%, list=19%, signal=49%	OAS3/F2RL1/OAS1/CD74/MCOLN2/MYD88/TLR4/MBP/KLF4
GO:2000341	regulation of chemokine (C-X-C motif) ligand 2 production	15	-0.743628	-1.84782	0.00227686	0.0361621	0.0295596	3365	tags=60%, list=19%, signal=49%	OAS3/F2RL1/OAS1/CD74/MCOLN2/MYD88/TLR4/MBP/KLF4
GO:0090077	foam cell differentiation	30	-0.617583	-1.80394	0.00227802	0.0361621	0.0295596	3774	tags=67%, list=21%, signal=53%	EP300/CD36/PLA2G3/SELENOK/NFKB1/NFKBIA/PPARA/ALOX15B/CETP/ITGAV/ABCG1/ABCA1/AGT/TGFB1/APOB/PRKCH/ITGB3/IL18/CSF1/MSR1
GO:0002381	immunoglobulin production involved in immunoglobulin-mediated immune response	62	-0.527965	-1.75806	0.00227199	0.0361621	0.0295596	1448	tags=29%, list=8%, signal=27%	HLA-DMB/TFRC/APLF/HLA-DOB/HLA-DPB1/TGFB1/IL10/HLA-DOA/B2M/HLA-DRA/HLA-DRB1/PTPRC/CD40/HLA-DQB1/HLA-DQA1/HLA-DRB5/GAPT/CD28
GO:0048771	tissue remodeling	142	-0.446926	-1.65842	0.00226266	0.0361621	0.0295596	3341	tags=39%, list=18%, signal=32%	IL15/LRP5/CHD7/PLEKHM1/GREM1/ATP7A/P2RX7/EPHA2/LEPR/NFKB1/TIE1/FOXC2/F2R/TFRC/SEMA3C/TCIRG1/RBPJ/TP53/TMEM64/TPP1/CSPG4/PTH1R/ACVRL1/RUNX1/GJA1/MMP14/TNFAIP3/IGFBP5/AGT/IL20RA/GPNMB/MITF/TGFB1/TGFB3/LIPA/NOS3/FOXC1/ITGB3/SYK/IL18/FLT4/IL1A/TMBIM1/RASSF2/TPH1/TIMP1/IL6/CSF1R/SFRP1/ACP5/CAV1/TMEM119/TF/CEACAM1/PDK4/SPP1
GO:0050665	hydrogen peroxide biosynthetic process	14	-0.728203	-1.77365	0.00229444	0.0363276	0.029695	882	tags=57%, list=5%, signal=54%	FYN/CTNS/MPV17L/CYBB/CYBA/DUOX2/DUOX1/DUOXA1
GO:0060055	angiogenesis involved in wound healing	26	-0.654891	-1.84966	0.00231639	0.0364847	0.0298234	3498	tags=58%, list=19%, signal=47%	SMOC2/CXCR4/DAG1/GPR4/FOXC2/KDR/B4GALT1/GATA2/TNFAIP3/SLC12A2/CD34/ALOX5/ITGB3/MCAM/ADIPOR2
GO:0016525	negative regulation of angiogenesis	85	-0.470787	-1.63219	0.00231068	0.0364847	0.0298234	3362	tags=36%, list=19%, signal=30%	EMILIN1/MIR125B1/EPN2/GPR4/EPHA2/TIE1/DCN/NIBAN2/THBS1/FOXO4/GHRL/SLC12A2/AGT/HSPG2/ANGPT4/ALOX5/FOXC1/SEMA6A/STAB1/NPR1/CXCL10/RGCC/HHEX/CLDN5/THBS2/ADAMTS1/SPARC/KLF2/ANGPT2/KLF4/ECSCR
GO:0007249	I-kappaB kinase/NF-kappaB signaling	265	-0.481278	-1.91797	0.00232255	0.0364869	0.0298252	4296	tags=38%, list=24%, signal=30%	TMEM9B/RIPK1/TMED4/C18orf32/CARD8/CANT1/FYN/NFKBIB/RHOC/PELI1/TRADD/TRIM34/TNFRSF1A/MIR27B/PIDD1/TRIM22/TRIM25/HMOX1/MAVS/RELA/CD36/SIRT1/OTUD7A/TMEM106A/FAIM/F2RL1/PYCARD/RIPK2/IRAK2/TSPAN6/ROR1/EDA/SLC35B2/ABL1/NFKBIA/TLR9/IRAK4/TLR3/SLC44A2/HSPB1/F2R/ALPK1/TRIM21/RHOA/TFRC/PRDX4/CARD11/CASP10/RIPK3/S100A4/CFLAR/UFL1/AJUBA/GSTP1/PELI2/CD4/TRAF1/EEF1D/BST2/SECTM1/GJA1/APOL3/TRIM38/EDN1/TLR7/TNFA…
GO:0043123	positive regulation of I-kappaB kinase/NF-kappaB signaling	178	-0.479318	-1.84762	0.00233639	0.0366094	0.0299253	4296	tags=39%, list=24%, signal=30%	TMEM9B/RIPK1/TMED4/C18orf32/CANT1/FYN/RHOC/PELI1/TRADD/TRIM34/TNFRSF1A/TRIM22/TRIM25/HMOX1/MAVS/RELA/CD36/TMEM106A/F2RL1/RIPK2/TSPAN6/ROR1/EDA/SLC35B2/ABL1/TLR9/IRAK4/TLR3/SLC44A2/F2R/ALPK1/TRIM21/RHOA/TFRC/CARD11/CASP10/S100A4/CFLAR/AJUBA/PELI2/CD4/EEF1D/BST2/SECTM1/GJA1/APOL3/TRIM38/LGALS9/TRIM62/CD74/BIRC3/CASP1/CARD16/MYD88/GPRC5B/HLA-DRB1/S100B/EDA2R/IL1A/TNFSF10/IL1B/UNC5CL/CLEC7A/TLR4/LPAR…
GO:0033628	regulation of cell adhesion mediated by integrin	44	-0.549334	-1.72005	0.00234849	0.0366551	0.0299626	2783	tags=45%, list=15%, signal=39%	EPHA2/LYN/CYP1B1/FOXC2/PODXL/PIEZO1/WNK1/FERMT1/CCL5/P2RY12/PTPN6/ITGB3/MUC1/NCKAP1L/SYK/JAM3/EFNA1/ADA/SFRP2/SKAP1
GO:2001242	regulation of intrinsic apoptotic signaling pathway	157	-0.440476	-1.66078	0.00235139	0.0366551	0.0299626	4199	tags=32%, list=23%, signal=25%	MIR186/RPL11/CLU/PLAGL2/NCK1/PPIF/MIR27B/RPS3/SGMS1/USP47/SLC9A3R1/SIRT1/TPT1/IVNS1ABP/PARP1/DDIAS/SELENOS/CXCL12/PYCARD/SNAI1/YBX3/TMBIM6/SYVN1/MCL1/HSPB1/PLAUR/HSPA1A/RIPK3/TP53/NKX3-1/DAPK2/PTTG1IP/HDAC1/NFE2L2/IL20RA/CD74/TREM2/BCL2L11/MUC1/PLEKHF1/SEPTIN4/NUPR1/CAV1/BOK/VNN1/SFRP2/CD44/DDX3X/S100A9/S100A8
GO:0032755	positive regulation of interleukin-6 production	84	-0.603064	-2.08643	0.00236658	0.0367032	0.030002	3740	tags=52%, list=21%, signal=42%	MAVS/CD36/STAT3/SELENOK/TMEM106A/F2RL1/P2RX7/AIF1/PYCARD/RIPK2/TLR9/TLR3/F2R/IL6R/TLR1/AGER/SIGLEC16/IFIH1/HYAL2/TLR7/ZBTB20/LGALS9/PTAFR/CD74/LILRB2/MYD88/SYK/PLCG2/CYBA/IL1A/IL1B/MIR657/CLEC7A/TLR8/TLR4/IL6/POU2AF1/MBP/TLR2/SCIMP/TWIST1/TYROBP/NOD2/LILRA2
GO:0019058	viral life cycle	279	-0.475654	-1.89821	0.00236199	0.0367032	0.030002	4013	tags=37%, list=22%, signal=29%	MX1/PKN2/CHMP4C/TRIM34/TRIM22/PDE12/TRIM25/CDK1/ITCH/MAVS/PPIB/CHMP2B/EGFR/VAMP8/CD209/CXCR4/CCNK/OAS3/RSAD2/PCBP2/CXADR/SMPD1/IFI27/DAG1/SLC20A2/PCBP1/INSR/EPHA2/OAS2/CCL2/NEDD4/PABPC1/OAS1/MRC1/DYNLT1/PPARA/NCAM1/CD81/EEF1A1/TRIM21/CIITA/TFRC/HSPA1A/NFIA/SCARB2/APOBEC3G/IFI16/SELPLG/CD4/BST2/LAMP1/PROX1/ITGA5/ZNF502/APOBEC3C/ITGB1/IFIH1/TRIM38/ITGAV/HYAL2/IFITM2/CCL5/LGALS9/TRIM62/HAVCR1/NOTCH1…
GO:0002819	regulation of adaptive immune response	164	-0.517356	-1.96351	0.00238479	0.036704	0.0300026	2468	tags=36%, list=14%, signal=31%	CD81/TFRC/CD1D/IL6ST/FOXJ1/RIPK3/APLF/IRF1/IL4R/CD4/LILRB1/AHR/IL1R1/AGER/FCGR2B/TNFAIP3/ANXA1/WAS/TGFB1/HAVCR2/TREM2/DUSP10/SAMSN1/PRKCQ/TNFRSF1B/IL10/PTPN6/B2M/HLA-DRA/CD48/HLA-F/ZC3H12A/NCKAP1L/HLA-E/HLA-B/HLA-DRB1/IL18/SASH3/HLA-A/HLX/LILRB4/IL1B/CD55/PTPRC/CLEC7A/ADA/IL6/FCGR1A/CD40/FZD5/IFNA2/C3/CEACAM1/NOD2/SKAP1/CD28/SLC11A1/CR1/CR2
GO:0070431	nucleotide-binding oligomerization domain containing 2 signaling pathway	15	-0.741608	-1.8428	0.00238276	0.036704	0.0300026	2905	tags=80%, list=16%, signal=67%	RELA/RIPK2/SLC15A3/NFKBIA/HSPA1A/LACC1/TNFAIP3/ERBIN/HSPA1B/PTPN22/TLR4/NOD2
GO:0045637	regulation of myeloid cell differentiation	182	-0.401608	-1.54509	0.00238198	0.036704	0.0300026	2682	tags=25%, list=15%, signal=21%	LYN/NFKBIA/TLR3/TNFAIP6/TOB2/HSPA1A/GABPA/MTURN/TMEM64/ZFP36L1/CDK6/CD4/LILRB1/GATA2/RUNX1/ITPKB/TAL1/MITF/CD74/TGFB1/TREM2/HSPA1B/B2M/NCKAP1L/MEIS1/SPI1/CSF3/HLA-DRB1/HCLS1/FAXDC2/DLL1/LILRB4/CSF3R/RASSF2/CSF1/CCR1/TLR4/EVI2B/SFRP1/C1QC/TYROBP/CEACAM1/SCIN/LTF/LILRB3
GO:0002711	positive regulation of T cell mediated immunity	46	-0.549425	-1.73629	0.00239286	0.0367349	0.0300279	1040	tags=37%, list=6%, signal=35%	CD81/CD1D/IL1R1/B2M/HLA-DRA/HLA-F/HLA-E/HLA-B/HLA-DRB1/IL18/SASH3/HLA-A/IL1B/CD55/PTPRC/IL6/FZD5
GO:0032689	negative regulation of interferon-gamma production	29	-0.62554	-1.82207	0.00242188	0.0370866	0.0303154	1880	tags=48%, list=10%, signal=43%	LILRB1/LGALS9/HAVCR2/IL10/ZC3H12A/HLA-DRB1/LAPTM5/LILRB4/VSIR/PDCD1LG2/TLR4/CD96/NOD2/CR1
GO:0019915	lipid storage	74	-0.493191	-1.68169	0.00242938	0.0371077	0.0303326	2948	tags=38%, list=16%, signal=32%	RNF213/OSBPL11/ABHD5/NFKB1/NFKBIA/EHD1/PPARA/CPT1A/ENPP1/ITGAV/ABCG1/ABCA1/SREBF1/GM2A/TREM2/PLIN2/CES1/APOB/ACACB/ITGB3/ZC3H12A/PLIN5/IL1B/MSR1/IL6/CAV1/C3/PLIN3
GO:0002714	positive regulation of B cell mediated immunity	33	-0.600239	-1.77897	0.00244435	0.0371492	0.0303665	1378	tags=27%, list=8%, signal=25%	TGFB1/TREM2/HLA-E/PTPRC/FCGR1A/CD40/C3/NOD2/CD28
GO:0002891	positive regulation of immunoglobulin mediated immune response	33	-0.600239	-1.77897	0.00244435	0.0371492	0.0303665	1378	tags=27%, list=8%, signal=25%	TGFB1/TREM2/HLA-E/PTPRC/FCGR1A/CD40/C3/NOD2/CD28
GO:1903557	positive regulation of tumor necrosis factor superfamily cytokine production	92	-0.554374	-1.95462	0.00245979	0.0372008	0.0304087	3740	tags=51%, list=21%, signal=41%	MAVS/CD36/STAT3/SELENOK/SPN/TMEM106A/OAS3/PYCARD/RIPK2/OAS2/TLR9/OAS1/TLR3/HSPB1/THBS1/MAPKAPK2/TLR1/AGER/IFIH1/ZBTB20/LGALS9/PTAFR/CD14/PSEN1/HAVCR2/IFNGR1/MYD88/HLA-E/SYK/CYBB/PLCG2/SASH3/CYBA/IL1A/CD84/PTPRC/MIR657/CLEC7A/TLR4/IL6/FZD5/TLR2/TWIST1/TYROBP/NOD2/LILRA2/FCGR3A
GO:0006809	nitric oxide biosynthetic process	62	-0.526423	-1.75293	0.00246001	0.0372008	0.0304087	3000	tags=37%, list=17%, signal=31%	PKD2/AIF1/INSR/RGN/TRPV1/CYP1B1/DNM2/TSPO/EDN1/CD34/AGT/NOS3/IL10/ZC3H12A/KLF2/CX3CR1/IL1B/CLEC7A/TLR4/ACP5/CAV1/HBB/KLF4
GO:0032612	interleukin-1 production	95	-0.596472	-2.11284	0.00249437	0.0372657	0.0304618	3023	tags=45%, list=17%, signal=38%	P2RX7/PYCARD/RIPK2/MEFV/CD33/TMED10/HSPB1/F2R/PYDC2/IFI16/GSTP1/MNDA/GHRL/AQP4/AGER/TNFAIP3/LGALS9/ANXA1/HAVCR2/TREM2/CASP1/CARD16/IL10/SERPINB1/MIR98/ZC3H12A/MYD88/LILRB4/CX3CR1/CLEC7A/TLR8/TLR4/IL6/ACP5/FZD5/NLRC4/TYROBP/CEACAM1/NOD2/LILRA2/FFAR1/IL1R2/NLRP2
GO:0032652	regulation of interleukin-1 production	95	-0.596472	-2.11284	0.00249437	0.0372657	0.0304618	3023	tags=45%, list=17%, signal=38%	P2RX7/PYCARD/RIPK2/MEFV/CD33/TMED10/HSPB1/F2R/PYDC2/IFI16/GSTP1/MNDA/GHRL/AQP4/AGER/TNFAIP3/LGALS9/ANXA1/HAVCR2/TREM2/CASP1/CARD16/IL10/SERPINB1/MIR98/ZC3H12A/MYD88/LILRB4/CX3CR1/CLEC7A/TLR8/TLR4/IL6/ACP5/FZD5/NLRC4/TYROBP/CEACAM1/NOD2/LILRA2/FFAR1/IL1R2/NLRP2
GO:0010001	glial cell differentiation	211	-0.534392	-2.08652	0.00252647	0.0372657	0.0304618	3493	tags=45%, list=19%, signal=36%	CXCR4/DICER1/LAMB2/NTRK2/PARD3/MT3/MED12/SMO/NCSTN/POU3F2/HDAC11/DAG1/MXRA8/PAX6/DRD3/PALS1/PTPRZ1/GPR37L1/BIN1/ROR1/DNER/LYN/ABL1/SOX9/GRN/CNTF/RHOA/SOX13/GPR17/IL6ST/SOX2/NRROS/KCNJ10/CDKN2C/CDK6/ID4/ZNF488/PRX/GLI3/AGER/BMP2/GFAP/HDAC1/SIRT2/ADGRG6/PHGDH/NOTCH1/TGFB1/PSEN1/LAMC3/KLF15/TREM2/DUSP10/OPALIN/TNFRSF1B/SOX8/C5AR1/PLPP3/IFNGR1/OLIG1/SPINT1/NCMAP/ITGB4/OLIG2/ABCA2/DLL1/DAAM2/IL1B/SH3T…
GO:2001235	positive regulation of apoptotic signaling pathway	122	-0.541425	-1.98555	0.00249527	0.0372657	0.0304618	2713	tags=29%, list=15%, signal=25%	WWOX/TIMP3/MCL1/PPP2R1B/RIPK3/TP53/GPER1/THBS1/NKX3-1/STK3/PAK2/CTNNA1/TGFBR1/HYAL2/AGT/IL20RA/TPD52L1/BCL2L11/PLEKHF1/SEPTIN4/TNFSF10/TP63/NUPR1/PTPRC/ATF3/SRPX/SFRP1/CAV1/BOK/TNFRSF12A/VNN1/MAL/NGFR/S100A9/S100A8
GO:0033627	cell adhesion mediated by integrin	81	-0.563588	-1.93748	0.00250032	0.0372657	0.0304618	2783	tags=43%, list=15%, signal=37%	EPHA2/LYN/CYP1B1/FOXC2/PODXL/PIEZO1/EMILIN2/ITGBL1/WNK1/ITGA1/ITGA5/ITGB1/FERMT1/ITGAV/ITGAM/CCL5/P2RY12/ICAM1/PLPP3/PTPN6/ITGB3/ITGB8/ITGAL/MUC1/NCKAP1L/SYK/JAM3/ITGB4/EFNA1/ITGB2/ADA/ITGA2/SFRP2/SKAP1/MMRN1
GO:0002755	MyD88-dependent toll-like receptor signaling pathway	23	-0.671749	-1.85321	0.00250644	0.0372657	0.0304618	2886	tags=52%, list=16%, signal=44%	IRAK2/TLR9/IRAK4/IRAK3/IRF1/TLR1/TLR5/CD300LF/MYD88/TLR8/TLR4/TLR2
GO:0032682	negative regulation of chemokine production	21	-0.67529	-1.83312	0.00251588	0.0372657	0.0304618	3365	tags=67%, list=19%, signal=54%	OAS3/F2RL1/C1QTNF3/EPHA2/MEFV/OAS1/GSTP1/LGALS9/ERBIN/IL10/LILRB4/IL6/APOD/KLF4
GO:0016264	gap junction assembly	16	-0.714316	-1.82065	0.00252395	0.0372657	0.0304618	1753	tags=56%, list=10%, signal=51%	CTNNA1/GJA1/AGT/GJA5/IL1B/CAV1/APLNR/ACE2/GJB1
GO:0010324	membrane invagination	66	-0.537044	-1.80049	0.00253997	0.0372657	0.0304618	3198	tags=45%, list=18%, signal=38%	F2RL1/ELMO1/AIF1/ANO6/RAB31/DOCK1/RHOA/THBS1/XKR8/GATA2/FCGR2B/ITGAM/ABCA1/RAC2/ARHGAP25/HAVCR1/BIN2/SNX18/TREM2/NCKAP1L/PLCG2/MEGF10/ITGB2/RHOH/MSR1/FCGR1A/GSN/C3/RHOG/ITGA2
GO:0050920	regulation of chemotaxis	191	-0.418183	-1.61902	0.00254419	0.0372657	0.0304618	3215	tags=31%, list=18%, signal=26%	GREM1/F2RL1/SEMA4C/CXCL12/SEMA3G/AIF1/ANO6/LYN/CCL2/TNFAIP6/SEMA3D/HSPB1/PGF/IL6R/SEMA3C/BST1/KDR/THBS1/PDGFRA/WNK1/AGER/DAPK2/EDN1/MOSPD2/CCL5/RAC2/LGALS9/NOTCH1/CD74/TGFB1/TREM2/P2RY12/RIN3/C5AR1/MTUS1/SEMA6A/NCKAP1L/PADI2/CXCL10/JAM3/SPI1/SEMA4D/ANGPT2/TMEM102/SEMA3B/FGF1/CX3CR1/CSF1/CCR1/GPSM3/IL6/LPAR1/CSF1R/C3AR1/GPR183/NOD2/ITGA2/FPR2/CXCR2/CXCL8
GO:0010717	regulation of epithelial to mesenchymal transition	90	-0.456496	-1.60111	0.0025421	0.0372657	0.0304618	3512	tags=38%, list=19%, signal=31%	LOXL2/PTK2/LRG1/TGFB1I1/GREM1/SMAD4/DAG1/DAB2/SNAI1/FERMT2/BMP5/HPN/WWTR1/APLF/TGFBR1/BMP2/EMP2/TRIM62/NOTCH1/TGFB1/TGFB3/PHLDB1/BAMBI/FOXC1/TGFBR2/ENG/GLIPR2/RGCC/IL1B/EFNA1/IL6/SFRP1/TWIST1/SFRP2
GO:0006575	cellular modified amino acid metabolic process	152	-0.417024	-1.56581	0.00251949	0.0372657	0.0304618	3876	tags=33%, list=21%, signal=26%	ATIC/CTNS/MTRR/GGT1/PLA2G3/TMLHE/GATM/GSTM2/MBOAT2/GSTT2B/SERINC2/DHFR2/MTHFD2L/LPCAT3/SLC46A1/HOGA1/CPT1A/MFSD2A/HPN/GSTM1/ALDH9A1/GCLC/SLC6A8/GSTP1/PRODH/OPLAH/ACADL/SHMT1/PLOD3/CPT2/NFE2L2/CPQ/ALDH1L1/PLSCR1/TYMS/GGT5/ALDH7A1/GSTM5/SERINC5/GSTA1/MBOAT1/FOLH1/DUOX2/PLA1A/DUOX1/HPGDS/VNN1/VNN2/DUOXA1/SULT1B1
GO:0014065	phosphatidylinositol 3-kinase signaling	126	-0.418549	-1.54181	0.00249927	0.0372657	0.0304618	3717	tags=39%, list=20%, signal=31%	SLC9A3R1/PIK3CG/SIRT1/EGFR/PIK3IP1/PTK2/NTRK2/F2RL1/PTPN13/STAMBP/INSR/ROR1/NEDD4/PIK3C2B/SOX9/PREX2/F2R/DCN/CAT/GPER1/KDR/ZFP36L1/PDGFRA/NKX3-1/NCF1/FLT1/PIK3AP1/EDN1/CCL5/SIRT2/PEAR1/AGT/TREM2/OSM/PLXNB1/PTPN6/CSF3/IL18/SEMA4D/FGR/HCLS1/UNC5B/ERBB3/PRR5L/PIK3R5/TWIST1/CEACAM1/FCGR3A/CD28
GO:0010950	positive regulation of endopeptidase activity	156	-0.524935	-1.97687	0.00255843	0.0373838	0.0305583	2934	tags=31%, list=16%, signal=27%	HIP1R/PYCARD/RIPK2/DAP/PICALM/MEFV/LYN/APH1A/F2R/RHOA/CIDEB/CASP10/GPER1/CFLAR/BLID/IFI16/NKX3-1/AGER/UACA/DLC1/LGALS9/EGLN3/CASP1/HIP1/BCL2L11/SYK/REST/ANP32B/LAPTM5/TNFSF10/VSIR/PERP/EFNA1/CLEC7A/ATP2A3/ST18/CCN2/GSN/MBP/BOK/NLRC4/FOXL2/SFRP2/CR1/NGFR/DDX3X/S100A9/S100A8/NLRP2
GO:0072073	kidney epithelium development	123	-0.432769	-1.59025	0.0025756	0.0375443	0.0306895	3486	tags=37%, list=19%, signal=30%	GREB1L/LAMB2/SMO/PTCH1/GREM1/SMAD5/SMAD4/YAP1/PKD2/WNK4/KANK2/SOX9/FOXC2/PODXL/CAT/FOXJ1/WWTR1/SMAD6/SIX1/HEYL/GLI3/BMP2/EPCAM/CD34/AGT/NOTCH1/FGFR2/KLF15/IQGAP1/FOXC1/SOX8/MYO1E/SALL1/PECAM1/DLL1/WNT11/SDC4/FGF1/GPC3/CD24/SFRP1/GDNF/FOXD1/AQP1/TACSTD2/CXCR2
GO:0002695	negative regulation of leukocyte activation	156	-0.48576	-1.82934	0.002588	0.0375593	0.0307017	2244	tags=31%, list=12%, signal=27%	FOXJ1/TWSG1/GPER1/IRF1/IL4R/MNDA/LILRB1/GLI3/LRRC32/RUNX1/FCGR2B/FGL2/TNFAIP3/CD300LF/LGALS9/GPNMB/ANXA1/IL31RA/CD74/HAVCR2/PTPN22/SAMSN1/TIGIT/IL10/CBFB/PTPN6/LILRB2/HLA-F/ZC3H12A/NCKAP1L/SPI1/HLA-DRB1/FGR/HLX/LAPTM5/LILRB4/SDC4/VSIR/CD84/PTPRC/PDCD1LG2/SFRP1/MILR1/IFNA2/TYROBP/CEACAM1/CR1/VSIG4
GO:0062042	regulation of cardiac epithelial to mesenchymal transition	10	-0.787965	-1.76466	0.00258901	0.0375593	0.0307017	1677	tags=60%, list=9%, signal=54%	TGFBR1/EMP2/NOTCH1/TGFBR2/ENG/TWIST1
GO:0002768	immune response-regulating cell surface receptor signaling pathway	213	-0.511888	-2.00473	0.00265163	0.0378314	0.0309242	1925	tags=30%, list=11%, signal=27%	MNDA/WNK1/LILRB1/PAK2/SHB/ICOSLG/FCGR2B/FYB1/VAV1/HLA-DPB1/PSEN1/PLSCR1/LAT2/PTPN22/PRKCQ/C5AR1/PRKCH/CMTM3/NFAM1/PTPN6/LILRB2/ZC3H12A/NCKAP1L/SYK/GBP1/PLCG2/HLA-DRB1/HLA-A/FGR/BTNL9/LAPTM5/ELF1/CD22/LILRB4/PRAM1/THEMIS2/PTPRC/CLEC7A/FPR3/ADA/FCGR1A/MYO1G/CD24/CD40/C3AR1/MOG/BMX/ZAP70/HLA-DQB1/FCER1G/KLHL6/TYROBP/CEACAM1/LILRA2/FCN1/FCGR3A/FPR2/FPR1/SKAP1/CD28/CR1/CLEC4E/CR2
GO:0010466	negative regulation of peptidase activity	171	-0.524247	-1.99391	0.00263452	0.0378314	0.0309242	3106	tags=36%, list=17%, signal=30%	RENBP/SERPING1/RPS6KA1/A2ML1/BIN1/PICALM/WFDC3/TFPI/FNIP1/TMED10/TIMP3/SERPINI2/PLAUR/ANXA2/THBS1/CD109/IFI16/BST2/SERPINB6/PAK2/SPOCK1/SERPINB8/AGT/BIRC5/SERPINF2/BIRC3/TNFAIP8/LAMP3/SPOCK3/RFFL/CARD16/A2M/SERPINB1/SERPINH1/WFIKKN2/SPINT1/LPA/TFPI2/SERPINA1/GPC3/ITIH2/TIMP1/BCL2L12/COL6A3/C3/KLF4/SLPI/CRYAB/HMSD/SERPINA5/PI16/AQP1/PZP/C4B/SFRP2/C4A/CR1/CD44/DDX3X/SERPINA3/LTF
GO:0048143	astrocyte activation	18	-0.718545	-1.89632	0.00265468	0.0378314	0.0309242	2594	tags=61%, list=14%, signal=52%	SMO/GRN/CNTF/AGER/PSEN1/TREM2/C5AR1/IFNGR1/IL1B/IL6/C1QA
GO:0007599	hemostasis	195	-0.487551	-1.88667	0.0026475	0.0378314	0.0309242	3198	tags=37%, list=18%, signal=31%	F2RL1/MPL/THBD/SERPING1/PAPSS2/ENPP4/ANO6/AP3B1/PLAT/TFPI/LYN/HSPB1/F2R/LMAN1/IL6ST/PLAUR/FZD6/EMILIN2/ANXA5/STXBP3/ANXA2/THBS1/ST3GAL4/PDGFRA/AK3/GP5/F11/GNA13/EDN1/VAV1/PEAR1/NFE2L2/CD34/FBLN1/TLN1/WAS/MYL9/SERPINF2/PLSCR1/FLI1/P2RY12/PRKCQ/PLEK/NOS3/F2RL2/CLIC1/PTPN6/ITGB3/MYL12A/SYK/CSRP1/PLCG2/TFPI2/VWF/PROCR/SERPINA1/TPH1/TBXA2R/ADAMTS18/TLR4/IL6/TREML1/CD9/CAV1/CD40/HBB/FCER1G/CEACAM1/ITGA…
GO:0032103	positive regulation of response to external stimulus	369	-0.44728	-1.83734	0.00263004	0.0378314	0.0309242	3122	tags=31%, list=17%, signal=27%	CXCL12/THBD/BMP6/CD226/MMRN2/GPR4/AIF1/PYCARD/RIPK2/ANO6/LY86/OSMR/PLAT/LYN/NFKBIA/TLR9/TASL/GRN/TLR3/HSPB1/CD81/PGF/IL6R/CNTF/CD1D/KLK5/IL6ST/EMILIN2/KDR/THBS1/IFI16/DDX60/MNDA/WNK1/GHRL/LAMP1/PAK2/CASP4/AGER/DAPK2/SIGLEC16/PARP9/CDK19/NEAT1/SASH1/EDN1/HYAL2/MOSPD2/CCL5/TLR7/VAV1/RAC2/NMI/LGALS9/TRIM62/AGT/CD14/RAET1E/CD74/TGFB1/SERPINF2/PLSCR1/HAVCR2/TREM2/P2RY12/TRIM56/CASP1/OSM/C5AR1/NLRC5/HL…
GO:0051249	regulation of lymphocyte activation	416	-0.43128	-1.8021	0.00265768	0.0378314	0.0309242	2954	tags=31%, list=16%, signal=27%	AIF1/ARID1A/PYCARD/RIPK2/IL7R/IGF2/AP3B1/LYN/CCL2/ABL1/TLR9/FBXO7/LMO1/HLA-DMB/CD81/SMARCD2/NFATC2/YES1/RHOA/TFRC/SOX13/CD1D/IL6ST/CARD11/FOXJ1/BST1/TNFRSF13C/RIPK3/TWSG1/ZFP36L2/APLF/IRF1/ZFP36L1/IL4R/MNDA/CD4/LILRB1/TNFSF8/AHR/GLI3/EBI3/LAMP1/LRRC32/SHB/AGER/ICOSLG/RUNX1/FCGR2B/ITPKB/FGL2/MMP14/CCL5/TNFAIP3/VAV1/RAC2/LGALS9/HLA-DOB/HLA-DPB1/GPNMB/ANXA1/CD74/TGFB1/HAVCR2/DUSP10/ACTL6A/PTPN22/SAM…
GO:0050680	negative regulation of epithelial cell proliferation	122	-0.478285	-1.75399	0.00264291	0.0378314	0.0309242	3283	tags=39%, list=18%, signal=32%	PTCH1/MIR125B1/CDC73/MMRN2/SAV1/PAX6/DAB2/RIDA/RGN/AIMP1/CCL2/SOX9/HPN/SOX2/THBS1/CDKN2B/IRF6/CD109/CDK6/NKX3-1/STK3/GHRL/FLT1/B4GALT1/ACVRL1/TGFBR1/NOTCH1/TGFB1/FGFR2/CAV2/DUSP10/ALOX5/MIR2355/MIR98/B2M/RGCC/AR/SPARC/NUPR1/GPC3/ATOH8/SFRP1/CAV1/CDKN1C/CEACAM1/SFRP2/NGFR
GO:2001057	reactive nitrogen species metabolic process	69	-0.512968	-1.72062	0.00265708	0.0378314	0.0309242	3184	tags=38%, list=18%, signal=31%	TMEM106A/SELENOS/PKD2/AIF1/INSR/RGN/TRPV1/CYP1B1/DNM2/TSPO/EDN1/CD34/AGT/NOS3/IL10/ZC3H12A/KLF2/CX3CR1/IL1B/CLEC7A/TLR4/ACP5/CAV1/TLR2/HBB/KLF4
GO:0050866	negative regulation of cell activation	175	-0.483632	-1.85339	0.00266426	0.0378363	0.0309282	2244	tags=31%, list=12%, signal=27%	FOXJ1/TWSG1/GCLC/GPER1/IRF1/IL4R/PDGFRA/MNDA/LILRB1/GLI3/LRRC32/RUNX1/FCGR2B/FGL2/TNFAIP3/CD300LF/LGALS9/GPNMB/ANXA1/IL31RA/CD74/HAVCR2/TREM2/PTPN22/SAMSN1/TIGIT/NOS3/IL10/CBFB/PTPN6/LILRB2/HLA-F/ZC3H12A/NCKAP1L/SPI1/HLA-DRB1/FGR/HLX/LAPTM5/LILRB4/SDC4/VSIR/CD84/PTPRC/PDCD1LG2/ADAMTS18/CD9/SFRP1/MILR1/IFNA2/TYROBP/CEACAM1/CR1/VSIG4
GO:0006898	receptor-mediated endocytosis	235	-0.41214	-1.62734	0.00271246	0.0384308	0.0314142	2978	tags=29%, list=16%, signal=25%	CACNG4/BMP2K/HIP1R/DRD3/SNX1/DAB2/INSR/PICALM/RAB31/NEDD4/IGF2R/RSPO1/MRC1/PCSK9/CD81/RAMP3/TFRC/ANKRD13A/NLGN3/ANXA2/SCARB2/HMMR/DNM2/LILRB1/SFRP4/DRD4/FCGR2B/ITGB1/ITGAV/ITGAM/LYVE1/CD14/LDLRAD3/HSPG2/CAV2/RIN3/HIP1/B2M/ITGB3/MICALL1/TGFBR2/STAB1/RAMP2/SYK/PLCG2/CACNG5/APOC2/SELE/ABCA2/DLL1/LILRB4/CXCL16/LDLRAP1/ITGB2/SIGLEC1/MSR1/FCGR1A/CNTN2/CD9/CAV1/C3/TF/FCER1G/CEACAM1/CLEC9A/ACE2/CXCR2/CXC…
GO:0050670	regulation of lymphocyte proliferation	194	-0.505595	-1.95796	0.00273378	0.0385862	0.0315412	4010	tags=49%, list=22%, signal=39%	BMI1/NCK1/PELI1/ARG1/RPS3/ITCH/INPP5D/ZP3/IRS2/TMIGD2/LST1/SELENOK/SPN/CD209/IL4I1/IL15/SOS2/MPL/ZBTB7B/AIF1/PYCARD/RIPK2/IGF2/LYN/TLR9/LMO1/HLA-DMB/CD81/NFATC2/TFRC/CD1D/IL6ST/CARD11/FOXJ1/BST1/TNFRSF13C/RIPK3/TWSG1/IRF1/MNDA/LILRB1/TNFSF8/AHR/EBI3/LRRC32/AGER/ICOSLG/FCGR2B/CCL5/RAC2/LGALS9/HLA-DPB1/GPNMB/ANXA1/CD74/HAVCR2/PTPN22/PRKCQ/TNFRSF1B/IL10/PTPN6/LILRB2/TGFBR2/NCKAP1L/MYD88/HLA-E/SYK/HL…
GO:0070613	regulation of protein processing	56	-0.535854	-1.76523	0.00273616	0.0385862	0.0315412	2940	tags=43%, list=16%, signal=36%	LPCAT3/RHBDD1/RPS6KA2/S100A10/PLAT/SPON1/RFX4/GAS1/PLAUR/HPN/ANXA2/THBS1/RUNX1/MMP14/CTSZ/LDLRAD3/SERPINF2/CARD16/CNTN2/GSN/BCL2L12/TMEM98/NLRC4/IL1R2
GO:0010742	macrophage derived foam cell differentiation	29	-0.619699	-1.80506	0.0027606	0.0385939	0.0315474	3774	tags=69%, list=21%, signal=55%	EP300/CD36/PLA2G3/SELENOK/NFKB1/NFKBIA/PPARA/ALOX15B/CETP/ITGAV/ABCG1/ABCA1/AGT/TGFB1/APOB/PRKCH/ITGB3/IL18/CSF1/MSR1
GO:1901223	negative regulation of NIK/NF-kappaB signaling	28	-0.613367	-1.78532	0.0027673	0.0385939	0.0315474	2815	tags=39%, list=16%, signal=33%	C1QTNF3/TSPAN6/PYDC2/UACA/NMI/ZC3H12A/SPI1/RASSF2/LITAF/ADGRG3/DDX3X
GO:0071622	regulation of granulocyte chemotaxis	43	-0.553224	-1.72711	0.00275245	0.0385939	0.0315474	2201	tags=42%, list=12%, signal=37%	TNFAIP6/BST1/THBS1/DAPK2/EDN1/MOSPD2/CCL5/RAC2/CD74/C5AR1/NCKAP1L/JAM3/CSF1/CSF1R/C3AR1/NOD2/CXCR2/CXCL8
GO:1905521	regulation of macrophage migration	37	-0.567179	-1.71222	0.00275897	0.0385939	0.0315474	2468	tags=38%, list=14%, signal=33%	CD81/THBS1/MMP14/CCL5/TREM2/P2RY12/C5AR1/MTUS1/CX3CR1/CSF1/CSF1R/CD9/C3AR1/CNN2
GO:0001894	tissue homeostasis	224	-0.409158	-1.60703	0.00276852	0.0385939	0.0315474	3331	tags=34%, list=18%, signal=28%	SMO/BBS2/SLC39A8/ADGRF5/PLEKHM1/CXADR/YAP1/POC1B/P2RX7/PIWIL4/CDH23/ADGRV1/SOX9/TLR9/OAS1/HSPB1/F2R/SLC2A1/TFRC/MFSD2A/TCIRG1/ESRRB/ESAM/WWTR1/VSTM4/CLN8/KDR/PBLD/ALDH1A1/TMEM64/TPP1/TJP1/APBB2/TP53INP2/GATA2/PTH1R/ITGB1/GJA1/OCLN/NAPSA/TNFAIP3/SLC12A2/CD34/IL20RA/NOTCH1/LAMA2/LIPA/NOS3/FOXC1/TJP2/B2M/ITGB3/ALB/WHRN/COL2A1/SYK/JAM3/SASH3/CLDN5/PECAM1/LSR/CSF1/USH1C/CCN2/TLR4/IL6/CSF1R/ACP5/MBP/TM…
GO:1900225	regulation of NLRP3 inflammasome complex assembly	20	-0.682891	-1.83757	0.0028123	0.0391142	0.0319728	2707	tags=60%, list=15%, signal=51%	GBP5/CARD8/CD36/MEFV/PYDC2/NEK7/SIRT2/TREM2/MYD88/PLCG2/TLR4/DDX3X
GO:0018198	peptidyl-cysteine modification	48	-0.529847	-1.68755	0.00282864	0.0392514	0.032085	1586	tags=15%, list=9%, signal=13%	MAP6D1/ZDHHC19/ZDHHC9/GOLGA7/ZDHHC20/S100A9/S100A8
GO:0030521	androgen receptor signaling pathway	42	0.876135	2.66607	0.00286499	0.0393061	0.0321297	3	tags=2%, list=0%, signal=2%	KDM5D
GO:1903039	positive regulation of leukocyte cell-cell adhesion	228	-0.501191	-1.96949	0.00285719	0.0393061	0.0321297	2954	tags=39%, list=16%, signal=33%	AIF1/ARID1A/PYCARD/RIPK2/IL7R/IGF2/AP3B1/LYN/CCL2/ABL1/HLA-DMB/CD81/SMARCD2/YES1/RHOA/TFRC/SOX13/CD1D/IL6ST/CARD11/TNFRSF13C/IL4R/ST3GAL4/CD4/LILRB1/GLI3/EBI3/SHB/AGER/ICOSLG/RUNX1/ITPKB/CCL5/VAV1/FUT4/LGALS9/HLA-DOB/HLA-DPB1/PTAFR/ANXA1/CD74/HAVCR2/DUSP10/ACTL6A/ALOX5/PTPN22/PRKCQ/CBFB/HLA-DOA/PTPN6/B2M/LILRB2/HLA-DRA/TGFBR2/NCKAP1L/HLA-E/SYK/DOCK8/HLA-DRB1/IL18/SASH3/HLA-A/HLX/IL1A/SELE/LILRB4/…
GO:0002696	positive regulation of leukocyte activation	319	-0.451804	-1.84385	0.00284803	0.0393061	0.0321297	3669	tags=39%, list=20%, signal=32%	PHF10/ZP3/IRS2/PLA2G3/TMIGD2/VAMP8/SELENOK/CD209/ARID2/IL4I1/MAP3K8/ZMIZ1/IL15/SMARCC1/F2RL1/MPL/ZBTB7B/CD226/AIF1/ARID1A/PYCARD/RIPK2/IL7R/IGF2/AP3B1/LYN/CCL2/ABL1/TLR9/HLA-DMB/CD81/PLPP6/SMARCD2/NFATC2/YES1/RHOA/TFRC/SOX13/CD1D/IL6ST/CARD11/BST1/TNFRSF13C/THBS1/IL4R/GAB2/CD4/LILRB1/GLI3/EBI3/LAMP1/GATA2/SHB/AGER/ICOSLG/RUNX1/ITPKB/ITGAM/MMP14/CCL5/VAV1/LGALS9/HLA-DOB/HAVCR1/HLA-DPB1/PTAFR/ANXA1…
GO:0001937	negative regulation of endothelial cell proliferation	37	-0.566212	-1.7093	0.0028593	0.0393061	0.0321297	2990	tags=46%, list=16%, signal=38%	MMRN2/AIMP1/CCL2/THBS1/GHRL/FLT1/ACVRL1/TGFBR1/CAV2/ALOX5/MIR2355/MIR98/RGCC/SPARC/ATOH8/CAV1/NGFR
GO:0150115	cell-substrate junction organization	98	-0.452623	-1.61415	0.00284932	0.0393061	0.0321297	2803	tags=30%, list=15%, signal=25%	PTK2/GREM1/ITGA6/LIMS1/S100A10/ABL1/DST/FERMT2/RHOA/TRIP6/FAM107A/KDR/THBS1/AJUBA/MAP4K4/ACVRL1/ITGA5/MMP14/DLC1/TLN1/ITGB3/GPM6B/TESK2/ITGB4/SDC4/SFRP1/APOD/ITGA2/RHOD
GO:0097530	granulocyte migration	111	-0.597534	-2.16146	0.00287454	0.0393481	0.032164	1808	tags=41%, list=10%, signal=37%	ITGA1/IL1R1/DAPK2/EDN1/MOSPD2/EMP2/CCL5/JAML/VAV1/RAC2/FUT4/ANXA1/CD74/PREX1/CD177/C5AR1/MCOLN2/NCKAP1L/MYD88/SYK/CXCL10/JAM3/PECAM1/IL1A/CSF3R/IL1B/ITGB2/CSF1/RHOH/CSF1R/ADGRE2/TREM1/C3AR1/FCER1G/RHOG/NOD2/PTGER4/CXCR2/PPBP/CXCL11/CXCL1/CXCL8/S100A12/S100A9/S100A8
GO:0046596	regulation of viral entry into host cell	39	-0.58797	-1.78983	0.00288228	0.0393652	0.0321779	2403	tags=38%, list=13%, signal=33%	TRIM21/CIITA/CD4/TRIM38/IFITM2/LGALS9/TRIM62/CD74/IFITM3/HLA-DRB1/IFITM1/TRIM59/GSN/IFNA2/FCN1
GO:0035455	response to interferon-alpha	18	-0.716311	-1.89042	0.00289759	0.039374	0.0321852	2425	tags=61%, list=13%, signal=53%	KLHL20/PDE12/RO60/BST2/IFITM2/IFIT3/MX2/LAMP3/IFITM3/IFITM1/IFIT2
GO:0044403	biological process involved in symbiotic interaction	255	-0.463049	-1.83663	0.00289736	0.039374	0.0321852	2545	tags=27%, list=14%, signal=23%	MRC1/DYNLT1/NCAM1/CD81/EEF1A1/TRIM21/CIITA/TFRC/HPN/HSPA1A/SCARB2/SP1/RAB9A/SELPLG/CD4/LAMP1/ITGA5/ZNF502/ITGB1/TRIM38/FUCA2/ITGAV/HYAL2/IFITM2/CCL5/HDAC1/LGALS9/TRIM62/HAVCR1/CD74/PLSCR1/APOL1/CAV2/HSPA1B/ST6GALNAC1/ICAM1/ITGB3/ZC3H12A/MYD88/IFITM3/ZDHHC9/HLA-DRB1/REST/ZDHHC20/CX3CR1/CD55/NPC1/IFITM1/SIGLEC1/TRIM59/JPT2/ANPEP/CSF1R/TREM1/CCR5/CAV1/MOG/GSN/IFNA2/SLC1A5/FCN1/ITGA2/ACE2/CR1/CLEC5A/…
GO:0098586	cellular response to virus	84	-0.504025	-1.74378	0.00290241	0.039374	0.0321852	2813	tags=29%, list=16%, signal=24%	TSPAN6/NFKB1/OAS1/TLR3/IL10RB/DDX60/IFIH1/CCL5/TLR7/LGALS9/RNF135/IFNLR1/BIRC3/WDFY4/IFNGR1/ZC3H12A/CXCL10/IFNA13/IL6/OASL/POU2AF1/IFNA2/RNF125/DDX3X
GO:0002262	myeloid cell homeostasis	149	-0.411606	-1.53749	0.00291654	0.0394775	0.0322697	4542	tags=34%, list=25%, signal=26%	INHBA/LYAR/CDK5RAP3/SLC7A11/HMGB2/MED1/PRDX1/TGFBR3/RPS14/RPS19/HMOX1/SH2B3/INPP5D/KCNQ1/MERTK/EPAS1/PDE4B/STAT3/NCSTN/ADGRF5/SMAD5/MPL/ZFP36/RPS6/LYN/SLC11A2/HSPA1A/XKR8/UFL1/ZFP36L1/CDK6/GATA2/ITPKB/TAL1/ANXA1/HSPA1B/IKZF1/LIPA/BCL2L11/B2M/HIPK2/NCKAP1L/JAM3/SPI1/HCLS1/KLF2/CSF1/IL6/CXCR2/SLC4A1/ALAS2
GO:0045730	respiratory burst	31	-0.596263	-1.74137	0.00293536	0.0396437	0.0324056	3843	tags=65%, list=21%, signal=51%	RPS19/PIK3CG/HCK/SELENOK/INSR/GRN/NCF1C/CD52/NCF1/RAC2/NCF2/TREM2/DUSP10/CYBB/CYBA/NCF4/CD55/CLEC7A/CD24/SLC11A1
GO:0051607	defense response to virus	252	-0.485164	-1.92381	0.00299508	0.040093	0.0327729	4200	tags=40%, list=23%, signal=31%	TKFC/CARD8/SIN3A/RIGI/NLRP1/MX1/TRIM34/IRF7/TRIM22/PDE12/UFD1/TRIM25/ITCH/STING1/MAVS/RELA/LSM14A/VAMP8/SELENOK/NCBP3/ITGAX/OAS3/IL15/RSAD2/IRF2/PCBP2/IRF9/UNC13D/F2RL1/STAT2/IFI27/DNAJC3/PYCARD/TSPAN6/OAS2/G3BP1/TLR9/OAS1/TLR3/MLKL/GBP3/TRIM21/UNC93B1/RIPK3/APOBEC3G/HTRA1/IRF1/IFI16/IL10RB/DDX60/DTX3L/LILRB1/BST2/APOBEC3C/SLFN11/PARP9/IFIH1/SAMHD1/TRIM38/FGL2/HYAL2/IFITM2/TLR7/TNFAIP3/IFIT3/RNF1…
GO:0140546	defense response to symbiont	252	-0.485164	-1.92381	0.00299508	0.040093	0.0327729	4200	tags=40%, list=23%, signal=31%	TKFC/CARD8/SIN3A/RIGI/NLRP1/MX1/TRIM34/IRF7/TRIM22/PDE12/UFD1/TRIM25/ITCH/STING1/MAVS/RELA/LSM14A/VAMP8/SELENOK/NCBP3/ITGAX/OAS3/IL15/RSAD2/IRF2/PCBP2/IRF9/UNC13D/F2RL1/STAT2/IFI27/DNAJC3/PYCARD/TSPAN6/OAS2/G3BP1/TLR9/OAS1/TLR3/MLKL/GBP3/TRIM21/UNC93B1/RIPK3/APOBEC3G/HTRA1/IRF1/IFI16/IL10RB/DDX60/DTX3L/LILRB1/BST2/APOBEC3C/SLFN11/PARP9/IFIH1/SAMHD1/TRIM38/FGL2/HYAL2/IFITM2/TLR7/TNFAIP3/IFIT3/RNF1…
GO:0043301	negative regulation of leukocyte degranulation	13	-0.763648	-1.84633	0.00298483	0.040093	0.0327729	1698	tags=77%, list=9%, signal=70%	CD300A/HMOX1/FOXF1/FCGR2B/LGALS9/HLA-F/NCKAP1L/SPI1/CD84/CEACAM1
GO:0002921	negative regulation of humoral immune response	13	-0.763392	-1.84571	0.00298483	0.040093	0.0327729	2244	tags=62%, list=12%, signal=54%	FOXJ1/FCGR2B/A2M/PTPN6/CD55/CR1/VSIG4/CR2
GO:0070302	regulation of stress-activated protein kinase signaling cascade	171	-0.42153	-1.60324	0.00302593	0.0404168	0.0330376	2099	tags=29%, list=12%, signal=26%	F2RL1/SEMA4C/MAP3K11/PYCARD/RIPK2/LYN/TLR9/TLR3/DUSP16/MTURN/GDF6/MAP4K4/GSTP1/STK3/NCF1/TRAF1/FZD7/AGER/FCGR2B/BMP2/SASH1/TRAF4/SERPINF2/MECOM/PHLPP1/TREM2/DUSP10/PTPN22/TPD52L1/KLHL31/RNF13/RELL1/ZC3H12A/HIPK2/MYD88/FOXO1/SPI1/FLT4/EDA2R/IL1A/IL1B/UNC5CL/RASSF2/CCN2/TLR4/SFRP1/SCIMP/NOD2/SFRP2
GO:0034341	response to interferon-gamma	106	-0.561738	-2.02048	0.0030814	0.0410673	0.0335693	2761	tags=43%, list=15%, signal=37%	KIF5B/MEFV/CCL2/TLR3/MRC1/GBP3/CDC42EP4/TRIM21/CIITA/TP53/STXBP3/IRF1/GBP4/PARP14/BST2/AQP4/CALCOCO2/PARP9/EDN1/IFITM2/CCL5/NMI/LGALS9/CD74/WAS/FLNB/IRF8/CASP1/CD58/KYNU/IFNGR1/SP100/NLRC5/IFITM3/GBP1/VAMP3/CXCL16/CDC42EP2/IFITM1/GBP2/TLR4/CD40/GSN/TLR2/TDGF1/SLC11A1
GO:0003151	outflow tract morphogenesis	68	-0.524741	-1.76811	0.00309703	0.0411851	0.0336656	3154	tags=35%, list=17%, signal=29%	SMAD4/SOX17/TBX3/TBX2/HEY2/FOXC2/SEMA3C/RBPJ/SMAD6/SIX1/HEYL/EDN1/NOTCH1/FGFR2/FOXC1/TGFBR2/ENG/CLDN5/GJA5/WNT11/TWIST1/SOX18/SFRP2/LRP2
GO:0030168	platelet activation	111	-0.515173	-1.86353	0.00311098	0.0412801	0.0337432	2496	tags=33%, list=14%, signal=29%	HSPB1/F2R/IL6ST/FZD6/EMILIN2/STXBP3/PDGFRA/GP5/GNA13/VAV1/PEAR1/TLN1/MYL9/PLSCR1/P2RY12/PRKCQ/PLEK/NOS3/F2RL2/CLIC1/PTPN6/ITGB3/MYL12A/SYK/CSRP1/PLCG2/VWF/ADAMTS18/TLR4/IL6/TREML1/CD9/CD40/HBB/FCER1G/CEACAM1/MMRN1
GO:0033690	positive regulation of osteoblast proliferation	12	-0.77284	-1.83511	0.00311862	0.0412809	0.0337439	3295	tags=67%, list=18%, signal=55%	LRP5/ABL1/BMP2/ITGAV/SOX8/ITGB3/TMEM119/LTF
GO:0035589	G protein-coupled purinergic nucleotide receptor signaling pathway	10	-0.783026	-1.7536	0.00312466	0.0412809	0.0337439	1917	tags=50%, list=11%, signal=45%	P2RY13/P2RY4/PTAFR/P2RY12/GPR34
GO:0046456	icosanoid biosynthetic process	45	-0.54299	-1.71788	0.00321093	0.0423285	0.0346002	1602	tags=49%, list=9%, signal=45%	GGT1/CYP2C8/FADS1/SIRT1/PLA2G3/PYCARD/AKR1C3/EDN1/ANXA1/TBXAS1/CD74/PTGDS/ALOX5/CASP1/GGT5/PTGS1/SYK/CBR1/IL1B/HPGDS/ALOX5AP/NLRC4
GO:0010951	negative regulation of endopeptidase activity	163	-0.522987	-1.97732	0.00324507	0.0423377	0.0346078	3106	tags=36%, list=17%, signal=30%	RENBP/SERPING1/RPS6KA1/A2ML1/BIN1/PICALM/WFDC3/TFPI/FNIP1/TMED10/TIMP3/SERPINI2/PLAUR/ANXA2/THBS1/CD109/IFI16/BST2/SERPINB6/PAK2/SPOCK1/SERPINB8/AGT/BIRC5/SERPINF2/BIRC3/TNFAIP8/LAMP3/SPOCK3/RFFL/CARD16/A2M/SERPINB1/SERPINH1/WFIKKN2/SPINT1/LPA/TFPI2/SERPINA1/ITIH2/TIMP1/BCL2L12/COL6A3/C3/KLF4/SLPI/CRYAB/HMSD/SERPINA5/AQP1/PZP/C4B/SFRP2/C4A/CR1/CD44/DDX3X/SERPINA3/LTF
GO:0002699	positive regulation of immune effector process	209	-0.500052	-1.95103	0.00325353	0.0423377	0.0346078	2682	tags=33%, list=15%, signal=29%	LYN/TLR9/HLA-DMB/TLR3/CD81/TFRC/CD1D/KLK5/IL4R/DDX60/MAPKAPK2/GAB2/LILRB1/LAMP1/GATA2/SHB/IL1R1/LACC1/ITGAM/TLR7/VAV1/RAC2/LGALS9/PTAFR/ANXA1/RAET1E/CD74/TGFB1/TREM2/PTPN22/CD177/IL10/PTPN6/B2M/HLA-DRA/HLA-F/MYD88/STXBP2/HLA-E/SYK/SPI1/PLCG2/HLA-B/GPRC5B/HLA-DRB1/IL18/SASH3/HLA-A/FGR/HLX/LAPTM5/CD84/IL1B/CD55/PTPRC/CLEC7A/ITGB2/TLR4/IL6/FCGR1A/ADGRE2/CD40/FZD5/SCIMP/C3/TYROBP/NOD2/FCN1/CD28/CR1
GO:0001906	cell killing	117	-0.528889	-1.93133	0.00323986	0.0423377	0.0346078	1880	tags=36%, list=10%, signal=32%	LILRB1/LAMP1/AGER/FCGR2B/ITGAM/EMP2/VAV1/H2BC11/LGALS9/RAET1E/PRF1/HAVCR2/ICAM1/PTPN6/B2M/HLA-DRA/HLA-F/NCKAP1L/MYD88/STXBP2/HLA-E/SYK/SPI1/HLA-B/HLA-DRB1/IL18/HLA-A/GNLY/NKG7/CX3CR1/CD55/PTPRC/CLEC7A/FCGR1A/TREM1/C3/LYZ/TYROBP/CEACAM1/FCGR3A/LTF/S100A12
GO:0002685	regulation of leukocyte migration	189	-0.448967	-1.73546	0.00325353	0.0423377	0.0346078	2682	tags=35%, list=15%, signal=30%	LYN/CCL2/ABL1/TNFAIP6/CD81/PGF/IL6R/RHOA/BMP5/BST1/RIPK3/THBS1/ST3GAL4/WNK1/IL1R1/AGER/DAPK2/MSN/EDN1/MMP14/MOSPD2/CCL5/LYVE1/RAC2/FUT4/LGALS9/PTAFR/ANXA1/CD74/TREM2/P2RY12/RIN3/ICAM1/C5AR1/MTUS1/ITGB3/NCKAP1L/MYD88/PADI2/CXCL10/DOCK8/JAM3/SPI1/IL1A/SELE/TMEM102/CX3CR1/PLVAP/CSF1/CCR1/ADA/GPSM3/RHOH/IL6/CSF1R/CD9/C3AR1/APOD/RHOG/NOD2/PTGER4/ITGA2/FPR2/CNN2/CXCR2/CXCL8
GO:0050921	positive regulation of chemotaxis	122	-0.443245	-1.62549	0.00323467	0.0423377	0.0346078	2496	tags=28%, list=14%, signal=24%	HSPB1/PGF/IL6R/KDR/THBS1/WNK1/AGER/DAPK2/EDN1/MOSPD2/CCL5/RAC2/LGALS9/CD74/TGFB1/TREM2/P2RY12/C5AR1/NCKAP1L/CXCL10/SPI1/TMEM102/CX3CR1/CSF1/CCR1/GPSM3/IL6/LPAR1/CSF1R/C3AR1/ITGA2/FPR2/CXCR2/CXCL8
GO:0007369	gastrulation	160	-0.417632	-1.58052	0.00322433	0.0423377	0.0346078	3430	tags=29%, list=19%, signal=24%	NPHP3/FRS2/LRP5/LMBRD1/SMAD4/CDC73/RPS6/DAG1/SOX17/SNAI1/TBX6/EPHA2/TGIF2/FOXC2/SOX2/TWSG1/TP53/TBX19/WNK1/FZD7/ITGA5/ITGB1/GJA1/ITGAV/MMP14/FGFR2/PHLDB1/IL10/FOXC1/PLPP3/ITGB3/TGFBR2/ZIC3/ITGB4/WNT11/GPC3/ITGB2/ATOH8/SFRP1/MBP/COL8A1/KLF4/APLNR/ITGA2/SFRP2/TLX2
GO:1903901	negative regulation of viral life cycle	20	-0.678682	-1.82624	0.00329539	0.0427906	0.034978	2383	tags=45%, list=13%, signal=39%	CIITA/BST2/IFITM2/IFITM3/IFITM1/TRIM59/GSN/IFNA2/FCN1
GO:0031640	killing of cells of another organism	19	-0.684619	-1.82537	0.00332367	0.042968	0.035123	2098	tags=47%, list=12%, signal=42%	RPL30/H2BC11/PRF1/SYK/GNLY/CLEC7A/LYZ/LTF/S100A12
GO:0042304	regulation of fatty acid biosynthetic process	35	-0.57874	-1.72167	0.0033303	0.042968	0.035123	3608	tags=46%, list=20%, signal=37%	SIRT1/PLA2G3/ERLIN2/RGN/ABCD1/ACADL/ELOVL5/ANXA1/CD74/BRCA1/MID1IP1/APOC2/IL1B/SLC45A3/CEACAM1/PDK4
GO:0046328	regulation of JNK cascade	125	-0.435872	-1.60228	0.003326	0.042968	0.035123	2991	tags=29%, list=16%, signal=24%	MAP3K11/PYCARD/RIPK2/TLR9/TLR3/DUSP16/MTURN/MAP4K4/GSTP1/STK3/NCF1/TRAF1/FZD7/AGER/FCGR2B/TRAF4/SERPINF2/MECOM/PHLPP1/DUSP10/PTPN22/TPD52L1/KLHL31/HIPK2/MYD88/FLT4/EDA2R/IL1A/IL1B/UNC5CL/RASSF2/CCN2/TLR4/SFRP1/NOD2/SFRP2
GO:0046209	nitric oxide metabolic process	68	-0.519457	-1.75031	0.00334696	0.0430912	0.0352236	3184	tags=38%, list=18%, signal=32%	TMEM106A/SELENOS/PKD2/AIF1/INSR/RGN/TRPV1/CYP1B1/DNM2/TSPO/EDN1/CD34/AGT/NOS3/IL10/ZC3H12A/KLF2/CX3CR1/IL1B/CLEC7A/TLR4/ACP5/CAV1/TLR2/HBB/KLF4
GO:0032760	positive regulation of tumor necrosis factor production	89	-0.562332	-1.96843	0.00339098	0.0433929	0.0354703	3740	tags=53%, list=21%, signal=42%	MAVS/CD36/STAT3/SELENOK/SPN/TMEM106A/OAS3/PYCARD/RIPK2/OAS2/TLR9/OAS1/TLR3/HSPB1/THBS1/MAPKAPK2/TLR1/AGER/IFIH1/ZBTB20/LGALS9/PTAFR/CD14/PSEN1/HAVCR2/IFNGR1/MYD88/HLA-E/SYK/CYBB/PLCG2/SASH3/CYBA/IL1A/CD84/PTPRC/MIR657/CLEC7A/TLR4/IL6/FZD5/TLR2/TWIST1/TYROBP/NOD2/LILRA2/FCGR3A
GO:0002444	myeloid leukocyte mediated immunity	89	-0.561544	-1.96567	0.00339098	0.0433929	0.0354703	2162	tags=49%, list=12%, signal=44%	ARG1/HMOX1/FOXF1/MAVS/PIK3CG/PLA2G3/VAMP8/UNC13D/F2RL1/SNAP23/LYN/IRAK4/STXBP3/IL4R/GAB2/GATA2/FCGR2B/ITGAM/RAC2/PTGDR/LGALS9/PTAFR/PTGDS/LAT2/CD177/MYD88/STXBP2/HLA-E/SYK/SPI1/FGR/CX3CR1/PRAM1/CD84/ITGB2/IL6/FCGR1A/ADGRE2/TREM1/MILR1/ANXA3/C3/TYROBP/FCGR3A
GO:0016485	protein processing	208	-0.412013	-1.60308	0.00339186	0.0433929	0.0354703	3322	tags=33%, list=18%, signal=27%	CLN3/NCSTN/ECE1/PARP1/PTCH1/APH1B/SPCS2/OMA1/THBD/SEC11A/P2RX7/LPCAT3/RHBDD1/CAPN2/PYCARD/RIPK2/RPS6KA2/HPR/S100A10/CLN5/PLAT/SPON1/APH1A/SPRTN/KEL/XPNPEP3/RFX4/PCSK9/CIDEB/GAS1/BCHE/PLAUR/HPN/PHEX/ANXA2/BACE1/THBS1/MYRFL/IFI16/F11/GLI3/CASP4/RUNX1/C1R/MMP14/CTSZ/LDLRAD3/PSEN1/SERPINF2/CTSS/CASP1/CARD16/SRGN/CPM/VSIR/PERP/DHH/PCSK6/CNTN2/GSN/BCL2L12/TMEM98/MYRF/NLRC4/CPXM2/ACE2/CPXM1/KLK6/IL1R2
GO:0061437	renal system vasculature development	27	-0.631736	-1.81838	0.00342545	0.0436385	0.035671	3000	tags=59%, list=17%, signal=50%	TEK/BMP7/PDGFRB/PKD2/GPR4/NOTCH3/FOXC2/IL6R/CFLAR/PDGFRA/CD34/NOTCH1/ITGB3/PECAM1/ANGPT2/AQP1
GO:0061440	kidney vasculature development	27	-0.631736	-1.81838	0.00342545	0.0436385	0.035671	3000	tags=59%, list=17%, signal=50%	TEK/BMP7/PDGFRB/PKD2/GPR4/NOTCH3/FOXC2/IL6R/CFLAR/PDGFRA/CD34/NOTCH1/ITGB3/PECAM1/ANGPT2/AQP1
GO:0045621	positive regulation of lymphocyte differentiation	116	-0.434809	-1.58747	0.00346651	0.044069	0.036023	3525	tags=38%, list=19%, signal=31%	ARID2/IL4I1/ZMIZ1/IL15/SMARCC1/ZBTB7B/ARID1A/RIPK2/IL7R/AP3B1/SMARCD2/RHOA/SOX13/IL4R/GLI3/SHB/RUNX1/ITPKB/MMP14/LGALS9/ANXA1/CD74/DUSP10/ACTL6A/IL10/CBFB/LILRB2/HLA-DRA/TGFBR2/NCKAP1L/SYK/HLA-DRB1/IL18/SASH3/HLX/LILRB4/VSIR/PTPRC/ADA/RHOH/ZAP70/VNN1/IL2RG/CR1
GO:0010818	T cell chemotaxis	18	-0.712365	-1.88001	0.00348751	0.0442432	0.0361654	1891	tags=44%, list=10%, signal=40%	WNK1/CCL5/SLC12A2/CXCL10/TMEM102/CXCL16/GPR183/CXCL11
GO:0071604	transforming growth factor beta production	35	-0.577583	-1.71823	0.00349969	0.044305	0.0362159	2166	tags=37%, list=12%, signal=33%	NRROS/THBS1/LILRB1/LRRC32/FERMT1/ITGAV/LGALS9/CD34/SERPINF2/ITGB8/WNT11/CD24/TYROBP
GO:0032944	regulation of mononuclear cell proliferation	197	-0.508168	-1.96894	0.00354594	0.0447039	0.0365419	4010	tags=49%, list=22%, signal=39%	BMI1/NCK1/PELI1/ARG1/RPS3/ITCH/INPP5D/ZP3/IRS2/TMIGD2/ST6GAL1/LST1/SELENOK/SPN/CD209/IL4I1/IL15/SOS2/MPL/ZBTB7B/AIF1/PYCARD/RIPK2/IGF2/LYN/TLR9/LMO1/HLA-DMB/CD81/NFATC2/TFRC/CD1D/IL6ST/CARD11/FOXJ1/BST1/TNFRSF13C/RIPK3/TWSG1/IRF1/MNDA/LILRB1/TNFSF8/AHR/EBI3/LRRC32/AGER/ICOSLG/FCGR2B/CCL5/RAC2/LGALS9/HLA-DPB1/GPNMB/ANXA1/CD74/HAVCR2/PTPN22/PRKCQ/TNFRSF1B/IL10/PTPN6/LILRB2/TGFBR2/NCKAP1L/MYD88/HLA-…
GO:0002643	regulation of tolerance induction	14	-0.717592	-1.74781	0.00353946	0.0447039	0.0365419	2244	tags=57%, list=12%, signal=50%	FOXJ1/IRAK3/HAVCR2/PHLPP1/LILRB2/TGFBR2/HLA-B/LILRB4
GO:0062098	regulation of programmed necrotic cell death	28	-0.605336	-1.76194	0.00356367	0.0448342	0.0366484	4625	tags=57%, list=26%, signal=43%	FADD/CASP8/RIPK1/CASP6/PELI1/ASAH1/FZD9/PARP1/YBX3/RIPK3/TP53/CFLAR/BIRC3/NUPR1/CAV1/BOK
GO:2001244	positive regulation of intrinsic apoptotic signaling pathway	57	-0.517964	-1.7051	0.00357305	0.0448591	0.0366688	2196	tags=40%, list=12%, signal=36%	NACC2/MIR186/RPL11/PLAGL2/NCK1/MIR27B/RPS3/SLC9A3R1/SIRT1/MCL1/RIPK3/TP53/NKX3-1/IL20RA/BCL2L11/PLEKHF1/SEPTIN4/NUPR1/CAV1/BOK/VNN1/S100A9/S100A8
GO:0014014	negative regulation of gliogenesis	37	-0.559735	-1.68975	0.003596	0.0449851	0.0367718	2933	tags=43%, list=16%, signal=36%	DRD3/GPR37L1/TP53/CDKN2B/ID4/TSPO/SIRT2/NOTCH1/TREM2/DUSP10/DAAM2/CERS2/TMEM98/SOX10/NKX6-2/NKX6-1
GO:0007566	embryo implantation	44	-0.534982	-1.67512	0.00359792	0.0449851	0.0367718	2510	tags=36%, list=14%, signal=31%	ARHGDIB/H3-3A/APLF/GJA1/IGFBP7/EMP2/TEAD4/FBLN1/ITGB3/TGFBR2/H3-3B/ITGB4/DDR1/IL1B/TIMP1/SPP1
GO:0071706	tumor necrosis factor superfamily cytokine production	148	-0.535295	-2.00033	0.00361977	0.0450401	0.0368168	3643	tags=48%, list=20%, signal=39%	CLEC4A/CD36/STAT3/SELENOK/SPN/DICER1/TMEM106A/OAS3/MIR125B1/SELENOS/ZFP36/PYCARD/RIPK2/OAS2/CD33/TLR9/OAS1/TLR3/HSPB1/THBS1/IRAK3/GSTP1/MAPKAPK2/LILRB1/TLR1/GHRL/AGER/TSPO/IFIH1/TNFAIP3/ZBTB20/LGALS9/CD34/PTAFR/GPNMB/CD14/PSEN1/HAVCR2/TREM2/PTPN22/IL10/PTPN6/MIR98/IFNGR1/ZC3H12A/MYD88/HLA-E/SYK/CYBB/PLCG2/SASH3/CYBA/IL1A/LILRB4/VSIR/CX3CR1/CD84/PTPRC/MIR657/CLEC7A/TLR4/IL6/ACP5/FZD5/TLR2/TWIST1/T…
GO:1903555	regulation of tumor necrosis factor superfamily cytokine production	148	-0.535295	-2.00033	0.00361977	0.0450401	0.0368168	3643	tags=48%, list=20%, signal=39%	CLEC4A/CD36/STAT3/SELENOK/SPN/DICER1/TMEM106A/OAS3/MIR125B1/SELENOS/ZFP36/PYCARD/RIPK2/OAS2/CD33/TLR9/OAS1/TLR3/HSPB1/THBS1/IRAK3/GSTP1/MAPKAPK2/LILRB1/TLR1/GHRL/AGER/TSPO/IFIH1/TNFAIP3/ZBTB20/LGALS9/CD34/PTAFR/GPNMB/CD14/PSEN1/HAVCR2/TREM2/PTPN22/IL10/PTPN6/MIR98/IFNGR1/ZC3H12A/MYD88/HLA-E/SYK/CYBB/PLCG2/SASH3/CYBA/IL1A/LILRB4/VSIR/CX3CR1/CD84/PTPRC/MIR657/CLEC7A/TLR4/IL6/ACP5/FZD5/TLR2/TWIST1/T…
GO:0031953	negative regulation of protein autophosphorylation	10	-0.776541	-1.73908	0.0036246	0.0450401	0.0368168	1691	tags=50%, list=9%, signal=45%	ENPP1/MVP/ENG/PTPRC/CAV1
GO:2001236	regulation of extrinsic apoptotic signaling pathway	139	-0.50965	-1.8873	0.00363265	0.0450479	0.0368231	2570	tags=35%, list=14%, signal=30%	TIMP3/MCL1/EYA4/PPP2R1B/BMP5/HSPA1A/GCLC/GPER1/THBS1/CFLAR/ITPRIP/GSTP1/STK3/TRAF1/PAK2/CTNNA1/TGFBR1/ITGAV/HYAL2/TNFAIP3/DEPTOR/AGT/LMNA/HSPA1B/RFFL/NOS3/ICAM1/TMC8/BRCA1/SP100/COL2A1/AR/SGK3/UNC5B/IL1A/TMBIM1/TNFSF10/IL1B/PTPRC/ATF3/SRPX/SFRP1/CAV1/GDNF/BCL2L12/TNFRSF12A/MAL/SFRP2/DDX3X
GO:0034154	toll-like receptor 7 signaling pathway	11	-0.793003	-1.82297	0.00365292	0.0451147	0.0368777	3324	tags=82%, list=18%, signal=67%	RSAD2/TASL/UNC93B1/PIK3AP1/TLR7/HAVCR2/PTPN22/SCIMP/DDX3X
GO:0072132	mesenchyme morphogenesis	50	-0.529317	-1.69622	0.00365184	0.0451147	0.0368777	3741	tags=48%, list=21%, signal=38%	FOXF1/ACTC1/MDM4/SMAD4/TBX3/SNAI1/TBX2/HEY2/SOX9/FOXC2/BMP5/RBPJ/HEYL/ACVRL1/TGFBR1/BMP2/NOTCH1/NOS3/FOXC1/TGFBR2/ENG/WNT11/TWIST1/APLNR
GO:0097090	presynaptic membrane organization	10	0.943034	2.13315	0.00369669	0.0453858	0.0370993	4	tags=10%, list=0%, signal=10%	NLGN4Y
GO:0035907	dorsal aorta development	10	-0.773045	-1.73125	0.00369638	0.0453858	0.0370993	2630	tags=60%, list=15%, signal=51%	HEY2/RBPJ/NKX3-1/ACVRL1/ENG/NGFR
GO:0071677	positive regulation of mononuclear cell migration	57	-0.517089	-1.70222	0.00369732	0.0453858	0.0370993	3662	tags=40%, list=20%, signal=32%	ADAM10/SELENOK/SPN/CXCL12/AIF1/PYCARD/ANO6/ABL1/RHOA/WNK1/AGER/MOSPD2/CCL5/LGALS9/ITGB3/CXCL10/DOCK8/SPI1/TMEM102/CX3CR1/CSF1/CCR1/FPR2
GO:0003279	cardiac septum development	93	-0.460757	-1.62656	0.00370937	0.0454417	0.037145	3430	tags=34%, list=19%, signal=28%	NPHP3/FRS2/SMO/MDM4/CHD7/SMAD4/SAV1/TBX3/TBX2/DNAH11/NDST1/HEY2/SEMA3C/BMP5/RBPJ/TP53/SMAD6/HEYL/PROX1/TGFBR1/NOTCH1/FGFR2/HEG1/NOS3/TGFBR2/ENG/SALL1/GJA5/WNT11/SALL4/APLNR/LRP2
GO:0002523	leukocyte migration involved in inflammatory response	11	-0.792736	-1.82235	0.00372525	0.0455442	0.0372288	1248	tags=45%, list=7%, signal=42%	ALOX5/JAM3/SELE/S100A9/S100A8
GO:0002367	cytokine production involved in immune response	99	-0.633868	-2.26026	0.00376185	0.045807	0.0374436	3324	tags=53%, list=18%, signal=43%	ARG1/HMOX1/MAVS/CD36/SIRT1/RSAD2/F2RL1/CD226/P2RX7/PYCARD/RIPK2/TLR9/TLR3/CD81/IRAK3/MAPKAPK2/LILRB1/BST2/IL1R1/LACC1/TLR7/CD74/TGFB1/TGFB3/TNFRSF1B/IL10/B2M/HLA-F/MYD88/HLA-E/SYK/PLCG2/GPRC5B/IL18/SASH3/HLA-A/LAPTM5/LILRB4/IL1B/CD55/CLEC7A/TLR4/IL6/TREM1/ACP5/FZD5/SCIMP/IFNA2/CD96/TWIST1/LITAF/NOD2
GO:0007160	cell-matrix adhesion	210	-0.457148	-1.78122	0.00375854	0.045807	0.0374436	3418	tags=33%, list=19%, signal=27%	ITGAX/PTK2/EMILIN1/GREM1/ITGA6/SNED1/DAG1/UTRN/MSLN/NID1/RIN2/LIMS1/EDA/S100A10/ABL1/FERMT2/BCAM/RHOA/CDKN2A/TRIP6/NID2/ECM2/FAM107A/BST1/KDR/THBS1/ITGBL1/PKHD1/AJUBA/CDK6/MAP4K4/ITGA1/ACVRL1/ITGA5/ITGB1/FERMT1/ITGAV/ITGAM/PXN/MMP14/EMP2/LYVE1/DLC1/VWA2/ONECUT2/CD34/TLN1/BCL2L11/ITGB3/ITGB8/ITGAL/GPM6B/TESK2/JAM3/ITGB4/DDR1/SDC4/ITGB2/SIGLEC1/CSF1/CCN2/SFRP1/JUP/APOD/CD96/VCAM1/ITGA2/RHOD/SKAP1/C…
GO:0009069	serine family amino acid metabolic process	35	-0.576593	-1.71529	0.0037715	0.0458324	0.0374644	3730	tags=46%, list=21%, signal=36%	SCLY/GCSH/SLC7A11/GGT1/SDS/DHFR2/RIDA/GCLC/MPST/SHMT1/PHGDH/PSAT1/TST/SERINC5/THNSL2/DAO
GO:0051346	negative regulation of hydrolase activity	265	-0.465835	-1.85643	0.00380246	0.0461162	0.0376964	2814	tags=28%, list=16%, signal=24%	BIN1/RGN/PICALM/LEPR/WFDC3/TFPI/FNIP1/ABL1/TMED10/TMBIM6/TIMP3/SERPINI2/PLAUR/SORT1/ANXA2/THBS1/CPEB2/CD109/IFI16/WNK1/BST2/SERPINB6/PAK2/SPOCK1/SERPINB8/AGT/RDX/BIRC5/ANGPTL4/ANXA1/SERPINF2/BIRC3/TNFAIP8/LAMP3/SPOCK3/TMEM225B/RFFL/CARD16/NOS3/A2M/SERPINB1/SERPINH1/WFIKKN2/NCKAP1L/SEMA4D/SPINT1/LPA/TFPI2/SERPINA1/PLIN5/GPC3/ITIH2/SH3BP4/TIMP1/BCL2L12/COL6A3/C3/KLF4/SLPI/CRYAB/HMSD/SERPINA5/PI16/A…
GO:2001237	negative regulation of extrinsic apoptotic signaling pathway	86	-0.468286	-1.62952	0.00381594	0.0461873	0.0377545	2565	tags=34%, list=14%, signal=29%	MCL1/EYA4/BMP5/HSPA1A/GCLC/THBS1/CFLAR/ITPRIP/GSTP1/CTNNA1/TGFBR1/ITGAV/TNFAIP3/LMNA/HSPA1B/RFFL/NOS3/ICAM1/BRCA1/COL2A1/AR/SGK3/UNC5B/IL1A/TMBIM1/IL1B/GDNF/SFRP2/DDX3X
GO:0050729	positive regulation of inflammatory response	115	-0.513376	-1.87234	0.0038813	0.0468849	0.0383247	1773	tags=27%, list=10%, signal=24%	CASP4/CDK19/NEAT1/HYAL2/TLR7/NMI/AGT/TREM2/CASP1/OSM/HLA-E/PLCG2/GPRC5B/IL18/NKG7/IL1B/NUPR1/GPSM3/TLR4/IL6/FCGR1A/TLR2/ALOX5AP/C3/NLRC4/PTGER4/ITGA2/CD28/S100A12/S100A9/S100A8
GO:2001198	regulation of dendritic cell differentiation	11	-0.789079	-1.81395	0.00394225	0.0470587	0.0384668	1880	tags=73%, list=10%, signal=65%	LILRB1/AGER/FCGR2B/LGALS9/LILRB2/HLA-B/TMEM176B/TMEM176A
GO:0001911	negative regulation of leukocyte mediated cytotoxicity	21	-0.664233	-1.8031	0.00394068	0.0470587	0.0384668	1880	tags=57%, list=10%, signal=51%	LILRB1/FCGR2B/LGALS9/HAVCR2/HLA-F/NCKAP1L/HLA-E/HLA-B/HLA-A/CX3CR1/PTPRC/CEACAM1
GO:0003171	atrioventricular valve development	24	-0.644993	-1.79513	0.00393327	0.0470587	0.0384668	3261	tags=50%, list=18%, signal=41%	MDM4/SMAD4/HEY2/SMAD6/HEYL/BMP2/NOTCH1/TGFBR2/GJA5/EFNA1/TWIST1/APLNR
GO:0002688	regulation of leukocyte chemotaxis	103	-0.499275	-1.79296	0.00391831	0.0470587	0.0384668	3215	tags=39%, list=18%, signal=32%	GREM1/F2RL1/CXCL12/AIF1/ANO6/LYN/CCL2/TNFAIP6/PGF/IL6R/BST1/THBS1/WNK1/DAPK2/EDN1/MOSPD2/CCL5/RAC2/LGALS9/CD74/RIN3/C5AR1/MTUS1/NCKAP1L/PADI2/CXCL10/JAM3/SPI1/TMEM102/CX3CR1/CSF1/CCR1/GPSM3/IL6/CSF1R/C3AR1/NOD2/FPR2/CXCR2/CXCL8
GO:0032570	response to progesterone	34	-0.593491	-1.758	0.0039363	0.0470587	0.0384668	2562	tags=44%, list=14%, signal=38%	CYP1B1/CLDN4/THBS1/TSPO/SREBF1/TGFB1/TGFB3/TYMS/DSG1/CAV1/NKX2-2/MBP/TLR2/SOX10/TXNIP
GO:0035904	aorta development	53	-0.529167	-1.72202	0.0039166	0.0470587	0.0384668	3259	tags=34%, list=18%, signal=28%	CHD7/PKD2/LOXL1/TBX2/NDST1/HEY2/RBPJ/NKX3-1/SMAD6/SIX1/PROX1/ACVRL1/MYLK/NOTCH1/ENG/APLNR/NGFR/LRP2
GO:0032733	positive regulation of interleukin-10 production	33	-0.585958	-1.73664	0.0039509	0.0470693	0.0384754	1467	tags=39%, list=8%, signal=36%	LGALS9/CD34/TREM2/TIGIT/SYK/PLCG2/SASH3/CLEC7A/TLR4/IL6/TLR2/NOD2/CD28
GO:0022612	gland morphogenesis	105	-0.542218	-1.94938	0.00401411	0.0472318	0.0386082	4229	tags=50%, list=23%, signal=39%	MED1/FGL1/PTN/BMP7/ARG1/SLC9A3R1/MMP2/EGFR/FRS2/LRP5/PTCH1/RPS6KA1/DAG1/PAX6/TBX3/PLAG1/TBX2/EPHA2/EDA/NFKB1/SOX9/SEMA3C/HPN/TWSG1/CFLAR/ID4/NKX3-1/GLI3/PROX1/TGM2/MSN/TNFAIP3/IGFBP5/NOTCH1/GLI1/TGFB1/FGFR2/TGFB3/TGFBR2/PGR/AR/DDR1/FGF1/TP63/CSF1/CYP7B1/IL6/CSF1R/SFRP1/CAV1/TGFA/CEACAM1/TNC
GO:0050867	positive regulation of cell activation	331	-0.457645	-1.86544	0.00397926	0.0472318	0.0386082	3669	tags=40%, list=20%, signal=32%	PHF10/ZP3/IRS2/PLA2G3/TMIGD2/VAMP8/SELENOK/CD209/ARID2/IL4I1/MAP3K8/ZMIZ1/IL15/SMARCC1/F2RL1/MPL/ZBTB7B/RPS6KA1/CD226/AIF1/ARID1A/PYCARD/RIPK2/IL7R/IGF2/AP3B1/LYN/CCL2/ABL1/TLR9/HLA-DMB/CD81/PLPP6/SMARCD2/NFATC2/YES1/RHOA/TFRC/SOX13/CD1D/IL6ST/CARD11/BST1/TNFRSF13C/THBS1/IL4R/GAB2/GP5/CD4/LILRB1/GLI3/EBI3/LAMP1/GATA2/SHB/AGER/ICOSLG/RUNX1/ITPKB/ITGAM/MMP14/CCL5/VAV1/LGALS9/HLA-DOB/HAVCR1/HLA-DPB1…
GO:0010632	regulation of epithelial cell migration	214	-0.449451	-1.75853	0.00402426	0.0472318	0.0386082	2990	tags=30%, list=16%, signal=25%	MMRN2/RREB1/RIN2/PATZ1/EPHA2/CARD10/HYAL1/ABL1/SOX9/GRN/FOXC2/HSPB1/MIR30A/DCN/EMC10/DOCK1/RHOA/SP1/KDR/THBS1/RHOB/MAP4K4/GATA2/PROX1/ACVRL1/STAT5A/SASH1/EDN1/EMP2/NFE2L2/AGT/ANXA1/NOTCH1/TGFB1/ANGPT4/DUSP10/NOS3/MIR2355/PLPP3/ITGB3/SP100/TGFBR2/ZC3H12A/HBEGF/GLIPR2/PLCG2/RGCC/FLT4/SPARC/ANGPT2/FGF1/EFNA1/ATOH8/TBXA2R/CD40/ANXA3/DOCK5/JUP/TDGF1/KLF4/CEACAM1/ITGA2/TACSTD2/ENPP2
GO:0006636	unsaturated fatty acid biosynthetic process	43	-0.54165	-1.69098	0.0040083	0.0472318	0.0386082	3671	tags=51%, list=20%, signal=41%	FADS1/SIRT1/PLA2G3/DEGS1/ELOVL2/ABCD1/SCD5/AKR1C3/ALOX15B/EDN1/ELOVL5/ANXA1/TBXAS1/CD74/PTGDS/PTGS1/ELOVL7/CBR1/SCD/IL1B/HPGDS/ELOVL1
GO:0001774	microglial cell activation	38	-0.552737	-1.68281	0.00400114	0.0472318	0.0386082	2954	tags=45%, list=16%, signal=38%	AIF1/TRPV1/TLR9/GRN/TLR3/AGER/ITGAM/TREM2/C5AR1/IFNGR1/CX3CR1/PTPRC/ITGB2/IL6/C1QA/TLR2/TYROBP
GO:0050673	epithelial cell proliferation	378	-0.402454	-1.66042	0.00402416	0.0472318	0.0386082	3631	tags=35%, list=20%, signal=29%	IRS2/SIRT1/EGFR/STAT3/PEX2/LOXL2/CDK4/LRG1/FRS2/FUT2/SMO/NCSTN/PTCH1/MIR125B1/ATP7A/CXCL12/YAP1/ZFP36/RPS6KA1/CDC73/BMP6/MMRN2/SAV1/ERN1/SRSF6/RREB1/PAX6/DAB2/RIDA/IGF2/TBX2/EPHA2/RGN/AIMP1/HYAL1/CCL2/SOX9/GRN/TIE1/OR51E2/PGF/EMC10/BMP5/RBPJ/HPN/VSTM4/SOX2/SP1/KDR/THBS1/CDKN2B/PKHD1/HTRA1/CFLAR/IRF6/CD109/ZFP36L1/CDK6/NKX3-1/STK3/GHRL/SIX1/FZD7/FLT1/B4GALT1/GATA2/PROX1/ACVRL1/TGFBR1/NEAT1/BMP2/FE…
GO:0048660	regulation of smooth muscle cell proliferation	131	-0.411009	-1.51971	0.00402685	0.0472318	0.0386082	3928	tags=43%, list=22%, signal=34%	MIR27B/PDGFRB/TCF7L2/MYOCD/FOXJ2/HMOX1/GNA12/MMP2/TRIB1/FRS2/IL15/SF1/ERN1/AIF1/NDRG2/NOTCH3/IRAK4/IL6R/RHOA/GPER1/THBS1/GNA13/RBPMS2/GJA1/BMP2/HPGD/EDN1/CCL5/TNFAIP3/HDAC1/IGFBP5/AGT/PTAFR/TGFB1/SERPINF2/FGFR2/TGFB3/IGFBP3/NOS3/IL10/ITGB3/TGFBR2/HBEGF/NPR1/MYD88/IL18/ADAMTS1/CYBA/LDLRAP1/OGN/TLR4/IL6/ANG/APOD/ITGA2/ACE2
GO:0045580	regulation of T cell differentiation	151	-0.405127	-1.51946	0.00398519	0.0472318	0.0386082	3669	tags=36%, list=20%, signal=29%	PHF10/CYP26B1/ARID2/IL4I1/ZMIZ1/IL15/SMARCC1/SOS2/ZBTB7B/ARID1A/RIPK2/IL7R/AP3B1/ABL1/SMARCD2/RHOA/SOX13/CARD11/FOXJ1/IRF1/IL4R/GLI3/SHB/RUNX1/ITPKB/FGL2/LGALS9/ANXA1/CD74/DUSP10/ACTL6A/CBFB/HLA-DOA/LILRB2/HLA-DRA/TGFBR2/ZC3H12A/NCKAP1L/SYK/HLA-DRB1/IL18/SASH3/HLX/LILRB4/VSIR/PTPRC/ADA/RHOH/ZAP70/IFNA2/VNN1/IL2RG/CD28/CR1
GO:0050852	T cell receptor signaling pathway	112	-0.453387	-1.64574	0.00403968	0.0472907	0.0386564	1891	tags=24%, list=10%, signal=22%	WNK1/SHB/ICOSLG/FYB1/HLA-DPB1/PSEN1/PTPN22/PTPN6/ZC3H12A/GBP1/PLCG2/HLA-DRB1/HLA-A/BTNL9/LAPTM5/ELF1/LILRB4/PRAM1/THEMIS2/PTPRC/ADA/MOG/ZAP70/HLA-DQB1/CEACAM1/SKAP1/CD28
GO:0031342	negative regulation of cell killing	22	-0.655642	-1.80123	0.00406486	0.0474025	0.0387478	1880	tags=55%, list=10%, signal=49%	LILRB1/FCGR2B/LGALS9/HAVCR2/HLA-F/NCKAP1L/HLA-E/HLA-B/HLA-A/CX3CR1/PTPRC/CEACAM1
GO:0038066	p38MAPK cascade	48	-0.51764	-1.64868	0.00406089	0.0474025	0.0387478	2073	tags=33%, list=11%, signal=30%	GDF6/ZFP36L1/MAPKAPK2/NCF1/AGER/BMP2/SASH1/LGALS9/PHLPP1/TREM2/DUSP10/PTPN22/RELL1/ZC3H12A/SPI1/IL1B
GO:0090130	tissue migration	286	-0.430808	-1.72495	0.004077	0.0474528	0.0387889	3938	tags=36%, list=22%, signal=29%	SRPX2/PKN3/MIR27B/ARSB/PFN1/HMOX1/CIB1/FOXF1/PIK3CG/IRS2/ACTC1/SIRT1/INSL3/LOXL2/SMOC2/PTK2/LRG1/PTPN23/CLN3/GREM1/MMRN2/RREB1/SNAI1/RIN2/KANK2/PATZ1/EPHA2/CARD10/HYAL1/ABL1/SOX9/GRN/CYP1B1/FOXC2/HSPB1/MIR30A/DCN/EPHB4/EMC10/DOCK1/RHOA/VSTM4/S100A2/SP1/KDR/THBS1/LTB4R2/KANK1/RHOB/MAP4K4/GATA2/PROX1/ACVRL1/ITGB1/TGFBR1/ZEB2/FAT2/FERMT1/STAT5A/SASH1/EDN1/PXN/EMP2/NFE2L2/AGT/ANXA1/NOTCH1/TGFB1/ANGPT…
GO:0050868	negative regulation of T cell activation	99	-0.529118	-1.88674	0.00411179	0.0477409	0.0390245	2244	tags=34%, list=12%, signal=30%	FOXJ1/TWSG1/IRF1/IL4R/LILRB1/GLI3/LRRC32/RUNX1/FCGR2B/FGL2/LGALS9/GPNMB/ANXA1/CD74/HAVCR2/PTPN22/TIGIT/IL10/CBFB/PTPN6/LILRB2/ZC3H12A/NCKAP1L/HLA-DRB1/HLX/LAPTM5/LILRB4/SDC4/VSIR/PDCD1LG2/IFNA2/CEACAM1/CR1/VSIG4
GO:0046637	regulation of alpha-beta T cell differentiation	59	-0.518546	-1.71908	0.00412537	0.0477409	0.0390245	2017	tags=42%, list=11%, signal=38%	ZBTB7B/RIPK2/AP3B1/RHOA/IL4R/GLI3/SHB/RUNX1/ITPKB/LGALS9/ANXA1/CBFB/HLA-DRA/TGFBR2/ZC3H12A/NCKAP1L/SYK/HLA-DRB1/IL18/SASH3/HLX/LILRB4/ADA/ZAP70/IL2RG
GO:0006690	icosanoid metabolic process	93	-0.458261	-1.61775	0.00411827	0.0477409	0.0390245	2562	tags=31%, list=14%, signal=27%	CYP1B1/AKR1C3/GSTM1/ALOX15B/GSTP1/MAPKAPK2/EPHX1/CYP2J2/HPGD/EDN1/DPEP2/CYP4F3/ANXA1/TBXAS1/CD74/PTGDS/ALOX5/CASP1/GGT5/PTGS1/SYK/CBR1/IL1B/GSTA1/TLR2/HPGDS/ALOX5AP/NLRC4/CYP4F12
GO:0097193	intrinsic apoptotic signaling pathway	274	-0.385325	-1.54265	0.00415263	0.0479648	0.0392075	4199	tags=30%, list=23%, signal=23%	MIR186/RPL11/CLU/CASP6/PLAGL2/NCK1/CASP9/PHLDA3/PPIF/TNFRSF1A/MIR27B/RPS3/SGPP1/HMOX1/SGMS1/USP47/BRCA2/EP300/SLC9A3R1/SIRT1/SELENOK/TMEM109/TPT1/IVNS1ABP/MSH6/PARP1/DDIAS/SELENOS/CXCL12/RPS27L/ERN1/PYCARD/SNAI1/EPHA2/TP53BP2/YBX3/WWOX/ABL1/TMBIM6/SYVN1/MCL1/CYP1B1/HSPB1/CIDEB/PLAUR/HSPA1A/RIPK3/TP53/IFI16/NKX3-1/PRODH/CASP4/DAPK2/PTTG1IP/HDAC1/NFE2L2/IL20RA/CD74/TREM2/TNFRSF1B/BCL2L11/BRCA1/MUC1…
GO:0045429	positive regulation of nitric oxide biosynthetic process	32	-0.589298	-1.74024	0.00417156	0.0480919	0.0393114	3000	tags=53%, list=17%, signal=44%	PTGS2/CLU/DDAH2/CD36/PKD2/AIF1/INSR/TRPV1/DNM2/EDN1/AGT/KLF2/IL1B/CLEC7A/TLR4/HBB/KLF4
GO:0031348	negative regulation of defense response	197	-0.486131	-1.88356	0.00421269	0.0483354	0.0395104	3287	tags=36%, list=18%, signal=29%	PARP1/PCBP2/TNFAIP8L2/SELENOS/ZFP36/SERPING1/STAT2/AOAH/LPCAT3/C1QTNF3/TSPAN6/NFKB1/MEFV/LYN/GRN/OAS1/TNFAIP6/PPARA/YES1/TRIM21/GPR17/GPER1/HTRA1/IRAK3/PYDC2/IFI16/GSTP1/PARP14/LILRB1/TRAFD1/GHRL/FCGR2B/SAMHD1/TRIM38/FGL2/TNFAIP3/SIRT2/NMI/LGALS9/HAVCR2/TREM2/DUSP10/ALOX5/TNFRSF1B/IL10/A2M/NLRC5/HLA-F/HLA-E/SYK/HLA-B/HLA-DRB1/HLA-A/FGR/PTPRC/ADA/RHBDF2/SMPDL3B/SOCS3/ACP5/SIGLEC10/CD96/KLF4/CEACAM…
GO:0051251	positive regulation of lymphocyte activation	281	-0.459641	-1.83774	0.00421565	0.0483354	0.0395104	2954	tags=35%, list=16%, signal=29%	AIF1/ARID1A/PYCARD/RIPK2/IL7R/IGF2/AP3B1/LYN/CCL2/ABL1/TLR9/HLA-DMB/CD81/SMARCD2/NFATC2/YES1/RHOA/TFRC/SOX13/CD1D/IL6ST/CARD11/BST1/TNFRSF13C/IL4R/CD4/LILRB1/GLI3/EBI3/LAMP1/SHB/AGER/ICOSLG/RUNX1/ITPKB/MMP14/CCL5/VAV1/LGALS9/HLA-DOB/HLA-DPB1/ANXA1/CD74/TGFB1/HAVCR2/DUSP10/ACTL6A/PTPN22/PRKCQ/IL10/CBFB/HLA-DOA/PTPN6/B2M/LILRB2/HLA-DRA/TGFBR2/HLA-F/NCKAP1L/MYD88/HLA-E/SYK/DOCK8/HLA-DRB1/IL18/SASH3/…
GO:0007584	response to nutrient	132	-0.411556	-1.51865	0.00421659	0.0483354	0.0395104	4229	tags=36%, list=23%, signal=28%	MED1/GNAI2/DAD1/BMP7/SLC6A4/TRIM24/ARSB/ARG1/TRIM25/HMOX1/CYP26B1/LIPG/IL15/ALAD/MIR125B1/KANK2/BCKDHB/CYP1B1/AKR1C3/TFRC/CAT/BCHE/PHEX/GCLC/CDKN2B/TSPO/A2M/KYNU/TYMS/GIPR/TGFBR2/CXCL10/KL/CYBB/ACSL1/IL1A/AQP3/TBXA2R/CYP24A1/SFRP1/VCAM1/NOD2/LRAT/ITGA2/SFRP2/SLC16A1/SPP1
GO:1903131	mononuclear cell differentiation	388	-0.439174	-1.82197	0.00430568	0.0488205	0.039907	3669	tags=35%, list=20%, signal=29%	PHF10/MERTK/CYP26B1/MFNG/LRRC8A/STAT3/SPN/ARID2/IL4I1/AIRE/ZMIZ1/IL15/SMARCC1/RSAD2/SOS2/CHD7/MIR125B1/F2RL1/ATP7A/ZBTB7B/RPS6/IRF2BP2/ARID1A/RIPK2/IL7R/PATZ1/AP3B1/LEPR/FNIP1/LYN/ABL1/TLR9/FBXO7/SYVN1/CMTM7/SMARCD2/IL6R/RHOA/SOX13/CD1D/TCIRG1/RBPJ/CARD11/FOXJ1/RIPK3/TP53/ZFP36L2/DOCK2/BATF2/IRF1/ZFP36L1/IFI16/IL4R/CDK6/LYL1/CD4/LILRB1/TNFSF8/FZD7/GLI3/SHB/AGER/RUNX1/FCGR2B/ITGB1/ITPKB/FGL2/DOCK1…
GO:1905523	positive regulation of macrophage migration	23	-0.655342	-1.80795	0.00427331	0.0488205	0.039907	2129	tags=43%, list=12%, signal=38%	THBS1/MMP14/CCL5/TREM2/P2RY12/C5AR1/CX3CR1/CSF1/CSF1R/C3AR1
GO:0002446	neutrophil mediated immunity	27	-0.623762	-1.79543	0.00430722	0.0488205	0.039907	2620	tags=52%, list=14%, signal=44%	IRAK4/STXBP3/ITGAM/PTAFR/CD177/MYD88/STXBP2/SYK/SPI1/PRAM1/ITGB2/IL6/TREM1/ANXA3
GO:0043542	endothelial cell migration	206	-0.43134	-1.67717	0.00428733	0.0488205	0.039907	2876	tags=29%, list=16%, signal=25%	RIN2/PATZ1/EPHA2/CARD10/ABL1/GRN/CYP1B1/FOXC2/HSPB1/MIR30A/DCN/EPHB4/EMC10/RHOA/VSTM4/S100A2/SP1/KDR/THBS1/RHOB/GATA2/PROX1/ACVRL1/ITGB1/TGFBR1/STAT5A/SASH1/EDN1/PXN/EMP2/NFE2L2/AGT/ANXA1/NOTCH1/TGFB1/ANGPT4/NOS3/MIR2355/PLPP3/ITGB3/SP100/ZC3H12A/RGCC/CLEC14A/FLT4/SPARC/ID1/ANGPT2/FGF1/EFNA1/ATOH8/TBXA2R/CD40/PRKX/ANXA3/JUP/TDGF1/KLF4/CEACAM1/SOX18
GO:0006766	vitamin metabolic process	92	-0.468922	-1.65333	0.0043003	0.0488205	0.039907	2998	tags=28%, list=17%, signal=24%	DHFR2/MTHFD2L/SLC46A1/SNAI1/RGN/NFKB1/UBIAD1/SLC2A1/AKR1C3/GCLC/SLC19A3/SHMT1/CYP4F3/PSAT1/TCN2/CBR1/CYP24A1/SLC52A3/CYP27A1/CYP11A1/VNN1/LRAT/ACP3/VNN2/CYP4F12/LRP2
GO:2000181	negative regulation of blood vessel morphogenesis	86	-0.466453	-1.62314	0.00428922	0.0488205	0.039907	3362	tags=36%, list=19%, signal=30%	EMILIN1/MIR125B1/EPN2/GPR4/EPHA2/TIE1/DCN/NIBAN2/THBS1/FOXO4/GHRL/SLC12A2/AGT/HSPG2/ANGPT4/ALOX5/FOXC1/SEMA6A/STAB1/NPR1/CXCL10/RGCC/HHEX/CLDN5/THBS2/ADAMTS1/SPARC/KLF2/ANGPT2/KLF4/ECSCR
GO:0003203	endocardial cushion morphogenesis	34	-0.591114	-1.75096	0.00434703	0.0491798	0.0402006	3261	tags=56%, list=18%, signal=46%	MDM4/SMAD4/TBX3/SNAI1/TBX2/HEY2/SOX9/BMP5/RBPJ/HEYL/ACVRL1/TGFBR1/BMP2/NOTCH1/NOS3/TGFBR2/ENG/TWIST1/APLNR
GO:0043534	blood vessel endothelial cell migration	115	-0.46782	-1.70619	0.00435534	0.0491821	0.0402025	2783	tags=30%, list=15%, signal=26%	EPHA2/CARD10/ABL1/CYP1B1/FOXC2/HSPB1/MIR30A/EPHB4/RHOA/SP1/KDR/THBS1/GATA2/ACVRL1/ITGB1/STAT5A/EMP2/NFE2L2/ANXA1/NOTCH1/TGFB1/ANGPT4/NOS3/MIR2355/RGCC/CLEC14A/ID1/ANGPT2/EFNA1/TBXA2R/CD40/JUP/TDGF1/KLF4/SOX18
GO:2000516	positive regulation of CD4-positive, alpha-beta T cell activation	35	-0.569544	-1.69432	0.00438308	0.0494033	0.0403833	2468	tags=54%, list=14%, signal=47%	ZBTB7B/RIPK2/CD81/CARD11/IL4R/SHB/LGALS9/ANXA1/PRKCQ/HLA-DRA/TGFBR2/NCKAP1L/HLA-DRB1/IL18/SASH3/HLX/CD55/IL2RG/CD28
GO:0007044	cell-substrate junction assembly	92	-0.465605	-1.64164	0.00441731	0.0496968	0.0406232	3401	tags=32%, list=19%, signal=26%	PTK2/GREM1/ITGA6/LIMS1/S100A10/ABL1/DST/FERMT2/RHOA/TRIP6/FAM107A/KDR/THBS1/AJUBA/MAP4K4/ACVRL1/ITGA5/MMP14/DLC1/TLN1/ITGB3/GPM6B/TESK2/ITGB4/SDC4/SFRP1/APOD/ITGA2/RHOD
GO:0014066	regulation of phosphatidylinositol 3-kinase signaling	95	-0.462712	-1.63903	0.00443379	0.0497898	0.0406993	3922	tags=44%, list=22%, signal=35%	PDGFRB/DIPK2A/SLC9A3R1/SIRT1/EGFR/PIK3IP1/PTK2/NTRK2/F2RL1/PTPN13/STAMBP/INSR/ROR1/NEDD4/SOX9/F2R/DCN/CAT/GPER1/KDR/PDGFRA/NKX3-1/NCF1/FLT1/PIK3AP1/CCL5/AGT/TREM2/OSM/PLXNB1/PTPN6/CSF3/IL18/SEMA4D/FGR/HCLS1/UNC5B/ERBB3/PRR5L/TWIST1/CEACAM1/CD28
GO:0043405	regulation of MAP kinase activity	171	-0.392683	-1.49352	0.00444786	0.0498555	0.0407529	2129	tags=21%, list=12%, signal=19%	THBS1/IRAK3/AJUBA/GSTP1/FLT1/DRD4/AGER/BMP2/SASH1/EDN1/HYAL2/AGT/TGFB1/PSEN1/DUSP10/PTPN22/TPD52L1/PTPN6/FGD2/SYK/FGF1/IL1B/PTPRC/PIK3R5/TLR4/CD24/SFRP1/CAV1/CD40/FZD5/TGFA/TDGF1/NOD2/ARHGEF5/SFRP2/S100A12
GO:0002637	regulation of immunoglobulin production	61	-0.503728	-1.67455	0.00445795	0.0498764	0.04077	2626	tags=26%, list=14%, signal=23%	TLR9/TMBIM6/TFRC/APLF/IL4R/FCGR2B/TGFB1/IL10/HLA-E/SASH3/CD22/PTPRC/IL6/CD40/CD28/CR1
GO:0019865	immunoglobulin binding	13	-0.886948	-2.15635	4.12223e-06	0.00475706	0.00426977	1698	tags=85%, list=9%, signal=77%	FCGR2B/FCGRT/VWF/CD22/FCGR1A/FCGR3B/FCER1G/LILRA2/FCGR3A/FCGR2A/FCAR
GO:0032451	demethylase activity	38	0.935503	2.75218	5.58415e-05	0.0107402	0.00964001	5	tags=5%, list=0%, signal=5%	KDM5D/UTY
GO:0016706	2-oxoglutarate-dependent dioxygenase activity	59	0.906803	2.75196	4.13998e-05	0.0107402	0.00964001	5	tags=3%, list=0%, signal=3%	KDM5D/UTY
GO:0032452	histone demethylase activity	29	0.941935	2.73258	5.22165e-05	0.0107402	0.00964001	5	tags=7%, list=0%, signal=7%	KDM5D/UTY
GO:0140457	protein demethylase activity	29	0.941935	2.73258	5.22165e-05	0.0107402	0.00964001	5	tags=7%, list=0%, signal=7%	KDM5D/UTY
GO:0050681	nuclear androgen receptor binding	25	0.952021	2.70673	3.44757e-05	0.0107402	0.00964001	3	tags=4%, list=0%, signal=4%	KDM5D
GO:0051213	dioxygenase activity	88	0.852191	2.53418	9.57653e-05	0.0138141	0.0123991	5	tags=2%, list=0%, signal=2%	KDM5D/UTY
GO:0001848	complement binding	18	-0.823222	-2.14352	8.60594e-05	0.0138141	0.0123991	1966	tags=56%, list=11%, signal=50%	CD93/ITGAM/MEGF10/ITGB2/CFB/C4B/C4A/CR1/VSIG4/CR2
GO:0030667	secretory granule membrane	278	-0.551279	-2.2145	3.65065e-06	0.00278545	0.00229415	2718	tags=37%, list=15%, signal=32%	RAB31/SNAP23/IGF2R/CD33/TMED10/SLC44A2/RAP1A/MGAM/RAP1B/NFASC/RHOA/LHFPL2/TCIRG1/PLAUR/BST1/ACRBP/CD109/CD93/ABCC4/BST2/SERPINB6/OLR1/B4GALT1/LAMP1/SYT9/CPNE3/ITGAV/ITGAM/ITPR3/MOSPD2/TMEM179B/SLC2A5/PTAFR/CD14/PSEN1/LAMP3/CAV2/DSP/IQGAP1/CD177/TNFRSF1B/CD58/ATP11A/C5AR1/NFAM1/HLA-C/ITGB3/LILRB2/ITGAL/EQTN/NCKAP1L/CD68/CYBB/HLA-B/ALDH3B1/DSG1/CYBA/SPARC/PECAM1/PLD1/TMEM63A/TMBIM1/MAGT1/SYTL4/CD55…
GO:0009897	external side of plasma membrane	275	-0.525767	-2.10693	3.89311e-05	0.0148522	0.0122326	3142	tags=47%, list=17%, signal=39%	MPL/GFRA1/ITGA6/ADGRA3/CXCL12/THBD/CD226/DAG1/P2RX7/ENOX2/CAPN2/INSR/IL7R/IL11RA/OSMR/LEPR/TRPV1/CD33/BCAM/PCSK9/NCAM1/ULBP1/IL6R/TFRC/CD1D/IL6ST/ERMAP/LY6G5B/TNFRSF13C/ANXA5/KDR/THBS1/PKHD1/ANTXR1/IL4R/PDGFRA/CD4/LILRB1/ABCC4/ITGA1/B4GALT1/EBI3/LAMP1/IL1R1/AQP4/ITGA5/ICOSLG/FCGR2B/ITGB1/ITGAV/ITGAM/HYAL2/LY75/FCGRT/ABCG1/ABCA1/CD34/CD14/ANXA1/IL31RA/RAET1E/LY6G5C/CD74/CD302/HEG1/ABCG2/TCN2/ACKR2…
GO:0042611	MHC protein complex	20	-0.762484	-2.06884	7.5908e-05	0.0152366	0.0125492	1448	tags=75%, list=8%, signal=69%	HLA-DOB/HLA-DPB1/CD74/HLA-DOA/HLA-C/B2M/HLA-DRA/HLA-F/HLA-E/HLA-B/HLA-DRB1/HLA-A/HLA-DQB1/HLA-DQA1/HLA-DRB5
GO:0098552	side of membrane	478	-0.454148	-1.9058	7.98774e-05	0.0152366	0.0125492	3142	tags=37%, list=17%, signal=31%	MPL/GFRA1/ITGA6/ADGRA3/RAB21/CXCL12/THBD/SPPL2A/CD226/GNG5/DAG1/P2RX7/PKD2/ENOX2/CAPN2/INSR/IL7R/IL11RA/OSMR/LEPR/TRPV1/LYN/CD33/FERMT2/BCAM/PCSK9/NCAM1/ULBP1/GNG13/EEF1A1/IL6R/YES1/RHOA/CYTH1/TFRC/CD1D/IL6ST/ERMAP/LY6G5B/TNFRSF13C/ANXA5/PLEKHA4/KDR/THBS1/PKHD1/ANTXR1/IL4R/PDGFRA/CD4/TRAF1/LILRB1/GNA13/ABCC4/ITGA1/B4GALT1/EBI3/LAMP1/IL1R1/AQP4/ITGA5/ICOSLG/FCGR2B/ITGB1/FRK/GNGT2/ITGAV/ITGAM/HYAL2…
GO:0034708	methyltransferase complex	91	0.835307	2.49068	0.000211206	0.03223	0.0265453	5	tags=1%, list=0%, signal=1%	UTY
GO:0070820	tertiary granule	142	-0.634891	-2.38872	0.000352169	0.0335881	0.0276638	2702	tags=39%, list=15%, signal=33%	SNAP23/CD33/TNFAIP6/MGAM/NFASC/RHOA/TCIRG1/METTL7A/STXBP3/CD93/SERPINB6/OLR1/LAMP1/ITGAM/TMEM179B/PTAFR/CTSS/DSP/CD177/CD58/ATP11A/CDA/FTH1/PTPN6/B2M/LILRB2/NCKAP1L/STXBP2/CYBB/DSG1/CYBA/GOLGA7/PLD1/TMEM63A/CD55/ITGB2/LAIR1/HBB/LYZ/FCER1G/LAMP2/TMC6/CEACAM1/FPR2/DSC1/FPR1/SIGLEC14/CNN2/SLC11A1/CR1/CLEC5A/PPBP/CXCL1/LTF/FCAR
GO:0071556	integral component of lumenal side of endoplasmic reticulum membrane	24	-0.687708	-1.95548	0.000328593	0.0335881	0.0276638	1428	tags=50%, list=8%, signal=46%	HLA-DPB1/CD74/HLA-C/HLA-DRA/HLA-F/HLA-E/HLA-B/HLA-DRB1/HLA-A/HLA-DQB1/HLA-DQA1/HLA-DRB5
GO:0098553	lumenal side of endoplasmic reticulum membrane	24	-0.687708	-1.95548	0.000328593	0.0335881	0.0276638	1428	tags=50%, list=8%, signal=46%	HLA-DPB1/CD74/HLA-C/HLA-DRA/HLA-F/HLA-E/HLA-B/HLA-DRB1/HLA-A/HLA-DQB1/HLA-DQA1/HLA-DRB5
GO:0035097	histone methyltransferase complex	61	0.877217	2.59463	0.000531577	0.0368721	0.0303686	5	tags=2%, list=0%, signal=2%	UTY
GO:0043218	compact myelin	13	-0.808029	-1.97659	0.000510169	0.0368721	0.0303686	2159	tags=85%, list=12%, signal=75%	PALS1/ANXA2/SIRT2/JAM3/NCMAP/CLDN5/MARVELD2/PMP22/PLLP/MBP/MAG
GO:0044194	cytolytic granule	11	-0.818027	-1.92357	0.000479004	0.0368721	0.0303686	1788	tags=64%, list=10%, signal=57%	LAMP1/PRF1/SERPINB1/SRGN/STXBP2/GNLY/NKG7
GO:0000803	sex chromosome	30	-0.686432	-2.01841	0.000603269	0.0383578	0.0315922	1023	tags=10%, list=6%, signal=9%	BRCA1/H3-3B/TSIX
GO:0005844	polysome	64	0.847783	2.52374	0.00086492	0.0388196	0.0319726	9	tags=2%, list=0%, signal=2%	RPS4Y1
GO:0008305	integrin complex	28	-0.668063	-1.94043	0.00067622	0.0388196	0.0319726	3418	tags=61%, list=19%, signal=49%	ITGAX/EMILIN1/ITGA6/LYN/ITGBL1/ITGA1/ITGA5/ITGB1/ITGAV/ITGAM/ITGB3/ITGB8/ITGAL/ITGB4/ITGB2/ITGA2/PLP1
GO:0002102	podosome	30	-0.659089	-1.93801	0.000837019	0.0388196	0.0319726	2040	tags=30%, list=11%, signal=27%	SH3PXD2B/TJP1/BIN2/LCP1/GSN/RHOU/VCAM1/ARHGEF5/SCIN
GO:0098576	lumenal side of membrane	29	-0.651623	-1.90461	0.000753737	0.0388196	0.0319726	1428	tags=41%, list=8%, signal=38%	HLA-DPB1/CD74/HLA-C/HLA-DRA/HLA-F/HLA-E/HLA-B/HLA-DRB1/HLA-A/HLA-DQB1/HLA-DQA1/HLA-DRB5
GO:0032432	actin filament bundle	75	-0.506498	-1.74516	0.000787767	0.0388196	0.0319726	3577	tags=39%, list=20%, signal=31%	DCTN4/SEPTIN7/PTK2/LPP/PDLIM5/ROR1/FERMT2/PDLIM2/MYH14/TRIP6/FAM107A/BAG3/LIMA1/MYLK/PXN/PGM5/MYL9/FLNB/PDLIM1/PDLIM4/MYL12A/SEPTIN12/CYBA/LDB3/LCP1/SHROOM4/CRYAB/CNN2/XIRP1
GO:0071682	endocytic vesicle lumen	18	-0.718103	-1.89637	0.00115869	0.0491157	0.0404526	1360	tags=44%, list=7%, signal=41%	HBA2/APOB/HBA1/CSF3/GNLY/SPARC/HBB/LTF
GO:0089717	spanning component of membrane	22	0.911147	2.4238	0.00124467	0.0499834	0.0411672	4	tags=5%, list=0%, signal=5%	NLGN4Y
C1969372	Tubulointerstitial fibrosis	258	-0.65131	-2.60347	1e-10	3.94667e-07	3.05789e-07	1733	tags=27%, list=10%, signal=25%	AGER/TGFBR1/ZEB2/CILK1/BMP2/CCL5/HDAC1/SIRT2/NFE2L2/AGT/HAVCR1/TNFRSF10D/GPNMB/NOTCH1/TGFB1/PTGDS/ANGPT4/OSM/NOS3/FOXC1/NIBAN1/ICAM1/C5AR1/PLPP3/B2M/ALB/MUC1/MYD88/FOXO1/CD68/KL/CYBB/RGCC/IL18/BGN/SGK1/ADAMTS1/SPARC/IL1A/ANGPT2/SDC4/CDH1/IL1B/MSC/CSF1/PRSS55/CCN2/TLR4/IL6/SOCS3/CCR5/ACP5/CAV1/GDNF/C3AR1/LAYN/HPGDS/C3/NOD2/TXNIP/ACE2/SPP1/GRAP2/MMRN1/CXCL8/TTR/LRP2/S100A8/XIST
C0023267	Fibroid Tumor	351	-0.585243	-2.38514	1e-10	3.94667e-07	3.05789e-07	2262	tags=27%, list=12%, signal=24%	GSTM1/CALD1/HSPA1A/KLF11/SOX2/TP53/GPER1/THBS1/S100A4/ALDH1A1/PDGFRA/SORD/SFRP4/IGFBP1/RAD51B/AHR/EBI3/ITGB1/GJA1/IGFBP7/PBX3/TGFBR1/BMP2/HPGD/MYLK/ITGAV/EDN1/NES/CD34/CYP4F3/FBLN1/GLI1/TGFB1/PLAAT4/ANGPT4/LAT2/TGFB3/HSPA1B/PLIN2/PTPN22/RXFP2/IGFBP3/NOS3/FMOD/MVP/NLRC5/PSMB9/PGR/IL18/REST/SALL1/SPINT1/AR/FGR/THBS2/VWF/TES/PECAM1/GADL1/ANGPT2/LTBP2/TNFSF10/FGF1/CDH1/TP63/IL1B/S100A11/IFITM1/CHST3/…
C0042133	Uterine Fibroids	475	-0.536164	-2.24615	1e-10	3.94667e-07	3.05789e-07	2262	tags=25%, list=12%, signal=22%	SLC2A1/XPC/CDKN2A/GPR17/GSTM1/CALD1/HSPA1A/KLF11/SOX2/TP53/GPER1/THBS1/PCOLCE/S100A4/KANK1/ALDH1A1/POGLUT3/PDGFRA/HPSE2/SORD/SFRP4/IGFBP1/C11orf65/RAD51B/AHR/EBI3/BMP8B/TMED7/OXER1/FKBP5/ACVRL1/ITGA5/ITGB1/GJA1/IGFBP7/PBX3/CDK19/BMP2/HPGD/MYLK/ITGAV/HK3/EDN1/MMP14/NES/IGFBP5/CD34/CYP4F3/GLI1/TGFB1/PLAAT4/LAT2/TGFB3/HSPA1B/PLIN2/PTPN22/RXFP2/IGFBP3/CASP1/NOS3/FMOD/MVP/BRCA1/NLRC5/ENG/PSMB9/FOXO1/P…
C0024143	Lupus Nephritis	368	-0.55587	-2.28216	1.01888e-09	2.4127e-06	1.86937e-06	2759	tags=37%, list=15%, signal=32%	CFH/AIMP1/NFKB1/IL10RA/MEFV/TFPI/CCL2/ABCD1/TLR9/NOTCH3/MT1E/MCL1/TLR3/PON1/ABCC11/PCSK9/PODXL/TRIM21/GABPA/TNFRSF13C/RIPK3/ANXA2/MT1X/IL32/S100A4/ITPRIP/PDGFRA/GSTP1/MT2A/PON2/TRAF1/TLR5/IFI44/EPHX1/AGER/ICOSLG/FCGR2B/IFIH1/FLT3LG/ITGAM/EDN1/FCGRT/CCL5/TLR7/TNFAIP3/NFE2L2/LGALS9/CD34/AGT/HAVCR1/CD74/TGFB1/PLAAT4/HSPG2/PTGDS/HAVCR2/CTSS/FLI1/APOL1/IKZF1/OSM/NOS3/NFATC1/IL10/ICAM1/C5AR1/FTH1/HLA-C…
C0162871	Aortic Aneurysm, Abdominal	455	-0.520109	-2.17262	8.77878e-10	2.4127e-06	1.86937e-06	2630	tags=33%, list=15%, signal=29%	HEY2/SOX9/NOTCH3/TIMP3/TLR3/TNFAIP6/ANKRD44-IT1/LTB4R/ABCC11/PCSK9/PPARA/MIR30A/DCN/IL6R/CAT/CD1D/CDKN2A/HPN/SORT1/ABCC6/CYSLTR1/GABPA/RIPK3/TP53/ANXA2/THBS1/KAT2B/CDKN2B/MYO9B/TAGLN/MNDA/FOXO4/NCF1/CETP/FLT1/EBI3/IL1R1/AGER/FCGR2B/TGFBR1/CYP2J2/MFAP4/IFIH1/HPGD/MYLK/ITGAM/STAT5A/MMP14/FCGRT/ABCA1/HDAC1/NFE2L2/AGT/LRP10/CD14/NOTCH1/TGFB1/PLAAT4/UCP2/SERPINF2/HSPG2/CTSS/P2RY12/TGFB3/EHF/EGLN3/ALOX…
C4048329	Immunosuppression	478	-0.507206	-2.12302	3.09637e-09	6.11017e-06	4.73419e-06	2783	tags=35%, list=15%, signal=30%	EPHA2/RGN/CFH/PLAT/DNER/CCL2/CD33/TLR9/TLR3/TNFAIP6/MRC1/PPARA/DCN/PGF/CNTF/CLDN4/TFRC/CD1D/CDKN2A/BCHE/GSTM1/HSPA1A/GABPA/TP53/SEPSECS/KDR/CD52/CFLAR/IRAK3/IFI16/IL4R/PDGFRA/AK3/CD4/CETP/ELK3/SERPINB6/AHR/EBI3/LRRC32/FKBP5/AQP4/IKZF2/TSPO/SAA2/FCGR2B/IGFBP7/MSN/IFIH1/ICAM3/ITGAM/OCLN/FGL2/CCL5/ABCA1/VAV1/SLC5A4/SIRT2/FUT4/NFE2L2/LGALS9/CD34/ZHX2/HAVCR1/HLA-DPB1/PTAFR/CD14/ANXA1/MITF/TGFB1/PLAAT4…
C0003486	Aortic Aneurysm	211	-0.639358	-2.50478	8.66562e-09	1.46573e-05	1.13565e-05	2353	tags=31%, list=13%, signal=27%	TIMP3/ND5/LTB4R/IL6R/CAT/CDKN2A/SLC2A10/ND4/TP53/THBS1/CDKN2B/TAGLN/SMAD6/FOXO4/CASP4/ACVRL1/TGFBR1/BMP2/IFIH1/MYLK/SAMHD1/EDN1/MMP14/FCGRT/LYVE1/HDAC1/UHRF1/AGT/NOTCH1/TGFB1/UCP2/FLNB/CTSS/KLF15/TGFB3/ALOX5/NOS3/IL10/TYMS/TGFBR2/HBEGF/CD68/HLA-DRB1/ZIC3/AR/PECAM1/ANGPT2/IL1B/IFNA13/MSC/ANGPTL2/PRSS55/TLR4/IL6/KLF4/SLPI/RGS1/NOD2/AQP1/SPP1/TNC/CXCL8/S100A12/S100A9/XIST
C0042384	Vasculitis	225	-0.622979	-2.45998	3.30848e-08	3.56113e-05	2.75918e-05	2759	tags=45%, list=15%, signal=39%	CFH/LEPR/NFKB1/PLAT/MEFV/CCL2/TLR9/BTG3/ABCC11/PODXL/NFKB2/CD81/CIITA/CD1D/CASP10/TNFRSF13C/ARPC1B/ELK3/TLR5/AHR/FCGR2B/ZEB2/IFIH1/SAMHD1/MOCOS/CCL5/TLR7/PALD1/IFIT3/AGT/HLA-DPB1/WAS/TGFB1/FLNB/CAPS/LAMP3/PTPN22/IKZF1/CD177/NOS3/TNFRSF1B/IL10/ICAM1/C5AR1/HLA-C/ALB/SEMA6A/MYD88/SYK/CXCL10/HLA-B/CSF3/HLA-DRB1/IL18/VWF/IL1A/CFI/ANGPT2/CD22/ADIPOR2/SERPINA1/CX3CR1/IL1B/CLEC7A/RASGRP3/ITGB2/CCR1/ADA/S…
C0017658	Glomerulonephritis	313	-0.566601	-2.30236	2.81476e-08	3.56113e-05	2.75918e-05	3221	tags=40%, list=18%, signal=33%	TGFB1I1/GREM1/CDK2AP2/THBD/SERPING1/C1GALT1/P2RX7/PAMR1/ERN1/AIF1/PLEKHA7/S100A10/CFH/MEFV/CCL2/ABCD1/TLR9/IRAK4/TLR3/PON1/PPARA/CD81/DCN/TRIM21/TFRC/CDKN2A/CASP10/ANXA5/EIF1/NEO1/TAGLN/TLR1/TLR5/RUNX1/ITGB1/TGM2/MSN/ITGAM/CCL5/TLR7/ABCA1/AGT/HAVCR1/PTAFR/TBXAS1/CD74/TGFB1/PLAAT4/MYL9/PRF1/FLI1/APOL1/EGLN3/ALOX5/IKZF1/CASP1/NOS3/TNFRSF1B/IL10/ACKR2/ABCB1/ICAM1/C5AR1/ITGB3/ALB/CD48/TGFBR2/MUC1/HBE…
C0685938	Malignant neoplasm of gastrointestinal tract	328	-0.555628	-2.26994	3.24256e-08	3.56113e-05	2.75918e-05	2262	tags=27%, list=12%, signal=24%	GSTM1/SORT1/ABCC6/SOX2/TP53/CDKN2B/S100A4/NET1/IRF1/BAG3/IL4R/GSTP1/FOXO4/LILRB1/FLT1/AHR/CFTR/GUCY2C/STK31/ZEB2/HPGD/PSCA/HDAC1/SIRT2/FUT4/LGALS9/AGT/CD14/BUB1/ANXA1/NOTCH1/ABCC2/TGFB1/FGFR2/HAVCR2/ALOX5/ABCG2/TNFRSF1B/IL10/FOXC1/ABCB1/PLXNB1/TYMS/BRCA1/ALB/TGFBR2/MUC1/MARCKSL1/PTGS1/CSF3/IL18/CBR1/LPA/HCLS1/SPARC/CDH1/IFNA13/TYMP/ERBB3/CFB/TIMP1/KRT18/IL6/DUOX2/CD24/ABO/CD82/HPGDS/IFNA2/TGFA/SO…
C0024232	Lymphatic Metastasis	355	-0.545893	-2.22592	2.87952e-08	3.56113e-05	2.75918e-05	2518	tags=28%, list=14%, signal=24%	FOXC2/CAVIN2/HSPB1/PODXL/MIR30A/ZNF217/SNORA47/DCN/CLDN4/SLC2A1/CDKN2A/SOX2/TP53/ANXA5/HSDL2/KDR/TNNC1/PELI2/WNK1/BST2/CPOX/SIX1/OLR1/PROX1/TMED7/EPHX1/CFTR/ITGB1/NEAT1/PXN/MMP14/NES/EPCAM/LYVE1/TRAF4/CD34/ANGPTL4/ANXA1/GLI1/TGFB1/HAVCR2/TNFAIP8/FLI1/NOS3/IL10/PLXNB1/MYCT1/ICAM1/TYMS/TFEB/CDA/CLIC1/MIR577/MUC1/STAB1/LIFR/MYD88/PGR/CD68/TWIST2/JAM3/SEMA4D/FLT4/AR/THBS2/VWF/ANGPT2/DUXAP8/CXCL16/ADI…
C0280324	Laryngeal Squamous Cell Carcinoma	374	-0.535409	-2.20169	5.49527e-08	5.422e-05	4.20099e-05	2262	tags=25%, list=12%, signal=22%	GSTM1/FAM107A/FOXJ1/SOX2/TP53/ANXA5/GPER1/MT1X/THBS1/CDKN2B/S100A4/YBX1/WNK1/LILRB1/CPOX/AHR/MCM7/TMED7/AGER/GJA1/MSN/ZEB2/MYLK/OCLN/PXN/HDAC1/TAL1/UHRF1/CD34/CYP4F3/ANXA1/NOTCH1/FGFR2/GMNN/IQGAP1/ADH1B/IL10/FOXC1/PLXNB1/MYCT1/CMTM3/SERPINH1/MIR98/WEE1/ALB/CD69/TGFBR2/ENG/FOXO1/HK2/SYK/CD68/HLA-B/HLA-A/TFPI2/S100B/PECAM1/TNFSF10/FGF1/CDH1/TP63/IL1B/S100A11/PTPRC/RASSF2/ST7-AS1/MIR155HG/ERBB3/TIMP…
C0021368	Inflammation	361	-0.538738	-2.20362	6.63441e-08	6.04242e-05	4.68169e-05	2734	tags=40%, list=15%, signal=35%	NFKB1/PLAT/MEFV/TRPV1/CCL2/TLR9/GRN/TLR3/TNFAIP6/LTB4R/PON1/F2R/DSG2/PPARA/NCAM1/SETD7/PGF/CNTF/TFRC/CAT/PLAUR/BST1/TNFRSF13C/TP53/THBS1/IL32/IRF1/IL4R/MT2A/SELPLG/F11/LILRB1/SCUBE2/GHRL/FLT1/ITGA1/AHR/CFTR/AQP4/AGER/NPFF/TGM2/FLT3LG/EDN1/CCL5/TLR7/TNFAIP3/NFE2L2/AGT/BIRC5/ANXA1/TGFB1/EHF/DUSP10/ALOX5/CASP1/NOS3/IL10/A2M/ACKR2/ABCB1/ICAM1/C5AR1/KYNU/ITGAL/CD48/MUC1/MYD88/COL2A1/PGR/CD68/CXCL10/IL…
C0017661	IGA Glomerulonephritis	343	-0.549545	-2.24534	9.4159e-08	7.71039e-05	5.97404e-05	1891	tags=32%, list=10%, signal=29%	WNK1/TRAF1/TLR1/IGFBP1/MTM1/B4GALT1/FCGR2B/IGFBP7/IFIH1/ITGAM/EDN1/MMP14/FCGRT/CCL5/AGT/HAVCR1/HLA-DPB1/TNFRSF10D/CD14/NOTCH1/PXK/WAS/TGFB1/PLAAT4/HSPG2/HAVCR2/APOL1/LAMP3/PHLDB1/ALOX5/CASP1/NOS3/TNFRSF1B/IL10/BEST1/MYCT1/ICAM1/C5AR1/LINC01193/ALB/HLA-DRA/NLRC5/MUC1/MYD88/SYK/CD68/KL/HLA-B/HLA-DRB1/IL18/CLEC14A/LPA/HLA-A/BGN/VWF/ANP32B/IL1A/DDR1/LAPTM5/SELE/ANGPT2/CX3CR1/IL1B/CD55/IFNA13/PTPRC/MS…
C0004623	Bacterial Infections	466	-0.496527	-2.08235	9.76823e-08	7.71039e-05	5.97404e-05	2777	tags=33%, list=15%, signal=29%	EDA/CFH/NFKB1/TRPV1/TFPI/SMOX/CCL2/ABL1/NFKBIA/TLR9/IRAK4/SYVN1/OAS1/TLR3/MLKL/PCSK9/PPARA/ALPK1/SLC2A1/CAT/CD1D/PRDX4/PIEZO1/BCHE/HSPA1A/GABPA/SOX2/RIPK3/LEAP2/ANXA5/DOCK2/IL32/FHL5/CFLAR/IRAK3/PYDC2/PTMA/PON2/WNK1/ELK3/TLR5/EBI3/CASP4/CFTR/SAA2/FCGR2B/ITGB1/TGFBR1/MSN/PARP9/BMP2/ITGAM/EDN1/CCL5/TLR7/RAC2/SIRT2/NFE2L2/FAM89A/PTAFR/CD14/TGFB1/PRF1/FLNB/TREM2/HSPA1B/ALOX5/PTPN22/IRF8/CASP1/OSM/MPE…
C0040034	Thrombocytopenia	489	-0.482369	-2.02019	2.31466e-07	0.000171285	0.000132712	3932	tags=39%, list=22%, signal=31%	FANCE/TINF2/PDGFRB/PRDX6/TET2/IRF7/NT5C2/ITK/UFD1/TRIM25/HMOX1/BRCA2/MXI1/EOGT/GGT1/CYP2C8/OR2AG1/CD36/COMT/EGFR/STAT3/CD209/CA2/CXCR4/IL4I1/NUMA1/G6PC3/TALDO1/PEPD/LMBRD1/ATP7A/ASPG/SMAD4/MPL/CXCL12/THBD/DOCK6/ZFP36/SAMD9L/C1GALT1/SLC20A2/IRF2BP2/RREB1/SLC46A1/PSMB8/AP3B1/CFH/SBDS/PCCB/CCL2/ABL1/ARHGAP31/DPYD/TLR9/KIF15/NOTCH3/MT1E/BTG3/F2R/NCAM1/CD81/RO60/TRIM21/IKZF5/TFRC/FANCL/CAT/RBPJ/BCHE/C…
C0235989	Renal interstitial fibrosis	102	-0.759839	-2.72605	3.31489e-07	0.000230872	0.000178881	1559	tags=32%, list=9%, signal=30%	BMP2/CCL5/NFE2L2/AGT/HAVCR1/GPNMB/NOTCH1/TGFB1/ANGPT4/NIBAN1/MYD88/CD68/KL/RGCC/IL18/ADAMTS1/IL1A/CDH1/IL1B/PRSS55/TLR4/IL6/SOCS3/CCR5/GDNF/LAYN/C3/NOD2/SPP1/MMRN1/CXCL8/LRP2/XIST
C0033027	Preleukemia	17	-0.902289	-2.32581	5.55015e-07	0.000342958	0.000265725	2	tags=24%, list=0%, signal=24%	CBFB/FOXO1/HBA1/XIST
C0263505	Alopecia universalis	16	-0.905935	-2.29425	5.35088e-07	0.000342958	0.000265725	1264	tags=44%, list=7%, signal=41%	LMNA/PTPN22/DSP/HLA-DRB1/HLA-A/IL1B/XIST
C0598935	Tumor Initiation	432	-0.49781	-2.07414	5.7932e-07	0.000342958	0.000265725	2653	tags=25%, list=15%, signal=22%	EPHA2/VCAN/MPC1/TP53BP2/NFKBIA/SOX9/KIF15/NOTCH3/MCL1/CYP1B1/FOXC2/TRPS1/HSPB1/PPARA/NCAM1/DCN/EPHB4/BMP5/PRKD3/CENPU/SIM2/SLC16A3/CD164/WWTR1/HSPA1A/GABPA/FZD6/SOX2/TP53/KDR/YBX1/PDGFRA/NKX3-1/GNA13/TRAM1/SIX1/FZD7/RAD51B/AHR/OXER1/AGER/SPOCK1/TGM2/NEAT1/BMP2/HPGD/ITGAV/STAT5A/MMP14/EMP2/EPCAM/NFE2L2/PHGDH/NOTCH1/CD74/GLI1/TGFB1/ALDH1L1/FLI1/LIMD1/HSPA1B/IQGAP1/FOXC1/MVP/ABCB1/F2RL2/PSD4/MTUS1/B…
C0024138	Lupus Erythematosus, Discoid	424	-0.493532	-2.05906	1.10452e-06	0.000622739	0.000482501	2759	tags=32%, list=15%, signal=28%	CFH/SUV39H1/NFKB1/DNER/CCL2/ABCD1/RSPO1/TLR9/C1QL1/IRAK4/GRN/BTG3/TIMP3/MCL1/MRC1/PON1/RO60/TRIM21/CIITA/AFF1/IER3/CAT/CD1D/ABCC6/TNFRSF13C/TP53/ANXA2/GPER1/CD52/SLC12A9/IRF6/IFI16/GSTP1/NCF1/WNK1/BST2/LBR/TLR5/TMED7/AGER/TSPO/FCGR2B/NEAT1/IFIH1/TRIM38/C1R/ITGAM/TLR7/TNFAIP3/ABCA1/LGALS9/BDH2/PHGDH/NOTCH1/TGFB1/HSPG2/NCF2/FLI1/APOL1/TGFB3/PTPN22/CASP1/TIGIT/NOS3/TNFRSF1B/IL10/FOXC1/SRGN/HLA-C/PTP…
C0017665	Membranous glomerulonephritis	156	-0.670905	-2.5581	1.29239e-06	0.000670799	0.000519738	1662	tags=28%, list=9%, signal=25%	NEAT1/NES/ABCA1/NFE2L2/AGT/NOTCH1/TBXAS1/TGFB1/TCF19/HSPG2/KLF15/APOL1/NOS3/A2M/C5AR1/LINC01193/ALB/CD69/MUC1/PSORS1C1/CXCL10/HLA-B/HLA-DRB1/HLA-A/SPARC/PECAM1/ANP32B/IL1B/CCN2/TLR4/IL6/CD40/HLA-DQB1/C3/TNFRSF12A/SLC7A7/HLA-DQA1/C7/ACE2/PPBP/CP/LRP2/XIST
C0014060	Encephalitis, St. Louis	200	-0.621698	-2.42374	1.30307e-06	0.000670799	0.000519738	1736	tags=28%, list=10%, signal=25%	AHR/AQP4/TSPO/FCGR2B/IFIH1/ITGAM/STAT5A/CCL5/TNFAIP3/AGT/HLA-DPB1/CD14/TGFB1/HAVCR2/HSPA1B/PTPN22/TNFRSF1B/IL10/KCNH8/B2M/CD48/SLC5A11/CD180/CXCL10/HLA-B/CSF3/HLA-DRB1/IL18/S100B/ANP32B/IL1B/IFNA13/PTPRC/SIGLEC1/CCR1/LAIR1/IL6/FCGR1A/TREM1/CCR5/CD40/GSN/TLR2/ZAP70/HLA-DQB1/C3/HLA-DQA1/NOD2/SELL/FCGR3A/FPR1/CD28/CR1/CXCL8/XIST
C0036202	Sarcoidosis	291	-0.554527	-2.23249	1.47874e-06	0.000729512	0.000565229	2905	tags=38%, list=16%, signal=33%	RIPK2/IL7R/TAP1/PSMB8/DNAH11/EPHA2/MEFV/CCL2/TLR9/HLA-DMB/TLR3/MRC1/NUP214/PON1/F2R/NCAM1/CIITA/CAT/GSTM1/HSPA1A/ANXA2/KDR/BAG3/IL4R/GSTP1/TLR1/FLT1/CFTR/AQP4/AGER/ICOSLG/SAA2/FCGR2B/PARP9/ITGAM/EDN1/MMP14/CCL5/TLR7/ABCG1/AGT/HLA-DOB/HAVCR1/HLA-DPB1/PHGDH/CD14/ANXA1/GLI1/TGFB1/FLNB/HAVCR2/TRH/TGFB3/HSPA1B/TNFRSF1B/IL10/HLA-DOA/HLA-C/B2M/ALB/HLA-DRA/CD69/MUC1/MCAM/PSMB9/MYD88/CD68/CXCL10/CYBB/HLA-…
C0278488	Carcinoma breast stage IV	445	-0.481854	-2.00934	2.08551e-06	0.000987698	0.000765273	2734	tags=29%, list=15%, signal=26%	NFKB1/PLAT/CCL2/ABL1/DPYD/MT1E/TIMP3/TIE1/CAVIN2/HSPB1/DCN/PGF/NFATC2/CD1D/CDKN2A/BCHE/GSTM1/SLC16A3/HSPA1A/TP53/KDR/S100A4/FHL5/NET1/ALDH1A1/ANTXR1/CDK6/RHOB/GSTP1/LILRB1/TLR1/BST2/LBR/CSPG4/ELK3/SERPINB6/AHR/PROX1/PAK2/PTH1R/RUNX1/FCGR2B/ITGB1/GJA1/BMP2/SASH1/EDN1/NES/MOSPD2/EPCAM/HDAC1/IFIT3/GPNMB/NOTCH1/GLI1/TGFB1/PLIN1/FGFR2/MECOM/BMF/OSM/NOS3/IL10/FOXC1/ABCB1/SIPA1/ICAM1/TYMS/CDA/WASF2/B2M/…
C1334978	Non-Hereditary Clear Cell Renal Cell Carcinoma	14	0.982561	2.50205	2.31145e-06	0.0010526	0.00081556	5	tags=14%, list=0%, signal=14%	KDM5D/UTY
C0374997	Helicobacter pylori (H. pylori) infection in conditions classified elsewhere and of unspecified site	448	-0.483335	-2.01677	2.50875e-06	0.00110013	0.000852387	2746	tags=30%, list=15%, signal=26%	SBDS/NFKB1/WWOX/MEFV/TRPV1/DNER/SMOX/CCL2/IGF2R/TLR9/MCL1/HSPB1/F2R/NCAM1/DCN/EEF1A1/ALPK1/TRIM21/FKBP7/TFRC/CAT/CDKN2A/HPN/GSTM1/HSPA1A/SOX2/TNFRSF13C/TP53/THBS1/KAT2B/IL32/TP53AIP1/REM1/IL4R/HELZ2/NCF1/WNK1/TRAF1/TLR1/IGFBP1/TLR5/TMED7/FKBP5/GJA1/IFIH1/HPGD/PSCA/PXN/CCL5/VAV1/SIRT2/CTSZ/FUT4/AGT/HLA-DPB1/CD14/ANXA1/CD74/TGFB1/BIRC3/PTGDS/HAVCR2/NCF2/HSPA1B/EGLN3/CASP1/ABCG2/CD177/IL10/CD58/ABCB…
C0524909	Hepatitis B, Chronic	291	-0.547901	-2.20581	4.44337e-06	0.00187891	0.00145579	2779	tags=39%, list=15%, signal=34%	IL7R/TAP1/RGN/NDRG2/DLEU2/LEPR/CCL2/NFKBIA/TLR9/GRN/TLR3/PON1/PPARA/NCAM1/CIITA/CAT/CD1D/GSTM1/ABCC6/TP53/MYLIP/IL32/APOBEC3G/PCOLCE/S100A4/IRF1/IFI16/IL10RB/GSTP1/TLR1/GHRL/FZD7/TLR5/EBI3/IL1R1/AQP4/NEAT1/FGL2/SP2/CCL5/TLR7/NMI/LGALS9/CD34/AGT/HLA-DPB1/CD14/TGFB1/PLAAT4/TCF19/PRF1/HAVCR2/PTPN22/LIPA/ADH1B/IL10/FOXC1/HLA-DOA/HLA-C/SERPINH1/IFNGR1/ALB/CD69/SEMA6A/CXCL10/CYBB/HLA-B/HLA-DRB1/IL18/HL…
C1527336	Sjogren's Syndrome	350	-0.517302	-2.11286	6.31863e-06	0.00257974	0.0019988	2945	tags=35%, list=16%, signal=30%	PAX6/PYCARD/IL7R/TAP1/CENPB/PSMB8/RIDA/EDA/LEPR/NFKB1/TRPV1/NFKBIA/GRN/BTG3/OAS1/PPARA/HMCN1/RO60/IL6R/TRIM21/CDKN2A/RBPJ/GSTM1/TNFRSF13C/TP53/STXBP3/KDR/THBS1/IRF1/IFI16/CD4/NCF1/WNK1/HEYL/EBI3/CFTR/AQP4/AGER/TSPO/MSN/TRIM38/FUCA2/ITPR3/OCLN/CCL5/TLR7/TNFAIP3/ABCA1/ARHGAP45/HLA-DPB1/CD14/TGFB1/PLAAT4/IFNLR1/FLNB/CTSS/CASP1/ABCG2/IL10/ICAM1/ID3/ALB/HLA-DRA/CD69/ITGAL/ALCAM/MUC1/PSMB9/MYD88/CD68/C…
C1136249	Mental Retardation, X-Linked	124	-0.697654	-2.58384	7.10776e-06	0.0028052	0.00217348	1200	tags=14%, list=7%, signal=13%	ABCG2/TYMS/NLGN4X/ZDHHC9/REST/AR/IL1A/USP9X/OLIG2/IL1B/DIPK2B/STS/SHROOM4/IL18RAP/KDM5C/ALAS2/XIST
C0004509	Azoospermia	180	0.808514	2.32885	8.6293e-06	0.00329583	0.00255363	10	tags=2%, list=0%, signal=2%	USP9Y/DDX3Y/KDM5D/EIF1AY
C0027697	Nephritis	223	-0.597716	-2.35938	9.62697e-06	0.00356198	0.00275984	2967	tags=44%, list=16%, signal=37%	PTGDR2/ERN1/AIF1/IL7R/DDX39A/CFH/LEPR/AIMP1/NFKB1/IL10RA/CCL2/SOX9/TLR9/MT1E/BTG3/TLR3/PODXL/CDKN2A/CASP10/GABPA/ANXA2/MT1X/KDR/YBX1/MT2A/SMAD6/WNK1/TLR5/FCGR2B/CYP2J2/C1R/ITGAM/EDN1/CCL5/TLR7/NFE2L2/LGALS9/CD34/AGT/HAVCR1/TGFB1/FLI1/PTPN22/IRF8/IKZF1/CASP1/NOS3/TNFRSF1B/IL10/ACKR2/ICAM1/B2M/ALB/ITGAL/TGFBR2/MYD88/PTGS1/CXCL10/HLA-B/HLA-DRB1/IL18/HLA-A/BGN/IL1A/TNFSF10/PROCR/THEMIS2/IL1B/IFNA13/P…
C3495559	Juvenile arthritis	354	-0.516992	-2.10972	1.02308e-05	0.00367069	0.00284407	3094	tags=36%, list=17%, signal=30%	ZFAND3/LPP/CD226/DAG1/TTN/RASGEF1B/SNAI1/IL7R/TAP1/FAM177A1/WWOX/MEFV/HYAL1/TFPI/CCL2/NFKBIA/BTG3/TLR3/TNFAIP6/NCAM1/IL6R/FNBP1/CIITA/CAT/IL6ST/CARD14/PLAUR/GSTM1/CALD1/TP53/ACRBP/THBS1/IL32/IRF1/IL4R/CDK6/GSTP1/TRAF1/ACAN/MAML2/ELK3/OLR1/MS4A4A/LACC1/NKD1/TGM2/MSN/NEAT1/CCL5/PGM5/TLR7/TNFAIP3/ANGPTL5/GNG11/HLA-DPB1/CD14/PSTPIP1/TGFB1/RBM47/PRF1/FLNB/TNFAIP8/PTPN22/PRKCQ/OSM/NOS3/TNFRSF1B/IL10/AB…
C0948089	Acute Coronary Syndrome	329	-0.527443	-2.15099	1.1108e-05	0.0038682	0.0029971	2734	tags=34%, list=15%, signal=30%	NFKB1/PLAT/DNER/TFPI/CCL2/RCBTB1/ARHGDIB/PON1/ABCC11/PCSK9/F2R/MIR3149/PPARA/CRTC3/CIITA/HSPA1A/RIPK3/ANXA5/ACSL5/KDR/GSTP1/HPSE2/SELPLG/TRAF1/CETP/FLT1/OLR1/ACADS/OXER1/TGM2/STAT5A/EDN1/PEAR1/CD34/AGT/CYP4F3/HAVCR1/FBLN1/CD14/ANXA1/TGFB1/UCP2/P2RY12/ALOX5/PTPN22/CASP1/CARD16/ECHDC3/NOS3/IL10/FAM114A1/MVP/ABCB1/APOB/ICAM1/B2M/ITGB3/BRCA1/ALB/ALCAM/NPR1/PTGS1/CD68/KIF6/HLA-B/HLA-DRB1/IL18/LPA/HLA-…
C0220650	Metastatic malignant neoplasm to brain	320	-0.527311	-2.14326	1.15531e-05	0.00390824	0.00302812	1928	tags=21%, list=11%, signal=19%	SMAD6/LILRB1/BST2/FLT1/PROX1/ACVRL1/AQP4/SPOCK1/GJA1/MSN/ZEB2/MMP14/NES/GFAP/FUT4/NFE2L2/CD34/ZHX2/ANGPTL4/ANXA1/NOTCH1/CD74/TGFB1/FGFR2/HSPG2/GM2A/PTPN22/IGFBP3/FOXC1/TAGLN2/ITGB3/BRCA1/ALB/FOXO1/PGR/HK2/CD68/GBP1/CLDN5/AR/S100B/GADL1/SELE/ANGPT2/TNFSF10/CX3CR1/CDH1/TP63/HERC5/RASSF2/ERBB3/PDCD1LG2/SH3BP4/FOLH1/CD24/CAV1/TGFA/KLF4/TNFRSF12A/SLPI/VCAM1/SERPINA5/AQP1/SPP1/NGFR/CD44/CXCL8/XIST
C3714514	Infection	398	-0.490099	-2.03386	1.22076e-05	0.00401494	0.00311079	3703	tags=42%, list=20%, signal=34%	TAP2/TIAL1/RELA/PIK3CG/CD36/MMP2/EGFR/STAT3/HCK/CD209/CXCR4/C2/NFATC3/RICTOR/FUT2/IL15/ALAD/PARP1/PEPD/CXADR/SMAD5/MPL/ITGA6/CXCL12/RASSF1/CYREN/RIPK2/TAP1/PSMB8/IGF2/CFH/NFKB1/PLAT/IL10RA/CCL2/IGF2R/ABL1/NFKBIA/CD33/TLR9/IRAK4/OAS1/TLR3/PON1/HSPB1/F2R/PPARA/CD81/RHOA/SLC2A1/CIITA/IER3/DHRS9/CD1D/CDKN2A/LMAN1/PLAUR/TP53/SP1/APOBEC3G/TP53AIP1/IRF1/TNFRSF10A/BAG3/ANTXR1/IFI16/IL4R/PDGFRA/GSTP1/CD4/…
C0524910	Hepatitis C, Chronic	325	-0.522408	-2.13412	1.53059e-05	0.00489789	0.00379491	3740	tags=42%, list=21%, signal=34%	MAVS/GGT1/TAP2/ETFA/MERTK/ERG/CD36/MMP2/EGFR/STAT3/BACH1/CD209/CXCR4/SYCE1L/MAP3K8/LAMB2/IL15/RSAD2/IRF2/GSTM2/SPEN/CXCL12/SMPD1/CDK2/DECR1/AGA/IL7R/TAP1/PSMB8/NFKB1/OAS2/CCL2/ZNF354C/OAS1/TLR3/F2R/PPARA/NCAM1/CD81/CPT1A/TFRC/CAT/CDKN2A/GSTM1/HSPA1A/TWSG1/TP53/KDR/IRF1/GSTP1/IL1R1/EFCAB14/IFIH1/STAT5A/CCL5/TLR7/HDAC1/NFE2L2/LGALS9/AGT/HLA-DPB1/CD14/NOTCH1/ABCC2/WAS/TGFB1/IFNLR1/HSPG2/CYBRD1/HAVCR…
C0004943	Behcet Syndrome	366	-0.502086	-2.0608	1.93165e-05	0.0060186	0.00466324	2403	tags=34%, list=13%, signal=30%	TRIM21/CIITA/CAT/CDKN2A/IL6ST/PIEZO1/GSTM1/TNFRSF13C/TP53/ANXA5/ANXA2/IL32/IRF1/IFI16/IL4R/LIMK2/SELPLG/TLR1/LBR/AHR/GLI3/LAMP1/IL1R1/RUNX1/TGM2/TGFBR1/ZEB2/ITGAM/CCL5/TLR7/TNFAIP3/CPQ/HAVCR1/HLA-DPB1/CD14/PSTPIP1/ANXA1/TGFB1/FLNB/HAVCR2/CAPS/CPVL/PTPN22/IRF8/CASP1/PRKCQ/NOS3/GAL3ST1/TNFRSF1B/IL10/ABCB1/APOB/ICAM1/TYMS/LINC01193/HLA-C/ITGB3/ALB/CD69/ITGAL/SEMA6A/HLA-F/MCAM/PSORS1C1/FOXO1/HLA-E/CX…
C0006413	Burkitt Lymphoma	426	-0.479598	-1.99959	2.09517e-05	0.00636073	0.00492832	3261	tags=33%, list=18%, signal=28%	MDM4/A4GALT/CXADR/ASPG/CXCL12/IFI27/RASSF1/BMP6/RPS6/RBL2/CDK2/ERN1/ARID1A/PIGA/PCBP1/INSR/TAP1/PSMB8/NAGLU/DAP/NFKB1/DNER/CAPG/ABL1/NFKBIA/TLR9/EPS8/MCL1/CCT6B/NFKB2/NCAM1/CD81/NFATC2/RHOA/AFF1/TFRC/DHRS9/CAT/CDKN2A/DUSP16/CASP10/SLC16A3/LMO2/TNFRSF13C/TP53/ZFP36L2/CDCA7L/GPER1/CDKN2B/ZC3H12D/CDK6/ID4/PDGFRA/GNA13/TNFSF8/EBI3/GATA2/TMED7/RUNX1/APOBEC3C/PIK3AP1/FANCB/MCM2/DLC1/VAV1/LGALS9/BIRC5/P…
C0729777	Corneal Infection	16	-0.830135	-2.10229	2.15083e-05	0.00636647	0.00493277	1407	tags=69%, list=8%, signal=63%	CD14/CASP1/MYD88/IL18/IL1A/IL1B/TLR4/TLR2/DMBT1/CXCR2/S100A8
C0037274	Dermatologic disorders	456	-0.464995	-1.94395	3.82598e-05	0.0110487	0.00856057	2781	tags=31%, list=15%, signal=27%	TMX1/OSMR/PLAT/MEFV/TRPV1/CCL2/NEDD4/DST/NFKBIA/SOX9/GRN/TNFAIP6/F2R/PPARA/DCN/TRIM21/IER3/CD1D/CDKN2A/KLK5/CARD14/GSTM1/KDSR/ABCC6/GABPA/TP53/GPER1/IL32/TRPV3/ZC3H12D/ID4/PARP14/SELPLG/WNK1/TNFSF8/ITGA1/AHR/OLR1/MCM7/IL1R1/OXER1/ACVRL1/AGER/APOBEC3C/FCGR2B/ITGB1/TGM2/GJA1/IFIH1/FERMT1/EDN1/GFAP/CCL5/TLR7/NFE2L2/AGT/CD14/ANXA1/MITF/GLI1/TGFB1/PLAAT4/FGFR2/FLI1/LMNA/HSPA1B/DSP/ABCG2/IL10/TRPV6/MVP…
C0398738	Leukocyte adhesion deficiency type 1	79	-0.749567	-2.57469	4.63405e-05	0.0130636	0.0101217	1616	tags=27%, list=9%, signal=24%	ITGAM/HDAC1/DLC1/RAC2/TEAD4/BIRC5/NOTCH1/CASP1/ITGAL/HCP5/LINC00707/FEZF1-AS1/CKAP2L/ITGB2/SFRP1/TWIST1/VCAM1/CXCL8/DDX3X/COL4A5/XIST
C0221052	Chronic berylliosis	17	-0.80583	-2.07717	5.02733e-05	0.0138427	0.0107254	1670	tags=71%, list=9%, signal=64%	PARP9/HLA-DPB1/TGFB1/ITGAL/HLA-DRB1/IL1A/ITGB2/PMP22/FOLH1/CCR5/FCGR3B/FCGR3A
C0019158	Hepatitis	486	-0.451921	-1.88822	5.37767e-05	0.0144708	0.0112121	2742	tags=31%, list=15%, signal=27%	LEPR/NFKB1/MEFV/CCL2/MALAT1/TLR9/GRN/CYP1B1/FUT8/TLR3/RCBTB1/RAP1A/PON1/MLKL/PCSK9/F2R/PPARA/NCAM1/CD81/PGF/PLD4/RO60/CPT1A/TRIM21/CAT/CD1D/CDKN2A/CYTB/ESRRB/BCHE/CASP10/GSTM1/SORT1/GABPA/RIPK3/TP53/SHPK/IL32/APOBEC3G/CDKN2B/S100A4/P2RX2/FHL5/IL4R/GSTP1/TBX19/WNK1/CETP/AHR/B4GALT1/EPHX1/FCGR2B/GJA1/IGFBP7/IFIH1/HPGD/FLT3LG/ITGAM/FGL2/TLR7/EPCAM/DEPTOR/CPT2/NFE2L2/LGALS9/AGT/RDX/BIRC5/CD14/NOTCH1/…
C0031090	Periodontal Diseases	238	-0.566874	-2.25	6.23719e-05	0.0164107	0.0127151	2785	tags=39%, list=15%, signal=33%	DDX39A/CFH/NFKB1/DNER/CCL2/TLR9/GRN/TIMP3/CTDSP2/PON1/PCSK9/F2R/CD81/SLC2A1/CAT/BCHE/S100A2/HTRA1/IRF1/IFI16/GSTP1/MT2A/DRAM1/EBI3/CFTR/EDN1/LGALS9/CD34/GPNMB/CD14/ANGPTL4/NOTCH1/TGFB1/CTSS/TREM2/TGFB3/VSX1/ALOX5/IRF8/IGFBP3/CASP1/CYTIP/NOS3/NFATC1/TNFRSF1B/IL10/ICAM1/FOXO1/PADI2/SYK/CXCL10/HLA-DRB1/IL18/SEMA4D/AR/VAMP3/PECAM1/UNC5B/IL1A/SELE/CXCL16/IL1B/EDIL3/MSC/ANGPTL2/ITGB2/CSF1/CCR1/TLR4/IL6…
C0149678	Epstein-Barr Virus Infections	297	-0.52361	-2.11304	6.61252e-05	0.0166579	0.0129066	2802	tags=36%, list=15%, signal=31%	ACSBG1/ITGA6/CXCL12/CD226/TTN/ARID1A/TAP1/DAP/EPHA2/NFKB1/CCL2/SOX9/TLR9/TNFAIP6/MRC1/LTB4R/HSPB1/NCAM1/CD81/DCN/SLC22A15/CDKN2A/CARD11/LY6G5B/FAM72A/GABPA/RIPK3/TP53/CDKN2B/ALDH1A1/IL10RB/LPAR5/MAPKAPK2/WNK1/ABCC4/EBI3/FRK/CCL5/TLR7/TNFAIP3/ABCG1/NFE2L2/CD34/LY6G5C/CD74/TGFB1/PLAAT4/PRF1/ABCG2/DOK1/IL10/MVP/ABCB1/ICAM1/SRGN/HLA-C/PTPN6/BRCA1/HLA-DRA/CD69/ITGAL/CD48/MUC1/PSMB9/STXBP2/FOXO1/HLA-E/…
C3826128	Infection in children	16	-0.810598	-2.05281	6.55639e-05	0.0166579	0.0129066	1033	tags=50%, list=6%, signal=47%	IFNGR1/IL18/TLR4/IL6/ANPEP/DMBT1/CXCL8/S100A8
C0343466	Type 2 lepra reaction	17	-0.798324	-2.05782	7.24762e-05	0.0175126	0.0135689	1871	tags=53%, list=10%, signal=48%	TLR1/IL10/ICAM1/SELE/IL1B/IL6/FCGR1A/TLR2/CXCL8
C0343467	Erythema nodosum leprosum	17	-0.798324	-2.05782	7.24762e-05	0.0175126	0.0135689	1871	tags=53%, list=10%, signal=48%	TLR1/IL10/ICAM1/SELE/IL1B/IL6/FCGR1A/TLR2/CXCL8
C1619727	Decompensated cirrhosis of liver	40	-0.784329	-2.4085	7.76879e-05	0.0183965	0.0142537	1434	tags=55%, list=8%, signal=51%	AHR/HAVCR1/IL10/ICAM1/ALB/ENG/CSF3/VWF/IL1A/ANGPT2/IL1B/IFNA13/SIGLEC1/LGALS3BP/KRT18/TLR4/IL6/NOD2/SELL/CD163/CXCL8/TLX2
C0018213	Graves Disease	416	-0.468517	-1.94754	8.01864e-05	0.0186158	0.0144236	2478	tags=31%, list=14%, signal=27%	NFKB2/NCAM1/TRIM21/RNH1/CAT/CDKN2A/UNC93B1/GSTM1/ABCC6/HSPA1A/TP53/MT1X/SP1/IRF1/IL4R/AAMDC/SNHG32/TLR1/GHRL/FLT1/TLR5/EBI3/OXER1/AQP4/ICOSLG/TSPO/FCGR2B/ITGB1/TGM2/GJA1/IFIH1/UACA/ITGAM/ITPR3/EDN1/BTG2/CCL5/TLR7/TNFAIP3/RAC2/TRAF4/LGALS9/CD34/HLA-DPB1/CD14/TGFB1/TCF19/FLNB/PTGDS/HAVCR2/TRH/HSPA1B/PTPN22/NOS3/TNFRSF1B/IL10/BEST1/ABCB1/PPP1R13L/ICAM1/HLA-DOA/LINC01193/HLA-C/PSORS1C1/PSMB9/CD68/CXC…
C0867389	Chronic graft-versus-host disease	177	-0.60905	-2.35096	8.28091e-05	0.018855	0.0146089	2661	tags=43%, list=15%, signal=37%	ABL1/TLR9/BTG3/MCL1/LTB4R/F2R/NCAM1/TRIM21/CD1D/HSPA1A/TP53/IL32/PDGFRA/LILRB1/IFI44/IL1R1/TGFBR1/ITGAM/CCL5/TLR7/IFIT3/CD34/NRM/ARHGAP45/AGT/HLA-DPB1/GLI1/TGFB1/HAVCR2/HSPA1B/IL10/A2M/ICAM1/C5AR1/HLA-C/SERPINH1/MCAM/HLA-E/SYK/CXCL10/HLA-B/CSF3/HLA-A/PECAM1/IL1A/SELE/CD22/TNFSF10/CSF3R/SERPINA1/TP63/IL1B/IFNA13/TYMP/CSF1/CCR1/LGALS3BP/MSR1/IL6/ANPEP/CCR5/ABO/CAV1/TLR2/HLA-DQB1/TF/NOD2/SELL/CD163/…
C4721532	Lymphoma, Non-Hodgkin, Familial	358	-0.497133	-2.03247	9.09567e-05	0.0195805	0.0151711	3308	tags=33%, list=18%, signal=27%	MSH6/PARP1/TIMP2/MDM4/CXADR/ASPG/ACSBG1/CXCL12/SERPING1/IFI27/RPS6/P2RX7/CDK2/PTPN13/NAT1/PLAG1/INSR/ADAM12/LEPR/NFKB1/IL10RA/CD33/TLR9/MCL1/CYP1B1/PON1/NCAM1/RHOA/TFRC/CAT/CDKN2A/CARD11/CASP10/GSTM1/TNFRSF13C/SMC4/TP53/ANXA5/CD52/CDKN2B/CDKN2C/TNFRSF10A/ALDH1A1/TJP1/CDK6/PDGFRA/GSTP1/TRAF1/TLR1/AHR/TMED7/EPHX1/TSPO/SHMT1/TNFAIP3/CD34/CD14/ANXA1/TGFB1/PRF1/HAVCR2/TNFAIP8/LIMD1/LMNA/PSAT1/IRF8/CAS…
C0278879	Childhood Burkitt Lymphoma	364	-0.490145	-2.00764	8.94266e-05	0.0195805	0.0151711	3191	tags=32%, list=18%, signal=27%	CXADR/ASPG/CXCL12/RASSF1/BMP6/RBL2/CDK2/ERN1/ARID1A/PIGA/PCBP1/INSR/TAP1/PSMB8/NAGLU/DAP/NFKB1/DNER/CAPG/ABL1/TLR9/EPS8/MCL1/NFKB2/NCAM1/CD81/NFATC2/RHOA/TFRC/DHRS9/CAT/CDKN2A/DUSP16/SLC16A3/LMO2/TNFRSF13C/TP53/ZFP36L2/CDCA7L/GPER1/CDKN2B/ZC3H12D/CDK6/ID4/GNA13/TNFSF8/EBI3/GATA2/RUNX1/PIK3AP1/FANCB/MCM2/DLC1/VAV1/LGALS9/BIRC5/PHGDH/NOTCH1/GLI1/TGFB1/BIRC3/FLI1/GMNN/ALOX5/PLIN2/TCF7L1/DOK1/IL10/CD…
C0024131	Lupus Vulgaris	405	-0.480823	-2.00097	9.05668e-05	0.0195805	0.0151711	2759	tags=31%, list=15%, signal=27%	CFH/SUV39H1/NFKB1/DNER/CCL2/ABCD1/RSPO1/TLR9/C1QL1/IRAK4/GRN/BTG3/TIMP3/MCL1/MRC1/PON1/RO60/TRIM21/CIITA/AFF1/IER3/CAT/CD1D/ANXA2/GPER1/CD52/SLC12A9/IRF6/IFI16/WNK1/BST2/LBR/TLR5/TMED7/AGER/TSPO/FCGR2B/NEAT1/IFIH1/TRIM38/ITGAM/TLR7/TNFAIP3/ABCA1/LGALS9/BDH2/PHGDH/NOTCH1/TGFB1/HSPG2/NCF2/FLI1/APOL1/TGFB3/PTPN22/CASP1/TIGIT/NOS3/TNFRSF1B/IL10/HLA-C/PTPN6/CD69/ITGAL/CD48/MYD88/PTGS1/CD180/PADI2/SYK/…
C0340044	Acute exacerbation of chronic obstructive airways disease	41	-0.70997	-2.17967	9.51974e-05	0.0201275	0.0155948	1214	tags=44%, list=7%, signal=41%	CASP1/ALB/MUC1/CXCL10/IL18/IL1B/PTPRC/IL6/ANPEP/C1QC/FCGR3B/LITAF/FCGR3A/ACE2/CD28/CXCL8/COL4A5/ALAS2
C0153398	Hypopharyngeal Cancer	41	-0.684015	-2.09998	9.83186e-05	0.0204227	0.0158236	2351	tags=41%, list=13%, signal=36%	MALAT1/CDKN2A/SOX2/TP53/SLC6A8/LYVE1/ADH1B/ACACB/SPARC/MIR4451/IL6/TWIST1/NGFR/CD44/BCL2A1/S100A9/NLRP2
C0742343	Acute Chest Syndrome	298	-0.525669	-2.12689	0.000120025	0.0240864	0.0186623	2742	tags=38%, list=15%, signal=32%	LEPR/NFKB1/PLAT/NFIC/DNER/TFPI/CCL2/PON1/ABCC11/PCSK9/MIR3149/PPARA/IL6R/CIITA/RNH1/RBPJ/GSTM1/HSPA1A/GABPA/TP53/ACSL5/KDR/THBS1/IRAK3/IRF1/SELPLG/CETP/OLR1/GLI3/LRRC32/AGER/STAT5A/EDN1/HYAL2/CCL5/ABCG1/PEAR1/NFE2L2/AGT/CD14/ANXA1/TGFB1/HBA2/UCP2/P2RY12/TGFB3/ALOX5/PTPN22/CASP1/LIPA/NOS3/IL10/BEST1/ABCB1/APOB/ICAM1/HLA-C/ACACB/ALB/ALCAM/ZC3H12A/PTGS1/HBA1/HLA-B/CSF3/HLA-DRB1/IL18/HCP5/LPA/HLA-A/M…
C0278764	Adult Burkitt Lymphoma	362	-0.48685	-1.99261	0.000118596	0.0240864	0.0186623	3191	tags=32%, list=18%, signal=27%	CXADR/ASPG/CXCL12/RASSF1/BMP6/RBL2/CDK2/ERN1/PIGA/PCBP1/INSR/TAP1/PSMB8/NAGLU/DAP/NFKB1/DNER/CAPG/ABL1/TLR9/EPS8/MCL1/NFKB2/NCAM1/CD81/NFATC2/RHOA/TFRC/DHRS9/CAT/CDKN2A/DUSP16/SLC16A3/LMO2/TNFRSF13C/TP53/ZFP36L2/CDCA7L/GPER1/CDKN2B/ZC3H12D/CDK6/ID4/GNA13/TNFSF8/EBI3/GATA2/RUNX1/PIK3AP1/FANCB/MCM2/DLC1/VAV1/LGALS9/BIRC5/PHGDH/NOTCH1/GLI1/TGFB1/BIRC3/FLI1/GMNN/ALOX5/PLIN2/TCF7L1/DOK1/IL10/CD58/PPP1…
C0278147	Radicular pain	16	-0.798744	-2.02279	0.000129633	0.0255809	0.0198202	762	tags=38%, list=4%, signal=36%	SPARC/IL1A/IL1B/IL6/GRAP2/CXCL8
C0220633	Uveal melanoma	295	-0.520518	-2.0979	0.00014699	0.0282052	0.0218535	2734	tags=25%, list=15%, signal=22%	NFKB1/RAB31/DPYSL2/TRPV1/DNER/TFPI/CCL2/RHPN1-AS1/KIF15/GRN/TIMP3/KCTD12/HSPB1/NFKB2/SLC2A1/CIITA/CDKN2A/CYSLTR1/TP53/S100A2/EIF1/CDKN2B/EIF1AX/GAB2/CPOX/PRX/OXER1/RUNX1/NES/RASEF/GFAP/TNFRSF10D/ANGPTL4/GLI1/HSPG2/ABCG2/ABCB1/ICAM1/B2M/BRCA1/ITGAL/ALCAM/MCAM/HK2/CD68/CXCL10/HLA-A/THBS2/CNKSR3/BTNL9/SPARC/IL1A/EFS/ANGPT2/MAGT1/TNFSF10/TP63/PERP/IL1B/IFNA13/RASGRP3/ITGB2/MIR155HG/IL6/CAV1/SOX10/LGR…
C0409974	Lupus Erythematosus	433	-0.468699	-1.95322	0.000147696	0.0282052	0.0218535	2759	tags=30%, list=15%, signal=26%	CFH/SUV39H1/NFKB1/DNER/CCL2/ABCD1/RSPO1/TLR9/C1QL1/IRAK4/GRN/BTG3/TIMP3/MCL1/MRC1/PON1/RO60/TRIM21/CIITA/AFF1/IER3/CAT/CD1D/BCHE/ANXA2/GPER1/CD52/SLC12A9/IRF6/IFI16/GSTP1/WNK1/BST2/LBR/TLR5/TMED7/AGER/TSPO/FCGR2B/NEAT1/IFIH1/TRIM38/C1R/ITGAM/TLR7/TNFAIP3/ABCA1/LGALS9/BDH2/PHGDH/CD14/NOTCH1/TGFB1/HSPG2/NCF2/FLI1/APOL1/TGFB3/PTPN22/CASP1/TIGIT/NOS3/TNFRSF1B/IL10/ICAM1/TAGLN2/HLA-C/PTPN6/CD69/ITGAL/…
C0796074	MOHR-TRANEBJAERG SYNDROME	79	-0.739069	-2.53863	0.000153162	0.0287106	0.0222451	174	tags=4%, list=1%, signal=4%	AQP1/ARHGEF5/XIST
C0026985	Myelodysplasia	164	-0.618358	-2.35129	0.000155192	0.0287106	0.0222451	1785	tags=18%, list=10%, signal=16%	GATA2/SAMD9/RUNX1/FANCB/CD34/HLA-DPB1/CD14/BUB1/WAS/TGFB1/MECOM/ABCB1/CDA/BRCA1/HLA-E/CSF3/HLA-DRB1/IL18/ZRSR2/DLL1/CSF3R/PTPRC/NAGS/IL6/CSF1R/HPGDS/U2AF1/GRAP2/XIST
C1298180	Single tumor	55	-0.801656	-2.5979	0.00016088	0.0293048	0.0227055	1027	tags=16%, list=6%, signal=15%	PDE11A/ALB/S100B/IFNA13/TLR4/CD40/IFNA2/KDM5C/XIST
C1096155	Macrophage Activation Syndrome	44	-0.706043	-2.18141	0.000163575	0.0293443	0.0227361	1789	tags=50%, list=10%, signal=45%	EBI3/IL1R1/TLR7/PRF1/TNFRSF1B/IL10/ALB/STXBP2/CXCL10/CSF3/IL18/S100B/IL1A/IL1B/IFNA13/ADA/TLR4/IL6/NLRC4/SLC26A5/CD163/CXCL11
C0033770	Prune Belly Syndrome	69	-0.785749	-2.64721	0.000173951	0.029849	0.0231271	1161	tags=30%, list=6%, signal=29%	TNFRSF1B/IL10/A2M/ICAM1/BCL2L11/ALB/LIFR/CD68/PECAM1/SELE/ANGPT2/SERPINA1/IL1B/IFNA13/EDIL3/IL6/ANPEP/CD40/MOG/S100A9/XIST
C0041318	Tuberculosis, Meningeal	44	-0.660691	-2.04128	0.000172017	0.029849	0.0231271	2759	tags=45%, list=15%, signal=39%	CFH/CCL2/TLR9/NCAM1/CAT/SAA2/VSX1/ALOX5/IL10/CXCL10/CSF3/DLL1/IL1B/ADA/TIMP1/IL6/TLR2/SIGLEC14/CXCL8/TTR
C3853962	Enterovirus 71 infection	17	-0.781082	-2.01337	0.00016906	0.029849	0.0231271	3365	tags=82%, list=19%, signal=67%	OAS3/THBD/TLR3/SCARB2/IRAK3/SELPLG/IFIH1/TLR7/NOS3/IL10/CXCL10/IL18/IFNA13/CXCL8
C1384583	Congenital absence of germinal epithelium of testes	55	0.884433	2.71296	0.000181841	0.0307571	0.0238307	2	tags=4%, list=0%, signal=4%	USP9Y/DDX3Y
C0030305	Pancreatitis	362	-0.482129	-1.97329	0.000193604	0.0318372	0.0246676	2745	tags=33%, list=15%, signal=28%	PCCB/LEPR/NFKB1/MEFV/TRPV1/CCL2/BCKDHB/SOX9/TLR3/RCBTB1/ND5/MIR30A/IER3/CDKN2A/CYTB/PIEZO1/CRISPLD2/PLAUR/GSTM1/HSPA1A/GABPA/ND4/RIPK3/TP53/STXBP3/ANXA2/HTRA1/CAVIN1/GSTP1/CD4/WNK1/GHRL/ELK3/AHR/EPHX1/CFTR/ITGAM/EDN1/FGL2/CCL5/EPCAM/SLC12A2/SIRT2/NFE2L2/HLA-DPB1/CD14/TGFB1/FLI1/DUSP10/LMNA/HSPA1B/PTPN22/IKZF1/CASP1/ADH1B/IL10/A2M/ICAM1/TYMS/TFEB/ALB/CD69/MUC1/MYD88/SLC25A13/IFITM3/CD68/HLA-B/HLA-…
C1332271	Perianal Squamous Intraepithelial Neoplasia	41	-0.631492	-1.93874	0.000193426	0.0318372	0.0246676	2545	tags=44%, list=14%, signal=38%	MRC1/CDKN2A/TP53/S100A4/SLC12A9/AHR/MCM2/NOTCH1/PLIN2/IL10/HIPK2/ITGB4/AQP3/TLR4/CD40/KLF4/MAL/CD44
C0162538	Immunoglobulin A deficiency (disorder)	44	-0.644122	-1.99009	0.000205787	0.0329556	0.0255342	1726	tags=48%, list=10%, signal=43%	ICOSLG/TGM2/IFIH1/HLA-DPB1/TGFB1/PTPN22/NFATC1/IL10/MUC1/SYK/HLA-B/HLA-DRB1/HLA-A/LAIR1/IL6/MBP/HLA-DQB1/HLA-DQA1/C4B/IKZF3/C4A
C0079474	Hallopeau-Siemens Disease	41	-0.628503	-1.92956	0.000205973	0.0329556	0.0255342	2464	tags=49%, list=14%, signal=42%	DCN/XPC/CAT/CDKN2A/TP53/THBS1/TAGLN/ITGB1/TGM2/FCGRT/TGFB1/IGFBP3/APOB/HBEGF/CD68/IL1A/MSC/PRSS55/KLF4/CD44
C0035450	Rheumatoid Nodule	16	-0.790678	-2.00236	0.000208911	0.0329801	0.0255531	2626	tags=69%, list=14%, signal=59%	TLR9/IL4R/IL10/HLA-DRB1/IL18/IL1A/SELE/IL1B/PDCD1LG2/VCAM1/SLC11A1
C0151450	Secondary SjC6gren's syndrome	16	-0.790476	-2.00185	0.000215339	0.0335475	0.0259928	2403	tags=69%, list=13%, signal=60%	TRIM21/IFI16/IL10/ICAM1/CXCL10/HLA-DRB1/HLA-A/SELE/IL6/VCAM1/HLA-DRB5
C0020443	Hypercholesterolemia	396	-0.466787	-1.9337	0.000221168	0.0340082	0.0263497	2679	tags=32%, list=15%, signal=28%	CCL2/CAPG/RSPO1/UBIAD1/TLR9/PON1/PCSK9/PPARA/MGAM/SLC11A2/RHOA/TFRC/WASHC5/CAT/PYGL/ESRRB/BCHE/SIM2/SORT1/HSPA1A/GABPA/ALOX15B/SAR1B/MYLIP/ANXA2/GPER1/BACE1/KDR/THBS1/RAB9A/TJP1/PON2/NCF1/CETP/FLT1/OLR1/AGER/TSPO/GJA1/MYLK/ITGAM/EDN1/OCLN/GFAP/CCL5/ABCG1/ABCA1/NFE2L2/AGT/NOTCH1/ABCC2/SREBF1/TGFB1/PSEN1/NPC2/LAT2/TREM2/LMNA/HSPA1B/MPEG1/CES1/ABCG2/LIPA/NOS3/TNFRSF1B/IL10/CHRNA3/ABCB1/APOB/ICAM1/AD…
C0018054	Gonadal Dysgenesis, 46,XY	21	0.949792	2.61028	0.000244577	0.0371255	0.028765	8	tags=10%, list=0%, signal=10%	DDX3Y/ZFY
C0151650	Renal fibrosis	455	-0.442471	-1.84831	0.000272599	0.0408553	0.0316549	3154	tags=32%, list=17%, signal=27%	SMAD4/CXCL12/YAP1/RPS6KA1/BMP6/CD226/PKD2/DECR1/UTRN/PTGDR2/PYCARD/SNAI1/EDA/NDRG2/LEPR/NFKB1/PLAT/DNER/CCL2/CAPG/MOB1A/ABL1/SOX9/SYVN1/FERMT2/FUT8/RAP1A/LTB4R/MLKL/PPARA/DCN/SETD7/PLD4/SLC2A1/TFRC/CAT/IL6ST/WWTR1/GABPA/RIPK3/TP53/TMEM45A/KDR/THBS1/KAT2B/S100A4/YBX1/IL4R/TRAM1/GLI3/TMED7/CFTR/AQP4/AGER/ITGA5/RUNX1/TGM2/GJA1/DAPK2/TGFBR1/MSN/ZEB2/ICAM3/C1R/ITGAV/EDN1/SIRT2/NFE2L2/AGT/HAVCR1/GLI1/T…
C0242723	Parasitemia	109	-0.612453	-2.22276	0.000280748	0.0415507	0.0321936	2703	tags=41%, list=15%, signal=35%	ENOSF1/CCL2/TLR9/SYVN1/RAP1A/CD81/SLC2A10/TP53/FHL5/AHR/TSPO/FCGR2B/FLT3LG/CD34/CD14/HAVCR2/CASP1/IL10/ICAM1/MYD88/CXCL10/HLA-B/SLCO2B1/IL1A/ANGPT2/IL1B/CD55/IFNA13/PDCD1LG2/TLR4/IL6/CD9/CCR5/ABO/CD40/TLR2/HBB/FCGR3B/FCGR3A/FCGR2A/CD28/HSD11B1/CD44/SERPINA3/COL4A5
C0748355	Acute respiratory distress	109	-0.56108	-2.03632	0.000296454	0.042805	0.0331655	3682	tags=50%, list=20%, signal=40%	RELA/PIK3CG/EPAS1/STAT3/CXCR4/TIMELESS/MT3/THBD/RENBP/SERPING1/P2RX7/NFKB1/TLR3/PPARA/DCN/SLC2A10/PLAUR/GABPA/MAPKAPK2/SELPLG/HADHA/WNK1/PLCL1/CFTR/AGER/TSPO/MYLK/SLC12A2/NFE2L2/AGT/HAVCR1/TGFB1/IGFBP3/NOS3/IL10/ICAM1/MUC1/CXCL10/KL/IL18/VWF/IL1A/ANGPT2/SERPINA1/IL1B/TLR4/IL6/TREML1/CD40/NDRG1/ARHGEF5/ANLN/ACE2/CXCL8/COL4A5
C4505456	HIV Coinfection	109	-0.553878	-2.01018	0.000296454	0.042805	0.0331655	3699	tags=37%, list=20%, signal=29%	PPIB/SIRT1/CD209/ATF7IP/RAB11B/PTCH1/ARAP3/CXCL12/ARHGAP4/IL7R/LYN/CCL2/TLR3/ARHGDIB/HSPB1/PCSK9/RAB32/BAG3/IL4R/CD14/BIRC3/SMIM1/IL10/CLIC1/HLA-C/ALB/CXCL10/HLA-B/SERPINA1/CX3CR1/IL1B/IFNA13/IL6/FCGR1A/FCGR3B/U2AF1/FCGR3A/CD163/CD28/SLC11A1
C0238013	Invasive aspergillosis	40	-0.640397	-1.96652	0.000301358	0.0429889	0.033308	1871	tags=45%, list=10%, signal=40%	TLR1/TLR5/PARP9/TLR7/CD34/ANXA1/MUC1/SYK/CXCL10/CYBB/S100B/IL1A/IL1B/CLEC7A/TLR4/TLR2/NOD2/CXCL8
C0027059	Myocarditis	219	-0.551227	-2.1705	0.000322855	0.0449718	0.0348443	2707	tags=36%, list=15%, signal=31%	MEFV/TFPI/CCL2/ABCD1/MALAT1/TLR9/GRN/TLR3/RAP1A/HSPB1/F2R/PPARA/NCAM1/MIR30A/TRIM21/SLC2A1/SLC2A10/GABPA/RIPK3/GCLC/IRF1/TLR5/EBI3/AQP4/TSPO/GJA1/DAPK2/MSN/ITGAM/EDN1/FGL2/TLR7/TNFAIP3/FUT4/NFE2L2/LGALS9/AGT/TGFB3/IL10/MIR98/IFNGR1/ITGAL/HBEGF/MYD88/CD68/CXCL10/GPRC5B/CSF3/TFPI2/THBS2/SPARC/IL1A/KLF2/GJA5/TMBIM1/CX3CR1/IL1B/IFNA13/PTPRC/ITGB2/CSF1/TLR4/IL6/TREM1/CD40/MBP/IFNA2/BCL2L12/IL21R/HLA-D…
C0346989	Secondary malignant neoplasm of peritoneum	44	-0.617176	-1.90684	0.000320281	0.0449718	0.0348443	2912	tags=43%, list=16%, signal=36%	CXADR/MSLN/EPHA2/VCAN/S100A4/CPOX/SIX1/FLT1/GLI1/TGFB1/ICAM1/MUC1/GPC3/TIMP1/FOLH1/TWIST1/CXCR2/CXCL1/CXCL8
C0011603	Dermatitis	373	-0.469792	-1.92946	0.000341453	0.0466158	0.0361181	2727	tags=31%, list=15%, signal=27%	PLAT/TRPV1/CCL2/TLR9/GRN/HLA-DMB/TLR3/MRC1/LTB4R/PPARA/TRIM21/AKR1C3/CAT/CYTB/KLK5/CARD14/RBPJ/PLAUR/HSPA1A/GABPA/TP53/SLC6A8/GPER1/THBS1/IL32/TRPV3/CFLAR/CD109/IL4R/RTTN/PARP14/WNK1/CPOX/AHR/GLI3/IL1R1/AGER/TSPO/ITGB1/TGM2/IFIH1/ITGAM/STAT5A/EDN1/CCL5/CERS3/TLR7/TNFAIP3/CD300LF/ABCA1/RAC2/NFE2L2/LGALS9/PSTPIP1/ANXA1/NOTCH1/CD74/TGFB1/PLAAT4/BIRC3/PTGDS/HSPA1B/ALOX5/PTPN22/DSP/CASP1/OSM/IL10/ACKR…
C3714772	Recurrent fevers	41	-0.616419	-1.89246	0.000342532	0.0466158	0.0361181	3416	tags=49%, list=19%, signal=40%	ADA2/SLC29A3/ORAI1/PSMB8/MEFV/IBA57/ABCD1/GALC/TNFAIP3/QDPR/LIFR/PSMB9/STXBP2/CSF3/IL1A/IL1B/PMP22/NLRC4/NOD2/IL2RG
C1302401	Adenoma of large intestine	356	-0.470885	-1.92137	0.000353084	0.0475059	0.0368077	3127	tags=31%, list=17%, signal=26%	GREM1/PCAT1/TXNDC5/CXCL12/RASSF1/LINC00511/SOX17/NAT1/PTGDR2/PYCARD/TMEM258/INSR/SNAI1/IGF2/NDRG2/LEPR/EPS8/MRC1/DCN/TRIM21/SLC2A1/RNH1/XPC/CAT/CDKN2A/KLK5/BMP5/GSTM1/GABPA/TP53/GCLC/ACRBP/ALDH1A1/GSTP1/SMAD6/CPOX/EPHX1/FKBP5/AGER/TSPO/HPGD/PRKCQ-AS1/SHMT1/EPCAM/TEAD4/NFE2L2/CYP4F3/ABCC2/TANC1/CD74/GLI1/TGFB1/SNORD14E/PREX1/RIPOR3/ALOX5/ABCG2/ADH1B/IL10/CD58/ABCB1/PPP1R13L/TYMS/SLC25A21/ALCAM/MUC…
C0520743	Mediastinal lymphadenopathy	17	-0.76844	-1.98079	0.00036116	0.0475125	0.0368129	1892	tags=47%, list=10%, signal=42%	NCF1/BIRC3/NCF2/PTPN22/CYBB/HLA-DRB1/CYBA/NCF4
C0023484	Leukemia, Plasma Cell	41	-0.614271	-1.88587	0.000359343	0.0475125	0.0368129	2570	tags=41%, list=14%, signal=36%	CXCR4/RASSF1/TIMP3/NCAM1/CDKN2A/PHF19/TP53/CDKN2B/NES/PLIN2/ICAM1/FLT4/HLA-A/IL6/SOCS3/SFRP1/CD40
C0041956	Ureteral obstruction	306	-0.51359	-2.07254	0.000365735	0.0475857	0.0368696	2734	tags=34%, list=15%, signal=29%	NFKB1/MEFV/CCL2/HEY2/SOX9/NOTCH3/PIF1/LTB4R/MLKL/F2R/SLC11A2/SLC2A1/CAT/CDKN2A/GABPA/RIPK3/TP53/NLGN3/KDR/THBS1/KAT2B/S100A4/IRAK3/RPL10/WNK1/TMED7/CFTR/RUNX1/TGM2/TGFBR1/MSN/BMP2/HPGD/EDN1/CCL5/NFE2L2/AGT/HAVCR1/GPNMB/TGFB1/UCP2/PTGDS/KLF15/APOL1/ALOX5/CASP1/OSM/NOS3/IL10/FOXC1/C5AR1/ENG/HIPK2/FOXO1/KL/RGCC/IL18/CBR1/FLT4/EMCN/S100B/SGK1/ADAMTS1/PECAM1/ID1/IL1A/ANGPT2/WNT11/SDC4/CDH1/IL1B/MSC/CS…
C0024301	Lymphoma, Follicular	361	-0.48223	-1.97249	0.000370077	0.0476273	0.0369018	3775	tags=38%, list=21%, signal=30%	BRCA2/EP300/CIB1/WRN/NXT1/TAP2/PIK3CG/HVCN1/SIRT1/STAT3/SPN/CDK4/CXCR4/TPT1/ITGAX/PLSCR4/ENTPD1/CXADR/LCP2/CXCL12/TRRAP/SERPING1/IFI27/MARCHF8/LPP/CD226/PDLIM5/AIF1/ARID1A/IL7R/PATZ1/DAP/ROR1/SLC35B2/CCL2/ABL1/MCL1/PON1/NCAM1/SLC2A1/CDKN2A/CARD11/GSTM1/KDSR/LMO2/TP53/MYLIP/DOCK2/KDR/CDKN2B/ZC3H12D/TNFRSF10A/ALDH1A1/IL4R/PDGFRA/GSTP1/MNDA/GNA13/TMED7/ACVRL1/TSPO/FCGR2B/TGM2/EBF1/STAT5A/NAPSA/CCL5/…

## Sheet: hippocampus_gsea
ID	Description	setSize	enrichmentScore	NES	pvalue	p.adjust	qvalue	rank	leading_edge	core_enrichment
GO:0007549	dosage compensation	29	-0.959684	-2.54759	4.93759e-09	1.7029e-05	1.38553e-05	3	tags=10%, list=0%, signal=10%	MACROH2A2/TSIX/XIST
GO:0009048	dosage compensation by inactivation of X chromosome	27	-0.964438	-2.51656	8.37492e-09	1.7029e-05	1.38553e-05	3	tags=7%, list=0%, signal=7%	TSIX/XIST
GO:0040029	epigenetic regulation of gene expression	148	-0.746919	-2.48237	6.90191e-09	1.7029e-05	1.38553e-05	721	tags=5%, list=4%, signal=5%	H3C2/H3C3/TFAP2C/H3C7/H3C10/TSIX/XIST
GO:0009617	response to bacterium	486	-0.557758	-2.02986	4.28174e-08	6.52965e-05	5.31274e-05	3006	tags=38%, list=16%, signal=33%	HMCN1/LY96/NOCT/LDOC1/ABCD2/TLR1/CASP4/BCR/HLA-E/KMO/CASP3/CA3/THPO/ACE/PCK2/IL6R/CD274/PRKCA/TNIP2/PLAA/MAOB/BNIP3/HMGB2/LYPD8/MR1/ROMO1/BCL10/PLSCR3/NFKBIA/CD4/CDK4/LRAT/IL10RA/NR4A1/FAU/GPX1/IKZF3/OPRK1/ASS1/H2BC4/PLSCR4/TRIM6/PTGER4/CA5B/NOTCH2/RIPK2/MMRN2/FAM20A/FCER1G/NLRP3/FKBP5/SBNO2/IL27RA/CD1D/NR1D1/HERC6/ARID5A/TAP2/OCIAD2/CD55/MAP2K3/B3GALT5/AXL/C2/GBP4/H2BC12/C5AR1/FCGR2B/VIM/TIMP4/B…
GO:0032496	response to lipopolysaccharide	270	-0.612133	-2.13331	7.26024e-06	0.00738125	0.00600562	3214	tags=42%, list=18%, signal=35%	CASP8/SCIMP/HAVCR2/EDNRB/MRC1/SASH1/LY96/NOCT/LDOC1/BCR/KMO/CASP3/THPO/ACE/PCK2/CD274/PRKCA/TNIP2/PLAA/MAOB/HMGB2/BCL10/PLSCR3/NFKBIA/CDK4/IL10RA/NR4A1/OPRK1/ASS1/PLSCR4/TRIM6/PTGER4/RIPK2/NLRP3/SBNO2/NR1D1/ARID5A/CD55/MAP2K3/AXL/VIM/TIMP4/IL18/WNT5A/TLR2/SPI1/CD14/CD80/GJB2/CD36/LYN/MPO/CXCL5/PTPN22/TNIP3/GHSR/HAMP/TRIB1/NOS3/DIO2/CITED1/CSF2RB/BMP6/GCH1/GFI1/CCL3/ABCA1/SPON2/FOS/PTGIR/CCL2/SELP…
GO:0002237	response to molecule of bacterial origin	286	-0.611286	-2.13261	6.19608e-06	0.00738125	0.00600562	3214	tags=42%, list=18%, signal=35%	CASP8/SCIMP/HAVCR2/EDNRB/MRC1/SASH1/LY96/NOCT/LDOC1/TLR1/BCR/KMO/CASP3/THPO/ACE/PCK2/CD274/PRKCA/TNIP2/PLAA/MAOB/HMGB2/BCL10/PLSCR3/NFKBIA/CDK4/IL10RA/NR4A1/OPRK1/ASS1/PLSCR4/TRIM6/PTGER4/RIPK2/NLRP3/SBNO2/NR1D1/ARID5A/TAP2/CD55/MAP2K3/AXL/C5AR1/FCGR2B/VIM/TIMP4/IL18/WNT5A/TLR2/SPI1/CD14/CD80/GJB2/CD36/LYN/B2M/MPO/CXCL5/PTPN22/TNIP3/GHSR/HAMP/TRIB1/NOS3/DIO2/CITED1/CSF2RB/BMP6/GCH1/GFI1/CCL3/ABCA…
GO:0030312	external encapsulating structure	469	-0.511979	-1.87074	2.16076e-05	0.016465	0.0150343	2562	tags=34%, list=14%, signal=30%	SHH/COL17A1/S100A10/COL14A1/HSP90AA1/POMZP3/NPPA/BCAM/COL1A1/OTOL1/HTRA1/LAMA2/PODN/FGL1/LAMC2/P3H2/ANGPT1/ANGPTL7/USH2A/RTN4RL1/NDP/LRRC3B/HPX/CLU/LGALS1/COL6A1/FREM2/ANGPTL4/MMRN2/ANXA2/CTSS/THBS4/GPC6/CD151/S100A6/ANOS1/SPON1/ADAMTS15/GPC4/COL1A2/LINGO1/WNT5B/COL22A1/WNT2/BGN/RTN4RL2/COL5A1/NID1/FGL2/SERPING1/KAZALD1/COL3A1/TGFB1I1/GPC5/POSTN/TIMP4/MATN1/ABI3BP/LAMC1/CCBE1/TNN/FCN3/SNED1/CCN2/…
GO:0070820	tertiary granule	142	-0.57387	-1.89784	0.000100567	0.0255439	0.0233244	2457	tags=39%, list=13%, signal=34%	LTF/CSTB/NRAS/SIGLEC5/NCKAP1L/PTAFR/KCNAB2/SLC2A3/CYBB/ATP6V0C/CD53/ILF2/QSOX1/ATP8B4/CD300A/CEACAM1/CD58/CANT1/LAIR1/OLFM4/QPCT/OLR1/STOM/PLAU/SIGLEC14/FTH1/ALDOC/CTSS/FCER1G/CD55/ANO6/TNFAIP6/CHIT1/DOK3/B2M/PKP1/GPR84/MGAM/DSP/LGALS3/CNN2/SLC11A1/HBB/LYZ/PRSS3/CHRNB4/FPR1/CDA/CD177/FPR2/FCAR/LRG1/CLEC5A/PPBP/CXCL1
GO:0031012	extracellular matrix	468	-0.51246	-1.87347	7.81779e-05	0.0255439	0.0233244	2562	tags=34%, list=14%, signal=30%	SHH/COL17A1/S100A10/COL14A1/HSP90AA1/POMZP3/NPPA/BCAM/COL1A1/OTOL1/HTRA1/LAMA2/PODN/FGL1/LAMC2/P3H2/ANGPT1/ANGPTL7/USH2A/RTN4RL1/NDP/LRRC3B/HPX/CLU/LGALS1/COL6A1/FREM2/ANGPTL4/MMRN2/ANXA2/CTSS/THBS4/GPC6/CD151/S100A6/ANOS1/SPON1/ADAMTS15/GPC4/COL1A2/LINGO1/WNT5B/COL22A1/WNT2/BGN/RTN4RL2/COL5A1/NID1/FGL2/SERPING1/KAZALD1/COL3A1/TGFB1I1/GPC5/POSTN/TIMP4/MATN1/ABI3BP/LAMC1/CCBE1/TNN/FCN3/SNED1/CCN2/…
C1969372	Tubulointerstitial fibrosis	261	-0.660793	-2.30265	2.32228e-09	9.20706e-06	7.11188e-06	2646	tags=31%, list=14%, signal=27%	SOAT1/TXN/DUSP1/COLEC11/MUC1/COL1A1/GCLM/IL33/HIF1A/C3AR1/ANGPT1/MAP3K5/FOXC1/LAYN/FERMT2/LOC102724560/SNAI1/PRSS55/TXNIP/EGFR/FST/NLRP3/CDKN1A/TTR/STAT3/NRK/BGN/C5AR1/STAT1/NIBAN1/VIM/PTGDS/CLEC11A/CCN2/IL18/HGF/CXCL12/B2M/PKHD1/KLF5/PRRX1/ADAMTS1/S100A4/EGR1/PLPP3/SPARC/SESN2/NOS3/BSND/HSPB1/GPNMB/MSC/CAV1/CCL2/ANGPT4/MYC/AGTR1/IL1A/SPP1/TLR4/SDC4/LGALS3/ANGPT2/NOD2/SERPINE1/HES1/MYD88/LOX/MIR3…
C0023267	Fibroid Tumor	354	-0.618804	-2.21587	8.68035e-10	9.20706e-06	7.11188e-06	2933	tags=32%, list=16%, signal=28%	PSMB9/TP53/ACTB/PLAAT4/NLRC5/VWF/CASP3/ACE/FGF2/EGF/LAMB1/CD274/NR4A3/TES/TXN/SHH/IGFBP2/NCOR2/ITGAV/COL1A1/SNURF/CALD1/ADCY10/NES/HIF1A/PECAM1/ANGPT1/TACR3/ACTG1/NANOG/FERMT2/S100A11/PLIN2/EGFR/FST/CDKN1A/MEST/NGF/SLC3A2/ADAMTS15/FGFR3/NTS/ESR2/WNT5B/FGFR1/COL3A1/PBX3/CCN2/IL18/ADGRV1/GJA1/AR/INHBA/MPO/F3/SORD/PTPN22/TNFSF10/S100A4/EGR1/EGR2/HCAR2/NOS3/TNC/KLF11/SARDH/MCL1/ATF3/CAV1/CCL2/IFI27/A…
C0042133	Uterine Fibroids	478	-0.56708	-2.06077	1.71077e-09	9.20706e-06	7.11188e-06	2933	tags=29%, list=16%, signal=25%	PSMB9/BCR/TP53/ACTB/FZD4/PLAAT4/NLRC5/CASP3/ACTRT3/ACE/FGF2/IGFBP5/EGF/LAMB1/CD274/TMED7/NR4A3/TES/TXN/ITGA5/IGFBP2/NCOR2/ITGAV/ORC5/NPPA/COL1A1/SNURF/CALD1/ADCY10/NES/HIF1A/TACR3/ACTG1/NIPAL1/NANOG/FERMT2/PLIN2/PRSS55/EGFR/FST/FKBP5/CDKN1A/NRG1/MEST/NGF/SLC3A2/ADAMTS15/NTS/ESR2/WNT5B/FGFR1/CXCL14/CYP24A1/COL3A1/VIM/POSTN/FGFR4/PBX3/CCN2/IL18/ADGRV1/GJA1/CXCL12/AR/PCOLCE/GJB2/INHBA/WNT4/MPO/F3/SO…
C0021368	Inflammation	367	-0.606795	-2.17703	3.88165e-09	1.15421e-05	8.91553e-06	3089	tags=44%, list=17%, signal=38%	PPARG/CTSB/CXCL16/LTB4R/PDGFRB/TNFSF15/PLA2G4D/CD83/CYP7B1/PLAT/CEACAM1/PTPN1/EHF/TP53/AQP8/VWF/PLA2G4A/FGF2/HSPD1/WDR1/IL1RAP/EGF/FLT3LG/PLAA/BDKRB2/ACKR2/HSP90AA1/MUC1/IL33/HIF1A/C3AR1/PLAU/ALOX5/PECAM1/ANGPT1/TACR3/ALOX5AP/CLU/NTRK2/PTGER4/TXNIP/TNFSF13B/PTN/SULT2B1/EGFR/CD3E/NLRP3/CDKN1A/NRG1/BST1/CD28/STAT3/PROCR/NGF/KYNU/CXCL14/IL15/EIF4EBP1/SERPING1/C5AR1/SCUBE2/KLF2/DSG2/TIMP4/HMOX1/TNFAI…
C1136249	Mental Retardation, X-Linked	124	-0.75495	-2.4563	8.89727e-08	0.000211648	0.000163485	1477	tags=14%, list=8%, signal=13%	AFF2/ELK1/MAOA/AR/PAMR1/PLP2/CALCR/IL1A/USP9X/ARSD/IL1B/IL18RAP/NLGN4X/STS/KDM5C/ALAS2/XIST
C0796663	Childhood Testicular Germ Cell Tumor	42	-0.851668	-2.38011	1.5101e-07	0.000299351	0.00023123	374	tags=7%, list=2%, signal=7%	TP63/ESR1/XIST
C0003486	Aortic Aneurysm	210	-0.682501	-2.32885	1.88961e-07	0.000311265	0.000240432	1276	tags=18%, list=7%, signal=17%	AR/MPO/ACTA2/APOE/EGR1/MYH11/OSR1/NOS3/TNC/MSC/SPATC1L/TAGLN/CCL2/AGTR1/FBLN5/SPP1/TLR4/LGALS3/ANGPT2/NOD2/SERPINE1/LOX/EDN1/PTGS2/RGS1/CCL4/ESR1/TNFRSF11B/IL1B/SLPI/IL10/KLF4/THBS1/IL6/S100A12/S100A9/CXCL8/XIST
C0598935	Tumor Initiation	435	-0.561399	-2.03829	2.09359e-07	0.000311265	0.000240432	2706	tags=27%, list=15%, signal=24%	PCK2/EGF/CD274/PRKCA/SOAT1/SPOCK1/SOX4/ITGAV/GLI2/HSP90AA1/MUC1/GSTO1/OLFM4/CDCP1/TRAM1/DLX2/HIF1A/NFKBIA/FOXC1/NANOG/SOX9/WWTR1/RAB37/SNAI1/PTN/EGFR/FST/CENPU/P2RY2/TRPS1/IRS2/NRG1/STAT3/MUL1/NGF/ZNF503/YBX1/FGFR3/NTRK1/EGR3/YAP1/DKK1/PTGIS/VIM/POSTN/ITGB3/LINC00958/HMOX1/SLC16A3/SFN/BCL3/SIX1/ABCB1/HGF/PSD4/MIR27B/CXCL12/ACKR3/PSMB8/CHI3L1/MAOA/AR/ELOVL2/B2M/PARD3/F3/FBP1/LGR6/FOXM1/NRP1/FZD7/S…
C0280324	Laryngeal Squamous Cell Carcinoma	377	-0.582738	-2.08574	4.27851e-07	0.000565428	0.000436758	2065	tags=19%, list=11%, signal=17%	LGALS1/MT1H/SNAI1/NOTCH2/EGFR/NLRP3/CDKN1A/STAT3/FLNA/YBX1/FGFR3/FGFR1/YAP1/GMNN/VIM/POSTN/HMOX1/SLC7A11/WNT5A/TFPI/GJA1/TGFBR3/CXCL5/TNFSF10/FOXM1/MT1X/S100A4/MT1E/NABP1/MIR300/HLA-A/MYCT1/ATF3/FAS/SERPINH1/CAV1/SPON2/CXCR2/HLA-B/IFI27/MYC/STC1/MT1M/MT1A/RGMB-AS1/CYP1A1/CD69/TP63/PTGS2/TIMP1/WEE1/ESR1/CDK1/IL1B/CD163/SLPI/ANXA1/CD44/MMP25/CCN4/IL10/CXCL2/THBS1/ASPG/MIR155HG/GBX2/TFPI2/POTEF/STS/…
C0024143	Lupus Nephritis	371	-0.580955	-2.07867	5.3721e-07	0.000631332	0.000487664	2935	tags=36%, list=16%, signal=31%	SH3BP2/PSMB9/BACH1/ACTB/PLAAT4/LY6E/CASP3/CLEC7A/ACE/RIGI/LAPTM5/CD274/FLT3LG/DUSP1/TNIP2/IFIH1/PON2/MT1G/COL1A1/MYDGF/HNF4A/IL33/HIF1A/C3AR1/EPHX1/PECAM1/IL10RA/CCR1/IL34/HPX/CLU/MT1H/FTH1/MERTK/TNFSF13B/CMIP/ANXA2/TRIM21/CTSS/NLRP3/CDKN1A/TTR/CD28/STAT3/PROCR/CCL3L1/AXL/BGN/SERPING1/DKK1/C5AR1/STAT1/FCGR2B/POSTN/PTGDS/PIM1/FCN3/CCN2/IL18/TFPI/HGF/TLR2/CXCL12/PSMB8/CD80/IFI35/IFI44/JUN/B2M/MPO/M…
C0038525	Subarachnoid Hemorrhage	435	-0.55577	-2.01785	5.83878e-07	0.000631332	0.000487664	3677	tags=38%, list=20%, signal=31%	SLC9A1/CXCL9/S100A1/MEG3/XYLT2/MYLK/AIMP2/PTGS1/CYBB/JAK2/PELI1/ST8SIA2/PLCD1/CTNNB1/TIMP3/IGF1/CLDN3/CBS/ERLIN1/RAP1A/CASP8/EDNRB/MRC1/PPARG/PDGFRB/PLAT/MANF/TP53/ALDH2/VWF/CASP3/ACE/FGF2/HSPD1/NRN1/EGF/IL6R/RIPK1/DDIT3/SHH/FES/SYN1/HSP90AA1/BNIP3/ROMO1/IL33/HIF1A/OLR1/LAMC2/ANGPT1/MAP3K5/GLP1R/THSD1/ERN1/HPX/CLU/HTR1B/LOC102724560/NTRK2/PTGER4/TXNIP/CD109/EGFR/NLRP3/TTR/NRG1/STAT3/ALOX15/ADRB1/…
C0086196	Eczema, Infantile	21	-0.853518	-2.14288	8.4134e-07	0.000769762	0.000594592	536	tags=38%, list=3%, signal=37%	SLC11A1/VNN2/IL1B/CXCL10/IL10/IL6/SELE/S100A8
C0004623	Bacterial Infections	472	-0.539282	-1.9579	8.2323e-07	0.000769762	0.000594592	3506	tags=37%, list=19%, signal=31%	CFLAR/SERPINB9/F2RL1/RSAD2/M6PR/HSPA1B/IL32/CTNNB1/WNT11/IGF1/EZH2/SDC1/ENO1/SEC14L2/GSN/CFH/ILF2/CASP8/NDRG1/PPARG/CXCL16/LY96/CEACAM1/CASP4/HLA-E/CD58/ACTB/CPD/NLRC5/CLEC7A/PLA2G4A/THPO/ACE/FGF2/HSPD1/PLB1/ACOT7/IL1RAP/CD274/SOAT1/ARHGEF28/DUSP1/GPR183/ELK3/ALPK1/COLEC11/RIPK1/JAK3/RASIP1/PON2/HSP90AA1/MSN/MUC1/MYDGF/IL33/HIF1A/NFKBIA/LAMC2/ALOX5/ACTG1/HEBP1/IFNGR1/FAM89A/CLU/ASS1/TNFSF13B/RIPK…
C1334978	Non-Hereditary Clear Cell Renal Cell Carcinoma	14	0.98782	2.40734	1.58398e-06	0.00117749	0.000909535	4	tags=14%, list=0%, signal=14%	KDM5D/UTY
C0000786	Spontaneous abortion	150	-0.71934	-2.39295	1.4035e-06	0.00117749	0.000909535	1776	tags=31%, list=10%, signal=28%	IL5RA/COL1A2/RSPH9/ODAD2/COL5A1/CYP24A1/PCDHA3/PTGIS/IGFBP6/ITGB3/HABP2/AR/IFI35/IFI44/SDF2L1/GNLY/TNFSF10/APOE/IFI6/NOS3/COL13A1/MMP19/AGTR1/PGR/TFRC/IL11/LGALS3/MMP11/ECM2/SERPINE1/IGFBP3/CYP1A1/CD69/LIF/CYP1B1/MGP/IL1B/CD163/CXCL10/ACE2/DNAAF6/COL6A3/EMP1/IL6/CSF3/XIST
C0033027	Preleukemia	17	-0.916657	-2.21449	1.58188e-06	0.00117749	0.000909535	2	tags=12%, list=0%, signal=12%	CYP1B1/XIST
C0398738	Leukocyte adhesion deficiency type 1	79	-0.786322	-2.41462	1.97745e-06	0.00135496	0.00104662	594	tags=14%, list=3%, signal=14%	TEAD4/LINC00707/RPLP0P2/VCAM1/LINC01512/COL4A5/THBS1/TWIST1/DDX3X/CXCL8/XIST
C0151544	Gastrointestinal carcinoma	20	-0.919075	-2.26971	2.05055e-06	0.00135496	0.00104662	2	tags=10%, list=0%, signal=10%	LPA/XIST
C0014060	Encephalitis, St. Louis	199	-0.6714	-2.28977	2.33587e-06	0.00146226	0.0011295	2065	tags=28%, list=11%, signal=25%	LGALS1/MERTK/TNFSF13B/PTN/TRIM21/CD28/STAT3/TAP2/AXL/IL15/STAT1/TASL/FCGR2B/POU4F1/IL18/ELK1/TLR2/ZSWIM2/CD14/CD36/B2M/NFIL3/MIR654/F3/KLF5/PTPN22/AQP4/APOE/CD40/FCGR3A/HSPB1/FAS/CCL2/HLA-B/SELP/CXCR4/TSPO/FCGR1A/NOD2/SERPINE1/TNFAIP3/ESR1/IL1B/FPR1/CXCL10/HLA-DQB1/IL10/TNFRSF4/VDR/IL6/TREM1/GAL/CXCL8/CSF3/XIST
C0004509	Azoospermia	181	0.857186	2.09818	3.05892e-06	0.00181914	0.00140517	84	tags=4%, list=0%, signal=4%	USP9Y/DDX3Y/KDM5D/EIF1AY/AMH/GTF2A1L/SEPTIN12
C0162871	Aortic Aneurysm, Abdominal	463	-0.522093	-1.89744	3.31153e-06	0.00187558	0.00144877	3103	tags=34%, list=17%, signal=29%	FOXO1/PPARG/CTSB/CXCL16/LTB4R/AP2A1/PLAT/EHF/TP53/MFAP4/ACTB/PLAAT4/VWF/SCO2/ACE/FGF2/HSP90B1/HSPD1/RIGI/IL6R/NR4A3/TXN/IFIH1/RIPK1/DDIT3/ADCY10/MYDGF/HNF4A/IL33/HIF1A/PLAU/ALOX5/PECAM1/ANGPT1/ALOX5AP/PLA2G15/GLP1R/SOX9/PRSS55/PTGER4/EGFR/ANXA2/CTSS/NLRP3/CD28/STAT3/CD1D/FLNA/KYNU/TRIP13/COL1A2/ESR2/BGN/MCAM/STAT1/COL3A1/JUNB/FCGR2B/VIM/POSTN/TIMP4/GYPA/HMOX1/FCN3/TNFAIP6/CCN2/IL18/TLR2/CXCL12/PS…
C0017658	Glomerulonephritis	318	-0.592812	-2.09957	3.53824e-06	0.0019129	0.0014776	2877	tags=37%, list=16%, signal=32%	MYL9/PLAAT4/THEMIS2/ACE/HSP90B1/PLB1/EGF/CADM1/CD274/PRKCA/TMEM127/DNAJB9/DDIT3/DTL/S100A10/ACKR2/MSN/MUC1/PDGFD/C3AR1/ALOX5/ALOX5AP/LAYN/GLP1R/ERN1/IKZF3/TRIM21/P2RY2/NLRP3/CD28/STAT3/ALOX15/NGF/NTS/NTRK1/AXL/EIF1/SERPING1/C5AR1/STAT1/COL3A1/JUNB/TGFB1I1/VIM/FAH/ITGB3/CCN2/IL18/IL2RB/ABCB1/HGF/CCN3/JUN/MPO/PAMR1/SLC5A1/APOE/CD40/FCGR3A/NOS3/FCGR2A/HLA-A/GJA5/HSPA5/DCN/FAS/FOXD1/CCL3/ABCA1/FOS/TA…
C0009326	Collagen Diseases	46	-0.765913	-2.19473	4.4399e-06	0.00229601	0.00177352	2152	tags=52%, list=12%, signal=46%	SOX9/TRIM21/NLRP3/COL1A2/C2/WNT5A/COL2A1/PTPN22/HLA-C/FCGR3A/HLA-B/IL1A/CR2/TG/TPO/TNFAIP3/ADAMTS2/MGP/IL1B/DES/EMP1/VDR/IL6/SELE
C0263505	Alopecia universalis	15	-0.922084	-2.16565	8.60638e-06	0.00426518	0.00329458	712	tags=40%, list=4%, signal=38%	HLA-A/AIRE/DSP/IL1B/VDR/XIST
C0017677	Glossitis, Benign Migratory	39	-0.78306	-2.17293	9.14433e-06	0.00435051	0.00336049	1376	tags=38%, list=8%, signal=36%	CD8B/HLA-C/HLA-A/CCL3/HLA-B/IL1A/CCL4/IL1B/CXCL10/ANXA1/IL10/CXCL11/IL6/CXCL1/CXCL8
C1335059	testicular nonseminoma	23	-0.911678	-2.31665	9.9729e-06	0.00456222	0.00352403	417	tags=13%, list=2%, signal=13%	CYP1A1/IL10/XIST
C0685938	Malignant neoplasm of gastrointestinal tract	333	-0.578625	-2.05378	1.05799e-05	0.00466065	0.00360006	2065	tags=20%, list=11%, signal=18%	LGALS1/LOC102724560/TXNIP/EGFR/TTR/STAT3/MUL1/NGF/MIR23C/GPR68/ODC1/WNT2/NID1/AFP/YAP1/NR5A2/CASZ1/IL18/IL2RB/ABCB1/HGF/PSMB8/CHI3L1/CD14/FOXM1/GRP/S100A4/SPARC/IRF1/JAG1/HSPB1/HSPA5/SRPX2/BAG3/MYC/SLC1A2/NRP2/CXCR4/IL11/NOD2/KRT18/ABO/DUOX2/TYMP/LPA/CYP1A1/ALX4/SIGLEC7/PTGS2/TIMP1/CFB/ESR1/WIF1/ANXA1/CD44/IL10/KLF4/CD24/KRT19/VDR/IL6/CYP19A1/S100A9/CXCL8/CSF3/XIST
C0037274	Dermatologic disorders	458	-0.53053	-1.92733	1.24532e-05	0.00528995	0.00408616	3569	tags=38%, list=20%, signal=31%	ITGA1/POFUT1/TGM2/NEDD4/JAK2/COL7A1/POMP/F2RL1/BLVRA/HSPA1B/PELI1/IL32/PLCD1/ZFAND6/SPHK1/IGF1/CLDN3/GTF2H4/AHR/TGM3/CASP8/SKIL/PPARG/TNFSF15/CD83/PLAT/PARP14/FSCN1/ZAP70/BACH1/TP53/HOPX/ACTB/FZD4/CRABP2/PLAAT4/PLA2G4A/TMX1/ACE/RIGI/EGF/CD274/SOAT1/TXN/IFIH1/JAK3/COL17A1/HSP90AA1/GSTO1/LAIR1/ATP2A1/IL33/ABCG2/NFKBIA/OLR1/LAMC2/PECAM1/LRRC59/SIGLEC14/SOX9/USB1/TNFSF13B/EGFR/TRIM21/CD28/MUL1/CD1D/F…
C1290884	Inflammatory disorder	306	-0.588689	-2.07159	1.67819e-05	0.00682152	0.0052692	2607	tags=31%, list=14%, signal=27%	ARHGEF28/ITGA5/RIPK1/ITGAV/MAOB/HSP90AA1/MUC1/GSTO1/MYDGF/IL33/HIF1A/NR4A1/ANGPT1/MAP3K5/PIK3R5/S100A11/MSRB1/RIPK2/EGFR/NLRP3/STAT3/MUL1/PROCR/PSMB10/ARID5A/ARPC1B/BGN/GEM/NR5A2/VIM/POSTN/HMOX1/C5AR2/HYAL2/BCL3/IL18/HGF/TLR2/CXCL12/PSMB8/CHI3L1/B2M/MPO/TNFSF10/HLA-C/AQP4/PSTPIP2/CARTPT/GRP/CD40/HAMP/NOS3/HLA-A/MCL1/CCL2/HLA-B/PRELP/SELP/IL1A/PROC/CXCR4/FCGR1A/SPP1/TLR4/IL11/ZFP36/CHRFAM7A/NOD2/M…
C0220650	Metastatic malignant neoplasm to brain	322	-0.583167	-2.06698	1.73848e-05	0.00682152	0.0052692	1983	tags=19%, list=11%, signal=17%	ANGPTL4/RASD2/EGFR/LOC102724428/HERC5/NRG1/STAT3/BST2/FGFR1/NTRK1/AXL/SH3RF3/AFP/IGFBP6/GYPA/ITGB3/FGFR4/GJA1/CXCL12/ACKR3/AR/PTPN22/TNFSF10/AQP4/CALCR/EGR1/MFSD2A/MIR590/DSC2/NKX2-1/CAV1/MMP19/CCL2/MYC/PGR/TAGLN2/CXCR4/SPP1/ZFP36/ANGPT2/TG/MIP/IGFBP3/LOX/LYPD1/GBP1/TP63/PTGS2/ESR1/VCAM1/SLPI/TNFRSF12A/ANXA1/CD44/NGFR/KLF4/CD24/CYP19A1/SELE/CXCL8/XIST
C0206754	Neuroendocrine Tumors	403	-0.53755	-1.93613	1.77793e-05	0.00682152	0.0052692	2592	tags=25%, list=14%, signal=22%	ELK3/SOX4/RIPK1/HSP90AA1/MUC1/ETFA/GNA12/NES/TRAM1/CRABP1/CDK4/H4C2/ANGPT1/ACTG1/CYYR1/PLA2G15/GLP1R/PGRMC1/KLF6/CLU/NTRK2/TNFSF13B/SCG2/EGFR/TRIM21/CD302/H4C1/STAT3/FLNA/NGF/VCL/SLC3A2/CPE/SLC1A5/NEUROD1/GPR68/NTS/ESR2/NTRK1/ODC1/H4C3/AFP/YAP1/H4C6/POU4F1/H4C9/HMOX1/FGFR4/NTSR2/SNED1/CCN2/H4C14/CXCL12/MAOA/CD36/H4C4/F3/AQP4/LGR6/FOXM1/GHSR/CARTPT/NRP1/GRP/TNC/FAS/TPH1/NKX2-1/CAV1/MYC/IL1A/ACTG2/…
C0018054	Gonadal Dysgenesis, 46,XY	21	0.966378	2.52721	2.55039e-05	0.00777411	0.00600501	61	tags=14%, list=0%, signal=14%	DDX3Y/ZFY/AMH
C0026985	Myelodysplasia	164	-0.681321	-2.28159	2.67803e-05	0.00777411	0.00600501	1472	tags=11%, list=8%, signal=10%	IL18/ABCB1/BRIP1/CD14/CD36/SAMD9/IRF1/GFI1/RUNX1/TFRC/ZRSR2/U2AF1/NAGS/CDA/IL6/DLK1/CSF3/XIST
C0343055	Generalized pustular psoriasis	29	-0.793945	-2.10761	2.94127e-05	0.00777411	0.00600501	1211	tags=48%, list=7%, signal=45%	HLA-C/APOE/HLA-A/CXCR2/IL1A/TLR4/DSP/TNFAIP3/CFB/IL1B/HLA-DQB1/IL6/CXCL1/CXCL8
C1619738	Immune Reconstitution Inflammatory Syndrome	24	-0.806689	-2.08157	2.2407e-05	0.00777411	0.00600501	1472	tags=62%, list=8%, signal=58%	LAMC2/ACTG1/IL18/CD14/FCGR3A/IL7/IL1A/SLC11A1/IL1B/FCGR3B/CXCL10/IL10/VDR/TREM1/CXCL8
C1527352	Hepatic Form of Wilson Disease	22	-0.82106	-2.0748	2.24784e-05	0.00777411	0.00600501	1125	tags=36%, list=6%, signal=34%	APOE/HAMP/LOX/TIMP1/BHMT/IL10/IL6/CXCL8
C0220633	Uveal melanoma	297	-0.586474	-2.05956	2.76744e-05	0.00777411	0.00600501	2908	tags=27%, list=16%, signal=23%	TP53/ACTB/FZD4/PTP4A3/MAGT1/FGF2/CANT1/EGF/CD274/SULF2/PRKCA/CIB1/HSP90AA1/RELB/GNA12/NES/HIF1A/ABCG2/CDK4/ANGPT1/NXT1/KCTD12/OCM/NTRK2/ANGPTL4/EGFR/RAB31/CDKN1A/STAT3/NGF/EIF1/YAP1/MCAM/VIM/TFPI/ABCB1/CXCL12/ACKR3/CD80/BTNL9/B2M/F3/LIPG/TNFSF10/LGR6/WARS1/SPARC/SESN2/HLA-A/HSPB1/CAV1/CCL2/NFKB2/RUNX1/MYC/IL1A/CXCR4/SSTR1/SPP1/ANGPT2/TRPM8/PERP/GLI1/TP63/CCN1/EIF1AX/IL1B/CD163/CXCL10/BRS3/DES/CD4…
C2955673	Urate nephropathy	13	-0.864954	-1.96903	2.8431e-05	0.00777411	0.00600501	1935	tags=77%, list=11%, signal=69%	NLRP3/NRK/IL18/CXCR2/PTGS2/IL1B/IL6/SLC22A2/CXCL1/CXCL8
C0395866	Recurrent acute otitis media	10	-0.903294	-1.92299	2.09587e-05	0.00777411	0.00600501	1434	tags=80%, list=8%, signal=74%	TLR2/CD14/COL2A1/IL1A/TLR4/C4B/IL10/CXCL8
C0018055	Gonadal Dysgenesis, Mixed	6	0.994372	1.90211	2.88855e-05	0.00777411	0.00600501	8	tags=33%, list=0%, signal=33%	DDX3Y/ZFY
C0374997	Helicobacter pylori (H. pylori) infection in conditions classified elsewhere and of unspecified site	448	-0.522135	-1.89915	2.85637e-05	0.00777411	0.00600501	3004	tags=30%, list=16%, signal=26%	FKBP10/PNP/PDIA3/TLR1/SRM/CEACAM1/TP53/CD58/ACTB/FUT10/CASP3/ACE/HSPD1/EGF/ETS2/CD274/TMED7/TES/TXN/ALPK1/CIB1/IFIH1/SHH/IDS/FKBP7/HSP90AA1/MUC1/MYDGF/HNF4A/IL33/BCL10/HIF1A/ABCG2/PLAU/FUT4/SBDS/TXNRD1/IFNGR1/FLNC/CLU/LOC102724560/TNFSF13B/MAP3K20/EGFR/TRIM21/FKBP5/STAT3/NGF/ODC1/BGN/GLUL/YAP1/RAB27A/JUNB/HELZ2/FKBP1A/HMOX1/PTGDS/BCL3/IL18/WNT5A/ABCB1/TP53AIP1/HGF/TLR2/GJA1/MIR27B/CXCL12/CHI3L1/C…
C0278488	Carcinoma breast stage IV	455	-0.520455	-1.89303	2.35142e-05	0.00777411	0.00600501	3178	tags=33%, list=17%, signal=28%	SNAI2/LDHA/FBXO4/CD82/JAG2/CTSB/NTRK3/PDGFRB/SASH1/LBR/PLAT/FSCN1/TLR1/CEACAM1/IGFN1/ACOX1/CDC25A/TP53/CAVIN2/RHOB/ACTB/ST8SIA4/ADORA2B/SCO2/ERRFI1/ACOT7/EGF/CD274/PRKCA/ELK3/SOX4/FES/COL17A1/GLI2/MAOB/MUC1/LIMS1/NES/HIF1A/TBX3/CDK4/PLAU/ACTG1/NNAT/FOXC1/ADGRE2/IL13RA2/SNAI1/EGFR/PARVA/FST/DM1-AS/P2RY2/P4HB/STAT3/CD1D/GRPR/BST2/SLC3A2/BMF/ESR2/FGFR1/MAT1A/JUNB/FCGR2B/VIM/ITK/SLC16A3/ABCB1/HGF/TLR…
C0032453	Polychondritis, Relapsing	8	-0.931341	-1.86527	2.44327e-05	0.00777411	0.00600501	774	tags=62%, list=4%, signal=60%	CCL2/HLA-B/CCL4/IL10/CXCL8
C0270500	Coprophilia (disorder)	7	-0.946529	-1.82979	2.4881e-05	0.00777411	0.00600501	357	tags=71%, list=2%, signal=70%	PTGS2/IL1B/PTGES/IL6/CXCL8
C3854437	Chronic lymphocytic inflammation with pontine perivascular enhancement responsive to steroids	5	-0.982839	-1.75446	2.63662e-05	0.00777411	0.00600501	310	tags=80%, list=2%, signal=79%	VCAM1/ICAM1/CXCL8/CSF3
C0751214	Hyperalgesia, Thermal	129	-0.721641	-2.35591	3.07722e-05	0.00778733	0.00601522	807	tags=16%, list=4%, signal=16%	FOS/CCL2/IL1A/TLR4/ANXA3/TRPM8/THBD/PDYN/EDN1/PTGS2/TNFRSF11B/IL1B/PROKR1/IL10/PTGES/SOCS3/IL6/GAL/S100A9/CXCL8/XIST
C4048329	Immunosuppression	478	-0.51147	-1.85868	3.0482e-05	0.00778733	0.00601522	3506	tags=37%, list=19%, signal=31%	CFLAR/F2RL1/CNGB1/CETP/CTNNB1/BCL6/IGF1/YWHAE/MICA/IFNGR2/AHR/SEC14L2/CFH/HAVCR2/LDHA/RGN/MRC1/HSPA14/PPARG/CD83/PLAT/CD52/HLA-E/TP53/ACTB/SEC61A1/PLAAT4/CLDN4/VWF/CASP3/CLEC7A/THPO/ACE/HSP90B1/HSPD1/EGF/CD274/PRKCA/SOAT1/ELK3/IFIH1/DDIT3/IGFBP2/JAK3/HSP90AA1/MSN/MUC1/GRAP/MYDGF/LAMA2/IL33/QPCT/HIF1A/ABCG2/CD4/LAMC2/FUT4/ALOX5/NR4A1/ERN1/LGALS1/TNFSF13B/EGFR/LHCGR/NLRP3/FKBP5/TTR/CD28/STAT3/CD1D/…
C0034072	Cor pulmonale	20	-0.812848	-2.00738	3.16407e-05	0.00784031	0.00605615	1009	tags=65%, list=6%, signal=61%	FLNA/NOS3/FCGR2A/CAV2/CAV1/AGTR1/CHRNA5/ANGPT2/CA5A/CHRNA3/CHRNB4/ACE2/IL6
C2363774	Neutrophilic asthma	29	-0.768506	-2.04008	3.2951e-05	0.00793288	0.00612765	1105	tags=45%, list=6%, signal=42%	CD40/IL7/CXCR2/RUNX1/IL1A/TNFAIP3/IL1B/MEFV/IL10/IL6/S100A9/CXCL1/CXCL8
C0037284	Skin lesion	424	-0.527749	-1.9142	3.33483e-05	0.00793288	0.00612765	3171	tags=34%, list=17%, signal=29%	GLIS2/LDHA/EDNRB/MRC1/PDGFRB/TNFSF15/PNP/CD52/CEACAM1/BCR/TP53/MFAP4/CRABP2/PLAAT4/CASP3/ACE/FGF2/HSPD1/PLB1/EGF/CADM1/CD274/TMED7/SOAT1/THSD7A/DUSP1/CIB1/IL12RB1/COL17A1/GLI2/HSP90AA1/CD63/GSTO1/MYDGF/IL33/LYVE1/HIF1A/LAMC2/ALOX5/CCR1/GLP1R/SOX9/RHOJ/OCM/CLU/SNAI1/CDC6/TNFSF13B/EGFR/TRIM21/NLRP3/CDKN1A/CD28/STAT3/FLNA/NGF/KYNU/TAP2/FGFR3/IL15/AFP/MCAM/C5AR1/STAT1/POSTN/SFN/AKR1C3/TAP1/BCL3/CCN2/…
C0031090	Periodontal Diseases	243	-0.617336	-2.13359	3.44927e-05	0.00804423	0.00621367	3249	tags=43%, list=18%, signal=36%	CFH/CASP8/CD81/HSPA14/FOXO1/PPARG/CTSB/CXCL16/VSX1/SLIT3/PNP/ECE1/SH3BP2/ALDH2/CASP3/ACE/FGF2/HSPD1/EGF/IGFBP2/HTRA1/IL33/HIF1A/PLAU/ALOX5/PECAM1/CCR1/IL34/CLU/ANGPTL4/EGFR/CTSS/FAM20A/NLRP3/CD28/STAT3/TRIM25/ALOX15/IL15/GEM/STAT1/IL18/WNT5A/HGF/TLR2/CXCL12/CD14/AR/CD80/MPO/GHSR/DRAM1/APOE/IRF1/CYTIP/FCGR3A/NOS3/TNC/ADRB3/IL7/GPNMB/CCL3/IBSP/MSC/CCL2/AGTR1/IL1A/CXCR4/SPP1/TLR4/SDS/NOD2/AZU1/SERPI…
C2062441	Influenza A	432	-0.527641	-1.91208	3.56985e-05	0.00816536	0.00630722	3688	tags=35%, list=20%, signal=28%	NAAA/TICAM1/ELF1/AIMP2/PTGS1/CYBB/ITGA1/SLC31A1/F2RL1/LY75/RSAD2/PARP11/IL32/CTNNB1/BCL6/SPHK1/IFIT1/IGF1/NECTIN2/DHX58/AHR/ST14/SEC14L2/CFH/ASNS/MRC1/ADARB1/SEPTIN1/PPARG/LBR/PDIA3/CEACAM1/TP53/ACTB/PLAAT4/NLRC5/FUT10/CASP3/FGF2/RIGI/EGF/CD274/SOAT1/PDIA4/IFIH1/WFDC1/HSP90AA1/MYDGF/IL33/KCNN4/HIF1A/SFTPA2/PLAU/ERN1/HEBP1/EPS8/LGALS1/ANGPTL4/EGFR/HERC5/NLRP3/CD28/TRIM25/BST2/EIF4A1/CD55/FGFR1/WNT…
C0033770	Prune Belly Syndrome	68	-0.822085	-2.48447	3.77689e-05	0.00834282	0.0064443	839	tags=25%, list=5%, signal=24%	ANPEP/CCL2/CXCR4/TSPO/ANGPT2/SERPINE1/PTGS2/IL1B/IL10/CXCL2/ICAM1/SLC6A4/LRG1/IL6/SELE/S100A9/XIST
C0235989	Renal interstitial fibrosis	103	-0.748112	-2.37965	3.84549e-05	0.00834282	0.0064443	833	tags=26%, list=5%, signal=25%	FST/CDKN1A/STAT3/NRK/NIBAN1/VIM/CLEC11A/IL18/HGF/ADAMTS1/EGR1/GPNMB/ANGPT4/IL1A/SPP1/TLR4/NOD2/SERPINE1/MYD88/MIR376B/IL1B/THBS1/SOCS3/IL6/MMRN1/CXCL8/XIST
C0391976	Pain Disorder	36	-0.801754	-2.17299	3.85787e-05	0.00834282	0.0064443	219	tags=8%, list=1%, signal=8%	ADCYAP1/TWIST1/XIST
C0026691	Mucocutaneous Lymph Node Syndrome	285	-0.592061	-2.06946	4.29396e-05	0.00912006	0.00704467	2971	tags=35%, list=16%, signal=30%	TLR1/CASP4/HLA-E/TP53/SGCD/SUCO/VWF/CASP3/CLEC7A/ACE/HSPD1/WDR1/IL1RAP/MDGA1/MYDGF/EBF2/HIF1A/ZNF618/OLR1/PECAM1/ANGPT1/MIR186/TNFSF13B/CENPU/NLRP3/NGF/CCL3L1/IL15/LDLRAD3/STAT1/FCGR2B/POSTN/TIMP4/HMOX1/NEBL/CCN2/IL18/FHAD1/SIX1/HGF/TLR2/CDH22/MIR27B/CHI3L1/CD14/MPO/HLA-C/CD40/IL1R1/HAMP/TNC/JAG1/FCGR2A/HLA-A/HSPA5/IL7/CCL2/HLA-B/SELP/AGTR1/IL1A/HLA-DOB/TFRC/TLR4/APOB/TBXA2R/ANGPT2/MMP11/THBD/SER…
C3495559	Juvenile arthritis	354	-0.559452	-2.00334	4.50287e-05	0.00923399	0.00713268	2746	tags=34%, list=15%, signal=29%	HSPD1/PSMA6/EGF/IL6R/CD274/NR4A3/ZMIZ1/DUSP4/DUSP1/ELK3/DDIT3/MSN/CALD1/BTG1/HNF4A/IL33/MYZAP/HIF1A/NFKBIA/OLR1/LPP/CLU/SNAI1/H2AC8/FAM20A/NLRP3/NRG1/CD28/STAT3/NGF/TAP2/GEM/C2/STAT1/RAB27A/VIM/POSTN/HMOX1/TAP1/TNFAIP6/IL18/TFPI/IL2RB/EBPL/ABCB1/TLR2/CHIT1/CD8B/CD14/AR/GMPR/JUN/PTPN22/HLA-C/MIR22HG/GADD45A/CALCR/EGR1/IRF1/NOS3/HLA-A/FAS/CCL3/FOS/CXCR2/TREML1/CCL2/HLA-B/SLC26A2/SELP/IL1A/CXCR4/NAM…
C0524988	Schnitzler Syndrome	12	-0.878968	-1.96278	4.48303e-05	0.00923399	0.00713268	1935	tags=83%, list=11%, signal=75%	NLRP3/IL18/MPO/HAMP/CCL2/IL1A/GLI3/MYD88/IL1B/IL6
C3831078	Clinical Chorioamnionitis	7	-0.940695	-1.81851	4.79561e-05	0.00966762	0.00746763	71	tags=43%, list=0%, signal=43%	STS/IL6/CSF3
C0376620	Pouchitis	29	-0.751037	-1.99371	5.02265e-05	0.00979334	0.00756474	1533	tags=48%, list=8%, signal=44%	HMOX1/ABCB1/TLR2/CD14/CD40/FCGR2A/TLR4/NOD2/PTGS2/ESR1/IL1B/IL10/S100A9/CXCL8
C0024232	Lymphatic Metastasis	358	-0.554888	-1.98844	5.02074e-05	0.00979334	0.00756474	2418	tags=22%, list=13%, signal=20%	ROMO1/NES/IL33/BCL10/LYVE1/HIF1A/OLR1/PLAU/EPHX1/LRRC59/LAYN/FLNC/FOXF2/ANGPTL4/EGFR/STAT3/HSDL2/BST2/TRIP13/WNT5B/STAT1/VIM/LINC00958/SFN/SIX1/HGF/CXCL12/ACKR3/AR/F3/SLC28A3/EGR1/CD40/NOS3/MIR300/CRIP1/HSPB1/MYCT1/HSPA5/DCN/NKX2-1/CAV1/FOXC2/CXCR2/CCL2/IFI27/PGR/NRP2/CXCR4/SPP1/TLR4/MSX2/ANXA3/LGALS3/ANGPT2/CLIC1/ISG15/SERPINE1/MFAP5/MYD88/GLI1/MT1A/PTGS2/ESR1/CD163/CDA/TNFRSF12A/ANXA1/CD44/MACC…
C4324563	Neutrophil extracellular trap formation	42	-0.753008	-2.10439	5.72309e-05	0.0109791	0.00848066	2832	tags=64%, list=15%, signal=54%	VWF/ACE/ELK3/RIPK1/IL33/H3C4/NLRP3/H3C1/ESR2/IL18/MPO/F3/IL1A/PROC/H3C2/H3C3/THBD/SH2D1A/H3C7/TIMP1/ESR1/H3C10/IL1B/CXCL2/PCSK9/CLEC5A/CXCL8
C0581384	Chronic anemia	8	-0.917652	-1.83785	5.82071e-05	0.0109891	0.00848842	524	tags=38%, list=3%, signal=36%	HBB/PTGS2/ALAS2
C0235574	Intravascular hemolysis	30	-0.74892	-1.99529	5.97214e-05	0.0110988	0.00857316	2104	tags=53%, list=11%, signal=47%	HPX/NLRP3/CD55/HMOX1/CHI3L1/MPO/F3/NOS3/SELP/TLR4/ANGPT2/HBB/IL1B/CD163/CXCL10/IL6
C0740766	Acute pneumonia	22	-0.800345	-2.02245	6.75439e-05	0.0123595	0.00954694	688	tags=27%, list=4%, signal=26%	TSPO/TLR4/MIR3941/STS/SELE/CXCL8
C3178801	Stroke, Lacunar	18	-0.817761	-1.99429	7.12759e-05	0.0128448	0.00992179	1466	tags=56%, list=8%, signal=51%	TFPI/MPO/NOS3/IL1A/COL4A1/COL4A2/IL1B/ACE2/PCSK9/IL6
C0205851	Germ cell tumor	215	-0.620798	-2.12645	7.56754e-05	0.0134341	0.010377	1860	tags=22%, list=10%, signal=20%	NES/HNF4A/BCL10/QPCT/HIF1A/LAMC2/CDK4/NXT1/NANOG/EGFR/DMRT3/FGFR3/TRIP13/ESR2/NTRK1/AFP/PDLIM3/AKR1C3/ELK1/CXCL12/AR/LIPG/SOX17/MAPK15/GPC3/PAGE4/HLA-A/HSPB1/FAS/MAGED4/MYC/MDK/LGALS3/LIF/SLC22A3/TP63/SALL4/ESR1/SLPI/ADCYAP1/CD44/PIWIL1/TFPI2/VDR/CYP19A1/CSF3/XIST
C0684256	Bacterial sepsis	29	-0.739174	-1.96222	7.77838e-05	0.0136053	0.0105092	1361	tags=45%, list=7%, signal=42%	HIF1A/NLRP3/CD14/IL7/IL1A/TLR4/MIP/MYD88/CFB/IL1B/IL10/IL6/S100A12
C2721603	Henoch-Schonlein purpura nephritis	18	-0.81289	-1.98241	8.52514e-05	0.0146954	0.0113513	1105	tags=50%, list=6%, signal=47%	CD40/NOS3/CCL2/IL1A/TFRC/ESR1/IL1B/IL10/CXCL8
C0151450	Secondary SjC6gren's syndrome	16	-0.819738	-1.95353	8.81928e-05	0.0149852	0.0115751	1966	tags=62%, list=11%, signal=56%	TRIM21/VIM/HLA-A/VCAM1/CXCL10/IL10/ICAM1/HLA-DRB5/IL6/SELE
C0520575	Acute pyelonephritis	31	-0.807352	-2.14859	8.96237e-05	0.0150139	0.0115973	784	tags=48%, list=4%, signal=46%	NLRP3/C5AR1/TLR2/CXCR2/CCL2/TLR4/TIMP1/ESR1/IL10/CXCL2/ICAM1/VDR/IL6/CXCL1/CXCL8
C0343466	Type 2 lepra reaction	17	-0.817512	-1.97498	9.39483e-05	0.0153071	0.0118238	1675	tags=53%, list=9%, signal=48%	IL15/TLR2/FCGR1A/IL1B/IL10/ICAM1/IL6/SELE/CXCL8
C0343467	Erythema nodosum leprosum	17	-0.817512	-1.97498	9.39483e-05	0.0153071	0.0118238	1675	tags=53%, list=9%, signal=48%	IL15/TLR2/FCGR1A/IL1B/IL10/ICAM1/IL6/SELE/CXCL8
C2939094	Skin sensitisation	29	-0.732778	-1.94524	9.5589e-05	0.015364	0.0118677	2409	tags=45%, list=13%, signal=39%	GCLM/C3AR1/NTS/CXCL14/HMOX1/IL18/SARDH/IL1A/ESR1/IL1B/ICAM1/IL6/CXCL8
C1862324	Elliptocytosis 4	6	-0.947623	-1.77061	9.80875e-05	0.0155554	0.0120155	681	tags=83%, list=4%, signal=80%	SPP1/TLR4/SLC4A1/ASPG/S100A9
C1302790	Congenital malformation syndrome	52	-0.845088	-2.45748	0.000105179	0.0164604	0.0127147	37	tags=6%, list=0%, signal=6%	KDM6A/DLK1/XIST
C0011603	Dermatitis	373	-0.532187	-1.90594	0.000108869	0.0168167	0.0129898	3568	tags=38%, list=19%, signal=31%	POFUT1/TGM2/JAK2/CFLAR/F2RL1/UBASH3B/HSPA1B/IL32/CTNNB1/CX3CL1/CBS/SDC1/AHR/TGM3/CASP8/MRC1/PPARG/LTB4R/AP2A1/TNFSF15/PLAT/PARP14/ZNF746/TP53/TRAF3IP2/PLAAT4/PLA2G4A/ACE/FGF2/RIGI/HPR/EGF/CD274/TXN/DUSP1/IFIH1/RIPK1/COL17A1/ACKR2/S1PR2/MYDGF/IL33/MCC/HIF1A/ALDH7A1/PLAU/ALOX5/PECAM1/TLE1/CD109/EGFR/TRIM21/NLRP3/CD28/STAT3/FLNA/ALOX15/IL17RE/ESR2/IL15/STAT1/JUNB/POSTN/HMOX1/C5AR2/PTGDS/AKR1C3/TAP1/…
C1368898	Adult Teratoma	73	-0.784475	-2.39324	0.000117456	0.0169041	0.0130574	915	tags=14%, list=5%, signal=13%	MCL1/GADD45G/MYC/TFAP2C/FMOD/TIMP1/CDK1/MEFV/KLF4/XIST
C0162359	Christ-Siemens-Touraine syndrome	34	-0.845951	-2.26853	0.000116161	0.0169041	0.0130574	1180	tags=26%, list=6%, signal=25%	EFNB1/PKP1/GFI1/FAS/CXCR4/GJB6/PTGS2/KRT19/XIST
C1719495	Aggressive periodontitis, generalized	34	-0.83855	-2.24869	0.000117962	0.0169041	0.0130574	1472	tags=59%, list=8%, signal=54%	IL18/TLR2/APOE/NOS3/HLA-A/HLA-B/AGTR1/IL1A/TLR4/NOD2/SERPINE1/CYP1A1/TIMP1/IL1B/IL10/VDR/IL6/SELE/CXCL8/NLRP2
C0010043	Corneal Ulcer	24	-0.760844	-1.96327	0.000115608	0.0169041	0.0130574	1854	tags=54%, list=10%, signal=49%	SFTPA2/NGF/NTRK1/GJB2/FOXC2/IL1A/LGALS3/TP63/PTGS2/IL1B/IL10/IL6/S100A9
C0877009	Muscle fibrosis	30	-0.727618	-1.93854	0.00011292	0.0169041	0.0130574	1473	tags=33%, list=8%, signal=31%	CCN2/DCN/CAV1/TSPO/SERPINE1/ARG1/TIMP1/VCAM1/IL6/CXCL8
C0586989	Varicella Zoster Virus Infection	7	-0.929453	-1.79678	0.000117064	0.0169041	0.0130574	1241	tags=71%, list=7%, signal=67%	FAM3B/HLA-DQB1/SOCS3/IL6/CXCL8
C0036982	Shock, Hemorrhagic	36	-0.731626	-1.98293	0.000120222	0.0170228	0.0131491	1746	tags=42%, list=10%, signal=38%	ESR2/HMOX1/GJA1/MPO/NOS3/GJA5/MYC/IL1A/ESR1/IL1B/IL10/CXCL2/ICAM1/IL6/CXCL1
C1318973	Staphylococcus aureus infection	38	-0.790007	-2.17252	0.000123807	0.0171738	0.0132657	1935	tags=47%, list=11%, signal=42%	NLRP3/NGF/FGF22/STAT1/FCGR2B/TLR2/CD36/IL1A/APOB/MDK/NOD2/ZC3H12A/IL1B/IL10/HLA-DRB5/IL6/CXCL8/CSF3
C3495919	Enthesitis-Related Arthritis	29	-0.725831	-1.9268	0.000124176	0.0171738	0.0132657	773	tags=34%, list=4%, signal=33%	TLR2/HLA-B/IL1A/TLR4/ESR1/IL1B/CD163/MEFV/IL6/CXCL8
C0011620	Stasis dermatitis	5	-0.973528	-1.73784	0.00012719	0.0173885	0.0134315	349	tags=80%, list=2%, signal=78%	TIMP1/VCAM1/CD163/ICAM1
C0549297	Auricular swelling	38	-0.781036	-2.14785	0.000134344	0.0176533	0.0136361	774	tags=32%, list=4%, signal=30%	CCL2/IL1A/PTGS2/IL1B/CXCL10/CXCL2/ICAM1/HDC/IL6/RTL1/CXCL1/CXCL8
C0742343	Acute Chest Syndrome	302	-0.564383	-1.98483	0.00013729	0.0176533	0.0136361	2851	tags=37%, list=16%, signal=32%	ALDH2/LEPR/VWF/PLA2G4A/THPO/ACE/HSPD1/PLB1/EGF/IL6R/HBA2/MYDGF/IL33/OLR1/ALOX5/PECAM1/POR/ALOX5AP/PLA2G15/GLP1R/MIR186/P2RY1/HPX/PRSS55/EGFR/NLRP3/TTR/ENHO/CD28/STAT3/ADRB1/ACSL5/IL15/COL3A1/KLF2/VSIR/HMOX1/HYAL2/IL18/TFPI/ABCB1/HGF/TLR2/CXCL12/CHI3L1/CD14/CD80/CD36/ELOVL2/MPO/F3/PTPN22/LIPG/HLA-C/APOE/CD40/HAMP/IRF1/FCGR3A/IGFBP4/NOS3/HLA-A/FAS/GJA4/MSR1/CCL2/HLA-B/SELP/AGTR1/IL1A/GLI3/SPP1/TLR4…
C0151814	Coronary Occlusion	22	-0.782393	-1.97709	0.000132159	0.0176533	0.0136361	1431	tags=59%, list=8%, signal=55%	MB/CXCL12/CD14/CD36/NOS3/CCL2/GLI3/CXCR4/SERPINE1/LPA/VCAM1/CXCL10/IL6
C0085652	Pyoderma Gangrenosum	36	-0.729006	-1.97583	0.000138032	0.0176533	0.0136361	2870	tags=53%, list=16%, signal=45%	TRAF3IP2/SOAT1/DERL1/JAK3/COL17A1/NLRP3/IL15/GYPA/PRDM1/MPO/CD40/GFI1/CXCR2/GLI3/NOD2/TG/MEFV/INSRR/CXCL8
C0685889	Splenic Hypoplasia	10	-0.879782	-1.87294	0.000130821	0.0176533	0.0136361	831	tags=50%, list=5%, signal=48%	CCL3/CCL2/IL1B/ICAM1/SELE
C0919746	Engraftment syndrome	5	-0.972857	-1.73664	0.00013753	0.0176533	0.0136361	182	tags=80%, list=1%, signal=79%	IL10/IL6/CXCL8/CSF3
C0003869	Arthritis, Infectious	25	-0.74491	-1.93168	0.000140469	0.0177739	0.0137292	2372	tags=40%, list=13%, signal=35%	IL33/CD4/PLA2G15/CXCR2/GLI3/IL1B/CXCL10/MEFV/IL6/TREM1
C0019104	Hemorrhagic Fevers, Viral	48	-0.753895	-2.16954	0.000151746	0.0178022	0.0137511	1274	tags=33%, list=7%, signal=31%	ARSF/TLR8/HSPA5/CCL3/TFRC/MGAM/LAMP3/MYD88/SI/ESR1/IL1B/IL10/IL6/MMRN1/DDX3X/CXCL8
C0238281	Middle Cerebral Artery Syndrome	28	-0.761813	-2.00763	0.000158654	0.0178022	0.0137511	3008	tags=71%, list=16%, signal=60%	PLAT/HSPD1/IL6R/PLAU/ALOX5/STAT3/NGF/JUNB/TNFAIP6/ATF3/SERPINH1/FOS/CXCR2/CCL2/IL11/EDN1/IL1B/CXCL2/ICAM1/IL6
C0740376	Middle Cerebral Artery Thrombosis	28	-0.761813	-2.00763	0.000158654	0.0178022	0.0137511	3008	tags=71%, list=16%, signal=60%	PLAT/HSPD1/IL6R/PLAU/ALOX5/STAT3/NGF/JUNB/TNFAIP6/ATF3/SERPINH1/FOS/CXCR2/CCL2/IL11/EDN1/IL1B/CXCL2/ICAM1/IL6
C0751845	Middle Cerebral Artery Embolus	28	-0.761813	-2.00763	0.000158654	0.0178022	0.0137511	3008	tags=71%, list=16%, signal=60%	PLAT/HSPD1/IL6R/PLAU/ALOX5/STAT3/NGF/JUNB/TNFAIP6/ATF3/SERPINH1/FOS/CXCR2/CCL2/IL11/EDN1/IL1B/CXCL2/ICAM1/IL6
C0751846	Left Middle Cerebral Artery Infarction	28	-0.761813	-2.00763	0.000158654	0.0178022	0.0137511	3008	tags=71%, list=16%, signal=60%	PLAT/HSPD1/IL6R/PLAU/ALOX5/STAT3/NGF/JUNB/TNFAIP6/ATF3/SERPINH1/FOS/CXCR2/CCL2/IL11/EDN1/IL1B/CXCL2/ICAM1/IL6
C0751847	Embolic Infarction, Middle Cerebral Artery	28	-0.761813	-2.00763	0.000158654	0.0178022	0.0137511	3008	tags=71%, list=16%, signal=60%	PLAT/HSPD1/IL6R/PLAU/ALOX5/STAT3/NGF/JUNB/TNFAIP6/ATF3/SERPINH1/FOS/CXCR2/CCL2/IL11/EDN1/IL1B/CXCL2/ICAM1/IL6
C0751848	Thrombotic Infarction, Middle Cerebral Artery	28	-0.761813	-2.00763	0.000158654	0.0178022	0.0137511	3008	tags=71%, list=16%, signal=60%	PLAT/HSPD1/IL6R/PLAU/ALOX5/STAT3/NGF/JUNB/TNFAIP6/ATF3/SERPINH1/FOS/CXCR2/CCL2/IL11/EDN1/IL1B/CXCL2/ICAM1/IL6
C0751849	Right Middle Cerebral Artery Infarction	28	-0.761813	-2.00763	0.000158654	0.0178022	0.0137511	3008	tags=71%, list=16%, signal=60%	PLAT/HSPD1/IL6R/PLAU/ALOX5/STAT3/NGF/JUNB/TNFAIP6/ATF3/SERPINH1/FOS/CXCR2/CCL2/IL11/EDN1/IL1B/CXCL2/ICAM1/IL6
C3532222	Inflammatory cardiomyopathy	21	-0.780925	-1.96063	0.000147719	0.0178022	0.0137511	2322	tags=62%, list=13%, signal=54%	C3AR1/NLRP3/CXCL12/CEBPD/ANPEP/CCL2/TLR4/LGALS3/ISG15/EDN1/CCN1/TNFRSF12A/STS
C0149778	Soft Tissue Infection	25	-0.743694	-1.92853	0.000149532	0.0178022	0.0137511	773	tags=24%, list=4%, signal=23%	HLA-B/MYD88/IL1B/CD44/IL6/CXCL8
C1955906	Lymphoma, Extranodal NK-T-Cell	29	-0.719164	-1.9091	0.000152762	0.0178022	0.0137511	3759	tags=69%, list=21%, signal=55%	PDLIM7/ASRGL1/CFLAR/PSMB9/TP53/CD274/SOAT1/JAK3/FUT4/CD3E/STAT3/ABCB1/CD14/GNLY/TINAGL1/CCL3/ARG1/TNFAIP3/ASPG/DDX3X
C0869523	Carditis	8	-0.905991	-1.8145	0.000143438	0.0178022	0.0137511	1557	tags=88%, list=9%, signal=80%	POSTN/TLR2/SLC22A4/DCN/IL11/SLC22A3/IL6
C3875321	Inflammatory dermatosis	281	-0.575703	-2.01654	0.000164437	0.0182787	0.0141191	2014	tags=27%, list=11%, signal=25%	CD109/EGFR/TRIM21/NLRP3/STAT3/FLNA/ALOX15/FGFR3/ESR2/FGFR1/IL15/GLUL/STAT1/JUNB/POSTN/HMOX1/C5AR2/PTGDS/AKR1C3/IL18/TLR2/CHI3L1/S1PR1/MPZL3/JUN/MPO/TNFSF14/PTPN22/APOE/CD40/IL1R1/HCAR2/GCH1/CCL3/VSTM1/FOS/CXCR2/CCL2/IL1A/BIRC3/TSPO/TLR4/LGALS3/THBD/MYD88/DUOX2/EDN1/ARG1/ZC3H12A/EREG/PTGS2/TNFAIP3/CCN1/VCAM1/IL1B/CXCL10/TNFRSF12A/ANXA1/KLK5/CD44/IL10/FOSB/TNFRSF4/CXCL11/THBS1/ICAM1/SLC6A4/IL21R/SO…
C4038730	Asthma-chronic obstructive pulmonary disease overlap syndrome	6	-0.941816	-1.75976	0.000166179	0.0183012	0.0141366	182	tags=50%, list=1%, signal=50%	IL10/IL6/CXCL8
C0748168	Pulmonary Pathology	17	-0.808212	-1.95251	0.000171915	0.0187592	0.0144903	774	tags=47%, list=4%, signal=45%	AXL/CCL2/MYD88/CD69/LILRB3/IL1B/CD44/CXCL8
C0001342	Acute periodontitis	91	-0.709812	-2.20602	0.000177159	0.0189936	0.0146714	1932	tags=43%, list=11%, signal=39%	ADGRG6/CD28/ESR2/STAT1/IL18/WNT5A/TLR2/PRDM1/CD14/MPO/HLA-C/IL1R1/FCGR3A/FCGR2A/HLA-A/HSPB1/CCL3/CCL2/IL1A/TLR4/NOD2/CYP1A1/PTGS2/TNFRSF11B/IL1B/FPR1/FCGR3B/CXCL10/HLA-DQB1/MMP25/IL10/SLC6A4/FCAR/VDR/IL6/TREM1/CXCL8/S100A8/CSF3
C0854211	Bacterial keratitis	16	-0.810023	-1.93038	0.000177257	0.0189936	0.0146714	586	tags=56%, list=3%, signal=54%	BCL10/ALOX5/ALOX15/HEYL/IL1B/FPR2/IL6/CXCL8/S100A8
C0543697	Mixed cryoglobulinemia	30	-0.712766	-1.89897	0.000180492	0.018998	0.0146748	2077	tags=40%, list=11%, signal=36%	CLU/TNFSF13B/ABCB1/TLR2/CR2/MIP/IL1B/FCGR3B/CXCL10/CD44/VDR/IL6
C2882221	Acute pulmonary embolism	30	-0.712082	-1.89714	0.000180492	0.018998	0.0146748	3008	tags=50%, list=16%, signal=42%	PLAT/CASP3/ACE/HSP90AA1/PGRMC1/TTR/HMOX1/MIR27B/NOS3/TNNI3/IL1B/ACE2/IL6/SELE/CXCL8
C1619727	Decompensated cirrhosis of liver	39	-0.738073	-2.0481	0.000187668	0.0191176	0.0147671	738	tags=36%, list=4%, signal=35%	IL1A/TLR4/LGALS3/ANGPT2/NOD2/KRT18/CCL4/IL1B/CD163/IL10/ICAM1/IL6/CXCL8/CSF3
C2931384	Moyamoya disease 1	83	-0.622288	-1.91412	0.000184843	0.0191176	0.0147671	1545	tags=28%, list=8%, signal=25%	CLU/STAT3/TIMP4/GJA1/TCN2/ACTA2/CXCL5/APOE/CD40/NOS3/HLA-A/CAV1/CCL2/ANGPT2/THBD/PENK/TIMP1/IL1B/CD163/HLA-DQB1/IL10/SIX3/CXCL8
C0080032	Pleural Effusion, Malignant	83	-0.621644	-1.91214	0.000188058	0.0191176	0.0147671	2760	tags=41%, list=15%, signal=35%	ACE/FGF2/CD274/MUC1/ROMO1/MYDGF/IL33/PLAU/EGFR/IL15/PDLIM3/POSTN/TLR2/CXCL12/CHI3L1/SHOX2/APOE/ETV4/TLR8/NKX2-1/CCL2/MYC/MDK/ESR1/WIF1/IL1B/CD163/SLPI/IL10/CXCL11/KRT19/IL6/ESM1/CXCL8
C0271650	Impaired glucose tolerance	497	-0.488991	-1.77972	0.000187582	0.0191176	0.0147671	2931	tags=28%, list=16%, signal=24%	PTPN1/BCR/TP53/ALDH2/LEPR/USP14/EIF5A/ACE/HSPD1/PLB1/ACOT7/IGFBP5/NR4A3/PRKCA/IGFBP2/HBA2/PON2/OLFM4/HNF4A/FGL1/HIF1A/OLR1/PTPRN/INSM2/FOXC1/GLP1R/ERN1/LPP/CLU/METRNL/PRSS55/TXNIP/APOC1/ANGPTL4/EGFR/NLRP3/IRS2/STAT3/GPC4/NEUROD1/ESR2/KLF10/SAT1/NR5A2/CASZ1/HMOX1/PLIN5/TLR2/MIR27B/ADGRG1/CD14/AR/CD36/NFIL3/TNFSF14/FAM3B/SDF2L1/TNFSF10/SERPINB1/GHSR/SLC5A1/APOE/IL1R1/GPR83/PLAC8/HAMP/TRIB3/FCGR3A/P…
C2347762	Childhood Teratoma	75	-0.778569	-2.39209	0.000193119	0.0193093	0.0149152	915	tags=13%, list=5%, signal=13%	MCL1/GADD45G/MYC/TFAP2C/FMOD/TIMP1/CDK1/MEFV/KLF4/XIST
C0456103	Sepsis of the newborn	40	-0.726067	-2.02921	0.00019319	0.0193093	0.0149152	1409	tags=38%, list=8%, signal=35%	CXCL12/CD14/HAMP/MIR300/IL1A/CXCR4/NAMPT/FCGR1A/TLR4/NOD2/IL10/VDR/IL6/S100A12/CSF3
C0340629	Aortic aneurysm without mention of rupture NOS	77	-0.641174	-1.96953	0.000196865	0.0195126	0.0150722	3089	tags=45%, list=17%, signal=38%	PPARG/LTB4R/ACTB/ACE/HSPD1/EGF/IL6R/PDGFD/ALOX5/PECAM1/CTSS/STAT3/AR/MPO/ACTA2/APOE/EGR1/TNC/MSC/SPATC1L/TAGLN/CCL2/AGTR1/SPP1/TLR4/ANGPT2/SERPINE1/LOX/TNFRSF11B/IL10/KLF4/THBS1/IL6/S100A12/S100A9
C1298180	Single tumor	54	-0.822164	-2.39818	0.000227296	0.0201527	0.0155667	38	tags=7%, list=0%, signal=7%	TLR4/CYP1A1/KDM5C/XIST
C1519689	Tumor Promotion	151	-0.689344	-2.2899	0.000231423	0.0201527	0.0155667	2152	tags=25%, list=12%, signal=22%	SOX9/BMPR1B/EPS8/LGALS1/EGFR/STAT3/SLC3A2/ESR2/ODC1/DKK1/STAT1/JUNB/CXCL12/JUN/SFRP2/KLF5/NOS3/FOS/IFI27/IL1A/NRP2/IL11/ZFP36/ANGPT2/CYP1A1/EREG/PTGS2/ESR1/IL1B/MEFV/CD44/KLF4/FOSB/LRG1/IL6/CYP19A1/CSF3/XIST
C0262985	Psoriasiform eczema	45	-0.78346	-2.22614	0.000220361	0.0201527	0.0155667	1472	tags=42%, list=8%, signal=39%	IL18/HLA-C/TLR8/CAV1/HLA-B/NFKB2/IL1A/CXCR4/TP63/VCAM1/CDK1/HLA-DQB1/IL10/ICAM1/IL21R/IL6/CXCL8/S100A8/CSF3
C0155094	Corneal pannus	49	-0.748561	-2.16432	0.000215743	0.0201527	0.0155667	1248	tags=37%, list=7%, signal=34%	F3/TNFSF10/S100A4/CD40/IER3/CAV1/IL1A/PROC/TSPO/CTHRC1/HES1/GLI1/TIMP1/TNFRSF11B/IL1B/ICAM1/MMRN1/CXCL8
C0271907	Acquired aplastic anemia	49	-0.739908	-2.1393	0.000215743	0.0201527	0.0155667	1472	tags=35%, list=8%, signal=32%	IL18/ACKR3/SAA2/HLA-A/HLA-B/IL1A/CXCR4/TPO/CYP1A1/VCAM1/CXCL10/CD44/VDR/S100A9/CXCL8/S100A8/CSF3
C0263746	Osteoarthritis of the hand	49	-0.722216	-2.08814	0.000229333	0.0201527	0.0155667	2832	tags=55%, list=15%, signal=47%	PDGFRB/VWF/ALDH1A2/EGF/DDIT3/NFKBIA/CLU/NLRP3/ESR2/CILP/COL2A1/IL1R1/TRIB1/DIO2/IL1A/MATN3/IGFBP3/ASPN/PTGS2/TIMP1/ESR1/MGP/TNFRSF11B/IL1B/IL10/VDR/IL6
C0011644	Scleroderma	262	-0.583369	-2.03191	0.0002142	0.0201527	0.0155667	3158	tags=33%, list=17%, signal=28%	BTG3/EDNRB/WRN/PPARG/LTB4R/PDGFRB/LBR/UTP14A/TP53/FGF2/EGF/PRKCA/TXN/PLAA/ITGA5/ITGAV/COL1A1/HIF1A/PLAU/ALOX5/FOXC1/ALOX5AP/PRSS55/TNFSF13B/EGFR/STAT3/COL1A2/GEM/EGR3/DKK1/COL3A1/FCGR2B/FKBP1A/POSTN/GYPA/ITGB3/CCN2/HGF/GZMA/MPO/TNFSF14/TNFSF10/EGR1/EGR2/SPARC/NOS3/TNC/BMP6/HLA-A/MT3/SERPINH1/CAV1/CCL2/HLA-B/MYC/IL1A/TLR4/LGALS3/TG/SERPINE1/LOX/PLAUR/TPO/EDN1/MYB/CD69/PTGS2/TNFAIP3/TIMP1/CCN1/ESR1…
C0041956	Ureteral obstruction	307	-0.556772	-1.9608	0.000233822	0.0201527	0.0155667	3560	tags=41%, list=19%, signal=33%	TGM2/TRAP1/JAK2/MSTN/F2RL1/CTNNB1/SPHK1/WNT11/LRP2/IGF1/CBS/EZH2/EDNRB/FOXO1/LTB4R/PLXNA1/PDGFRB/FFAR4/TP53/ACTB/ALDH2/CASP3/PLA2G4A/ACE/HSPD1/EGF/TMED7/SOAT1/DUSP4/TXN/RIPK1/DDIT3/RPL10/MSN/BNIP3/NPPA/COL1A1/ROMO1/IL33/HIF1A/ALOX5/PECAM1/CCR1/ANGPT1/MAP3K5/FOXC1/SOX9/CLU/SNAI1/PRSS55/TXNIP/NOTCH2/EGFR/FST/NLRP3/TTR/STAT3/NRK/FLNA/VNN1/EMCN/C5AR1/COL3A1/NR5A2/VIM/POSTN/HMOX1/C5AR2/PTGDS/BCL3/CCN2…
C4049446	Neointimal hyperplasia	167	-0.584482	-1.95908	0.000232327	0.0201527	0.0155667	3560	tags=39%, list=19%, signal=32%	TGM2/SARAF/CETP/CTNNB1/EZH2/CTSL/SERP1/PPARG/PTPN1/TP53/MFAP4/ACTB/VWF/TMED7/NR4A3/CIB1/JAK3/SPRY1/HMGB2/KCNN4/HIF1A/CDK4/PLAU/PECAM1/PLA2G15/CLU/LGALS1/CTSS/STAT3/HMOX1/HGF/GJA1/S1PR1/IFI35/CD36/NRP1/APOE/MYH11/BMP3/IRF1/NOS3/IER3/DCN/CAV1/TAGLN/CCL2/IFI27/SELP/AGTR1/TSPO/ANGPT2/NOD2/SERPINE1/FMOD/PTGS2/PTGER2/CCN1/CDK1/IL1B/TNFRSF12A/KLF4/IL6/MMRN1/SELE/S100A12
C0729777	Corneal Infection	17	-0.804559	-1.94368	0.000220913	0.0201527	0.0155667	1472	tags=53%, list=8%, signal=49%	IL18/TLR2/CD14/CXCR2/IL1A/TLR4/MYD88/IL1B/S100A8
C0014179	Endometritis	36	-0.714002	-1.93516	0.000223733	0.0201527	0.0155667	2401	tags=42%, list=13%, signal=36%	CASP6/DDAH2/TXNIP/NLRP3/TLR2/MPO/S100A4/SLC26A2/IL1A/TLR4/PTGS2/IL1B/IL10/ICAM1/CXCL8
C1306587	Acute encephalopathy	24	-0.747934	-1.92996	0.000225153	0.0201527	0.0155667	1664	tags=33%, list=9%, signal=30%	ATP1A2/GZMA/SPP1/LIF/IL1B/IL10/IL6/CXCL8
C1562908	Leprosy, Paucibacillary	24	-0.747705	-1.92937	0.000225153	0.0201527	0.0155667	536	tags=38%, list=3%, signal=36%	SOX9/RIPK2/SLC11A1/VCAM1/CXCL10/IL10/ICAM1/VDR/SELE
C0010232	Cowpox	18	-0.791016	-1.92906	0.000212653	0.0201527	0.0155667	1492	tags=39%, list=8%, signal=36%	TAP1/IL18/CD80/SAMD9/IL1B/CXCL1/CXCL8
C0334619	HODGKIN'S AND NON-HODGKIN'S LYMPHOMA	16	-0.807059	-1.92332	0.000209236	0.0201527	0.0155667	2927	tags=75%, list=16%, signal=63%	BCR/TP53/SOAT1/FLT3LG/ITK/MAOA/FAS/KRT18/CD44/IL6/PAX5/NLRP2
C0276653	Invasive Pulmonary Aspergillosis	25	-0.735276	-1.9067	0.000213112	0.0201527	0.0155667	1434	tags=40%, list=8%, signal=37%	TLR2/PARP9/IL1R1/CCL2/IL1A/TLR4/IL1B/IL10/IL6/CXCL8
C0018213	Graves Disease	421	-0.507605	-1.84067	0.000228674	0.0201527	0.0155667	2110	tags=27%, list=12%, signal=25%	IKZF3/LPP/MT1H/HFM1/TNFSF13B/TRIM21/LHCGR/TTR/CD28/STAT3/FLNA/ADRB1/TAP2/ESR2/CCL3L1/IL15/UNC93B1/GLUL/GEM/PROK2/C2/FCGR2B/FKBP1A/GYPA/PTGDS/TAP1/IL18/ABCB1/TLR2/GJA1/ACKR3/PSMB8/SLC22A4/CD14/CD80/F3/BTG2/PTPN22/HLA-C/AQP4/LGR6/MT1X/CD40/WARS1/CACNA1S/MT1E/IRF1/FCGR3A/NOS3/DIO2/TLR8/FCGR2A/HLA-A/TEKT1/HSPA5/FAS/NKX2-1/HLA-B/NFKB2/MYC/IL1A/AIRE/CXCR4/TSPO/NAMPT/SPP1/TLR4/C4B/SDS/PSORS1C1/ANXA3/MT1…
C0031157	Peritonsillar Abscess	8	-0.900929	-1.80436	0.000231044	0.0201527	0.0155667	12	tags=50%, list=0%, signal=50%	CXCL5/CXCL1/CXCL8/S100A8
C1096155	Macrophage Activation Syndrome	44	-0.732617	-2.07272	0.000239913	0.020529	0.0158573	1670	tags=34%, list=9%, signal=31%	AFP/IL18/SLC26A5/IL1R1/IL1A/TLR4/IL1B/CD163/CXCL10/MEFV/IL10/CXCL11/LRG1/IL6/CSF3
C0206178	Cytomegalovirus Retinitis	10	-0.871632	-1.85559	0.000243166	0.0206587	0.0159575	357	tags=50%, list=2%, signal=49%	PTGS2/IL10/SOCS3/CXCL8/CSF3
C3714514	Infection	400	-0.519381	-1.86894	0.000245867	0.02074	0.0160204	3485	tags=38%, list=19%, signal=31%	LMAN1/M6PR/RASSF1/CTNNB1/HNRNPA1/IFIT1/CACNA1C/IFNGR2/TNFRSF10D/CFH/CASP8/FTL/CD81/KPNA2/PPARG/CD83/PLAT/LY96/TLR1/CEACAM1/HLA-E/TP53/CASP3/HSP90B1/HSPD1/RIGI/CD274/PRKCA/FLT3LG/ITGA5/IL12RB1/IFIH1/RIPK1/MSN/CD63/MUC1/IL33/HIF1A/NFKBIA/CD4/PLAU/ALOX5/IL10RA/CD2/CCR1/IFNGR1/FTH1/TNFSF13B/RIPK2/APOC1/EGFR/NLRP3/STAT3/CD1D/FLNA/FAP/TAP2/CD55/NTRK1/CCL3L1/IL15/C2/STAT1/VIM/HMOX1/IFIT2/TAP1/IL18/TP53A…
C1701940	Pneumonia, Ventilator-Associated	43	-0.745009	-2.10285	0.000253922	0.0212252	0.0163951	2067	tags=47%, list=11%, signal=41%	ACTN1/ZC3HAV1/SLC2A10/SAT1/PARP9/MPO/PTPN22/CCL2/TSPO/TLR4/MDK/ANGPT2/IL1B/ATP12A/COL4A5/ICAM1/IL6/TREM1/CXCL8/S100A8
C0014356	Enterocolitis	34	-0.758406	-2.03377	0.000255188	0.0212252	0.0163951	1632	tags=44%, list=9%, signal=40%	ALOX5/IL10RA/STAT1/IL10RB/IL18/SPI1/SLC22A4/IL1A/NOD2/IL1B/MEFV/IL10/ICAM1/CXCL8/CSF3
C0004626	Pneumonia, Bacterial	43	-0.73842	-2.08425	0.000257425	0.0212626	0.016424	2333	tags=44%, list=13%, signal=39%	HIF1A/PECAM1/NLRP3/STAT3/ITGB3/TLR2/CHI3L1/HAMP/CCL2/NAMPT/IL11/SERPINE1/ACE2/IL10/CXCL2/IL6/S100A12/CXCL1/CSF3
C0037023	Sialadenitis	25	-0.730729	-1.8949	0.000260469	0.0213656	0.0165036	2299	tags=52%, list=13%, signal=46%	CD4/CD2/TNFSF13B/EGFR/TRIM21/CD40/CXCR4/TLR4/AQP5/IL10/FPR2/IL6/OSM
C0156181	Peritoneal adhesion	25	-0.729614	-1.89201	0.000267755	0.0216201	0.0167002	3008	tags=64%, list=16%, signal=54%	EZH2/PLAT/ACTB/ITGA5/ITGAV/IL15/CCN2/ABCB1/EGR1/IL1A/SERPINE1/IL1B/MEFV/CD44/ICAM1/IL6
C1562585	Leprosy, Multibacillary	25	-0.729595	-1.89196	0.000267755	0.0216201	0.0167002	1990	tags=48%, list=11%, signal=43%	RIPK2/GEM/NEBL/APOE/HLA-A/VCAM1/CXCL10/IL10/ICAM1/VDR/SELE/CXCL8
C0520679	Sleep Apnea, Obstructive	396	-0.522291	-1.87983	0.000269122	0.0216201	0.0167002	2376	tags=26%, list=13%, signal=23%	PLEK/IL33/HIF1A/LAMC2/ALOX5/ANGPT1/PLA2G15/FLNC/CLU/COL6A1/NOTCH2/CDH4/ANGPTL4/EGFR/NLRP3/NRG1/ENHO/STAT3/PROCR/NGF/FGFR3/NTRK1/COL3A1/HMOX1/PTGDS/IL18/ABCB1/TLR2/CHIT1/GJA1/CHI3L1/SLC25A20/SNCG/AR/CD36/COL2A1/CXCL5/GHSR/APOE/HAMP/IRF1/SESN2/NOS3/JAG1/ADRB3/GCH1/MCL1/GJA5/FAS/NGB/COL13A1/ABCA1/CAV1/CCL2/HLA-B/AGTR1/BIRC3/TFRC/TLR4/APOB/SDS/ZFP36/LGALS3/ANGPT2/TNNI3/TG/SERPINE1/HES1/TSPAN18/TPO/TH…
C0004659	Bacteriuria	10	-0.869253	-1.85052	0.000270843	0.0216201	0.0167002	1228	tags=50%, list=7%, signal=47%	GNLY/TLR4/CYP1A1/EMP1/CXCL8
C0262988	Vasculitis of the skin	15	-0.883608	-2.07528	0.000289849	0.0226036	0.0174599	1009	tags=47%, list=6%, signal=44%	NOS3/CCL2/CFI/IL10/ICAM1/SELE/CXCL8
C0014061	Tick-Borne Encephalitis	40	-0.715489	-1.99964	0.000287173	0.0226036	0.0174599	831	tags=32%, list=5%, signal=31%	SAT1/TLR2/CCL3/CXCR2/CCL2/OASL/CCL4/IL1B/IL10/CXCL2/STS/CXCL1/CXCL8
C0683381	inflammatory joint disease	28	-0.740384	-1.95115	0.000293935	0.0226036	0.0174599	1072	tags=43%, list=6%, signal=40%	ANG/PRG4/CCL2/HLA-B/IL1A/APOB/IL1B/THBS1/SOCS3/IL6/OSM/CXCL8
C3850141	Acute-On-Chronic Liver Failure	102	-0.610223	-1.93614	0.000288068	0.0226036	0.0174599	2497	tags=39%, list=14%, signal=34%	BNIP3/MYDGF/IL33/HIF1A/LAMC2/H4C2/SAMSN1/NMI/H4C1/H4C3/AFP/GLUL/H4C6/H4C9/IL18/HGF/TLR2/H4C14/CXCL12/ACKR3/H4C4/HAMP/MSC/CXCR2/IL1A/SPP1/TLR4/H4C12/ID1/KRT18/H4C11/CCL4/IL1B/CD163/CXCL10/IL10/TFPI2/IL6/CXCL8/CSF3
C0400821	Colitis, Microscopic	20	-0.768839	-1.89869	0.000293857	0.0226036	0.0174599	1361	tags=50%, list=7%, signal=46%	CD14/PARD3/ADRA2A/CCL2/IL1A/IL1B/ATP12A/IL10/SLC6A4/IL6
C0038363	Aphthous Stomatitis	10	-0.868383	-1.84867	0.000294566	0.0226036	0.0174599	1472	tags=80%, list=8%, signal=74%	IL18/MPO/HLA-B/IL1B/MEFV/INSRR/SLC6A4/IL6
C0003496	Aortic Rupture	21	-0.76818	-1.92863	0.000296898	0.0226365	0.0174853	1632	tags=33%, list=9%, signal=30%	STAT1/CCN2/APOE/CXCR2/ANGPT2/CXCL1/CSF3
C0751039	Cockayne Syndrome, Type I	68	-0.797595	-2.41046	0.00030337	0.0226689	0.0175103	182	tags=19%, list=1%, signal=19%	HMOX1/IL18/IL2RB/ABCB1/APOE/NOS3/CCL3/CCL2/IL10/IL6/ALAS2/DLK1/XIST
C0030920	Peptic Ulcer	102	-0.604653	-1.91846	0.000300801	0.0226689	0.0175103	2372	tags=30%, list=13%, signal=27%	IL33/ABCG2/FUT4/CYP2C8/EGFR/CDKN1A/HMOX1/ABCB1/TLR2/CD14/LXN/AGTR1/IL1A/MGAM/TLR4/NOD2/SERPINE1/ABO/EDN1/CYP1A1/SI/TP63/PTGS2/IL1B/ATP12A/IL10/PCSK9/IL6/TREM1/CXCL8/S100A8
C1857482	Slender finger	20	-0.767739	-1.89598	0.000304946	0.0226689	0.0175103	2030	tags=35%, list=11%, signal=31%	COL6A1/TRPS1/COL3A1/USP9X/COL6A2/COL6A3/DDX3X
C3495436	American cutaneous leishmaniasis	13	-0.824108	-1.87605	0.000304545	0.0226689	0.0175103	1948	tags=54%, list=11%, signal=48%	FST/HLA-C/HLA-A/HLA-B/IL10/IL6/CXCL8
C0019187	Hepatitis, Alcoholic	101	-0.720453	-2.28658	0.000314073	0.0230592	0.0178117	1438	tags=33%, list=8%, signal=30%	HGF/TLR2/ACKR3/CD14/NOSTRIN/S100A4/HCAR2/ATF3/CCL3/CAV1/CXCR2/CCL2/HLA-B/MYC/IL1A/CXCR4/SPP1/TLR4/MIP/MYD88/CD69/CCL4/CDK1/IL1B/TNFRSF12A/IL10/CXCL11/ICAM1/POTEF/STS/IL6/CXCL8/CSF3
C3665339	Bacterial sepsis of newborn	35	-0.705926	-1.90734	0.000313224	0.0230592	0.0178117	1409	tags=51%, list=8%, signal=48%	EGF/MYDGF/IL33/LAMC2/CXCL12/CD14/HAMP/MIR300/IL1A/CXCR4/NAMPT/FCGR1A/TLR4/NOD2/IL10/VDR/IL6/S100A12
C0949690	Spondylarthritis	117	-0.704157	-2.26948	0.000330406	0.0237666	0.0183582	1889	tags=44%, list=10%, signal=40%	STAT3/NGF/ZC3HAV1/GEM/MCAM/DKK1/STAT1/MRAP/FCGR2B/ANTXR2/TLR2/CXCL12/CD14/B2M/HLA-C/SERPINB1/IRF1/FCGR3A/TNC/ACVR1/FCGR2A/HLA-A/IL7/FAS/MSC/CCL2/HLA-B/IL1A/NOD2/TG/IGFBP3/TPO/LPA/CD69/TNFAIP3/ESR1/TNFRSF11B/IL1B/CD163/SLPI/CXCL10/CDA/MEFV/CCN4/IL10/SOCS3/VDR/IL6/S100A12/CXCL8/S100A8/NLRP2
C0947751	Vascular inflammations	258	-0.586299	-2.03583	0.000328184	0.0237666	0.0183582	1958	tags=29%, list=11%, signal=26%	THBS4/NLRP3/P4HB/STAT3/ALOX15/ESR2/BGN/YAP1/SERPING1/JUNB/KLF2/VIM/HMOX1/CCN2/TLR2/CHIT1/HABP2/CHI3L1/S1PR1/CD36/JUN/MPO/TNFSF14/F3/TNFSF10/MYOCD/APOE/CALCR/CD40/NOS3/ABCA1/CAV1/FOS/TAGLN/CCL2/SELP/AGTR1/IL1A/NAMPT/TLR4/ELF3/TBXA2R/ZFP36/LGALS3/ANGPT2/CLIC1/THBD/SERPINE1/LOX/LYZ/EDN1/PTGS2/RGS1/ESR1/VCAM1/IL1B/CXCL10/ACE2/MEFV/IL10/KLF4/FOSB/ICAM1/PCSK9/TFPI2/VDR/IL6/OSM/TREM1/SELE/S100A12/S100A9…
C0221253	Xanthoma tendinosum	14	-0.81646	-1.88556	0.000331701	0.0237666	0.0183582	1125	tags=43%, list=6%, signal=40%	APOE/APOB/CXCL3/PCSK9/IL6/CXCL8
C0026857	Musculoskeletal Diseases	29	-0.701519	-1.86226	0.00032858	0.0237666	0.0183582	3135	tags=59%, list=17%, signal=49%	ADAMTSL2/PPARG/LTB4R/ACE/IFIH1/TNFSF13B/ANGPTL4/FGFR3/BGN/COL5A1/MCAM/DKK1/PTH1R/PTGS2/CD44/VDR/CYP19A1
C0018799	Heart Diseases	436	-0.508464	-1.84607	0.000334476	0.0238219	0.0184009	2510	tags=30%, list=14%, signal=27%	PRKAG2/TP53/SGCD/ACTB/HEPH/ALDH2/VWF/CASP3/ACE/FGF2/CD274/PRKCA/PON2/BNIP3/NPPA/S1PR2/HNF4A/CRABP1/HIF1A/MAP1S/ANGPT1/PLA2G15/GLP1R/GRK5/P2RY1/BSN/NTRK2/APOC1/EGFR/NLRP3/TTR/ENHO/STAT3/VCL/ADRB1/COL1A2/ESR2/ADGRL4/DSG2/TIMP4/PIM1/CCN2/IL18/TINCR/ABCB1/HGF/TLR2/MB/SLC24A3/GJA1/CXCL12/PKP2/AR/GJB2/CD36/B2M/ACTA2/F3/PTPN22/HLA-C/ADAMTS1/APOE/HAMP/SPARC/IRF1/TRPV2/NOS3/TNC/KLF11/ADRA2A/HCN4/GJA5/DSC2…
C0008495	Chorioamnionitis	109	-0.658657	-2.1071	0.00034084	0.0238468	0.0184201	1500	tags=30%, list=8%, signal=28%	PIM1/IL18/ABCB1/TLR2/CD14/MPO/APOE/ADRB3/ATF3/SERPINH1/CXCR2/IL1A/TLR4/IL11/LGALS3/NOD2/AQP9/MT1A/CYP1A1/PTGS2/IL1B/CD163/CXCL10/MEFV/IL10/CXCL11/STS/IL6/TREM1/S100A9/CXCL8/S100A8/CSF3
C0037285	Skin Manifestations	41	-0.743268	-2.07735	0.000339025	0.0238468	0.0184201	2569	tags=46%, list=14%, signal=40%	IFIH1/GSTO1/IL33/TNFSF13B/EGFR/STAT3/FGFR3/POSTN/IL18/CXCL12/GJB2/ACTA2/LGR6/IL1A/CXCR4/CYP1A1/IL1B/SLC39A4/VDR
C0241868	acute aortic dissection	42	-0.724826	-2.02563	0.000340606	0.0238468	0.0184201	1473	tags=43%, list=8%, signal=39%	CCN2/IL18/ACTA2/F3/ADAMTS1/APOE/TNC/CXCR2/CCL2/TLR4/TNNI3/SERPINE1/LOX/THBS1/PCSK9/IL6/CXCL1/CSF3
C0017665	Membranous glomerulonephritis	158	-0.670977	-2.2408	0.000352597	0.0242748	0.0187507	1492	tags=22%, list=8%, signal=20%	TAP1/CCN2/CXCL12/PSMB8/MPO/PTER/APOE/CD40/SPARC/NOS3/NPNT/HLA-A/ABCA1/CCL2/HLA-B/SDC2/IFI27/MYC/TLR4/APOL1/PSORS1C1/C7/SERPINE1/CD69/IL1B/CXCL10/ACE2/TNFRSF12A/HLA-DQB1/POTEF/IL6/PPBP/FOSL1/XIST
C2936258	Peri-Implantitis	41	-0.740001	-2.06822	0.000353077	0.0242748	0.0187507	2333	tags=51%, list=13%, signal=45%	HIF1A/OLR1/FUT4/IL34/WNT5A/TLR2/CD14/MPO/IL1R1/CCL2/IL1A/SPP1/TLR4/MIP/DKK2/TNFRSF11B/IL1B/CD44/IL10/IL6/CXCL8
C0349218	Recurrent depressive disorder	17	-0.793647	-1.91732	0.00035308	0.0242748	0.0187507	1276	tags=41%, list=7%, signal=38%	MPO/DIO2/MT2A/PTGS2/DIO3/SLC6A4/IL6
C3489856	Cold Hypersensitivity	8	-0.893853	-1.79019	0.000357809	0.0244585	0.0188927	1012	tags=50%, list=6%, signal=47%	TRPV2/IL1A/TRPM8/IL1B
C1527336	Sjogren's Syndrome	353	-0.540926	-1.93542	0.000372301	0.0251599	0.0194344	2938	tags=31%, list=16%, signal=27%	DGKQ/PSMB9/TP53/TRAF3IP2/PLAAT4/LEPR/CASP3/RIGI/LAPTM5/EGF/IL6R/CD274/SOAT1/TXN/IL12RB1/CNN3/MSN/MUC1/GRAP/MYDGF/IL33/HIF1A/ABCG2/NFKBIA/CD4/SLC22A1/CD2/MYCBP/TNFSF13B/PTN/EGFR/TRIM21/CTSS/NLRP3/TTR/STAT3/NGF/TAP2/STAT1/PDLIM3/RIDA/HMOX1/TAP1/IL18/GZMA/CXCL12/PSMB8/PRDM1/CD14/MPO/TNFSF14/AQP4/ID3/NRP1/CD40/IRF1/PRG4/FCGR2A/BMP6/HLA-A/IL7/LINC01139/FAS/MSC/ABCA1/CXCR2/HLA-B/IFI27/MYC/IL1A/AIRE/CXC…
C0278147	Radicular pain	16	-0.792511	-1.88865	0.000371344	0.0251599	0.0194344	1053	tags=38%, list=6%, signal=35%	SPARC/IL1A/PTGS2/IL1B/IL6/CXCL8
C0398650	Immune thrombocytopenic purpura	227	-0.599332	-2.05608	0.000380126	0.0252955	0.0195392	2407	tags=34%, list=13%, signal=30%	MYDGF/IL33/BCL10/HIF1A/IL10RA/NXT1/ACTN1/TNFSF13B/NOTCH2/TRIM21/FCER1G/NLRP3/FKBP5/CD28/STAT3/VNN1/GEM/STAT1/CD72/ACSBG1/FCGR2B/ITGB3/IL18/IL2RB/ABCB1/CXCL12/AR/PTPN22/NRP1/CD40/IL1R1/FCGR3A/JAG1/ADRB3/FCGR2A/HLA-A/FAS/MSC/CCL2/HLA-B/SELP/NFKB2/RUNX1/IL1A/CXCR4/FCGR1A/CR2/TLR4/IL11/TG/TRPM8/THBD/SERPINE1/HES1/ABO/TPO/CD69/ARHGEF5/PTGS2/TNFAIP3/IL1B/FCGR3B/CXCL10/INSRR/ANXA1/CD44/IL10/TNFRSF4/GP5/…
C0263666	Dermatomyositis, Childhood Type	44	-0.695988	-1.96909	0.000376607	0.0252955	0.0195392	939	tags=36%, list=5%, signal=35%	HLA-A/HLA-B/IL1A/SPP1/TLR4/IFIT3/ISG15/VCAM1/IL1B/CXCL10/C4A/IL10/THBS1/IL6/CXCL8/S100A8
C0001144	Acne Vulgaris	63	-0.653014	-1.93964	0.000380688	0.0252955	0.0195392	3103	tags=40%, list=17%, signal=33%	FOXO1/PPARG/CD83/ABCD2/ACE/SEMA4B/SOX9/SUGCT/ANGPTL4/NLRP3/TLR2/CHI3L1/AR/IL1A/TLR4/NOD2/LYZ/PTGS2/IL1B/MEFV/IL10/VDR/IL6/CYP19A1/CXCL8
C0007930	Chagas Cardiomyopathy	28	-0.731976	-1.929	0.000383111	0.0253151	0.0195543	2760	tags=50%, list=15%, signal=43%	ACE/CD274/ALOX5/TRIM21/NGF/ACTC1/IL18/HLA-C/LGALS3/EDN1/CXCL10/IL10/IL6/CSF3
C0017152	Gastritis	212	-0.616482	-2.1075	0.00038924	0.0254375	0.0196489	2760	tags=37%, list=15%, signal=32%	ACE/HSPD1/CD274/TXN/RIPK1/SHH/MUC1/MYDGF/HNF4A/IL33/BCL10/HIF1A/NFKBIA/FUT4/SOX9/LGALS1/EGFR/STAT3/ODC1/IL15/AFP/STAT1/JUNB/HMOX1/PTGDS/RNU4ATAC/IL18/ABCB1/HGF/TLR2/CHIT1/CD14/JUN/MPO/MIR9-1/KLF5/FCGR3A/HSPA5/IL7/FAS/MSC/CAV1/FOS/CCL2/NFKB2/IL1A/TFRC/SPP1/TLR4/IL11/NOD2/L1TD1/MIP/SERPINE1/LYZ/DUOX2/CD69/LIF/ARG1/PTGS2/IL1B/SLPI/FCGR3B/CXCL10/ATP12A/ANXA1/CD44/CD177/IL10/FOSB/ICAM1/SOCS3/VDR/IL6/S…
C0031350	Pharyngitis	22	-0.7579	-1.9152	0.000388601	0.0254375	0.0196489	1211	tags=32%, list=7%, signal=30%	HLA-C/BATF2/GFI1/CD6/CXCR4/MEFV/IL6
C1135191	Heart Failure, Systolic	41	-0.733939	-2.05128	0.000398956	0.02593	0.0200293	2760	tags=54%, list=15%, signal=46%	ACE/EGF/NPSR1/ERN1/GRK5/TTR/ADRB1/AR/CD36/NOS3/FOS/IL1A/LGALS3/HSPB7/PTGS2/TIMP1/ESR1/IL1B/ACE2/VDR/CYP19A1/GAL
C0026766	Multiple Organ Failure	18	-0.774494	-1.88877	0.000404712	0.026132	0.0201854	1639	tags=61%, list=9%, signal=56%	ALOX5/C5AR1/CD14/F3/FAS/CCL2/PROC/SERPINE1/IL1B/IL10/ICAM1
C1510420	Cavitation	35	-0.697537	-1.88467	0.000406507	0.026132	0.0201854	2693	tags=40%, list=15%, signal=34%	EGF/CD274/WFDC1/HIF1A/LAMC2/EGFR/COL22A1/PRG4/BMP6/TSPO/SLC11A1/LYZ/TREM1/CSF3
C1855520	Hyperglycemia, Postprandial	30	-0.690165	-1.83875	0.000413051	0.026132	0.0201854	2150	tags=43%, list=12%, signal=38%	GPX1/IRS2/COL3A1/CD40/CACNA1S/NOS3/CCL2/PTGS2/SCN4A/CD163/FCGR3B/HSD11B1/IL6
C3541994	Drug Hypersensitivity Syndrome	30	-0.689463	-1.83688	0.000413051	0.026132	0.0201854	1228	tags=30%, list=7%, signal=28%	GNLY/HLA-A/HLA-B/IL1A/TPO/IL1B/IL10/FPR2/IL6
C0242084	Ruptured cerebral aneurysm	6	-0.930499	-1.73861	0.000412831	0.026132	0.0201854	774	tags=67%, list=4%, signal=64%	CCL2/APOB/ESR1/IL6
C4543948	Localized cutaneous leishmaniasis	14	-0.812394	-1.87617	0.000417165	0.0261359	0.0201883	1935	tags=64%, list=11%, signal=58%	NLRP3/ODC1/CD40/CCL2/SLC11A1/ANXA1/IL10/IL6/CXCL8
C0036857	Severe intellectual disability	414	-0.510431	-1.84641	0.000417506	0.0261359	0.0201883	815	tags=4%, list=4%, signal=4%	NKX2-1/IL1A/GLI3/USP9X/SMC1A/TPO/KIF14/ARG1/ARSD/IL1B/EIF2S3/IL6/DDX3X/KDM5C/XIST
C0151449	Primary SjC6gren's syndrome	218	-0.605941	-2.07145	0.000423799	0.0263909	0.0203853	3611	tags=44%, list=20%, signal=36%	RAPH1/PTGS1/CHUK/LIFR/FURIN/BCL6/LRP2/SDC1/ENO1/ST14/CFH/BTG3/DIABLO/TLR1/PSMB9/TP53/ACTB/RIGI/CD274/SOAT1/IFIH1/CLEC4A/MUC1/HIF1A/NFKBIA/SLC22A1/IL34/CLU/TNFSF13B/EGFR/ANXA2/TRIM21/CTSS/NLRP3/CD28/STAT3/NGF/BST2/TAP2/NTRK1/CCL3L1/IL15/STAT1/TASL/ACSBG1/VIM/CCN2/IL18/TLR2/GZMA/CXCL12/CD14/TUBA1C/B2M/MPO/PTPN22/HLA-C/AQP4/ID3/APOE/TLR8/HLA-A/IL7/FAS/CCL3/HLA-B/RUNX1/CXCR4/UTS2B/CR2/IL11/MIP/SLC11A…
C0472817	WHIM syndrome	10	-0.860916	-1.83277	0.000441053	0.0273223	0.0211048	1871	tags=70%, list=10%, signal=63%	FLNA/ITK/CXCL12/ACKR3/CXCR4/MYD88/CSF3
C0023364	Leptospirosis	56	-0.720685	-2.09984	0.000449967	0.0275554	0.0212848	1660	tags=43%, list=9%, signal=39%	GEM/MAT1A/IL18/TLR2/HAP1/CCL3/CXCR2/CCL2/TLR4/LGALS3/NOD2/AZU1/IL1B/HLA-DQB1/IL10/CXCL2/ICAM1/SERPINA3/LRG1/IL6/SELE/CES1/CXCL1/CXCL8
C3495798	Periodontal inflammation	57	-0.710971	-2.08349	0.000448616	0.0275554	0.0212848	2131	tags=44%, list=12%, signal=39%	IL34/EGFR/CTSS/STAT1/WNT5A/TLR2/MPO/GHSR/CD40/NAMPT/TLR4/MYD88/ASPN/DUOX2/EDN1/TIMP1/VCAM1/IL1B/IL10/AQP3/IL6/TREM1/CXCL8/S100A8/CSF3
C1328252	Mucocutaneous leishmaniasis	26	-0.78995	-2.046	0.000456882	0.0275554	0.0212848	1948	tags=54%, list=11%, signal=48%	MYDGF/FST/NLRP3/GZMA/HLA-C/HLA-A/CXCR2/CCL2/HLA-B/CXCL10/ANXA1/IL10/IL6/CXCL8
C0015302	External exotoses	91	-0.593299	-1.84392	0.000458716	0.0275554	0.0212848	2061	tags=29%, list=11%, signal=25%	FTH1/TRPS1/STAT3/NGF/DKK1/RSPO3/CCN2/CD14/COL2A1/PRG4/GADD45B/DCN/FOS/CCL2/MATN3/SPP1/ASPN/TNFRSF11B/IL1B/CD163/CD44/THBS1/SOCS3/VDR/IL6/CXCL8
C4528554	Anatomic Stage II Breast Cancer AJCC v8	8	-0.890339	-1.78315	0.000456152	0.0275554	0.0212848	5	tags=25%, list=0%, signal=25%	ERBB2/CSF3
C4528580	Prognostic Stage II Breast Cancer AJCC v8	8	-0.890339	-1.78315	0.000456152	0.0275554	0.0212848	5	tags=25%, list=0%, signal=25%	ERBB2/CSF3
C1568272	Tendinopathy	62	-0.701039	-2.07567	0.000464974	0.0276249	0.0213385	2604	tags=44%, list=14%, signal=37%	SEMA4B/COL1A1/IL33/GDF7/KLF6/PTGER4/THBS4/ESR2/BGN/COL5A1/PTGIS/TNC/BMP6/DCN/LMO2/IL1A/SPP1/ABO/TH/ESR1/IL1B/CD44/IL6/CYP19A1/S100A12/S100A9/S100A8
C4275242	Sudden sensorineural hearing loss	62	-0.695062	-2.05798	0.000464974	0.0276249	0.0213385	1434	tags=39%, list=8%, signal=36%	TLR2/CD14/GJB2/SLC26A5/AQP4/APOE/NOS3/HLA-A/CAV1/HLA-B/NFKB2/IL1A/EDN1/CYP1A1/ESR1/VCAM1/IL1B/AQP5/IL10/ICAM1/VDR/IL6/SELE/ESM1
C1290886	Chronic inflammatory disorder	57	-0.694764	-2.036	0.000469163	0.0276249	0.0213385	1935	tags=39%, list=11%, signal=35%	NLRP3/ENHO/STAT3/IL18/MPO/CD40/HAMP/CXCR2/HLA-B/PROC/TLR4/NOD2/CCN1/IL1B/HSD11B1/ANXA1/CD44/IL10/TWIST1/IL6/SELE/CXCL1
C0694549	Community acquired pneumonia	57	-0.694316	-2.03468	0.000469163	0.0276249	0.0213385	1007	tags=37%, list=6%, signal=35%	NLRP3/SLC2A10/CHI3L1/TNC/FCGR2A/MCL1/AGTR1/TLR4/SDC4/ANGPT2/SERPINE1/ARHGEF5/TIMP1/IL1B/MEFV/IL10/COL4A5/VDR/IL6/DDX3X/CXCL8
C0220668	Congenital contractural arachnodactyly	439	-0.492742	-1.79109	0.000476627	0.0279261	0.0215712	2669	tags=28%, list=15%, signal=25%	CD274/TMED7/NR4A3/TXN/SOX4/RIPK1/HSP90AA1/MUC1/KLHL1/COL1A1/ONECUT1/S1PR2/PDGFD/IL33/HIF1A/SLC22A1/LAMC2/CDK4/PLAU/ALOX5/PECAM1/ACTG1/PLA2G15/UNG/SOX9/WWTR1/IL34/MIR186/ASS1/LGALS1/SNAI1/EGFR/CDKN1A/S100A6/STAT3/HSDL2/ALOX15/VCL/SLC3A2/YBX1/COL1A2/SELENOK/NTS/FGFR1/AFAP1/EIF4EBP1/YAP1/STAT1/PDLIM3/PI15/ZNF423/VIM/POSTN/HMOX1/FGFR4/SLC7A11/ELK1/ABCB1/HGF/CXCL12/ACKR3/CHI3L1/CD14/ECEL1/FBP1/TNFSF10…
C0031030	Periapical Periodontitis	73	-0.663659	-2.02466	0.000481018	0.0280453	0.0216632	1470	tags=40%, list=8%, signal=37%	COL1A1/HIF1A/ALOX5/NLRP3/FLNA/WNT5A/TLR2/CD14/SERPINB1/NRP1/FCGR3A/HSPB1/CXCR2/CCL2/IL1A/SPP1/TLR4/MDK/MYD88/TP63/TIMP1/TNFRSF11B/IL1B/CXCL3/IL10/ICAM1/IL6/OSM/CXCL8
C0271055	Rhegmatogenous retinal detachment	41	-0.719387	-2.01061	0.000540177	0.0283672	0.0219119	1562	tags=46%, list=9%, signal=42%	FZD4/CASP3/CAPN5/HIF1A/NDP/VIM/COL2A1/CALCR/DCN/CCL2/IL1A/SERPINE1/LOX/TIMP1/IL1B/IL10/IL6/CXCL1/CXCL8
C1260873	Aortic valve disorder	48	-0.696719	-2.005	0.000523955	0.0283672	0.0219119	2205	tags=46%, list=12%, signal=40%	FOXC1/SOX9/EGFR/CTSS/P2RY2/BGN/TNFAIP6/APOE/EMILIN1/PLPP3/NOS3/SPP1/CNN2/LPA/CCL4/MGP/IL1B/ACE2/TRIM72/PCSK9/STS/IL6
C0003615	Appendicitis	56	-0.68588	-1.99843	0.000511794	0.0283672	0.0219119	1361	tags=32%, list=7%, signal=30%	CD14/MPO/HAMP/SAA2/CCL3/TLR4/NOD2/SERPINE1/MYD88/EDN1/CXCL10/MEFV/INSRR/IL10/LRG1/IL6/CXCL8/CSF3
C0027019	Myelomonocytic leukemia	32	-0.744442	-1.99325	0.000539415	0.0283672	0.0219119	1248	tags=28%, list=7%, signal=26%	F3/MCL1/MAGED4/RUNX1/AIRE/SCN4A/NGFR/IL6/CSF3
C3160887	Node-positive breast cancer	34	-0.736353	-1.97463	0.000512896	0.0283672	0.0219119	921	tags=44%, list=5%, signal=42%	HTRA1/MCM10/FGFR4/ZNF469/FAS/PGR/TAGLN2/MMP11/SERPINE1/ESR1/CDK1/IL10/MAGEC3/KRT19/IL6
C0032302	Mycoplasma pneumonia	34	-0.735373	-1.972	0.000541996	0.0283672	0.0219119	1472	tags=44%, list=8%, signal=41%	IL18/MPO/EGR1/NOS3/ATF3/LAMP3/TNNI3/THBD/CYP1A1/IL1B/IL10/IL6/CLEC5A/SELE/CSF3
C0033839	Pseudorabies	37	-0.719358	-1.9715	0.000515122	0.0283672	0.0219119	3336	tags=51%, list=18%, signal=42%	NECTIN2/CTBS/EGF/BCAP31/S100A10/GSTO1/TMED5/USH2A/STAT3/BCL2L10/CH25H/FOS/IL1A/ISG15/IFITM1/IL1B/ACKR1/THBS1/SOCS3
C0035328	Retinal Vein Occlusion	60	-0.659831	-1.94787	0.000531271	0.0283672	0.0219119	1472	tags=38%, list=8%, signal=35%	IL18/CXCL12/AQP4/NRP1/APOE/SESN2/NOS3/TDRD9/PROC/SERPINE1/EDN1/LPA/TNFRSF10A/CYP1B1/VCAM1/IL1B/CXCL10/IL10/CXCL11/IL6/MMRN1/S100A12/CXCL8
C1333177	Lymphoproliferative Disorder of the Skin	53	-0.66335	-1.92668	0.000534011	0.0283672	0.0219119	1935	tags=30%, list=11%, signal=27%	NLRP3/TAP2/AFP/CCN2/GNLY/SERPINB1/HAMP/IFI27/SPP1/ANGPT2/KRT18/IL10/SLC4A1/VDR/IL6/CXCL8
C2937365	Recurrent aphthous ulcer	63	-0.648131	-1.92513	0.000508704	0.0283672	0.0219119	1549	tags=40%, list=8%, signal=36%	SBDS/CCR1/NLRP3/ITK/TLR2/CD40/NOS3/ITGA4/GFI1/FAS/HLA-B/IL1A/TLR4/NOD2/TG/TIMP1/VCAM1/IL1B/C4A/MEFV/HLA-DQB1/IL10/SLC6A4/IL6/SELE
C1273070	Left ventricular diastolic dysfunction	21	-0.756078	-1.89825	0.000501545	0.0283672	0.0219119	1276	tags=62%, list=7%, signal=58%	TGM2/FOXO1/ACTB/IGFBP2/MPO/NOS3/TNC/ADRB3/SPP1/LGALS3/ARSL/ACE2/IL6
C0273115	Lung Injury	28	-0.718509	-1.8935	0.000519165	0.0283672	0.0219119	2431	tags=57%, list=13%, signal=50%	PDGFD/NFKBIA/PLAU/NGF/ESR2/NTRK1/HMOX1/TNC/CCL3/CXCR2/CCL2/TLR4/ELF3/CYP1A1/CCL4/IL6
C0600142	Hot flushes	22	-0.748657	-1.89184	0.000541132	0.0283672	0.0219119	1009	tags=50%, list=6%, signal=47%	HIF1A/TACR3/ESR2/NOS3/CYP1A1/CYP1B1/ESR1/SLC6A4/CYP19A1/S100A12/CXCL8
C3266843	47, XYY syndrome	6	0.9863	1.88667	0.00052633	0.0283672	0.0219119	9	tags=33%, list=0%, signal=33%	NLGN4Y/RPS4Y1
C1442837	Myocardial necrosis	24	-0.728631	-1.88015	0.000539415	0.0283672	0.0219119	2760	tags=58%, list=15%, signal=50%	ACE/PRKCA/DUSP1/NPPA/SBDS/GLP1R/FST/SERPING1/MB/GJA1/TSPO/TNNI3/IL6/SELE
C0796154	SIMPSON-GOLABI-BEHMEL SYNDROME, TYPE 1	36	-0.691668	-1.87463	0.000528817	0.0283672	0.0219119	3435	tags=58%, list=19%, signal=47%	CTNNB1/TIMP3/IGF1/HSPA14/PPARG/ACTB/HSPD1/GPC6/GPC4/AFP/GPC5/ITGB3/TNFSF10/GPC3/CCL2/NAMPT/MFAP5/SLC2A4/CD44/POTEF/CXCL8
C4042861	Obesity, Metabolically Benign	14	-0.809549	-1.8696	0.000502935	0.0283672	0.0219119	1171	tags=43%, list=6%, signal=40%	CH25H/RTP4/SPARC/SPP1/TNFRSF11B/CXCL8
C0276226	Herpes encephalitis	35	-0.691108	-1.8673	0.000492843	0.0283672	0.0219119	1672	tags=34%, list=9%, signal=31%	LAMC2/UNC93B1/STAT1/TLR2/APOE/CALCR/TNC/TLR4/IFNLR1/ACKR1/CXCL11/IL6
C0027927	Neurosyphilis	12	-0.835188	-1.86502	0.000543781	0.0283672	0.0219119	1434	tags=83%, list=8%, signal=77%	TLR1/LAMC2/TLR2/MIR27B/AQP4/MIR590/CCL2/CXCL10/IL10/IL6
C0162872	Aortic Aneurysm, Thoracic	35	-0.684983	-1.85075	0.000543206	0.0283672	0.0219119	1871	tags=34%, list=10%, signal=31%	FLNA/BGN/ACTA2/MYH11/SERPINE1/MFAP5/LOX/IL1B/KLF4/THBS1/IL6/S100A12
C0409974	Lupus Erythematosus	437	-0.505477	-1.83467	0.000511141	0.0283672	0.0219119	3475	tags=37%, list=19%, signal=30%	UBASH3B/SYNPO/CTNNB1/CX3CL1/CDH13/TIMP3/EZH2/SRI/CFH/HIVEP3/CASP8/LCT/BTG3/MRC1/PPARG/C1QC/BDH2/TNFSF15/LBR/PNP/CD52/SH3BP2/C1QA/BCR/ACTB/CPD/LY6E/VWF/C1QL1/ACE/HSP90B1/CD274/TMED7/PRKCA/DUSP4/IFIH1/RELB/MYDGF/CASP6/IL33/HIF1A/CD2/H4C2/SIGLEC14/NEDD9/ERN1/IL34/TNFSF13B/EGFR/ANXA2/TRIM21/FCER1G/NLRP3/H4C1/CDKN1A/CD28/STAT3/CD1D/PROCR/BST2/CCL3L1/BGN/H4C3/IL15/EIF4EBP1/GEM/DKK1/C2/STAT1/CD72/ZNF423…
C0085693	Acute appendicitis NOS (disorder)	30	-0.683086	-1.81989	0.000513617	0.0283672	0.0219119	1082	tags=33%, list=6%, signal=31%	HAMP/SAA2/CCL3/SERPINE1/EDN1/CXCL10/IL10/LRG1/IL6/CXCL8
C0035851	Root Resorption	30	-0.68167	-1.81612	0.000542351	0.0283672	0.0219119	2136	tags=37%, list=12%, signal=32%	HEBP1/FAM20A/CALCR/IL1A/SPP1/ARG1/PTGS2/TNFRSF11B/IL1B/IL10/IL6
C1096452	Neonatal Early-Onset Sepsis	8	-0.886989	-1.77644	0.000538339	0.0283672	0.0219119	1361	tags=75%, list=7%, signal=69%	CD14/HAMP/ICAM1/IL6/CXCL8/CSF3
C0855197	Malignant Testicular Germ Cell Tumor	90	-0.729802	-2.25996	0.00055008	0.0284463	0.021973	540	tags=10%, list=3%, signal=10%	SERPINE1/ARSL/FSHB/CYP1A1/RLN1/ESR1/TFPI2/DLK1/XIST
C1719494	PERIODONTITIS, LOCALIZED AGGRESSIVE	16	-0.782469	-1.86472	0.000549349	0.0284463	0.021973	2338	tags=56%, list=13%, signal=49%	DGKA/CLU/TLR2/CCL2/IL1A/IL1B/IL6/RTL1/CXCL8
C0022876	Premature Obstetric Labor	16	-0.782289	-1.86429	0.000556927	0.0286757	0.0221502	1348	tags=56%, list=7%, signal=52%	GJB2/CCL2/PGR/VCAM1/IL1B/ICAM1/PTGES/IL6/SELE
C1842466	Uniparental disomy, paternal, chromosome 14	6	-0.927106	-1.73227	0.000562891	0.0288579	0.0222909	144	tags=67%, list=1%, signal=66%	MEG3/DIO3/RTL1/DLK1
C0020452	Hyperemia	49	-0.65242	-1.88634	0.000570186	0.028982	0.0223868	1871	tags=31%, list=10%, signal=28%	FLNA/ADRB1/AFP/HGF/MPO/APOE/NOS3/ANGPT2/SERPINE1/PTGS2/ESR1/IL1B/ADCYAP1/IL10/OSM
C0024291	Lymphohistiocytosis, Hemophagocytic	91	-0.582959	-1.81178	0.000567779	0.028982	0.0223868	3759	tags=43%, list=21%, signal=34%	PDLIM7/NAAA/CXCL9/ASRGL1/RAPH1/PFN1/HAVCR2/CTSB/CD52/ACTB/MAGT1/IL33/FGL1/HIF1A/IFNGR1/RAB27A/ACSBG1/ITK/HMOX1/BCL3/IL18/TCN2/GNLY/HHEX/CCL2/RUNX1/IL1A/APOL1/STX11/MIP/THBD/SH2D1A/CCL4/IL1B/CD163/CXCL10/IL10/IL6/CXCL8
C2316212	Cryopyrin-Associated Periodic Syndromes	31	-0.758491	-2.01855	0.000575616	0.0291335	0.0225038	2693	tags=55%, list=15%, signal=47%	EGF/NPPA/CAPS/NLRP3/IL18/MPO/SAA2/IL1A/TLR4/NOD2/MYD88/IL1B/CDA/MEFV/IL10/STS/IL6
C0264683	Coronary artery atheroma	5	-0.955994	-1.70654	0.00058063	0.0292628	0.0226037	811	tags=100%, list=4%, signal=96%	AGTR1/SERPINE1/PCSK9/IL6
C0031106	Aggressive Periodontitis	125	-0.687489	-2.23645	0.000607548	0.0293747	0.0226901	2411	tags=42%, list=13%, signal=36%	HTRA1/DGKA/BEGAIN/ALOX5/KLF6/CLU/ADGRG6/CD28/ESR2/STAT1/POSTN/IL18/WNT5A/TLR2/PRDM1/CD14/MPO/HLA-C/IL1R1/FCGR3A/FCGR2A/HLA-A/HSPB1/CCL3/CCL2/HLA-B/IL1A/TLR4/NOD2/TPO/CYP1A1/PTGS2/CFB/SCN4A/VCAM1/TNFRSF11B/IL1B/FPR1/FCGR3B/CXCL10/HLA-DQB1/MMP25/IL10/SLC6A4/FCAR/VDR/IL6/TREM1/SELE/CXCL8/S100A8/CSF3
C1848934	SPONDYLOCARPOTARSAL SYNOSTOSIS SYNDROME	31	-0.756033	-2.01201	0.000604578	0.0293747	0.0226901	540	tags=26%, list=3%, signal=25%	SERPINE1/HBB/VCAM1/INSRR/IL10/ICAM1/IL6/CXCL8
C0274861	Arsenic Poisoning, Inorganic	55	-0.673682	-1.96041	0.000604328	0.0293747	0.0226901	913	tags=25%, list=5%, signal=24%	TNFAIP6/IER3/GADD45B/CCRL2/IL1A/AQP9/MT1A/RGS1/CCL4/IL1B/CXCL3/CD44/SOX18/CXCL2
C0274862	Nervous System, Organic Arsenic Poisoning	55	-0.673682	-1.96041	0.000604328	0.0293747	0.0226901	913	tags=25%, list=5%, signal=24%	TNFAIP6/IER3/GADD45B/CCRL2/IL1A/AQP9/MT1A/RGS1/CCL4/IL1B/CXCL3/CD44/SOX18/CXCL2
C0751851	Arsenic Encephalopathy	55	-0.673682	-1.96041	0.000604328	0.0293747	0.0226901	913	tags=25%, list=5%, signal=24%	TNFAIP6/IER3/GADD45B/CCRL2/IL1A/AQP9/MT1A/RGS1/CCL4/IL1B/CXCL3/CD44/SOX18/CXCL2
C0751852	Arsenic Induced Polyneuropathy	55	-0.673682	-1.96041	0.000604328	0.0293747	0.0226901	913	tags=25%, list=5%, signal=24%	TNFAIP6/IER3/GADD45B/CCRL2/IL1A/AQP9/MT1A/RGS1/CCL4/IL1B/CXCL3/CD44/SOX18/CXCL2
C0035439	Rheumatic Heart Disease	73	-0.627266	-1.91363	0.000592273	0.0293747	0.0226901	2035	tags=47%, list=11%, signal=42%	ACE/HSPD1/SOAT1/DUSP1/SNAI1/STAT3/BGN/VIM/CCN2/HGF/TLR2/S1PR1/SLC25A20/PTPN22/CARTPT/IL1R1/NOS3/TNC/HLA-A/GJA5/HLA-B/IL1A/TLR4/C4B/IGFBP3/ABO/FCN1/TNFAIP3/IL1B/C4A/MEFV/HLA-DQB1/IL10/IL6
C1519666	Tumor-Associated Vasculature	73	-0.625786	-1.90912	0.000605361	0.0293747	0.0226901	3078	tags=45%, list=17%, signal=38%	CXCL16/PDGFRB/ACTB/FGF2/EGF/IL6R/ITGA5/RIPK1/ITGAV/PLAU/PECAM1/TACR3/RAB37/PRSS55/EGFR/NGF/MCAM/VIM/ITGB3/CXCL12/ACKR3/F3/TNC/HSPA5/ATF3/ANPEP/CCN1/CD248/FNDC1/IL10/THBS1/FPR2/IL6
C0267055	Erosive esophagitis	12	-0.833083	-1.86032	0.000598549	0.0293747	0.0226901	357	tags=42%, list=2%, signal=41%	NGF/PTGS2/IL1B/ATP12A/CXCL8
C0019158	Hepatitis	495	-0.490286	-1.7845	0.000592546	0.0293747	0.0226901	3042	tags=34%, list=17%, signal=29%	IL32/CETP/CTNNB1/HNRNPA1/SPHK1/IGF1/DDX18/MICA/DHX58/AHR/MALAT1/RAP1A/CASP8/CD81/MBOAT7/PPARG/TNFSF15/FFAR4/CYP7B1/MYCN/CEACAM1/MANF/TP53/CD58/ACTB/TRAF3IP2/ALDH2/LEPR/CASP3/CLEC7A/ACE/ACOT7/CD274/FLT3LG/TXN/PNPLA3/IL12RB1/IFIH1/RIPK1/GLI2/KLHL1/P2RX2/MYDGF/HNF4A/IL33/HIF1A/EPHX1/PECAM1/NR4A1/ACTG1/PIK3R5/GLP1R/IL34/P2RY1/SAMSN1/CLU/LGALS1/MERTK/TIPARP/TXNIP/JAM2/TNFSF13B/TRIM21/CD3E/P2RY2/NLRP3/…
C0520680	Sleep Apnea, Central	105	-0.724855	-2.30833	0.000610114	0.0293793	0.0226937	831	tags=17%, list=5%, signal=16%	HMOX1/IL18/IL2RB/ABCB1/APOE/NOS3/CCL3/COL13A1/CCL2/TPO/HSPB7/SLC5A7/INSRR/IL10/IL6/ALAS2/DLK1/XIST
C0311375	Arsenic Poisoning	57	-0.66418	-1.94637	0.000619841	0.0294896	0.0227788	913	tags=25%, list=5%, signal=23%	TNFAIP6/IER3/GADD45B/CCRL2/IL1A/AQP9/MT1A/RGS1/CCL4/IL1B/CXCL3/CD44/SOX18/CXCL2
C0035920	Rubella	63	-0.644315	-1.9138	0.000616507	0.0294896	0.0227788	1525	tags=25%, list=8%, signal=23%	IL10RB/MB/HLA-A/ANPEP/TFRC/TLR4/LAMP3/TG/ABO/TPO/ANXA1/IL10/HLA-DRB5/TWIST1/HDC/IL6
C2349952	Oropharyngeal Carcinoma	91	-0.581416	-1.80698	0.000619104	0.0294896	0.0227788	2908	tags=36%, list=16%, signal=31%	TP53/ALDH2/LEPR/CASP3/SCO2/CD274/EPHX1/ERN1/ASS1/EGFR/MIR496/DKK1/NR0B1/FOXM1/SPARC/MCL1/GALR1/HSPA5/IL1A/TLR4/DSP/TYMP/TIMP1/ESR1/APOBEC3A/WIF1/IL1B/CD44/HLA-DQB1/IL10/IL6/GAL/CXCL8
C3853962	Enterovirus 71 infection	16	-0.780305	-1.85956	0.000625121	0.0295047	0.0227905	1472	tags=44%, list=8%, signal=40%	IL18/NOS3/LGALS3/THBD/CXCL10/IL10/CXCL8
C0035450	Rheumatoid Nodule	16	-0.780151	-1.85919	0.000625121	0.0295047	0.0227905	1675	tags=50%, list=9%, signal=45%	IL15/IL18/IL1A/SLC11A1/VCAM1/IL1B/IL10/SELE
C0238421	Selenium deficiency	37	-0.713671	-1.95592	0.000628802	0.0295612	0.0228342	2829	tags=49%, list=15%, signal=41%	CASP3/ACE/TXN/TXNRD1/GPX1/STAT3/BGN/TLR2/OSR1/NOS3/DCN/IL1A/PTGS2/IL1B/ICAM1/SLC6A4/IL6/CXCL8
C0017661	IGA Glomerulonephritis	352	-0.52721	-1.88567	0.000634845	0.0296112	0.0228728	2929	tags=34%, list=16%, signal=29%	C1QA/BCR/BACH1/TP53/ACTB/PLAAT4/NLRC5/VWF/CASP3/USP14/ACE/PLB1/LAPTM5/EGF/TXN/GPR183/LHFPL2/CIB1/IFIH1/JAK3/CD63/MUC1/HMGB2/LAIR1/PLAU/ALOX5/NR4A1/KLF6/SLC43A3/LPP/CLU/MERTK/TNFSF13B/EGFR/NLRP3/CHPF/MEST/NGF/CD55/IL5RA/NTRK1/MTM1/BGN/HLA-DPB2/C2/C5AR1/STAT1/FCGR2B/POSTN/HMOX1/SNED1/CCN2/IL18/HGF/TLR2/PSMB8/CD14/CD80/TNFSF14/PPP1R15A/FOXM1/APOE/FCGR3A/NOS3/TNC/JAG1/FCGR2A/HLA-A/MYCT1/DCN/MIR590/FA…
C0677898	invasive cancer	124	-0.563734	-1.83416	0.000633539	0.0296112	0.0228728	2333	tags=31%, list=13%, signal=27%	SHH/BNIP3/HIF1A/PECAM1/NANOG/SNAI1/PTGER4/EGFR/CDKN1A/FGFR3/FGFR1/POSTN/TIMP4/FGFR4/CHI3L1/MAOA/MAPK15/WNT7B/NOS3/CCL2/MYC/PGR/CXCR4/SPP1/MMP11/SERPINE1/MFAP5/PTGS2/ESR1/CD163/MMP25/ICAM1/PTGES/TWIST1/SERPINA3/CXCL8/S100A8/NLRP2
C0023348	Leprosy, Lepromatous	66	-0.708964	-2.1144	0.000641563	0.0297124	0.022951	2152	tags=48%, list=12%, signal=43%	SOX9/IFNGR1/PLIN2/NLRP3/CD28/CD1D/FLNA/NGF/GEM/HMOX1/IL18/TLR2/CD80/CD40/IL1R1/HSPA5/TFRC/ICAM2/ARG1/TP63/FCN1/VCAM1/IL1B/CD163/MEFV/NGFR/IL10/ICAM1/OMD/VDR/IL6/SELE
C0014743	Erythema Nodosum	38	-0.73267	-2.01484	0.000642013	0.0297124	0.022951	1536	tags=37%, list=8%, signal=34%	ITGB3/ABCB1/PSMB8/TUBA1C/NOS3/HLA-B/NOD2/ESR1/IL1B/INSRR/IL10/VDR/SELE/CXCL8
C0085253	Adult-Onset Still Disease	59	-0.733641	-2.16573	0.000648246	0.0297372	0.0229701	2077	tags=47%, list=11%, signal=42%	CLU/NLRP3/STAT3/IL15/FCGR2B/HMOX1/IL18/CXCL12/MPO/PLAC8/SAA2/FCGR2A/FAS/CCL2/IL1A/CXCR4/FCGR1A/TLR4/NOD2/CCN1/IL1B/CXCL10/MEFV/HLA-DQB1/IL10/ICAM1/IL6/CXCL8
C0018572	Hand, Foot and Mouth Disease	45	-0.691947	-1.96612	0.000645164	0.0297372	0.0229701	3050	tags=47%, list=17%, signal=39%	ATP1A3/ACTB/PLAAT4/CASP3/RIGI/NOTCH2/ADRB1/IL18/AQP4/SCARA3/TLR8/CCL2/TLR4/CCL4/INSRR/IL10/MIR155HG/VDR/POTEF/IL6/CXCL8
C0036974	Shock	20	-0.749001	-1.8497	0.000650048	0.0297372	0.0229701	2141	tags=50%, list=12%, signal=44%	KLF6/TAP1/TLR2/FCGR2A/CCL2/TLR4/TRDN/VCAM1/IL1B/IL6
C2717865	Anti-Neutrophil Cytoplasmic Antibody-Associated Vasculitis	66	-0.690278	-2.05867	0.000661717	0.0300985	0.0232492	2005	tags=44%, list=11%, signal=39%	TNFSF13B/NLRP3/CD55/C5AR1/GYPA/IL18/TLR2/S1PR1/MPO/PTPN22/GHSR/HAMP/FCGR2A/CCL2/SELP/IL1A/FCGR1A/TLR4/NOD2/IL1B/CD163/HSD11B1/ANXA1/CD177/IL10/SERPINA3/IL6/TREM1/S100A8
C0011268	Senile dementia	16	-0.778344	-1.85489	0.000663006	0.0300985	0.0232492	1595	tags=44%, list=9%, signal=40%	LAMC2/RIDA/APOE/IL1A/ESR1/IL1B/CSF3
C0578870	Chronic idiopathic urticaria	59	-0.70025	-2.06716	0.000682185	0.0303708	0.0234595	2726	tags=53%, list=15%, signal=45%	ACOT7/SOAT1/COL17A1/CD63/IL33/PECAM1/ACTG1/ALOX5AP/PTGDR/NLRP3/CD28/FGL2/C5AR1/PTGDS/MPO/TNFSF14/CCL2/IL1A/ACTG2/TLR4/TPO/CD69/PTGS2/IL1B/KLK5/IL10/THBS1/SERPINA3/SOCS3/IL6/CXCL8
C0013390	Dysmenorrhea	51	-0.70401	-2.04753	0.000684222	0.0303708	0.0234595	2333	tags=43%, list=13%, signal=38%	HIF1A/ALOX5/ANXA2/NGF/IL15/MYL12A/INHBA/NOS3/IL7/CAV1/FOS/IL1A/SERPINE1/CYP1A1/GPR101/PTGS2/CCN1/ESR1/MEFV/SLC4A1/IL6/CXCL8
C1845050	PIGMENTARY DISORDER, RETICULATE, WITH SYSTEMIC MANIFESTATIONS	165	-0.610605	-2.04561	0.000686005	0.0303708	0.0234595	3149	tags=44%, list=17%, signal=37%	HCLS1/PPARG/ATP1A3/TNFSF15/PLAT/AOC3/VWF/CAPN5/ACE/FGF2/CD274/ITGA5/ITGAV/PON2/MYDGF/PECAM1/LGALS1/PTN/ANGPTL4/FST/NLRP3/NRG1/NGF/FGFR1/VSIR/POSTN/HMOX1/CCN2/IL18/IL2RB/HGF/TMEM217/ARSF/SORD/APOE/SPARC/NOS3/TNC/ADRB3/HSPA5/PRPH/ANPEP/CCL3/CXCR2/CCL2/SELP/RUNX1/SPP1/IL11/ANGPT2/SERPINE1/IGFBP3/LOX/EDN1/SIGLEC7/TIMP1/CCN1/TNFRSF11B/IL1B/CD163/CXCL10/MEFV/TNFRSF12A/IL10/THBS1/ICAM1/FPR2/LRG1/IL6/MMR…
C1720830	Painful Bladder Syndrome	66	-0.673218	-2.00779	0.00068187	0.0303708	0.0234595	2372	tags=39%, list=13%, signal=34%	IL33/HIF1A/PECAM1/NLRP3/IL27RA/SERPING1/MPO/CD40/ANPEP/CCL2/CXCR4/TSPO/ANGPT2/SERPINE1/PTGS2/IL1B/CXCL10/IL10/CXCL2/CXCL11/ICAM1/SLC6A4/LRG1/IL6/SELE/S100A9
C0684686	Secondary malignant neoplasm of soft tissues	17	-0.777128	-1.87742	0.000686879	0.0303708	0.0234595	578	tags=47%, list=3%, signal=46%	EGFR/FGFR1/TG/DES/STS/IL6/CYP19A1/MMRN1
C0029400	Osteitis	35	-0.678254	-1.83257	0.000679905	0.0303708	0.0234595	1935	tags=46%, list=11%, signal=41%	NLRP3/POSTN/ABCB1/TLR2/NOS3/IL1A/GLI3/SPP1/TLR4/IL11/ESR1/TNFRSF11B/IL1B/IL10/TWIST1/IL6
C0012754	Distemper	8	-0.883921	-1.7703	0.000678059	0.0303708	0.0234595	880	tags=50%, list=5%, signal=48%	IL7/EDN1/IL10/IL6
C1868598	PARIETAL FORAMINA	18	-0.764464	-1.86431	0.000692165	0.0304912	0.0235525	1073	tags=39%, list=6%, signal=37%	CACNA1S/MSX2/ALX4/SCN4A/ALX3/TWIST1/IL6
C0025303	Meningococcal Infections	53	-0.648557	-1.88371	0.00069938	0.0306953	0.0237102	2963	tags=53%, list=16%, signal=44%	MYO16/CEACAM1/ACE/ZMIZ1/SFTPA2/EGFR/ADRB1/SERPING1/FCGR2B/ADAM32/C5AR2/TLR2/CD14/F3/IL1R1/FCGR2A/IL1A/TLR4/C7/SERPINE1/SLC11A1/ABO/CFB/IL1B/CXCL10/IL10/CXCL11/CES1
C0014852	Esophageal Diseases	17	-0.776845	-1.87673	0.000702058	0.0306996	0.0237135	2173	tags=47%, list=12%, signal=42%	PLA2G15/ANGPTL4/FAP/IL1A/STC1/IL1B/IL18RAP/CD44
C0220656	Malignant ascites	66	-0.653435	-1.94879	0.000708874	0.0308841	0.023856	3275	tags=42%, list=18%, signal=35%	TNFRSF10D/HAVCR2/HSPA14/TP53/HSPD1/TMED7/SLC47A1/MCC/EGFR/POSTN/SLC16A3/ABCB1/HGF/CXCL12/CD80/SHOX2/TNFSF10/CARTPT/IFI27/TLR4/PTGS2/CXCL10/CD44/IL10/CD24/IL6/GAL/CXCL8
C0035869	Rotavirus Infections	66	-0.652195	-1.94509	0.000722376	0.0310644	0.0239953	3027	tags=39%, list=17%, signal=33%	CD83/TP53/ACTB/NLRC5/EGF/IFIH1/ERN1/NLRP3/EIF4EBP1/STAT1/TLR2/JUN/CD40/IRF1/NR2F2/TLR8/SPP1/TLR4/MYD88/ANGPTL1/PTGS2/ACKR1/IL10/IL6/MMRN1/CXCL8
C0027719	Nephrosclerosis	36	-0.677302	-1.83569	0.000723073	0.0310644	0.0239953	3608	tags=67%, list=20%, signal=54%	MYH9/SYNPO/LTB4R/ACE/FGF2/ALPK1/CLIC4/MUC1/COL1A1/HIF1A/ALOX5/FGFR3/NTRK1/BGN/COL3A1/CXCL12/MPO/ACTA2/CYP4A11/S100A4/DCN/CXCR4/BMP5/ANGPT2
C0022972	Lambert-Eaton Myasthenic Syndrome	29	-0.680966	-1.8077	0.000718144	0.0310644	0.0239953	881	tags=21%, list=5%, signal=20%	HSPA5/COL13A1/IL1B/IL10/ICAM1/CXCL8
C0002962	Angina Pectoris	109	-0.532034	-1.70202	0.000723459	0.0310644	0.0239953	1445	tags=26%, list=8%, signal=24%	ABCB1/CD14/F3/PTPN22/TNFSF10/APOE/NOS3/NR2F2/HSPA5/IL7/CCL2/AGTR1/IL1A/APOB/TNNI3/SERPINE1/SCN5A/EDN1/MOCOS/CYP4F2/LPA/IL1B/IL10/ICAM1/PCSK9/IL6/CYP19A1/CXCL8
C0034186	Pyelonephritis	52	-0.722072	-2.09976	0.000730989	0.0312747	0.0241578	1675	tags=33%, list=9%, signal=30%	IL15/PIM1/CXCL12/AR/B2M/SCNN1G/CCL2/TLR4/SERPINE1/TIMP1/CFI/CXCL2/EMP1/IL6/SELE/CXCL1/CXCL8
C0020192	Hyaline Membrane Disease	12	-0.829795	-1.85298	0.000739382	0.0315205	0.0243476	398	tags=33%, list=2%, signal=33%	SH2D1A/IL10/ICAM1/CXCL8
C3890737	Autoinflammatory Syndrome	20	-0.746806	-1.84428	0.000746626	0.0316027	0.0244111	2722	tags=55%, list=15%, signal=47%	WDR1/RIPK1/NLRP3/STAT3/HLA-B/IL1A/GLI3/NOD2/TNFAIP3/IL1B/MEFV
C0039147	Syrinx formation	13	-0.805511	-1.83371	0.000744652	0.0316027	0.0244111	2410	tags=54%, list=13%, signal=47%	ADCY10/LAMC2/FLNA/ESR2/CD6/ESR1/INSRR
C4284413	Severe Fever with Thrombocytopenia Syndrome	40	-0.68723	-1.92066	0.00075229	0.0317296	0.0245091	1886	tags=35%, list=10%, signal=31%	MUL1/TRIM25/STAT1/SAA2/HLA-A/FAS/CCL2/SELP/TLR4/LAMP3/CXCL10/IL10/IL6/PAX5
C3249881	Infection - suppurative	12	-0.828931	-1.85105	0.000762854	0.0318365	0.0245917	501	tags=42%, list=3%, signal=41%	ABO/IL1B/CXCL10/IL6/CXCL8
C0085311	Diffuse cutaneous leishmaniasis	13	-0.804952	-1.83244	0.000760246	0.0318365	0.0245917	1718	tags=85%, list=9%, signal=77%	PPARG/CD274/SOAT1/ODC1/TLR2/CCL2/ARG1/IL1B/IL10/IL6/CXCL8
C0854706	Neonatal infection	10	-0.848935	-1.80727	0.000758922	0.0318365	0.0245917	1361	tags=50%, list=7%, signal=46%	CD14/FCGR1A/NOD2/IL6/S100A12
C0265110	Cerebral Vasospasm	41	-0.706722	-1.97521	0.000773469	0.0320619	0.0247658	1969	tags=46%, list=11%, signal=41%	LAMC2/EGFR/S100A6/HMOX1/GJA1/APOE/S100A4/NOS3/TNC/CCL2/AGTR1/IL1A/TLR4/ABO/EDN1/TIMP1/IL1B/IL6/S100A12
C4721772	Postoperative delirium	36	-0.674462	-1.82799	0.000773649	0.0320619	0.0247658	1125	tags=28%, list=6%, signal=26%	APOE/FCGR3A/USP9X/PTGS2/IL1B/FCGR3B/SGCA/IL10/IL6/S100A12
C0011616	Contact Dermatitis	75	-0.650624	-1.99899	0.000780124	0.0321066	0.0248003	3387	tags=57%, list=19%, signal=47%	CRHR1/AHR/CASP8/PIR/PRDX6/CTSB/VSX1/CD58/TXN/DUSP1/DDIT3/IGFBP2/HSP90AA1/MYDGF/CCR1/HSD17B10/TXNRD1/FTH1/CTSS/NRG1/ALOX15/CXCL14/IGFBP6/HMOX1/SLC7A11/CCN2/IL18/HLA-C/KIF2C/TLR8/HSPB1/AKR1C2/CCL2/IL1A/TLR4/CYP1A1/CYP1B1/IL1B/CD44/IL10/IL6/OSM/S100A8
C0038160	Staphylococcal Infections	33	-0.739983	-1.98099	0.000778561	0.0321066	0.0248003	1987	tags=39%, list=11%, signal=35%	DLGAP4/EGFR/NLRP3/STAT3/C5AR1/CCN2/IL18/TLR2/CD36/IL1B/IL10/CXCL8/CSF3
C2613439	Extramedullary Hematopoiesis (disorder)	43	-0.699491	-1.97437	0.00078523	0.0322053	0.0248765	1632	tags=28%, list=9%, signal=25%	STAT1/CXCL12/MPO/HAMP/ABCA1/PROC/TFRC/CXCR4/ESR1/IL6/KDM6A/CSF3
C0860564	Retinoic acid syndrome	27	-0.779883	-2.03499	0.000798181	0.0326239	0.0251999	839	tags=33%, list=5%, signal=32%	ANPEP/CXCR4/THBD/IL1B/CXCL2/ICAM1/IL6/CXCL8/CSF3
C0867389	Chronic graft-versus-host disease	177	-0.572892	-1.9298	0.000802527	0.0326892	0.0252504	2271	tags=32%, list=12%, signal=28%	PECAM1/CCR1/ERN1/CLU/TNFSF13B/NOTCH2/TRIM21/CD28/STAT3/CD1D/GEM/MCAM/C5AR1/HGF/TLR2/IFI44/PRRX1/TNFSF10/HLA-C/IL1R1/HLA-A/MCL1/IL7/ANPEP/SERPINH1/CAV1/MSR1/HLA-B/AGTR1/IL1A/LPO/PROC/SPP1/CR2/IFIT3/LGALS3/NOD2/THBD/ABO/GLI1/TYMP/TP63/SLC2A4/IL1B/CD163/CXCL10/BCL2A1/HLA-DQB1/IL10/ICAM1/IL6/PPBP/SELE/KDM6A/S100A8/CSF3
C0949691	Spondylarthropathies	69	-0.714946	-2.17365	0.0008221	0.0329228	0.0254308	1660	tags=43%, list=9%, signal=40%	GEM/DKK1/MRAP/CXCL12/CD14/COL2A1/B2M/HLA-C/FCGR3A/FCGR2A/BMP6/HLA-A/FAS/CCL2/HLA-B/IL1A/TLR4/NOD2/CD69/PTGS2/IL1B/CD163/FPR1/SLPI/FCGR3B/IL10/IL6/CXCL8/S100A8/NLRP2
C0396060	Congenital laryngeal adductor palsy	15	-0.858142	-2.01547	0.000818854	0.0329228	0.0254308	277	tags=33%, list=2%, signal=33%	RIPK2/IL1B/HLA-DQB1/RTL1/CXCL8
C0001883	Airway Obstruction	73	-0.606088	-1.84902	0.0008221	0.0329228	0.0254308	3435	tags=48%, list=19%, signal=39%	CTNNB1/CX3CL1/SDC1/EDNRB/PLAT/PLAAT4/ALDH2/ACE/RIGI/MYDGF/IL33/SNAI1/COTL1/ALOX15/IL15/SERPING1/HMOX1/TFPI/CHI3L1/CD14/TFRC/SPP1/ELF3/SERPINE1/PTGFR/ABO/EDN1/CD69/TIMP1/ESR1/CXCL10/ATP12A/INSRR/IL10/CXCL8
C2713368	Hematopoetic Myelodysplasia	35	-0.671615	-1.81463	0.00081703	0.0329228	0.0254308	3835	tags=43%, list=21%, signal=34%	KRAS/CFLAR/SMPD3/SPHK1/SAMD9L/EZH2/TP53/TLR2/SAMD9/EGR1/RUNX1/MYC/ZRSR2/U2AF1/DLK1
C0343752	Acute HIV infection	35	-0.671237	-1.81361	0.00081703	0.0329228	0.0254308	1426	tags=46%, list=8%, signal=42%	CD28/GZMA/TNFSF10/FCGR3A/JAG1/TLR8/FAS/CCL2/HLA-B/CXCR4/FCGR1A/LAMP3/TP63/CD163/CXCL10/IL6
C0276340	Respiratory syncytial virus bronchiolitis	8	-0.879445	-1.76133	0.000825997	0.0329678	0.0254656	1361	tags=62%, list=7%, signal=58%	CD14/TLR4/IL10/VDR/CXCL8
C0020473	Hyperlipidemia	371	-0.515787	-1.8455	0.000831587	0.0330799	0.0255522	3659	tags=37%, list=20%, signal=31%	NCF2/ASRGL1/MYLK/AIMP2/PTGS1/GLA/ADCY3/CYBB/TGM2/NEDD4/JAK2/AQP7/CETP/CTNNB1/CDH13/SLC4A7/IGF1/CBS/CNBP/SDC1/AHR/CFH/F7/JPH3/RGN/FOXO1/PPARG/LTB4R/PLXNA1/FSCN1/FOXO6/FZD4/LEPR/ACE/PLB1/AMY2A/SOAT1/THSD7A/PNPLA3/DNAJB9/DDIT3/RPL10/CDCP1/MYDGF/GALNT2/HNF4A/PLEK/FGL1/HIF1A/OLR1/ALOX5/NR4A1/GLP1R/ERN1/TXNIP/APOC1/ANGPTL4/EGFR/NLRP3/CPE/ACSL5/ESR2/FGFR1/PDLIM3/RAB27A/HELZ2/CPT1A/HMOX1/C5AR2/IL18/ABCB1…
C0037054	Sickle Cell Trait	54	-0.69039	-2.01381	0.000835344	0.0331186	0.025582	1846	tags=41%, list=10%, signal=37%	VCL/IL17RE/FCGR2B/CD36/MPO/APOE/HAMP/FCGR2A/FAS/SLC16A1/APOL1/LAMP3/SERPINE1/HBB/ABO/MYB/VCAM1/MEFV/IL10/IL6/CXCL8/CSF3
C0027401	Narcissism	10	-0.846321	-1.8017	0.000838546	0.0331351	0.0255948	323	tags=50%, list=2%, signal=49%	SERPINE2/TEAD1/ADAMTS2/SLC6A4/TFPI2
C0033581	prostatitis	69	-0.682153	-2.07396	0.00086156	0.0331631	0.0256164	2094	tags=33%, list=11%, signal=30%	HRC/CLU/NGF/ESR2/IL15/TLR2/AR/PTPN22/PCA3/CCL2/AIRE/TLR4/PTGS2/ADAMTS2/ESR1/IL1B/IL10/IL21R/SOCS3/IL6/CYP19A1/CXCL1/CXCL8
C0153398	Hypopharyngeal Cancer	41	-0.703412	-1.96596	0.00085862	0.0331631	0.0256164	1438	tags=29%, list=8%, signal=27%	HGF/GJB2/CALCR/SPARC/CYP1A1/BCL2A1/CD44/NGFR/TWIST1/IL6/S100A9/NLRP2
C0029443	Osteomyelitis	101	-0.618215	-1.96209	0.0008607	0.0331631	0.0256164	2756	tags=36%, list=15%, signal=30%	FGF2/ACOT7/DERL1/IL12RB1/HIF1A/IL34/IFNGR1/IL13RA2/NLRP3/STAT3/NGF/NTRK1/STAT1/TLR2/CHI3L1/PSTPIP2/NOS3/CCL3/CCL2/IL1A/CD6/CXCR4/TLR4/SERPINE1/MYD88/CD79B/HBB/ARG1/PTGS2/TIMP1/IL1B/HLA-DQB1/IL10/CXCL2/IL6/CSF3
C1318544	M5b Acute differentiated monocytic leukemia	101	-0.615168	-1.95242	0.0008607	0.0331631	0.0256164	1445	tags=19%, list=8%, signal=17%	ABCB1/CD36/F3/EGR1/MYH11/HLA-A/FOS/RUNX1/TFRC/TLR4/THBD/VCAM1/IL1B/ICAM1/VDR/IL6/S100A9/CXCL8/CSF3
C0029118	Opportunistic Infections	63	-0.636585	-1.89084	0.000859929	0.0331631	0.0256164	1773	tags=38%, list=10%, signal=35%	COL1A2/GEM/FCN3/ABCB1/TLR2/GJB2/APOE/CD40/HAMP/HLA-A/IL2RG/IL7/FAS/CXCR2/CCL2/TLR4/NOD2/FCN1/HLA-DQB1/IL10/EMP1/IL6/CXCL1/CXCL8
C0155490	Middle Ear Cholesteatoma	21	-0.745697	-1.87218	0.000860887	0.0331631	0.0256164	2693	tags=57%, list=15%, signal=49%	EGF/NES/EGFR/ITK/IL1A/SLC22A3/EREG/TP63/PTGS2/IL1B/SLPI/CXCL8
C1134719	Invasive Ductal Breast Carcinoma	352	-0.522328	-1.86821	0.000857396	0.0331631	0.0256164	2908	tags=30%, list=16%, signal=25%	TP53/ACTB/CRABP2/CLDN4/VWF/CASP3/WDR1/ACVR1C/CD274/SULF2/PRKCA/TES/GLI2/MUC1/NES/HIF1A/PLAU/PECAM1/LGALS1/RHBDF1/SNAI1/NOTCH2/APOC1/EGFR/FST/CDKN1A/S100A6/CD28/STAT3/PROCR/ESR2/FGFR1/CXCL14/COL5A1/MCAM/NR5A2/PIP5K1C/TNFAIP8L3/POSTN/FGFR4/ABCB1/HGF/CDH22/CXCL12/ACKR3/CHI3L1/MAOA/CD14/SNCG/AR/PTH1R/GJB2/AQP4/FOXM1/FMO2/MT1E/IRF1/ADAM12/JAG1/ADAMTS20/FBXO39/HSPA5/DCN/CAV1/SLC16A1/MSR1/CXCR2/CCL2/MYC…
C0003851	Arteriosclerosis Obliterans	36	-0.668513	-1.81187	0.000860411	0.0331631	0.0256164	3094	tags=47%, list=17%, signal=39%	LOC102724023/ACTB/SOAT1/HIF1A/CLU/MCAM/HGF/GJA1/MIR27B/OLFM2/CXCL12/F3/TAGLN/HES1/MYD88/IL1B/CSF3
C0013537	Eclampsia	177	-0.556099	-1.87323	0.000866727	0.0332002	0.0256451	2926	tags=40%, list=16%, signal=34%	HLA-E/TP53/ACTB/ADORA2B/ACE/IGFBP5/EGF/DUSP9/TXN/MYDGF/HIF1A/EPHX1/HTRA4/ANGPT1/IFNGR1/NOTCH2/ANXA2/LHCGR/FST/TAP2/IL15/GEM/STAT1/JUNB/FGFR4/TAP1/CCN2/IL18/TLR2/GZMA/CXCL12/ACKR3/CD14/INHBA/JUN/SORD/HLA-C/AQP4/APOE/FSTL3/ADAM12/NOS3/HLA-A/FAS/ABCA1/FOS/CCL2/HLA-B/AGTR1/TLR4/THBD/SERPINE1/ABO/AQP9/EDN1/AVPR1A/LPA/IGF2BP2/PTGS2/CCN1/ESR1/TNFRSF11B/IL1B/CFI/IL10/FOSB/CD24/POTEF/IL6/CXCL8
C0264714	Acute heart failure	66	-0.627819	-1.87239	0.000870898	0.0332002	0.0256451	1915	tags=35%, list=10%, signal=31%	TTR/STAT3/ADRB1/IL18/MPO/LIPG/NOS3/AGTR1/SPP1/LGALS3/ANGPT2/LTBP2/ARSL/AQP9/PENK/TIMP1/CCN1/TNFRSF11B/IL1B/ACE2/TWIST1/FPR2/IL6
C2931245	Bone Marrow failure syndromes	28	-0.70349	-1.85393	0.000870751	0.0332002	0.0256451	774	tags=18%, list=4%, signal=17%	GEM/CCL2/CXCL10/S100A8/CSF3
C0013370	Amebic colitis	37	-0.699764	-1.9178	0.00089253	0.0334604	0.0258461	784	tags=24%, list=4%, signal=23%	CXCR2/IL1A/SPP1/ZC3H12A/IL1B/MMRN1/S100A9/CXCL8/S100A8
C0343804	Chronic Chagas' disease	37	-0.69882	-1.91521	0.00089253	0.0334604	0.0258461	1966	tags=51%, list=11%, signal=46%	IGF1/MICA/CFH/CD274/SOAT1/TRIM21/GEM/IL18/IL7/CCL3/HLA-B/SELP/TLR4/SDC4/LGALS3/CCL4/IL1B/IL10/CSF3
C3826758	AIDS (Disease)	18	-0.756469	-1.84481	0.00088944	0.0334604	0.0258461	1492	tags=44%, list=8%, signal=41%	TAP1/CXCL12/APOBEC3G/APOE/CCL3/CXCR4/CCL4/VDR
C0035086	Renal Osteodystrophy	12	-0.824784	-1.84179	0.000888502	0.0334604	0.0258461	494	tags=42%, list=3%, signal=41%	LOX/ESR1/ACP5/VDR/IL6
C0458219	Complex Regional Pain Syndromes	35	-0.669081	-1.80778	0.000889331	0.0334604	0.0258461	1188	tags=31%, list=6%, signal=29%	ADAMTS1/IL1R1/CCL2/HLA-B/TSPO/IL1B/HLA-DQB1/IL10/TWIST1/IL6/CSF3
C0023051	Laryngeal Diseases	124	-0.54112	-1.76058	0.000894603	0.0334604	0.0258461	1969	tags=20%, list=11%, signal=18%	EGFR/CDKN1A/CD151/FGFR1/GEM/SERPING1/CALCR/EGR1/MCL1/DCN/MSC/GADD45G/MYC/IL1A/KRT18/TRPM8/CYP1A1/CCL4/IL1B/CD163/ATP12A/IL6/CXCL8/S100A8/NLRP2
C0039496	Temporomandibular Joint Dysfunction Syndrome	22	-0.735776	-1.85929	0.000897828	0.0334758	0.0258579	1089	tags=32%, list=6%, signal=30%	CMYA5/FCGR3A/CCL2/FMOD/IL1B/IL6/CXCL8
C0024894	Mastitis	81	-0.688773	-2.11703	0.000901244	0.0334981	0.0258752	1663	tags=31%, list=9%, signal=28%	CYP24A1/HMOX1/TLR2/CXCL12/CD14/MPO/HSPA5/CXCR2/SLC26A2/IL1A/LPO/TLR4/ABO/LYZ/CYP1A1/ZC3H12A/CFB/CCL4/IL1B/CD163/ICAM1/IL6/PPBP/CXCL8/CSF3
C0005694	Bladder neck obstruction	54	-0.683175	-1.99276	0.000918186	0.0337043	0.0260345	2455	tags=41%, list=13%, signal=35%	COL1A1/HIF1A/SLC22A1/WWTR1/NLRP3/NRG1/NGF/COL3A1/BCL2L10/MYL12A/NOS3/ADRB3/DCN/IL1A/NRP2/LOX/SLC22A3/PTGS2/TIMP1/ESR1/IL1B/CYP19A1
C0000833	Abscess	82	-0.647279	-1.98802	0.000916804	0.0337043	0.0260345	3075	tags=38%, list=17%, signal=32%	LTB4R/FKBP10/TLR1/HSPD1/FKBP7/MUC1/NES/CTH/PLA2G15/HEBP1/FKBP5/FLNA/FKBP1A/AQP4/MSC/IL1A/TSPO/TLR4/NOD2/AZU1/SERPINE1/MYD88/LOX/ESR1/IL1B/CD44/IL10/CXCL2/ICAM1/IL6/CXCL8
C0002895	Anemia, Sickle Cell	334	-0.533331	-1.8897	0.000918165	0.0337043	0.0260345	2926	tags=33%, list=16%, signal=28%	HLA-E/MIPEP/HOPX/ADORA2B/VWF/CASP3/PLA2G4A/ACE/PRKCA/LPCAT3/FES/HBA2/HSP90AA1/CD63/MUC1/BCAM/ETFA/MCC/KCNN4/HIF1A/OLR1/LAMC2/ALOX5/HPX/ASS1/LOC102724560/TRIM21/BEAN1/NLRP3/P4HB/CD28/NGF/CD55/KLF10/JUNB/GYPA/HMOX1/IL18/TFPI/ABCB1/TLR2/CHIT1/S1PR1/CD14/CD36/JUN/MPO/TNFSF14/F3/LIPG/APOE/EGR1/HAMP/FCGR3A/NOS3/ITGA4/FCGR2A/GCH1/HLA-A/MCL1/FAS/ADRA1D/ABCA1/FOS/CXCR2/CCL2/DMRT2/SELP/IL1A/BIRC3/CD6/APOB/…
C3888088	SMITH-MCCORT DYSPLASIA 1	53	-0.637121	-1.85049	0.00092096	0.0337043	0.0260345	1438	tags=26%, list=8%, signal=24%	HGF/OLFM2/KLF5/MYOCD/MYH11/TAGLN/PGR/SPP1/THBD/MGP/IL1B/IL10/KLF4/CSF3
C0852036	Pregnancy associated hypertension	137	-0.555826	-1.82307	0.000915506	0.0337043	0.0260345	2840	tags=38%, list=16%, signal=32%	LEPR/ACE/PLB1/ACOT7/CD274/RRS1/NPPA/HTRA1/HIF1A/ALOX5/ACTG1/LGALS1/ENHO/ADRB1/BGN/HMOX1/PTGDS/TFPI/FCGR1CP/GJA1/RAMP2/B2M/MPO/NOS3/MIR411/CCL2/AGTR1/ACTG2/FCGR1A/TNNI3/SERPINE1/IGFBP3/TPO/EDN1/LPA/PTGS2/TIMP1/ESR1/VCAM1/CD163/ACE2/HSD11B1/HLA-DQB1/IL10/ICAM1/SLC6A4/SERPINA3/VDR/HTRA3/IL6/CYP19A1/CXCL8
C0746102	Chronic lung disease	101	-0.592957	-1.88193	0.000924455	0.0337284	0.0260531	1935	tags=27%, list=11%, signal=24%	NLRP3/TAP2/NTRK1/AFP/CCN2/HABP2/GNLY/PRRX1/SERPINB1/GRP/HAMP/FCGR2A/NKX2-1/SERPINH1/CAV1/CCL2/IFI27/FBLN5/SPP1/ANGPT2/KRT18/IL1B/IL10/SLC4A1/VDR/IL6/CXCL8
C0007124	Noninfiltrating Intraductal Carcinoma	395	-0.513101	-1.84588	0.000934809	0.0338982	0.0261842	3483	tags=35%, list=19%, signal=29%	LY75/MRC2/RASSF1/CTNNB1/BCL6/CDH13/P4HA2/SPATA18/EZH2/DAP/SDC1/ALDH5A1/SEC14L2/GSN/RAP1A/CDK16/MRC1/CD82/KPNA2/PPARG/CTSB/PDGFRB/LBR/FSCN1/BCR/TP53/MIR151A/ACTB/CPD/LEPR/VWF/PTP4A3/H3-3A/ACVR1C/CADM1/CD274/SULF2/TES/CIB1/NCOR2/S100A10/BNIP3/MUC1/COL1A1/OLFM4/QPCT/HIF1A/TBX3/PLAU/PECAM1/FOXC1/ADGRE2/SOX9/PGRMC1/CLU/LGALS1/SNAI1/TXNIP/NOTCH2/EGFR/ANXA2/FST/TRPS1/CDKN1A/IRS2/S100A6/NRG1/H3-3B/ESR2/F…
C0043407	Yersinia infections	13	-0.800503	-1.82231	0.000932479	0.0338982	0.0261842	1434	tags=46%, list=8%, signal=43%	TLR2/F3/NOD2/SERPINE1/IL10/IL6
C0231749	Knee pain	28	-0.700704	-1.84658	0.000942712	0.0340157	0.026275	1854	tags=43%, list=10%, signal=39%	NGF/NTRK1/CLEC11A/CHI3L1/IL7/FPR1/F11/IL10/VDR/IL6/CYP19A1/S100A12
C0263361	Psoriasis vulgaris	177	-0.51998	-1.75156	0.000943769	0.0340157	0.026275	2004	tags=27%, list=11%, signal=24%	NOTCH2/NLRP3/FGFR3/IL15/GEM/HMOX1/AKR1C3/TAP1/TLR2/CXCL12/CHI3L1/CD14/GJB2/PTPN22/TNFSF10/HLA-C/APOE/TRIB3/SERPINB8/HLA-A/HSPA5/IL7/CHRNB3/CAV1/CCRL2/CCL2/HLA-B/TLR4/CHRNA5/IFNLR1/LGALS3/ANGPT2/NOD2/EDN1/TP63/TNFAIP3/CHRNA6/CCN1/IL1B/FCGR3B/CXCL10/HLA-DQB1/IL10/SLC6A4/IL21R/VDR/IL6/CXCL8
C0034543	Radicular Cyst	51	-0.683796	-1.98874	0.000951014	0.0341482	0.0263773	928	tags=51%, list=5%, signal=49%	HSPA14/CD83/TP53/CASP3/FGF2/HSPD1/MYDGF/HIF1A/LGALS1/CD14/HSPB1/IL1A/SPP1/LGALS3/GLI1/TP63/PTGS2/TIMP1/TNFRSF11B/IL1B/CD163/IL10/ICAM1/VDR/IL6/CXCL8
C0555971	Oral infection	24	-0.715815	-1.84708	0.000953187	0.0341482	0.0263773	2746	tags=58%, list=15%, signal=50%	PPP1R42/HSPD1/RAE1/HSD17B10/IL15/STAT1/MRAP/TLR2/SPI1/SLC25A20/TLR4/SLC11A1/IL1B/IL6
C0595936	Aqueous Humor Disorders	64	-0.697712	-2.07577	0.000981806	0.0341619	0.0263879	2214	tags=47%, list=12%, signal=41%	ANGPTL7/CLU/CD28/IL15/TGFB1I1/CCN2/GJA1/CXCL12/CHI3L1/CD14/CD80/CXCL5/CD40/HAMP/HSPA5/CCL2/SELP/IL1A/CXCR4/SPP1/MYD88/LOX/EDN1/CXCL10/IL10/ICAM1/IL6/MMRN1/SELE/CXCL8
C0242488	Acute Lung Injury	71	-0.654697	-1.9996	0.000961271	0.0341619	0.0263879	2282	tags=45%, list=12%, signal=40%	PLAU/EPHX1/PECAM1/PROCR/FCGR2B/HMOX1/TNFAIP6/IL18/GJA1/F3/ACVR1/FCGR2A/ADRA2A/FAS/CAV1/CCL2/FCGR1A/TLR4/NOD2/THBD/SERPINE1/EDN1/CYP1A1/PTGS2/CCL4/IL1B/SLPI/AQP5/IL10/CXCL2/ICAM1/IL6
C0340044	Acute exacerbation of chronic obstructive airways disease	42	-0.702858	-1.96424	0.000976689	0.0341619	0.0263879	1894	tags=45%, list=10%, signal=41%	CD28/SLC2A10/SERPING1/TIMP4/IL18/FCGR3A/HSPB1/ANPEP/CCL2/LGALS3/RNASE2/IL1B/FCGR3B/CXCL10/ACE2/COL4A5/IL6/ALAS2/CXCL8
C0038358	Gastric ulcer	99	-0.615311	-1.94614	0.000974103	0.0341619	0.0263879	3089	tags=41%, list=17%, signal=35%	PPARG/HRH3/TLR1/ACTB/CASP3/PLA2G4A/ACE/EGF/BDKRB2/HIF1A/PLAU/FUT4/ANGPT1/GPX1/LGALS1/NRG1/HGF/TLR2/CXCL12/F3/VGF/NOS3/JAG1/ADRB3/DMC1/FAS/IL1A/IL11/ANGPT2/SERPINE1/EDN1/PTGS2/TIMP1/VCAM1/IL1B/ANXA1/POTEF/IL6/GAL/CXCL8/S100A8
C1963943	Atherothrombosis	90	-0.62564	-1.9374	0.000976286	0.0341619	0.0263879	3603	tags=56%, list=20%, signal=45%	PTGS1/CYBB/CETP/CBS/CFH/ADRA1A/PDGFRB/PLAT/ZNF746/VWF/CASP3/ACE/PON2/LOC102724560/NLRP3/SLC3A2/BGN/IL18/TFPI/TLR2/ACKR3/HABP2/CD14/CD36/F3/LIPG/APOE/CD40/IL1R1/ABCA1/PTGIR/SELP/IL1A/PROC/SPP1/TLR4/TBXA2R/LGALS3/THBD/SERPINE1/LPA/CD69/PTGS2/PTGER2/VCAM1/IL1B/ACE2/BRS3/KLF4/IL6
C4025218	Vasculitis of large artery	17	-0.769309	-1.85853	0.000968672	0.0341619	0.0263879	2756	tags=53%, list=15%, signal=45%	FGF2/CD274/SOAT1/ANGPT1/CD28/NOD2/VCAM1/IL6/CSF3
C0162823	Dermatitis, Irritant	17	-0.769246	-1.85837	0.000968672	0.0341619	0.0263879	1643	tags=47%, list=9%, signal=43%	C2/CD80/IER3/IL1A/IL1B/IL6/CXCL1/CXCL8
C0333559	Infarction, Lacunar	28	-0.700179	-1.8452	0.000957104	0.0341619	0.0263879	3008	tags=64%, list=16%, signal=54%	NOTCH3/RPSA/ABCC8/BAD/PLAT/ALDH2/ACE/FOXC1/COL3A1/APOE/NOS3/ABCA1/AGTR1/ANGPT2/EDN1/PTGS2/SERPINA3/IL6
C0025290	Aseptic Meningitis	16	-0.766154	-1.82584	0.000982292	0.0341619	0.0263879	68	tags=44%, list=0%, signal=44%	MRC1/ACE/NR4A3/LAMC2/LRG1/IL6/CXCL8
C0002793	Anaplasia	448	-0.48922	-1.77943	0.000979737	0.0341619	0.0263879	3103	tags=31%, list=17%, signal=26%	FOXO1/RXRG/LOC102724023/PPARG/RAI2/PDGFRB/MYCN/TP53/ACTB/SLC16A2/PLAAT4/NLRC5/USP14/FGF2/RIGI/EGF/CD274/TMED7/NR4A3/CEMIP/DUSP1/CIB1/IGFBP2/MUC1/COL1A1/ONECUT1/CALD1/NES/SDCBP2/HNF4A/HIF1A/SLC43A2/CDK4/ANGPT1/FOXC1/ADGRE2/OIT3/SOX9/WWTR1/SNAI1/PTGER4/TXNIP/NOTCH2/EGFR/NLRP3/NRG1/GRPR/NGF/YBX1/CD55/NEUROD1/ACSL5/NTS/ESR2/FGFR1/AFP/YAP1/RBPMS2/VIM/POSTN/CCN2/HGF/TLR2/GJA1/MAOA/AR/GJB2/JUN/PARD3/KLF…
C0153349	Malignant neoplasm of tongue	127	-0.565225	-1.83891	0.000988838	0.0341896	0.0264094	3435	tags=39%, list=19%, signal=32%	CTNNB1/RNF135/EZH2/RNF139/MALAT1/CASP8/EDNRB/FOXO1/JAG2/MYCN/SLC44A2/TP53/CASP3/EGF/CADM1/CD274/HIF1A/ABCG2/MYCBP/ANGPTL4/EGFR/MUL1/FGFR3/VIM/PRRX1/CALCR/TNC/JAG1/HLA-A/HSPB1/MCL1/IER3/FAS/CAV1/NRP2/RIPK4/LGALS3/ANGPT2/ISG15/MFAP5/PLAUR/TPO/PTGS2/WEE1/WIF1/TRIM72/FPR2/KRT19/AQP3/CXCL8
C0032300	Lobar Pneumonia	101	-0.577238	-1.83204	0.000988209	0.0341896	0.0264094	2443	tags=36%, list=13%, signal=31%	S1PR2/MYDGF/IL33/CCR1/ANGPTL4/NLRP3/PROCR/IL5RA/HMOX1/IL18/TFPI/IL2RB/TLR2/CHI3L1/CXCL5/CEBPD/EGR1/IL1R1/CXCR2/CCL2/IL1A/SPP1/TLR4/ANGPT2/SERPINE1/MYD88/PTGS2/CCL4/IL1B/CXCL10/POTEF/STS/IL6/TREM1/PPBP/CXCL1
C0342208	Multinodular goiter	39	-0.70491	-1.95607	0.000998991	0.0342536	0.0264588	1675	tags=36%, list=9%, signal=33%	IL15/CYP24A1/HLA-C/NKX2-1/LGALS3/ID1/TG/IGFBP3/TPO/CCL4/CXCL10/SLC4A1/KRT19/CXCL8
C0151332	Active tuberculosis	75	-0.626666	-1.92538	0.000999328	0.0342536	0.0264588	1958	tags=35%, list=11%, signal=31%	THBS4/NLRP3/P4HB/IL15/GEM/KLF2/HMOX1/IL18/TLR2/CD14/TLR8/CCL2/IL1A/TLR4/ISG15/SLC11A1/CCL4/IL1B/CXCL10/INSRR/IL10/MIR155HG/SOCS3/VDR/IL6/CXCL8
C0340565	Lower limb ischemia	12	-0.821521	-1.8345	0.00099858	0.0342536	0.0264588	639	tags=33%, list=3%, signal=32%	SDC4/EDN1/F11/CSF3
C0039538	Teratoma	143	-0.676471	-2.22877	0.00100783	0.0344255	0.0265916	2467	tags=26%, list=13%, signal=23%	KLHL1/CALD1/NES/BCL10/HIF1A/NANOG/ME1/PLSCR4/SNAI1/SLC3A2/FGFR3/GPC4/AFP/MAT1A/GMNN/NR0B1/KLF2/AR/AQP4/ELF4/EGR1/MCL1/MSC/NKX2-1/GADD45G/MYC/KRT18/TFAP2C/SLC22A3/TP63/FMOD/TIMP1/ESR1/CDK1/MEFV/KLF4/XIST
C0041948	Uremia	90	-0.620928	-1.92281	0.00101508	0.0344255	0.0265916	1675	tags=32%, list=9%, signal=29%	IL15/PDLIM3/HMOX1/MB/PTH1R/B2M/MPO/MYOCD/APOE/SPARC/FCGR3A/NOS3/FAS/PROC/SPP1/ANGPT2/TH/EDN1/ARG1/CFB/VCAM1/MGP/TNFRSF11B/SLPI/FCGR3B/CCN4/ICAM1/VDR/IL6
C0276535	AIDS with Kaposi's sarcoma	28	-0.69875	-1.84143	0.00101467	0.0344255	0.0265916	1438	tags=36%, list=8%, signal=33%	TP53/FGF2/ANGPT1/HGF/TNFSF10/IL1A/IL1B/IL10/IL6/CXCL8
C0154307	Banti's syndrome	8	-0.873483	-1.74939	0.00101592	0.0344255	0.0265916	1473	tags=62%, list=8%, signal=57%	CCN2/HLA-A/IL1A/IL1B/IL6
C0339901	Acute respiratory infections	27	-0.772445	-2.01558	0.00104715	0.0352827	0.0272537	1276	tags=41%, list=7%, signal=38%	MPO/BATF2/TRAIP/CCL2/CXCL10/INSRR/IL10/THBS1/FCAR/IL6/CXCL8
C0020445	Hypercholesterolemia, Familial	165	-0.580079	-1.94334	0.00104503	0.0352827	0.0272537	2332	tags=38%, list=13%, signal=33%	ZNF823/CRABP2/ACE/EGF/TXN/PON2/NPPA/ABCG2/OLR1/ALOX5/POR/ALOX5AP/PLA2G15/TNNT1/FTH1/TNFSF13B/EGFR/CD28/KANK2/STAT1/IL18/IL2RB/ABCB1/MPO/F3/LIPG/TNFSF10/CH25H/APOE/TRIB1/ICAM3/NOS3/ADRB3/ABCA1/SDC2/RUNX1/APOC2/TLR4/APOB/APOL1/THBD/SERPINE1/ABO/EDN1/LPA/TNFRSF10A/SIGLEC7/SLC22A3/TIMP1/ESR1/TNFRSF11B/IL1B/CD163/CXCL3/IL10/ICAM1/PCSK9/STAP1/IL6/SELE/S100A12/CXCL8
C0040034	Thrombocytopenia	491	-0.469581	-1.70698	0.00106133	0.0356593	0.0275446	2933	tags=24%, list=16%, signal=21%	PSMB9/C1QA/BCR/TP53/ACTB/MYL9/UFD1/ALDH2/VWF/THPO/HSP90B1/WDR1/FANCA/SOAT1/DERL1/SH3BP4/IFIH1/DDIT3/NFE2/PLEK/MCC/BCL10/HIF1A/ABCG2/SLC22A1/PLAU/ALOX5/PECAM1/SBDS/CYP2C8/USB1/ACTN1/PRSS55/EGFR/ANXA2/TRIM21/FCER1G/STAT3/TRIM25/FLNA/ARPC1B/CHRNE/MYORG/FGFR1/AFP/GEM/STAT1/FCGR2B/ITK/ITGB3/HMOX1/USP18/ABCB1/HGF/TLR2/CXCL12/PSMB8/BRIP1/TCN2/CD36/B2M/MPO/F3/PTPN22/SAMD9/APOE/SPARC/MT1E/NABP1/NOS3/FCGR2…
C0339543	Epiretinal Membrane	90	-0.606767	-1.87896	0.0010668	0.0357423	0.0276087	2065	tags=29%, list=11%, signal=26%	LGALS1/SNAI1/NLRP3/NGF/POSTN/CCN2/IL2RB/ABCB1/HGF/TNFSF10/CALCR/SPARC/HLA-A/USP9X/IGFBP3/GLI1/EDN1/TNFRSF10A/SIGLEC7/TIMP1/VIT/CCN1/MGP/THBS1/IL6/MMRN1
C2076596	Influenza A (H5N1)	12	-0.820182	-1.83151	0.00107721	0.0359896	0.0277997	1361	tags=42%, list=7%, signal=39%	CD14/LAMP3/ACE2/IL6/CXCL8
C0865800	asthma with copd	21	-0.73948	-1.85657	0.00108162	0.0360359	0.0278355	1862	tags=38%, list=10%, signal=34%	ALOX15/POSTN/CHI3L1/CXCR2/TLR4/TRPM8/IL6/CXCL8
C0877015	Pelvic Organ Prolapse	101	-0.568624	-1.8047	0.00109022	0.0362208	0.0279783	2509	tags=36%, list=14%, signal=31%	COL14A1/BNIP3/COL1A1/CALD1/HIF1A/ACTG1/FOXC1/GPX1/LGALS1/CPE/ESR2/EIF1/BGN/COL5A1/COL3A1/VIM/ITGB3/LAMC1/FHAD1/ADRB3/DCN/ATF3/FBLN5/ACTG2/PGR/MSX2/LOX/PRSS3/COL4A2/FMOD/PTGS2/ESR1/DES/THBS1/IL6/MMRN1
C0039590	Testicular Neoplasms	97	-0.708232	-2.23244	0.00111727	0.0362384	0.0279919	1363	tags=11%, list=7%, signal=11%	SERINC2/AR/IFI44/GHSR/HSPB1/IFI27/IL1A/CYP1A1/IL1B/CYP19A1/XIST
C0339143	Thyroid associated opthalmopathies	166	-0.613376	-2.05694	0.0011045	0.0362384	0.0279919	2005	tags=31%, list=11%, signal=28%	TNFSF13B/NOTCH2/CD28/FGFR1/IL15/STAT1/SNED1/CCN2/IL18/MIR27B/S1PR1/CD80/PTPN22/HLA-C/S100A4/CD40/DIO2/HLA-A/IL7/FOS/CCL2/HLA-B/MYC/IL1A/AIRE/SSTR1/NAMPT/TLR4/ZFP36/TG/SERPINE1/MYD88/LYZ/TPO/CYP1A1/PTGS2/TIMP1/CCN1/VCAM1/IL1B/CXCL10/TNFRSF12A/CD44/IL10/CXCL11/ICAM1/SOCS3/VDR/IL6/SELE/CXCL8/S100A8
C0677659	Gastro-esophageal reflux disease with esophagitis	54	-0.671393	-1.95839	0.00111149	0.0362384	0.0279919	1645	tags=26%, list=9%, signal=24%	DKK1/HMOX1/TLR2/APOE/IGFBP3/EDN1/PTGS2/ESR1/IL1B/ATP12A/IL10/VDR/IL6/CXCL8
C4552766	Miscarriage	319	-0.53914	-1.90863	0.00110741	0.0362384	0.0279919	3427	tags=42%, list=19%, signal=35%	BCL6/TIMP3/IGF1/EZH2/MICA/AHR/ENO1/MALAT1/HAVCR2/NDRG1/CD82/HSPA14/PPARG/ROBO1/AP2A1/CEACAM1/PDE8B/ZAP70/HLA-E/LAMA4/TP53/ACTB/ACE/HSPD1/IL6R/CD274/S100A10/GLI2/HBA2/PON2/MUC1/GSTO1/LAIR1/COL1A1/IL33/OLR1/NR4A1/NANOG/LGALS1/MGAT2/COL6A1/TNFSF13B/EGFR/TRIM21/FST/TTR/CD28/STAT3/MEST/ALOX15/PROCR/CD55/IL5RA/COL1A2/ESR2/ODC1/COL5A1/IL15/AFP/CYP24A1/GEM/DKK1/PCDHA3/PTGIS/CD72/IGFBP6/POSTN/HMOX1/IL18/T…
C0013295	Duodenal Ulcer	81	-0.616384	-1.89454	0.00110872	0.0362384	0.0279919	2908	tags=38%, list=16%, signal=32%	TP53/PLA2G4A/HSPD1/EGF/MUC1/MYDGF/SLC22A1/P4HB/STAT3/LNCOC1/IL18/ABCB1/TLR2/MPO/EGR1/HLA-A/IL1A/TFRC/TLR4/SERPINE1/ABO/PTGS2/TIMP1/IL1B/ATP12A/HLA-DQB1/IL10/IL6/SELE/CXCL8/S100A8
C1411966	Clostridium; difficile (disorder)	90	-0.598525	-1.85344	0.00111852	0.0362384	0.0279919	3010	tags=31%, list=16%, signal=26%	LBR/ACTB/SUCO/ACE/HSPD1/EGF/S100A10/HSP90AA1/MYDGF/LAMC2/GLUD1/TXNRD1/CD1D/NTS/JUNB/RIDA/JUN/FOS/CCL2/TLR4/LYZ/LIF/CFB/IL1B/MEFV/FOSB/IL6/CXCL8
C3280586	Mannose-Binding Protein Deficiency	17	-0.763875	-1.8454	0.00112122	0.0362384	0.0279919	672	tags=35%, list=4%, signal=34%	C5AR1/TLR4/NOD2/PTGS2/CXCL2/CXCL1
C0400822	Colitis, Lymphocytic	16	-0.763376	-1.81921	0.00110412	0.0362384	0.0279919	1675	tags=44%, list=9%, signal=40%	CLDN4/IL15/CCN2/SCNN1G/TPH1/IL1B/IL6
C0271084	Exudative age-related macular degeneration	127	-0.547855	-1.7824	0.00110671	0.0362384	0.0279919	3445	tags=36%, list=19%, signal=30%	CETP/CTNNB1/TIMP3/IGF1/KCNT2/CFH/PPARG/IGFN1/FZD4/VWF/ALDH1A2/ACE/EGF/HTRA1/PLEK/PTN/ANGPTL4/ANXA2/FGD6/COL1A2/UNC93B1/MCAM/SERPING1/DKK1/C2/CHI3L1/CD36/ARSF/NRP1/APOE/CALCR/LINC03040/NOS3/BMP6/ABCA1/CCL2/COL8A1/ZFP36/ANGPT2/CNN2/CFB/IL1B/FPR1/CFI/IL6/CXCL8
C2315209	Idiopathic gynecomastia	5	-0.945543	-1.68788	0.00111662	0.0362384	0.0279919	724	tags=80%, list=4%, signal=77%	PGR/PTGS2/ESR1/CYP19A1
C0340643	Dissection of aorta	118	-0.590459	-1.91088	0.00113648	0.0364347	0.0281435	2501	tags=36%, list=14%, signal=32%	ACTB/CASP3/ACE/HSP90AA1/COL1A1/HIF1A/PECAM1/PLA2G15/PRSS55/PTGER4/THBS4/NLRP3/STAT3/TRIM25/SLC2A10/YAP1/STAT1/COL3A1/CCN2/IL18/TGFBR3/ACTA2/PTPN22/APOE/MYH11/SESN2/TAGLN/CCL2/FBLN5/SPP1/APOB/IL11/ANGPT2/TNNI3/PTGFR/LOX/IL1B/ACE2/THBS1/PCSK9/SOCS3/IL6/SELE
C0521839	Influenza-like illness	14	-0.789499	-1.82329	0.00113621	0.0364347	0.0281435	1871	tags=43%, list=10%, signal=39%	FLNA/BATF2/INSRR/IL10/FRMD7/CXCL1
C0035243	Respiratory Tract Infections	127	-0.542519	-1.76503	0.00113291	0.0364347	0.0281435	1889	tags=37%, list=10%, signal=33%	ZAP70/TP53/PLAAT4/LEPR/RIGI/WDR1/PNPLA3/IDS/SFTPA2/PLAU/STAT3/NGF/IFITM3/STAT1/FCGR2B/FCN3/TNFAIP6/IL18/CD14/GJB2/HAMP/FCGR2A/SARDH/HLA-A/NUPR1/IL2RG/NKX2-1/IL1A/FBLN5/CXCR4/TLR4/C4B/IL11/LGALS3/LAMP3/SERPINE1/RNASE2/CCL4/ESR1/IL1B/CD248/INSRR/IL10/FPR2/VDR/IL6/CSF3
C0376384	Nicotine Use Disorder	12	-0.819429	-1.82983	0.00115583	0.0369556	0.0285459	1086	tags=50%, list=6%, signal=47%	LCP1/PLEKHG1/CHRNA5/CHRNA3/IL6/CXCL8
C0151936	Disorder of tendon	61	-0.701509	-2.07317	0.00128925	0.0375062	0.0289711	2372	tags=41%, list=13%, signal=36%	IL33/GDF7/KLF6/THBS4/ESR2/BGN/COL5A1/PTGIS/CCN2/TNC/BMP6/DCN/LMO2/IL1A/SPP1/ABO/TH/ESR1/IL1B/CD44/IL6/CYP19A1/S100A12/S100A9/S100A8
C0153594	Malignant neoplasm of testis	166	-0.606434	-2.03366	0.00129603	0.0375062	0.0289711	979	tags=11%, list=5%, signal=11%	ITGA4/HLA-A/BAG3/MAGED4/TEKT5/SERPINE1/ARSL/CYP1A1/CD69/ESR1/ICAM1/TFPI2/PCDH11X/STS/CT55/RTL1/RNF17/DLK1/XIST
C0264490	Acute respiratory failure	67	-0.661629	-1.99001	0.00126891	0.0375062	0.0289711	2927	tags=42%, list=16%, signal=35%	BCR/TP53/ACTB/VWF/IFIH1/IGFBP2/MUC1/TBX3/SFTPA2/CDK4/POR/EGFR/SLC2A10/FOXM1/IL2RG/RUNX1/MYC/AGTR1/TLR4/ABO/CYP1A1/IL10/COL4A5/TWIST1/POTEF/IL6/PPBP/CXCL8
C0014335	Enteritis	69	-0.641867	-1.95147	0.0012167	0.0375062	0.0289711	1862	tags=38%, list=10%, signal=34%	ALOX15/IL15/COL3A1/JUNB/TLR2/SPI1/JUN/MPO/HAMP/SPARC/TNC/HSPA5/FOS/TLR4/IL11/NOD2/SERPINE1/LYZ/TIMP1/IL1B/IL10/FOSB/ICAM1/IL6/CXCL1/CXCL8
C0006272	Bronchiolitis Obliterans	64	-0.650054	-1.93399	0.00119848	0.0375062	0.0289711	2814	tags=47%, list=15%, signal=40%	CALB2/ACE/CD274/MUC1/HIF1A/EGFR/CD28/MCAM/C5AR1/DSG2/SIX1/ABCB1/HGF/CXCL12/CHI3L1/NOS3/HLA-A/CCL2/CXCR4/TLR4/NOD2/SERPINE1/TIMP1/CXCL10/IL10/ICAM1/SOCS3/IL6/SELE/CXCL8
C1849193	PEELING SKIN SYNDROME	46	-0.671728	-1.92484	0.00122378	0.0375062	0.0289711	2005	tags=41%, list=11%, signal=37%	TNFSF13B/CD28/STAT3/BST2/NR0B1/TLR2/TUBA1C/HLA-C/CHST8/SERPINB8/HLA-A/HLA-B/TLR4/IL11/PSORS1C1/CXCL10/HLA-DQB1/IL10/IL6
C0879615	Stromal Neoplasm	71	-0.629987	-1.92413	0.00126207	0.0375062	0.0289711	3164	tags=45%, list=17%, signal=37%	NDRG1/NTRK3/TP53/ACTB/VWF/CD274/CLIC4/HIF1A/SOX9/EGFR/FAP/IL15/POSTN/CCN2/HGF/AR/SPARC/ICAM3/ACVR1/ATF3/CAV1/CXCR2/CCL2/GLI1/PTGS2/TIMP1/TNFRSF11B/CD163/CDA/CD248/TWIST1/VDR
C0750927	Apraxia, Developmental Verbal	64	-0.646657	-1.92388	0.00122556	0.0375062	0.0289711	2908	tags=44%, list=16%, signal=37%	TP53/MYL9/ALDH2/ACE/TXN/PECAM1/NDP/LGALS1/NLRP3/CD28/TIMP4/IL18/CHI3L1/APOE/FCGR3A/NOS3/CAV1/CXCR2/CCL2/APOB/EDN1/LPA/IL1B/FCGR3B/SERPINA3/IL6/GAL/CXCL8
C0040028	Thrombocythemia, Essential	181	-0.561736	-1.89247	0.00126254	0.0375062	0.0289711	1725	tags=25%, list=9%, signal=23%	NTRK1/MCAM/DKK1/STAT1/ITGB3/TFPI/CHIT1/CXCL12/CHI3L1/CD14/AR/F3/HAMP/SESN2/NOS3/FCGR2A/CXCR2/HLA-B/IFI27/SELP/MYC/PROC/CXCR4/SPP1/TLR4/LGALS3/SERPINE1/SERPIND1/EDN1/MYB/U2AF1/CD69/ACE2/CD177/IL10/THBS1/SOCS3/IL6/SELE/S100A12/S100A9/DLK1/CXCL1/CXCL8/S100A8
C1262091	Lymphocytic infiltration	57	-0.640631	-1.87736	0.00117698	0.0375062	0.0289711	3147	tags=40%, list=17%, signal=34%	MRC1/AOC3/TLR1/TP53/FGF2/CD274/CTSS/GEM/CXCL12/BMP6/CCL3/HLA-B/CXCR4/TG/TPO/GBP1/ESR1/SLAMF8/CXCL10/THBS1/TIGIT/IL6/CXCL8
C0267941	Pancreatitis, Acute Necrotizing	55	-0.645124	-1.87731	0.00126952	0.0375062	0.0289711	3147	tags=53%, list=17%, signal=44%	MRC1/CTSB/TP53/VWF/CASP3/ACE/NFKBIA/ALOX5/EIF1/SERPING1/HMOX1/CCN2/TLR2/BTG2/MSC/CCL2/SELP/TLR4/SERPINE1/MYD88/LYZ/ARG1/IL1B/ADCYAP1/IL10/CXCL2/ICAM1/IL6/CXCL1
C0600041	Infective cystitis	82	-0.60491	-1.85789	0.0012029	0.0375062	0.0289711	2452	tags=28%, list=13%, signal=24%	RELB/HTRA1/CTH/ALOX5/FST/NRG1/NGF/IL15/CXCL12/CCL2/TLR4/IFIT3/SERPINE1/RRM2/ARHGEF5/SLC22A3/PTGS2/IL1B/IL10/EMP1/IL6/S100A9/CXCL1
C0004610	Bacteremia	175	-0.552935	-1.8573	0.00127941	0.0375062	0.0289711	2832	tags=30%, list=15%, signal=26%	VWF/CASP3/PLA2G4A/EGF/SH3BP4/IL12RB1/SHH/KLHL1/IL33/ABCG2/SFTPA2/LAMC2/IPO4/NLRP3/CPE/IL15/SERPING1/VIM/PTPRG/IL18/HGF/TLR2/CHI3L1/B2M/HAMP/NOS3/IL7/CCL3/MSR1/CCL2/IL1A/SPP1/TLR4/ZFP36/ANGPT2/NOD2/SERPINE1/GLI1/PTGS2/TIMP1/IL1B/CXCL10/CD248/INSRR/IL10/THBS1/PCSK9/ASPG/EMP1/IL6/CXCL1/CXCL8/CSF3
C0345967	Malignant mesothelioma	344	-0.520476	-1.85571	0.00119319	0.0375062	0.0289711	2693	tags=30%, list=15%, signal=26%	EGF/CD274/TMED7/TMEM127/TXN/GLI2/MUC1/CAPS/KLHL1/LATS2/GCLM/BCL10/HIF1A/CDK4/PLAU/EPHX1/NXT1/TXNRD1/IL13RA2/FTH1/TXNIP/EGFR/ANXA2/NLRP3/CDKN1A/BST1/STAT3/NGF/FGD6/ESR2/IL15/YAP1/MCAM/DKK1/CRTAM/VSIR/VIM/HMOX1/PIM1/CLEC11A/CCN2/IL18/IL2RB/ABCB1/HGF/GJA1/CXCL12/AR/JUN/F3/FOXM1/NRP1/MIR595/GPC3/NOS3/TNC/JAG1/AJUBA/MCL1/ATF3/CCL3/OSMR/LIMS4/IFI27/MYC/IL1A/NRP2/CXCR4/SPP1/ICAM2/MDK/LTBP2/THBD/IGFBP3/F…
C0029458	Osteoporosis, Postmenopausal	118	-0.570618	-1.84667	0.00119997	0.0375062	0.0289711	2524	tags=31%, list=14%, signal=26%	GLI2/COL1A1/HIF1A/SOX9/GPX1/PTGER4/FLNA/SQOR/ADRB1/COL1A2/ESR2/EGR3/CD14/AR/PTH1R/HAMP/HLA-A/IBSP/GJA4/CCL2/HLA-B/IL1A/SPP1/TLR4/SERPINE1/MT2A/CCL4/ESR1/TNFRSF11B/IL1B/FNDC1/ICAM1/ACP5/VDR/IL6/CYP19A1
C0314719	Dryness of eye	118	-0.56966	-1.84357	0.00119997	0.0375062	0.0289711	2760	tags=39%, list=15%, signal=33%	ACE/EGF/SOAT1/HCFC1/HSP90AA1/MUC1/IL33/CLU/PRSS55/EGFR/TRIM21/CTSS/P2RY2/NLRP3/STAT3/SERPING1/PTGDS/IL18/AR/HLA-C/HAMP/PRG4/JAG1/TLR8/CCL3/CCL2/IL1A/AIRE/TLR4/LGALS3/NOD2/TRPM8/MYD88/IGFBP3/PTGS2/TIMP1/IL1B/AQP5/ADCYAP1/IL10/THBS1/ICAM1/VDR/IL6/OSM/CES1
C0751674	Lymphangioleiomyomatosis	77	-0.598683	-1.83901	0.00128662	0.0375062	0.0289711	3621	tags=45%, list=20%, signal=37%	AIMP2/RPS6/UBASH3B/CTNNB1/TIMP3/IGF1/JAG2/ACTB/ACE/PLB1/EGF/CD274/IGFBP2/SFTPA2/PLAU/SOX9/EGFR/STAT3/CPT1A/GJA1/CXCL5/GPNMB/CCL2/SPP1/LGALS3/SERPINE1/HES1/EDN1/PTGS2/ESR1/TNFRSF11B/DES/CD44/CYP19A1/FOSL1
C0152164	Cyclical vomiting syndrome (disorder)	22	-0.724783	-1.83151	0.00126279	0.0375062	0.0289711	1670	tags=41%, list=9%, signal=37%	AFP/GJA1/IL1A/EDN1/PTGS2/IL1B/KLF4/ICAM1/IL6
C0018915	Hemangioendothelioma	24	-0.709595	-1.83103	0.00124423	0.0375062	0.0289711	1536	tags=38%, list=8%, signal=34%	WWTR1/ITGB3/ABCB1/ANG/CCL2/SERPINE1/CD163/FOSB/CXCL1
C0002986	Fabry Disease	90	-0.590974	-1.83005	0.00127369	0.0375062	0.0289711	1507	tags=37%, list=8%, signal=34%	PRKAG2/ACTB/VWF/ARSB/IDS/CTH/PECAM1/TNNT1/TTR/SFN/PTGDS/ABCB1/CD80/MPO/APOE/NOS3/FOS/IL1A/MGAM/TLR4/ELF3/LGALS3/COL4A1/SI/VCAM1/MEFV/IL10/ICAM1/VDR/IL6/PPBP/SELE/GAL
C0276680	Infection by Candida albicans	24	-0.708769	-1.8289	0.00127334	0.0375062	0.0289711	2870	tags=54%, list=16%, signal=46%	TRAF3IP2/CLEC7A/RIPK1/NLRP3/NR5A2/TLR2/CHI3L1/LGALS3/ISG15/SH2D1A/ZC3H12A/IL1B/MEFV
C0008728	Eosinophilic granulomatosis with polyangiitis	24	-0.707942	-1.82676	0.00128789	0.0375062	0.0289711	2840	tags=54%, list=16%, signal=46%	LEPR/MYDGF/IL33/IL5RA/POSTN/GYPA/TLR2/MPO/PTPN22/FAS/THBD/VCAM1/IL10
C0936250	Eczema Herpeticum	14	-0.786117	-1.81548	0.00127725	0.0375062	0.0289711	2570	tags=57%, list=14%, signal=49%	IL12RB1/IFNGR1/CD14/FCGR3A/CAV2/CAV1/CA5A/FCGR3B
C0023288	Infection by Leishmania braziliensis	16	-0.758633	-1.80791	0.00128687	0.0375062	0.0289711	2723	tags=56%, list=15%, signal=48%	SLA/MYDGF/NLRP3/GZMA/CCL2/CXCL10/ANXA1/IL10/IL6
C0235782	Gallbladder Carcinoma	398	-0.499299	-1.79671	0.00121362	0.0375062	0.0289711	3560	tags=34%, list=19%, signal=28%	TGM2/JAK2/TENM3/LIFR/CFLAR/RRN3/RASSF1/MCM2/IL32/CETP/CTNNB1/BCL6/SPHK1/SERPINA5/EZH2/SDC1/CTSL/TENM4/MALAT1/MSH3/CASP8/LDHA/NDRG1/TP53BP2/KPNA2/ROBO1/CTSB/CYP7B1/PLAT/CDC25A/TP53/ACTB/ST8SIA4/LEPR/SCO2/FGF2/HSPD1/EGF/IL6R/CD274/TMED7/DUSP1/SPOCK1/RIPK1/SHH/IGFBP2/HSP90AA1/MUC1/KLHL1/TXNDC12/OLFM4/LATS2/HIF1A/STOM/PECAM1/LPP/FLNC/SNAI1/NTRK2/CDC6/SULT2B1/EGFR/ANXA2/CDKN1A/DEPP1/STAT3/ESR2/AXL/YAP…
C0267026	Actinic cheilitis	53	-0.618065	-1.79515	0.00128103	0.0375062	0.0289711	2669	tags=42%, list=15%, signal=36%	TP53/CD274/TXN/NES/NANOG/GRK5/OCM/EGFR/STAT1/DSG2/PKP2/NPNT/SLC16A1/TLR4/IFITM1/CYP1A1/WIF1/IL1B/CD44/NGFR/THBS1/IL6
C0024138	Lupus Erythematosus, Discoid	429	-0.494058	-1.79079	0.00126431	0.0375062	0.0289711	4090	tags=41%, list=22%, signal=33%	BRD4/NT5C3A/VGLL3/DECR1/EMB/CXADR/CREM/TNFRSF13C/IL17D/ANP32B/KDM6B/TSC22D3/SUV39H1/SNRPB/IFI16/CORO1A/HMGN2/NCF2/ELF1/AIMP2/PTGS1/CYBB/RPS6/UBASH3B/SYNPO/CTNNB1/CX3CL1/CDH13/TIMP3/EZH2/SRI/CFH/HIVEP3/CASP8/LCT/BTG3/MRC1/PPARG/C1QC/BDH2/TNFSF15/LBR/PNP/CD52/SH3BP2/C1QA/BCR/TP53/ACTB/LY6E/VWF/C1QL1/ACE/HSP90B1/CD274/TMED7/PRKCA/DUSP4/IFIH1/RELB/MYDGF/CASP6/IL33/HIF1A/PECAM1/CD2/H4C2/SIGLEC14/FOXC1…
C0019189	Hepatitis, Chronic	175	-0.532948	-1.79016	0.00127941	0.0375062	0.0289711	3462	tags=42%, list=19%, signal=35%	RASSF1/HSPA1B/CTNNB1/TIMP3/IGF1/ST14/CD81/RGN/CKS2/PDIA3/BCR/TP53/VWF/CASP3/MIR3648-1/THPO/CD274/SOAT1/PNPLA3/ITGA5/ITGAV/ACKR2/LYVE1/EPHX1/PECAM1/FOXC1/NXT1/GPX1/LGALS1/ANGPTL4/NLRP3/CD151/STAT3/NGF/TAP2/CPE/COL1A2/EIF1/IL15/AFP/STAT1/HGF/TLR2/JUN/B2M/MPO/ACTA2/SFRP2/TNFSF10/APOBEC3G/GPC3/FCGR3A/TRPV2/HSPA5/FAS/CCL2/MYC/SPP1/KRT18/MT1A/PTGS2/TIMP1/VCAM1/IL1B/CD163/FCGR3B/CXCL10/IL10/KRT19/SOCS3/…
C1262313	Invasive Fungal Infections	36	-0.654972	-1.77517	0.00129422	0.0375062	0.0289711	2884	tags=44%, list=16%, signal=38%	ACTB/CLEC7A/HSP90AA1/STAT3/TLR2/FBP1/HCST/NOS3/FCGR2A/MYC/TLR4/MYD88/ESR1/CXCL10/IL10/IL6
C0030246	Pustulosis of Palms and Soles	49	-0.612028	-1.76956	0.00126952	0.0375062	0.0289711	3089	tags=47%, list=17%, signal=39%	PPARG/TP53/TRAF3IP2/RIGI/IFIH1/NFKBIA/STAT3/FGFR3/VNN1/CYP2S1/GJB2/HLA-C/APOE/HCAR2/SERPINB8/HLA-A/IFNLR1/TNFAIP3/CFB/VNN2/IL1B/IL6/CSF3
C1504336	Polypoidal choroidal vasculopathy	49	-0.611702	-1.76862	0.00128325	0.0375062	0.0289711	3445	tags=41%, list=19%, signal=33%	CETP/TIMP3/CFH/IGFN1/HTRA1/IL33/FGD6/COL1A2/SERPING1/C2/CD36/APOE/ABCA1/COL8A1/ANGPT2/CFB/IL1B/FPR1/CFI/IL10
C0040425	Tonsillitis	30	-0.661606	-1.76267	0.00123443	0.0375062	0.0289711	2333	tags=43%, list=13%, signal=38%	HIF1A/GPX1/EGFR/GEM/HLA-C/HLA-B/TLR4/RNASE2/IL1B/IL10/VDR/IL6/CXCL8
C1292779	Myelodysplastic Syndrome with Isolated del(5q)	30	-0.661023	-1.76111	0.00126331	0.0375062	0.0289711	1361	tags=27%, list=7%, signal=25%	CD14/EGR1/SPARC/IRF1/MSX2/MYD88/GLRA1/S100A8
C0032227	Pleural effusion disorder	175	-0.521193	-1.75068	0.00127941	0.0375062	0.0289711	3170	tags=37%, list=17%, signal=31%	LDHA/HCLS1/MRC1/SRSF3/CD83/LBR/C1QA/BCR/TP53/ACTB/ACE/EGF/CD274/IGFBP2/MUC1/ROMO1/IL33/SFTPA2/CCR1/S100A11/LGALS1/EGFR/NLRP3/TTR/ANOS1/BST1/NGF/GINS2/MCAM/CCBE1/IL2RB/TLR2/INHBA/SHOX2/FCGR3A/FAS/NKX2-1/CCL2/HLA-B/SDC2/SPP1/TLR4/TG/MIP/MYD88/SIGLEC7/TIMP1/C1R/WIF1/IL1B/FCGR3B/CXCL10/C4A/HSD11B1/MEFV/CFI/CD44/SOX18/IL10/CD24/IL6/ESM1/S100A9/S100A8
C0853897	Diabetic Cardiomyopathies	175	-0.519662	-1.74554	0.00129226	0.0375062	0.0289711	3435	tags=32%, list=19%, signal=26%	CTNNB1/BCL6/IGF1/GSN/RAP1A/CASP8/CASQ2/FOXO1/PPARG/TBC1D1/CEACAM1/TP53/CASP3/ACE/ACVR1C/EGF/NPPA/CTH/DDAH2/GLP1R/TXNIP/EGFR/NLRP3/NRG1/ENHO/STAT3/NGF/FGL2/HMOX1/PIM1/TINCR/TLR2/GJA1/MAOA/CD36/NOS3/DCN/ATF3/PLN/SPP1/LGALS3/NOD2/TNNI3/SERPINE1/EDN1/DUSP5/IL1B/CXCL10/ACE2/HSD11B1/IL10/KLF4/VDR/STS/CXCL8/CSF3
C0242490	Enthesopathy	8	-0.866355	-1.73512	0.00128022	0.0375062	0.0289711	773	tags=38%, list=4%, signal=36%	HLA-B/SPP1/CD69
C1723764	Chronic Prostatitis with Chronic Pelvic Pain Syndrome	8	-0.866245	-1.7349	0.00128022	0.0375062	0.0289711	548	tags=75%, list=3%, signal=73%	NGF/TRPM8/IL1B/IL10/IL6/CXCL8
C0025500	Mesothelioma	476	-0.470929	-1.71105	0.00125153	0.0375062	0.0289711	3369	tags=32%, list=18%, signal=27%	IGF1/CLDN3/EZH2/SLC7A14/SDC1/ST14/SEC14L2/GSN/MSH3/SNAI2/HAVCR2/ADRA1A/MRC1/TWSG1/FOXO1/PLXNA1/PDGFRB/PLAT/TP53/ACTB/CLDN4/CASP3/SCO2/CALB2/PLA2G4A/FGF2/PLB1/EGF/ETS2/CADM1/CD274/TMED7/PRKCA/TXN/SHH/IGFBP2/MUC1/KLHL1/ETFA/PDGFD/HTRA1/GCLM/BCL10/HIF1A/ABCG2/CDK4/PLAU/FUT4/ALOX5/ANGPT1/NXT1/TXNRD1/WWTR1/TLE1/IL13RA2/ASS1/FRZB/NOTCH2/EGFR/NLRP3/CDKN1A/BST1/STAT3/ALOX15/PROCR/FAP/NTS/ESR2/FGFR1/AXL/W…
C0221259	Trichiasis	6	-0.913788	-1.70739	0.00124866	0.0375062	0.0289711	1473	tags=83%, list=8%, signal=77%	CCN2/GJB2/HLA-B/IL1B/IL10
C0343723	Neonatal chlamydial conjunctivitis	24	-0.707906	-1.82667	0.00130244	0.037509	0.0289734	2362	tags=54%, list=13%, signal=47%	LYVE1/IL10RA/IL13RA2/IL15/HLA-C/HLA-A/CCL2/HLA-B/IL1A/IL1B/IL10/IL6/CXCL8
C0238790	bone destruction	181	-0.539325	-1.81696	0.00130139	0.037509	0.0289734	2419	tags=27%, list=13%, signal=24%	CALD1/MYDGF/IL33/HIF1A/PECAM1/PTN/ANGPTL4/STAT3/NTRK1/DKK1/ITGB3/HMOX1/HGF/TLR2/CXCL12/CHI3L1/CD80/B2M/TNFSF14/NRP1/S100A4/FCGR3A/BMP6/GFI1/IL7/CCL3/CCL2/NFKB2/IL1A/CXCR4/NAMPT/SPP1/TLR4/IL11/MIP/LOX/TYMP/TIMP1/CCN1/ESR1/TNFRSF11B/WIF1/IL1B/CXCL10/IL10/TWIST1/SOCS3/IL6/CXCL8
C0040021	Thromboangiitis Obliterans	103	-0.642836	-2.04478	0.00132539	0.0375474	0.029003	1935	tags=30%, list=11%, signal=27%	NLRP3/STAT3/STAT1/HGF/CD14/ACTA2/CD40/NOS3/JAG1/HLA-A/HLA-B/IL1A/TLR4/TG/SERPINE1/HES1/MYD88/LOX/EDN1/PTGS2/VCAM1/IL1B/CXCL10/CD44/IL10/ICAM1/IL21R/IL6/SELE/CXCL1/CXCL8
C3887645	Job Syndrome	23	-0.796795	-2.02472	0.00135084	0.0375474	0.029003	2646	tags=70%, list=14%, signal=60%	SOAT1/IL12RB1/JAK3/STAT3/STAT1/TLR2/MPO/CXCR2/CCL2/SPP1/KLK7/SH2D1A/IL10/ICAM1/TWIST1/IL6
C1858361	Pyogenic Arthritis, Pyoderma Gangrenosum and Acne	19	-0.819482	-2.00909	0.00131733	0.0375474	0.029003	738	tags=37%, list=4%, signal=35%	IL1A/GLI3/RIPK4/IL1B/MEFV/FOSL1/S100A8
C0017574	Gingivitis	103	-0.628631	-1.9996	0.00135112	0.0375474	0.029003	2131	tags=31%, list=12%, signal=28%	IL34/USB1/NLRP3/STAT3/COL3A1/IL18/HGF/TLR2/MPO/SAMD9/GFI1/CCL3/CCL2/AGTR1/IL1A/LPO/TLR4/IL11/LYZ/PTGS2/TIMP1/ESR1/IL1B/ANXA1/IL10/KRT19/VDR/IL6/SELE/S100A12/S100A9/NLRP2
C0034155	Purpura, Thrombotic Thrombocytopenic	59	-0.652694	-1.92677	0.00133018	0.0375474	0.029003	3536	tags=49%, list=19%, signal=40%	JAK2/CFLAR/MAPKAPK2/CFH/CASP8/VWF/CASP3/SH3BP4/IL33/PLA2G15/PRSS55/STAT3/TFPI/F3/PTPN22/TNFSF10/CACNA1S/ABCA1/CCL2/ZFP36/THBD/SERPINE1/ABO/PTGS2/IL1B/CD248/HLA-DQB1/THBS1/CSF3
C0025297	Viral meningitis	9	-0.89477	-1.86548	0.00132928	0.0375474	0.029003	349	tags=56%, list=2%, signal=55%	LAMC2/TIMP1/ICAM1/IL6/CXCL8
C0010278	Craniosynostosis	383	-0.515255	-1.8488	0.00134783	0.0375474	0.029003	2838	tags=32%, list=16%, signal=27%	SLC25A24/VWF/CASP3/H3-3A/FGF2/EGF/LAMB1/IL6R/DUSP4/COLEC11/IFIH1/FES/COL17A1/SPRY1/MYDGF/IL33/NFKBIA/SFTPA2/ALOX5/POR/ALOX5AP/GLP1R/GRK5/SNAI1/CDC6/PTGER4/EGFR/GPC6/TRPS1/NLRP3/FNDC3B/PTH2R/STAT3/FLNA/ALOX15/NGF/FGF8/TAP2/FGFR3/FGFR1/SLC2A10/NTRK1/CENPE/IL15/CYP24A1/GMNN/VIM/POSTN/FGFR4/PTGDS/CCBE1/TAP1/FAT4/CCN2/ABCB1/HGF/TLR2/GJA1/FGFRL1/CHI3L1/GJB2/MN1/CXCL5/F3/PRRX1/EFNB1/CARTPT/TINAGL1/TRAIP…
C0149939	Obstructive nephropathy	82	-0.59428	-1.82524	0.00134607	0.0375474	0.029003	1889	tags=29%, list=10%, signal=26%	STAT3/VNN1/DKK1/CCN2/TFPI/HGF/GJA1/CCN3/B2M/S100A4/MIR300/HSPB1/CAV1/CCL2/SPP1/NOD2/ID1/SERPINE1/ARG1/CCN4/OSM/TREM1/S100A9/S100A8
C0037011	Shoulder Pain	12	-0.81678	-1.82391	0.00132881	0.0375474	0.029003	1301	tags=42%, list=7%, signal=39%	KCNS1/IL1A/IL1B/CFI/CXCL8
C2362914	clinical depression	10	-0.837944	-1.78387	0.00133368	0.0375474	0.029003	1931	tags=50%, list=11%, signal=45%	FKBP5/MAOA/APOE/SLC6A4/IL6
C1141957	HIV disease progression	35	-0.657822	-1.77737	0.0013376	0.0375474	0.029003	1840	tags=46%, list=10%, signal=41%	BST2/GEM/CXCL12/HLA-C/APOBEC3G/APOE/IRF1/HLA-B/CXCR4/CXCL10/HLA-DQB1/IL10/CXCL11/ICAM1/VDR/IL6
C0024031	Low Back Pain	73	-0.58241	-1.77679	0.00130878	0.0375474	0.029003	1948	tags=29%, list=11%, signal=26%	FST/NLRP3/NGF/TSKU/BMP3/SPARC/FAS/MSC/CCL2/IL1A/CD6/TSPO/TLR4/TP63/PTGS2/CCL4/IL1B/ACP5/VDR/IL6/CXCL8
C0033999	Pterygium	181	-0.519587	-1.75047	0.00134037	0.0375474	0.029003	2908	tags=30%, list=16%, signal=25%	TP53/ACTB/CLDN4/CASP3/ACE/FGF2/EGF/IGFBP2/LYVE1/HIF1A/PLAU/PECAM1/S100A11/CLU/ANGPTL4/EGFR/GPC6/S100A6/FGFR3/COL1A2/SAT1/COL3A1/JUNB/VIM/POSTN/CCN2/CXCL12/CHI3L1/JUN/IL1R1/ANG/SPARC/ICAM3/FOS/MYC/FBLN5/CXCR4/MATN3/MUSK/ICAM2/RIPK4/IGFBP3/COL4A1/LOX/CYP1A1/TP63/PTGS2/FOSB/TWIST1/VDR/IL6/S100A9/CXCL8/S100A8
C0086743	Osteoarthrosis Deformans	91	-0.560157	-1.74091	0.00133471	0.0375474	0.029003	3560	tags=42%, list=19%, signal=34%	TGM2/TRAP1/PLCD1/PSMB1/ENO1/FTL/PPARG/ATP1A3/TNFSF15/ACTB/ALDH1A2/MSN/CLIC4/DAPP1/ETFA/AK4/ISOC2/TXNRD1/CLU/FRZB/COL1A2/VIM/CHI3L1/COL2A1/SGCG/S100A4/BMP6/AKR1C2/MATN3/CLIC1/ASPN/FGF18/COL6A2/IL1B/ADGRG2/CXCL2/TFPI2/DDX3X
C0042029	Urinary tract infection	165	-0.512202	-1.71594	0.00132724	0.0375474	0.029003	2333	tags=31%, list=13%, signal=27%	HIF1A/SFTPA2/PLAU/PECAM1/PLA2G15/GLP1R/TLE1/EGFR/NLRP3/STAT3/CD55/SAT1/VIM/IL18/TLR2/SPI1/CXCL12/CHI3L1/AR/CD36/MPO/GNLY/SCNN1G/HAMP/FCGR3A/FCGR2A/CXCR2/CCL2/IL1A/CXCR4/TSPO/TLR4/AZU1/MYD88/PTGS2/ESR1/IL1B/SLPI/CXCL10/MEFV/CD248/INSRR/CD44/IL10/ICAM1/EMP1/VDR/IL6/TREM1/SELE/CXCL8
C0235889	Arthritis aggravated	18	-0.747079	-1.82191	0.00136076	0.0376392	0.0290739	3004	tags=33%, list=16%, signal=28%	FKBP10/FKBP7/FKBP5/FKBP1A/IL6/S100A8
C3826128	Infection in children	18	-0.746258	-1.81991	0.00136076	0.0376392	0.0290739	1472	tags=44%, list=8%, signal=41%	IFNGR1/IL18/CHIT1/ANPEP/TLR4/IL6/CXCL8/S100A8
C0085423	Gram-Negative Bacterial Infections	20	-0.728582	-1.79928	0.00136624	0.0377032	0.0291234	1434	tags=40%, list=8%, signal=37%	TLR2/CHIT1/CD14/HSPA5/TLR4/PCSK9/TFPI2/IL6
C0747820	Malaria, antepartum	13	-0.790241	-1.79895	0.00137128	0.0377548	0.0291632	820	tags=54%, list=4%, signal=51%	TLR1/ABCG2/ABCA1/TLR4/IL1B/IL10/IL6
C0796074	MOHR-TRANEBJAERG SYNDROME	80	-0.752481	-2.32065	0.00139045	0.0381061	0.0294346	740	tags=8%, list=4%, signal=7%	AGTR1/CXCR4/ARHGEF5/SLC22A3/POTEF/XIST
C0038354	Stomach Diseases	51	-0.665602	-1.93583	0.00138888	0.0381061	0.0294346	1931	tags=39%, list=11%, signal=35%	FKBP10/TLR1/CASP3/EGF/FKBP7/FKBP5/ODC1/FKBP1A/POSTN/HGF/IL1A/SPP1/TLR4/PTGS2/IL1B/ANXA1/AQP3/IL6/CXCL8/S100A8
C1384600	Systemic onset juvenile chronic arthritis	68	-0.656958	-1.98543	0.00139798	0.0381343	0.0294563	1935	tags=43%, list=11%, signal=38%	IL6R/CD274/SOAT1/MUC1/CAPS/NLRP3/STAT3/STAT1/RAB27A/IL18/IL2RB/FAS/SLC26A2/RUNX1/IL1A/NOD2/IGFBP3/IL1B/CD163/CXCL10/MEFV/HLA-DQB1/IL10/CXCL11/LRG1/IL6/S100A12/S100A9/S100A8
C0014740	Erythema Chronicum Migrans	31	-0.734594	-1.95496	0.00140431	0.0381343	0.0294563	1376	tags=29%, list=8%, signal=27%	CD8B/CCL3/CCL4/IL1B/CXCL10/ANXA1/IL10/CXCL11/CXCL1
C0041318	Tuberculosis, Meningeal	46	-0.666081	-1.90866	0.00140355	0.0381343	0.0294563	2290	tags=37%, list=13%, signal=32%	LAMC2/ALOX5/SIGLEC14/TTR/TLR2/SAA2/CCL3/CCL2/TIMP1/ESR1/IL1B/CXCL10/IL10/VDR/IL6/CXCL8/CSF3
C0032533	Polymyalgia Rheumatica	36	-0.651803	-1.76658	0.00139545	0.0381343	0.0294563	1222	tags=33%, list=7%, signal=31%	PTPN22/NOS3/HLA-A/IL1A/TLR4/ANGPT2/ESR1/IL1B/HLA-DQB1/IL10/ICAM1/IL6
C2936694	Swyer Syndrome	9	0.981848	2.12444	0.00140803	0.0381482	0.0294671	8	tags=22%, list=0%, signal=22%	DDX3Y/ZFY
C0432474	Klinefelter's syndrome - male with more than two X chromosomes	70	-0.742912	-2.26589	0.00141439	0.0382021	0.0295087	589	tags=13%, list=3%, signal=12%	KRT18/SERPINE1/FSHB/TRH/CYP19A1/KDM5C/KDM6A/DLK1/XIST
C0027697	Nephritis	224	-0.580164	-1.98804	0.00142246	0.0382021	0.0295087	2929	tags=40%, list=16%, signal=34%	C1QA/ST8SIA4/LEPR/CASP3/THEMIS2/ACE/FGF2/PLB1/CD274/ACKR2/HSP90AA1/MT1G/PLAU/IL10RA/CCR1/ANGPT1/MAP3K5/SOX9/ERN1/LGALS1/MT1H/TXNIP/TNFSF13B/EGFR/ANXA2/NLRP3/CD151/CD28/ALOX15/PROCR/YBX1/AXL/BGN/FCGR2B/TIMP4/CCN2/IL18/CXCL12/CCN3/B2M/MPO/PTPN22/TNFSF10/MT1X/CD40/HAMP/MT1E/FCGR3A/NOS3/ITGA4/FCGR2A/HLA-A/FAS/CCL3/CAV1/CXCR2/CCL2/HLA-B/AGTR1/IL1A/SPP1/TLR4/IL11/LGALS3/MT1M/SERPINE1/MYD88/MT2A/EDN1/MT…
C0242706	Hyperoxia	45	-0.66832	-1.89898	0.00142286	0.0382021	0.0295087	3506	tags=58%, list=19%, signal=47%	CFLAR/PLCD1/AHR/PDGFRB/ACE/IGFBP2/BNIP3/HIF1A/CDK4/PLAU/ALOX5/ALOX5AP/ASS1/CDKN1A/IL18/JUN/NOS3/MT3/FAS/EDN1/CYP1A1/ARG1/TIMP1/IL1B/CCN4/IL6
C0012359	Pathological Dilatation	7	-0.890241	-1.72098	0.00142146	0.0382021	0.0295087	1533	tags=57%, list=8%, signal=52%	HMOX1/SELP/HLA-DQB1/IL6
C0266929	Chronic Periodontitis	201	-0.595789	-2.03478	0.00142634	0.0382091	0.0295141	2855	tags=36%, list=16%, signal=31%	NLRC5/CASP3/ACE/EGF/IL6R/ARHGEF28/IFIH1/COL17A1/COL1A1/IL33/HIF1A/BEGAIN/CD4/GPX1/CLU/RIPK2/EGFR/NLRP3/FAP/ESR2/CXCL14/DKK1/FCGR2B/PTGDS/IL18/WNT5A/HGF/TLR2/CXCL12/CD14/ADGRE1/MPO/HAP1/APOE/HAMP/LXN/NOS3/NR2F2/FCGR2A/HLA-A/TAGLN/CCL2/HLA-B/AGTR1/IL1A/CXCR4/TLR4/C4B/NOD2/AZU1/THNSL2/SERPINE1/ITGA11/EDN1/PTGS2/TIMP1/ESR1/VCAM1/TNFRSF11B/IL1B/CD163/C4A/MEFV/IL10/ICAM1/AQP3/VDR/STS/IL6/OSM/SELE/CXCL8…
C0008149	Chlamydia Infections	71	-0.621833	-1.89922	0.00143261	0.0382162	0.0295196	2884	tags=42%, list=16%, signal=36%	ACTB/CASP3/HSPD1/ARHGEF28/P2RX2/IL10RA/ERN1/P2RY1/LGALS1/RIPK2/P2RY2/NLRP3/P4HB/CD28/IL18/TLR2/SERPINB1/HLA-A/TLR4/NOD2/MIP/MYD88/CLEC4E/TNFRSF10A/PTGS2/IL10/VDR/STS/MMRN1/CXCL8
C0041295	Tuberculoma	6	-0.910773	-1.70176	0.00143303	0.0382162	0.0295196	831	tags=67%, list=5%, signal=64%	CCL3/CCL2/IL6/CXCL8
C0263504	Alopecia totalis	12	-0.813879	-1.81743	0.00143889	0.0382867	0.0295741	750	tags=42%, list=4%, signal=40%	NFKB2/AIRE/RIPK4/GJB6/VDR
C1719672	Severe Sepsis	134	-0.622687	-2.04064	0.00144243	0.0382952	0.0295807	2971	tags=45%, list=16%, signal=38%	TLR1/CASP4/ADORA2B/VWF/CASP3/ACE/FGF2/EGF/TXN/ACKR2/MYDGF/HIF1A/C3AR1/ANGPT1/SCG2/CD28/PROCR/ARID5A/IL15/HMOX1/IL18/WNT5A/TFPI/TLR2/CD14/F3/APOE/CD40/HAMP/NOS3/HSPA5/IL7/ANPEP/CXCR2/CCL2/IL1A/PROC/FCGR1A/TLR4/ANGPT2/TNNI3/AZU1/THBD/SERPINE1/MYD88/ARSL/ABO/CD69/SH2D1A/TIMP1/CFB/IL1B/AQP5/IL10/CXCL2/TNFRSF4/IL6/TREM1/CXCL8/CSF3
C0029925	Ovarian Carcinoma	452	-0.470934	-1.71221	0.00144644	0.0383163	0.0295969	3462	tags=33%, list=19%, signal=27%	RASSF1/UIMC1/CTNNB1/KIF26B/SERPINA5/IGF1/CLDN3/EZH2/MALAT1/DAB2/SNAI2/NDRG1/BTG3/HSPA14/RRAS2/FOXO1/BDH2/DIABLO/PSD3/CDC25A/EHF/HLA-E/TP53/CD58/RNF43/CLDN4/CASP3/SCO2/FGF2/TLE3/EGF/ETS2/CD274/PRKCA/DUSP1/ITGA5/ITGAV/HSP90AA1/MUC1/KLHL1/BNC2/HTRA1/BTG1/BCL10/HIF1A/ABCG2/CDK4/ALOX5/H4C2/NEDD9/CLU/LGALS1/SNAI1/EGFR/CD3E/H4C1/CDKN1A/STAT3/ALOX15/PALLD/FAP/GINS2/NTS/ESR2/NTRK1/AXL/H4C3/IL15/AFP/MCAM/S…
C0023860	Listeriosis	67	-0.643221	-1.93464	0.00145545	0.038469	0.0297149	4499	tags=51%, list=25%, signal=38%	GRN/TNFRSF1A/ITGB2/PML/NT5C2/DECR1/SENP1/S100A1/MYH9/NEDD4/HAVCR2/HSPA14/TP53/ACTB/HSP90B1/HSPD1/BAHD1/ABCG2/ACTA1/IL15/TNIP3/SLC5A1/LXN/SPP1/IFIT3/NOD2/ISG15/DUOX2/ARHGEF5/CD44/IL10/IL6/CLEC5A/SELE
C4087124	Immunoglobulin G4-Related Disease	53	-0.613412	-1.78163	0.00146134	0.0384694	0.0297152	1557	tags=30%, list=9%, signal=28%	POSTN/GZMA/PRDM1/MPO/CD40/IL1A/LGALS3/GBP1/ESR1/IL1B/SLPI/IL10/THBS1/POTEF/IL6/PPBP
C2364016	Systemic sclerosis [scleroderma]	8	-0.864131	-1.73066	0.00146193	0.0384694	0.0297152	474	tags=38%, list=3%, signal=37%	EDN1/ESR1/HLA-DQB1
C0085437	Meningitis, Bacterial	65	-0.704099	-2.10201	0.00148121	0.0385028	0.029741	2333	tags=46%, list=13%, signal=40%	HIF1A/C3AR1/LAMC2/HEBP1/EGFR/NGF/KYNU/VIM/IL18/ABCB1/TLR2/GJA1/CD14/MPO/CXCL5/TNFSF10/CCL2/TLR4/AZU1/GBP1/TIMP1/CCL4/CCDC33/IL1B/IL10/ICAM1/FPR2/LRG1/IL6/CXCL8
C0000822	Abortion, Tubal	86	-0.671752	-2.06354	0.00161892	0.0385028	0.029741	2052	tags=44%, list=11%, signal=39%	MGAT2/COL6A1/FST/IL5RA/COL1A2/COL5A1/CYP24A1/PCDHA3/PTGIS/IGFBP6/HABP2/IFI35/IFI44/SDF2L1/TNFSF10/APOE/IFI6/COL13A1/MMP19/AGTR1/TFRC/IL11/LGALS3/MMP11/ECM2/IGFBP3/CYP1A1/CD69/LIF/MGP/IL1B/CD163/CXCL10/ACE2/COL6A3/EMP1/IL6/CSF3
C3830362	Early Pregnancy Loss	86	-0.671752	-2.06354	0.00161892	0.0385028	0.029741	2052	tags=44%, list=11%, signal=39%	MGAT2/COL6A1/FST/IL5RA/COL1A2/COL5A1/CYP24A1/PCDHA3/PTGIS/IGFBP6/HABP2/IFI35/IFI44/SDF2L1/TNFSF10/APOE/IFI6/COL13A1/MMP19/AGTR1/TFRC/IL11/LGALS3/MMP11/ECM2/IGFBP3/CYP1A1/CD69/LIF/MGP/IL1B/CD163/CXCL10/ACE2/COL6A3/EMP1/IL6/CSF3
C0403416	Idiopathic crescentic glomerulonephritis	65	-0.683553	-2.04067	0.00148121	0.0385028	0.029741	2760	tags=49%, list=15%, signal=42%	ACE/CD274/JAK3/BCAM/PDGFD/MAP3K5/EGFR/CD28/IL17RE/BGN/JUNB/CCN2/JUN/MPO/F3/S100A4/FCGR3A/FCGR2A/DCN/CCL3/FOS/TAGLN/CCL2/IL1A/SPP1/SERPINE1/ARHGEF5/IL1B/CD163/FCGR3B/CD44/FOSB
C0014057	Japanese Encephalitis	96	-0.6327	-1.9841	0.00150975	0.0385028	0.029741	3238	tags=40%, list=18%, signal=33%	PPP1R42/ILF2/HSPA14/CASP4/ACTB/PLAAT4/HSPD1/RIGI/CD274/IFIH1/DDIT3/IL33/LAMC2/NLRP3/BST2/STAT1/VIM/ITGB3/IRF1/SESN2/HSPA5/ATF3/CCL3/CAV1/CCL2/LAMP3/MYD88/ARHGEF5/ZC3H12A/IL1B/CXCL10/IL10/CXCL11/ICAM1/SOCS3/IL6/CLEC5A/DDX3X
C0035126	Reperfusion Injury	267	-0.564037	-1.96518	0.00155326	0.0385028	0.029741	3261	tags=37%, list=18%, signal=31%	ADGRL3/CFH/CASP8/EDNRB/PPARG/CTSB/HRH3/PLAT/AOC3/MANF/TP53/ADORA2B/CLDN4/CASP3/PLA2G4A/ACE/FGF2/EGF/IL6R/PRKCA/TXN/ITGA5/MUC1/NES/CASP6/HIF1A/ABCG2/C3AR1/PLAU/ALOX5/PECAM1/GRIK5/GLUD1/TXNRD1/GPX1/CDKN1A/STAT3/ADRB1/CD55/SAT1/C5AR1/STAT1/VIM/ITGB3/HMOX1/ABCB1/HGF/TLR2/CXCL12/CD36/JUN/MPO/BTG2/AQP4/ID3/EGR1/CD40/ANG/IRF1/NOS3/BMP6/HSPB1/HSPA5/ATF3/FAS/CCL3/BAG3/CAV1/FOS/CCL2/SELP/IL1A/TLR4/STC1/NOD…
C1692886	Arthritis, Bacterial	26	-0.755906	-1.95783	0.00155033	0.0385028	0.029741	784	tags=35%, list=4%, signal=33%	IL33/PLA2G15/CXCR2/GLI3/IL1B/CXCL10/MEFV/IL6/TREM1
C0853662	Oestrogen deficiency	61	-0.659783	-1.94986	0.00163153	0.0385028	0.029741	1645	tags=38%, list=9%, signal=34%	S1PR2/HIF1A/NLRP3/DKK1/GJA1/APOE/FAS/CCL2/MYC/IL1A/IL11/ANGPT2/NOD2/THNSL2/SERPINE1/PTGS2/ESR1/TNFRSF11B/IL1B/CYP11A1/IL10/IL6/CYP19A1
C0037090	Signs and Symptoms, Respiratory	52	-0.667727	-1.94173	0.00152412	0.0385028	0.029741	2726	tags=38%, list=15%, signal=33%	ACOT7/EGF/ACTG1/EGFR/FGFR3/SLC2A10/HMOX1/IL18/CHI3L1/CD14/GJB2/CXCR2/CCL2/ACTG2/TLR4/CXCL10/COL4A5/SERPINA3/IL6/CXCL8
C0206138	CREST Syndrome	52	-0.665103	-1.93409	0.0016065	0.0385028	0.029741	1969	tags=40%, list=11%, signal=36%	CCR1/EGFR/TTR/TAP2/VIM/TAP1/CCN2/CHI3L1/GADD45A/FCGR3A/FAS/CAV1/HLA-B/TIMP1/CCL4/FCGR3B/CXCL10/IL10/IL21R/IL6/CXCL8
C2350236	Idiopathic Interstitial Pneumonias	50	-0.660433	-1.91336	0.00148469	0.0385028	0.029741	2493	tags=44%, list=14%, signal=38%	MUC1/HNF4A/SFTPA2/IL13RA2/EGFR/PI15/POSTN/CCN2/CXCL12/CHI3L1/MPO/BMP3/DCN/NKX2-1/CCL2/CXCR4/SDC4/ANGPT2/THBD/SERPINE1/CD163/SELE
C0151846	Periosteal Disorder	69	-0.629159	-1.91284	0.00162588	0.0385028	0.029741	2271	tags=41%, list=12%, signal=36%	ACTB/CASP3/FGF2/PECAM1/SOX9/NGF/FGFR3/ESR2/FGFR1/PDLIM3/POSTN/CXCL12/PRRX1/EFNB1/TRPV2/TNC/BMP6/IL1A/LPO/TSPO/ASPN/TBX5/PTGS2/TIMP1/IL1B/SLPI/IL6/S100A12
C0007273	Carotid Artery Diseases	54	-0.655505	-1.91205	0.00148469	0.0385028	0.029741	3089	tags=56%, list=17%, signal=46%	PPARG/LTB4R/TP53/ACE/HSPD1/NFKBIA/PLAU/ALOX5/IL10RA/HMOX1/HGF/CD14/MPO/F3/APOE/NOS3/CCL2/APOB/EDN1/LPA/PTGS2/SLC39A2/CD163/IL10/TNFRSF4/ICAM1/PTGES/IL6/MMRN1/SELE
C0036202	Sarcoidosis	298	-0.542913	-1.90661	0.00154215	0.0385028	0.029741	2005	tags=29%, list=11%, signal=26%	TNFSF13B/RIPK2/CDH4/ANXA2/CDKN1A/P4HB/STAT3/TAP2/COL1A2/FGFR1/IL15/SAT1/MCAM/STAT1/COL3A1/FCGR2B/VIM/POSTN/TAP1/IL18/HGF/TLR2/CHIT1/PARP9/PSMB8/CHI3L1/CD14/CD80/B2M/CXCL5/HLA-C/AQP4/EGR1/CD40/SAA2/FCGR3A/TNC/FCGR2A/HLA-A/IL7/FAS/CCL3/BAG3/FOS/CCL2/HLA-B/AGTR1/IL1A/HLA-DOB/CXCR4/FCGR1A/SPP1/TLR4/IL11/NOD2/TNNI3/MIP/SLC11A1/MYD88/GLI1/LYZ/EDN1/LPA/CD69/ARHGEF5/PTGS2/TNFRSF11B/IL1B/CD163/FCGR3B/CXCL…
C0162836	Hidradenitis Suppurativa	54	-0.652961	-1.90463	0.00159569	0.0385028	0.029741	1514	tags=28%, list=8%, signal=26%	C5AR2/CHI3L1/GJB2/SAA2/HLA-A/IL1A/GLI3/TLR4/NOD2/IL1B/SULT1B1/MEFV/IL10/IL6/CXCL8
C0948089	Acute Coronary Syndrome	330	-0.535359	-1.89928	0.0015401	0.0385028	0.029741	2307	tags=31%, list=13%, signal=28%	OLR1/ACADS/ALOX5/PECAM1/ACTG1/POR/ALOX5AP/PLA2G15/GLP1R/GPX1/MIR186/P2RY1/CLU/EGFR/NLRP3/TTR/ENHO/CD28/STAT3/VCL/ADRB1/FAP/ACSL5/BGN/IL15/GEM/DKK1/KLF2/VSIR/VIM/ITGB3/HMOX1/IL18/TFPI/ABCB1/HGF/TLR2/MB/CXCL12/CD14/CD80/TUBA1C/CD36/ELOVL2/B2M/MPO/CXCL5/F3/PTPN22/LIPG/LGR6/ECHDC3/APOE/EGR1/CD40/HAMP/IGFBP4/NOS3/HLA-A/IL7/FAS/GJA4/MSR1/CCL2/HLA-B/SELP/AGTR1/IL1A/SPP1/TLR4/APOB/LGALS3/ANGPT2/TNNI3/THB…
C1175175	Severe Acute Respiratory Syndrome	92	-0.610504	-1.89903	0.00159611	0.0385028	0.029741	2866	tags=38%, list=16%, signal=32%	PLAAT4/CASP3/THPO/ACE/PRKCA/IL12RB1/IFIH1/MERTK/EGFR/NLRP3/MUL1/TRIM25/BST2/FGL2/CD14/B2M/ICAM3/HLA-A/ANPEP/BAG3/CCL2/HLA-B/SDS/ISG15/MIP/TPO/RNASE2/ESR1/CXCL10/ACE2/IL10/SOCS3/IL6/CXCL1/CXCL8
C1402315	Vascular lesions	97	-0.599127	-1.88853	0.00157833	0.0385028	0.029741	2990	tags=39%, list=16%, signal=33%	HSPB8/TP53/ACTB/ALDH2/VWF/NES/HIF1A/OLR1/EPHX1/SOX9/EGFR/TTR/BGN/GEM/DKK1/GYPA/GJA1/CHI3L1/CD36/MPO/PRRX1/CEBPD/APOE/IRF1/HLA-A/CCL2/HLA-B/MYC/IL1A/SPP1/LOX/CYP1A1/IL1B/IL10/PCSK9/SERPINA3/IL6/CXCL1
C1855179	CATARACT, ANTERIOR POLAR	92	-0.60619	-1.88562	0.00159611	0.0385028	0.029741	1969	tags=37%, list=11%, signal=33%	EGFR/NLRP3/CD28/SLC2A10/TLR2/ACKR3/CHI3L1/AR/PCA3/CEBPD/FCGR3A/TNC/FCGR2A/IL1A/SPP1/TLR4/APOB/SDC4/SERPINE1/CYP1A1/ARHGEF5/ARG1/TIMP1/IL1B/FCGR3B/CXCL10/MEFV/INSRR/IL10/COL4A5/VDR/IL6/DDX3X/CXCL8
C4721507	Alveolitis, Fibrosing	62	-0.631838	-1.87078	0.00149443	0.0385028	0.029741	1631	tags=32%, list=9%, signal=29%	STAT3/COL3A1/HMOX1/CCN2/HGF/ACTA2/CCL3/CXCR2/CCL2/SPP1/DSP/EDN1/MIR101-1/TIMP1/CCL4/IL1B/CXCL2/IL6/CXCL8/CSF3
C0027430	Nasal Polyps	348	-0.522138	-1.8674	0.00157597	0.0385028	0.029741	2408	tags=29%, list=13%, signal=26%	NES/MYDGF/IL33/HIF1A/SFTPA2/PLAU/ALOX5/CCR1/ANGPT1/ACTG1/IL13RA2/LGALS1/TNFSF13B/EGFR/PTGDR/P2RY2/STAT3/ALOX15/NGF/TAP2/RSPH9/BGN/ODAD2/CYP2S1/EIF4EBP1/STAT1/JUNB/SLC9A2/VIM/POSTN/PTGDS/TAP1/WNT5A/TFPI/ABCB1/HGF/TLR2/CHIT1/CXCL12/ACKR3/SLC22A4/CHI3L1/CD14/JUN/MPO/NOSTRIN/F3/SLC4A4/CD40/ANG/TNC/HLA-A/DCN/CCL3/NKX2-1/SERPINH1/CAV1/FOS/CCL2/HLA-B/SELP/IL1A/ACTG2/SPP1/TLR4/MSX2/ANGPT2/THBD/SERPINE1/M…
C3160854	Small intestinal bacterial overgrowth	9	-0.890973	-1.85756	0.00157097	0.0385028	0.029741	738	tags=56%, list=4%, signal=53%	IL1A/TLR4/MGP/IL6/CXCL8
C4525297	Stage 0 Gallbladder Cancer AJCC v8	301	-0.526574	-1.84849	0.00155102	0.0385028	0.029741	3597	tags=36%, list=20%, signal=29%	SLC25A22/TGM2/JAK2/TENM3/LIFR/CFLAR/RRN3/RASSF1/MCM2/IL32/CETP/CTNNB1/SPHK1/EZH2/TENM4/MALAT1/MSH3/CASP8/LDHA/NDRG1/TP53BP2/KPNA2/CYP7B1/CDC25A/TP53/ACTB/ST8SIA4/LEPR/SCO2/HSPD1/EGF/CD274/DUSP1/SPOCK1/RIPK1/SHH/HSP90AA1/OLFM4/LATS2/HIF1A/STOM/LPP/FLNC/SNAI1/NTRK2/SULT2B1/EGFR/ANXA2/CDKN1A/STAT3/AXL/YAP1/VIM/ABI3BP/SFN/PIM1/CCN2/ABCB1/HGF/TLR2/CXCL12/SNCG/B2M/HLA-C/FOXM1/GPC3/JAG1/ADRB3/ADRA2A/HLA…
C4525300	Stage IIA Gallbladder Cancer AJCC v8	301	-0.526574	-1.84849	0.00155102	0.0385028	0.029741	3597	tags=36%, list=20%, signal=29%	SLC25A22/TGM2/JAK2/TENM3/LIFR/CFLAR/RRN3/RASSF1/MCM2/IL32/CETP/CTNNB1/SPHK1/EZH2/TENM4/MALAT1/MSH3/CASP8/LDHA/NDRG1/TP53BP2/KPNA2/CYP7B1/CDC25A/TP53/ACTB/ST8SIA4/LEPR/SCO2/HSPD1/EGF/CD274/DUSP1/SPOCK1/RIPK1/SHH/HSP90AA1/OLFM4/LATS2/HIF1A/STOM/LPP/FLNC/SNAI1/NTRK2/SULT2B1/EGFR/ANXA2/CDKN1A/STAT3/AXL/YAP1/VIM/ABI3BP/SFN/PIM1/CCN2/ABCB1/HGF/TLR2/CXCL12/SNCG/B2M/HLA-C/FOXM1/GPC3/JAG1/ADRB3/ADRA2A/HLA…
C4525301	Stage IIB Gallbladder Cancer AJCC v8	301	-0.526574	-1.84849	0.00155102	0.0385028	0.029741	3597	tags=36%, list=20%, signal=29%	SLC25A22/TGM2/JAK2/TENM3/LIFR/CFLAR/RRN3/RASSF1/MCM2/IL32/CETP/CTNNB1/SPHK1/EZH2/TENM4/MALAT1/MSH3/CASP8/LDHA/NDRG1/TP53BP2/KPNA2/CYP7B1/CDC25A/TP53/ACTB/ST8SIA4/LEPR/SCO2/HSPD1/EGF/CD274/DUSP1/SPOCK1/RIPK1/SHH/HSP90AA1/OLFM4/LATS2/HIF1A/STOM/LPP/FLNC/SNAI1/NTRK2/SULT2B1/EGFR/ANXA2/CDKN1A/STAT3/AXL/YAP1/VIM/ABI3BP/SFN/PIM1/CCN2/ABCB1/HGF/TLR2/CXCL12/SNCG/B2M/HLA-C/FOXM1/GPC3/JAG1/ADRB3/ADRA2A/HLA…
C4525302	Stage III Gallbladder Cancer AJCC v8	301	-0.526574	-1.84849	0.00155102	0.0385028	0.029741	3597	tags=36%, list=20%, signal=29%	SLC25A22/TGM2/JAK2/TENM3/LIFR/CFLAR/RRN3/RASSF1/MCM2/IL32/CETP/CTNNB1/SPHK1/EZH2/TENM4/MALAT1/MSH3/CASP8/LDHA/NDRG1/TP53BP2/KPNA2/CYP7B1/CDC25A/TP53/ACTB/ST8SIA4/LEPR/SCO2/HSPD1/EGF/CD274/DUSP1/SPOCK1/RIPK1/SHH/HSP90AA1/OLFM4/LATS2/HIF1A/STOM/LPP/FLNC/SNAI1/NTRK2/SULT2B1/EGFR/ANXA2/CDKN1A/STAT3/AXL/YAP1/VIM/ABI3BP/SFN/PIM1/CCN2/ABCB1/HGF/TLR2/CXCL12/SNCG/B2M/HLA-C/FOXM1/GPC3/JAG1/ADRB3/ADRA2A/HLA…
C4525305	Stage IV Gallbladder Cancer AJCC v8	301	-0.526574	-1.84849	0.00155102	0.0385028	0.029741	3597	tags=36%, list=20%, signal=29%	SLC25A22/TGM2/JAK2/TENM3/LIFR/CFLAR/RRN3/RASSF1/MCM2/IL32/CETP/CTNNB1/SPHK1/EZH2/TENM4/MALAT1/MSH3/CASP8/LDHA/NDRG1/TP53BP2/KPNA2/CYP7B1/CDC25A/TP53/ACTB/ST8SIA4/LEPR/SCO2/HSPD1/EGF/CD274/DUSP1/SPOCK1/RIPK1/SHH/HSP90AA1/OLFM4/LATS2/HIF1A/STOM/LPP/FLNC/SNAI1/NTRK2/SULT2B1/EGFR/ANXA2/CDKN1A/STAT3/AXL/YAP1/VIM/ABI3BP/SFN/PIM1/CCN2/ABCB1/HGF/TLR2/CXCL12/SNCG/B2M/HLA-C/FOXM1/GPC3/JAG1/ADRB3/ADRA2A/HLA…
C0019112	Hemorrhoids	21	-0.731758	-1.83719	0.00149366	0.0385028	0.029741	1009	tags=29%, list=6%, signal=27%	NOS3/CAV1/EDN1/CYP1A1/DIO3/DLK1
C0149745	Oral Ulcer	81	-0.595297	-1.82972	0.00162895	0.0385028	0.029741	2933	tags=40%, list=16%, signal=33%	PSMB9/C1QA/PLAAT4/IL12RB1/IFIH1/CCR1/IFNGR1/LGALS1/NGF/TAP2/GEM/GYPA/TAP1/HGF/FCGR2A/HLA-A/GFI1/FAS/HLA-B/SPP1/TLR4/PSORS1C1/NOD2/LYZ/EDN1/TNFAIP3/C1R/C4A/MEFV/IL10/SOCS3/CSF3
C0600518	Choroidal Neovascularization	24	-0.703781	-1.81603	0.00156481	0.0385028	0.029741	3977	tags=62%, list=22%, signal=49%	KDR/XYLT2/CFH/AOC3/FGF2/ITGAV/HTRA1/HIF1A/HGF/KLF5/HLA-A/FBLN5/TYMP/CFI/ICAM1
C0264694	Chronic myocardial ischemia	24	-0.703732	-1.8159	0.00156481	0.0385028	0.029741	1438	tags=50%, list=8%, signal=46%	SCO2/FGF2/ANGPT1/HGF/APOE/CCL2/SPP1/SCN5A/LOX/EDN1/TYMP/CSF3
C2584778	Thrombotic thrombocytopenic purpura, acquired	12	-0.812069	-1.81339	0.00148607	0.0385028	0.029741	2832	tags=67%, list=15%, signal=56%	VWF/SH3BP4/PRSS55/ZFP36/TNNI3/SERPINE1/HLA-DQB1/THBS1
C0242362	Disk, Herniated	22	-0.717035	-1.81193	0.00151111	0.0385028	0.029741	357	tags=32%, list=2%, signal=31%	CHI3L1/PTGS2/IL1B/IL10/IL6/CXCL1/CXCL8
C0085574	Palindromic rheumatism	12	-0.810772	-1.8105	0.00156469	0.0385028	0.029741	1562	tags=50%, list=9%, signal=46%	VIM/PTPN22/HLA-A/IL1B/MEFV/STS
C0272199	Familial Hemophagocytic Lymphocytosis	28	-0.68551	-1.80654	0.00160547	0.0385028	0.029741	1611	tags=36%, list=9%, signal=33%	RAB27A/TAP1/IL18/GNLY/STX11/MYD88/SH2D1A/CD163/IL10/IL6
C0520678	Postpartum psychosis	14	-0.781737	-1.80537	0.00149666	0.0385028	0.029741	1661	tags=57%, list=9%, signal=52%	EIF4EBP1/CCN2/CCN3/ESR1/SLC6A4/STS/IL6/CXCL8
C0009766	Allergic Conjunctivitis	25	-0.694208	-1.8002	0.00155282	0.0385028	0.029741	1854	tags=48%, list=10%, signal=43%	IL33/NGF/POSTN/TLR2/IRF1/CCL2/SPP1/LGALS3/SERPINE1/ANXA1/FPR2/SOCS3
C0036220	Kaposi Sarcoma	394	-0.497105	-1.78776	0.00162589	0.0385028	0.029741	3164	tags=31%, list=17%, signal=26%	NDRG1/ADRA1A/EDNRB/FOXO1/PPARG/CTSB/PDGFRB/BCR/TP53/ACTB/FZD4/PLAAT4/CASP3/FGF2/RIGI/EGF/CD274/TMED7/CIB1/ITGA5/ITGAV/HSP90AA1/MUC1/CASTOR1/CACNA1G/BCL10/LYVE1/HIF1A/PECAM1/H4C2/ASS1/LGALS1/ANGPTL4/ZIC2/H4C1/CDKN1A/ANOS1/STAT3/MUL1/CD1D/FGFR1/NTRK1/AXL/H4C3/UNC93B1/EIF4EBP1/GEM/YAP1/H4C6/H4C9/ITGB3/HMOX1/SLC7A11/HGF/H4C14/SHISA8/CXCL12/ACKR3/S1PR1/AR/CD80/FGF5/H4C4/MPO/TNFSF10/HLA-C/TNIP3/LGR6/AD…
C0856975	Autistic behavior	254	0.736083	1.78762	0.00155315	0.0385028	0.029741	9	tags=1%, list=0%, signal=1%	NLGN4Y/RPS4Y1
C4727069	Advanced Renal Cell Carcinoma	20	-0.723524	-1.78679	0.00157558	0.0385028	0.029741	1969	tags=30%, list=11%, signal=27%	EGFR/STAT1/MYC/IL6/SELE/CXCL8
C0152136	Low Tension Glaucoma	90	-0.576284	-1.78457	0.00154639	0.0385028	0.029741	1910	tags=23%, list=10%, signal=21%	FNDC3B/ADRB1/ESR2/SIX1/TLR2/RPGRIP1/APOE/SLC1A3/NOS3/CAV2/ABCA1/CAV1/CCL2/TLR4/ABO/EDN1/CYP1B1/IL1B/HLA-DQB1/IL6/CXCL8
C0020449	Hyperdistention	10	-0.835557	-1.77879	0.00152534	0.0385028	0.029741	1276	tags=50%, list=7%, signal=47%	MPO/HTR3A/TSPO/IL10/CXCL8
C1332922	Cervical Squamous Intraepithelial Neoplasia	90	-0.571666	-1.77026	0.00162435	0.0385028	0.029741	2908	tags=31%, list=16%, signal=26%	TP53/CASP3/ACE/CADM1/TAFA4/HIF1A/GLP1R/EGFR/ANXA2/NRK/MEST/TAP1/TFPI/TLR2/HSPB1/IL7/MYC/PGR/TLR4/CYP1A1/PTGS2/IL1B/HLA-DQB1/IL10/SLC22A2/S100A9/CXCL8/CSF3
C0036117	Salmonella infections	73	-0.575302	-1.7551	0.00162588	0.0385028	0.029741	1889	tags=25%, list=10%, signal=22%	STAT3/IL15/IFITM3/YAP1/VIM/IL18/SPI1/MIR27B/HAMP/TLR4/NOD2/PERP/MYD88/TP63/PTGS2/IL1B/INSRR/CXCL8
C0085695	Chronic gastritis	83	-0.568863	-1.74979	0.00160516	0.0385028	0.029741	2107	tags=34%, list=12%, signal=30%	EGF/TMED7/MUC1/SLC22A1/IFNGR1/LGALS1/TNFSF13B/WNT2/IL18/ABCB1/TP53AIP1/TLR2/FAS/IFI27/IL1A/TFRC/TLR4/MSX2/PTGS2/IL1B/ANXA1/CD44/IL10/THBS1/IL6/GAL/CXCL8/S100A8
C0854193	Cognitive deterioration	36	-0.64475	-1.74747	0.001584	0.0385028	0.029741	3369	tags=39%, list=18%, signal=32%	IGF1/CYP46A1/HTT/PNP/ACE/IL15/CHI3L1/APOE/FAS/IL1A/VCAM1/IL1B/ICAM1/IL6
C4025008	Reduced systolic function	8	-0.861286	-1.72496	0.00159408	0.0385028	0.029741	697	tags=62%, list=4%, signal=60%	SGCD/PLN/SCN5A/MYPN/DES
C4721806	Carcinoma, Basal Cell	452	-0.469239	-1.70605	0.00157654	0.0385028	0.029741	3621	tags=30%, list=20%, signal=25%	AIMP2/PTGS1/CHUK/HMGA1/CCDC6/SLC7A7/RASSF1/CTNNB1/CDH13/EZH2/BRINP1/MICA/RNF139/TGM3/PFN1/MSH3/CASP8/RHOU/SNAI2/NDRG1/ADRA1A/MRC1/CD82/PDGFRB/MYCN/PTPN1/TP53/ACTB/PLAAT4/SCO2/CALB2/ACE/FGF2/EGF/CD274/SOAT1/CIB1/SHH/IGFBP2/GLI2/MUC1/ETFA/CRABP1/HIF1A/CDK4/PLAU/SOX9/PLIN2/TLE1/EGFR/CD3E/FST/NLRP3/STAT3/MUL1/FAP/FGFR3/ESR2/ODC1/BGN/NID1/CYP24A1/GEM/EGR3/YAP1/MCAM/DKK1/STAT1/CLEC4G/VIM/DSG2/FGFR4/CCN…
C0221725	Bronchial Obstruction	6	-0.907784	-1.69617	0.00161739	0.0385028	0.029741	1361	tags=67%, list=7%, signal=62%	CD14/PTGS2/IL10/CXCL8
C0349476	Congenital goiter	6	-0.907688	-1.69599	0.00161739	0.0385028	0.029741	815	tags=67%, list=4%, signal=64%	NKX2-1/TG/TPO/DUOX2
C0744471	Gram-negative bacteremia	5	-0.939769	-1.67757	0.00160356	0.0385028	0.029741	672	tags=80%, list=4%, signal=77%	TLR4/IL10/FCAR/IL6
C2242816	Chronic secretory otitis media	5	-0.939413	-1.67694	0.00162035	0.0385028	0.029741	672	tags=80%, list=4%, signal=77%	TLR4/ABO/IL1B/CXCL8
C0854135	Pseudomonas aeruginosa infection	39	-0.69492	-1.92835	0.00163761	0.0385698	0.0297928	989	tags=38%, list=5%, signal=36%	TNFSF13B/CTSS/NLRP3/CDKN1A/CRISPLD2/IL1A/TLR4/MYD88/LYZ/IL1B/TREM1/CXCL1/CXCL8/S100A8/CSF3
C0272286	Thrombocytopenia due to platelet alloimmunization	68	-0.637848	-1.92768	0.00166426	0.0386934	0.0298882	2407	tags=49%, list=13%, signal=42%	MYDGF/IL33/HIF1A/TNFSF13B/FCER1G/NLRP3/GEM/STAT1/CD72/ITGB3/IL18/ABCB1/CXCL12/PTPN22/FCGR3A/FCGR2A/CCL2/SELP/RUNX1/FCGR1A/TLR4/IL11/TG/TPO/TNFAIP3/IL1B/CXCL10/CD44/IL10/TNFRSF4/GP5/VDR/IL6
C0018621	Hay fever	84	-0.605142	-1.85959	0.00165736	0.0386934	0.0298882	2742	tags=39%, list=15%, signal=34%	PLB1/TES/DUSP1/MYDGF/IL33/IKZF3/EGFR/FLNA/GYPA/CCN2/IL18/JUN/HLA-C/CEBPD/SARDH/CSF2RB/HLA-A/ABCA1/HLA-B/TLR4/ABO/LYZ/EDN1/CD69/CCL4/CD163/CXCL10/IL10/KLF4/CXCL11/HDC/SOCS3/IL6
C3272841	MUTYH-Associate Polyposis	60	-0.626846	-1.85049	0.00165403	0.0386934	0.0298882	1822	tags=27%, list=10%, signal=24%	FAP/AFAP1/PIP5K1C/TLR2/CCL2/LPO/TSPO/ANGPT2/NOD2/LAMP3/SLC11A1/TNFRSF12A/IL10/IL6/CXCL8/S100A8
C4021534	Adult onset sensorineural hearing impairment	6	0.946909	1.81132	0.00166233	0.0386934	0.0298882	16	tags=17%, list=0%, signal=17%	TBL1Y
C0028081	Night sweats	16	-0.752716	-1.79381	0.0016682	0.0386934	0.0298882	2227	tags=62%, list=12%, signal=55%	BCL6/BCR/TACR3/IFNGR1/ESR2/MT1E/TH/ESR1/SOCS3/CYP19A1
C0004604	Back Pain	90	-0.569088	-1.76228	0.00165034	0.0386934	0.0298882	1357	tags=21%, list=7%, signal=20%	AR/MPO/HLA-C/SPARC/CCL2/HLA-B/CD6/TSPO/MOCOS/TP63/CCN1/ESR1/IL1B/OGN/CFI/IL10/STS/IL6/CXCL8
C0017662	Glomerulonephritis, Membranoproliferative	49	-0.606714	-1.75419	0.00166888	0.0386934	0.0298882	1670	tags=29%, list=9%, signal=26%	AFP/CCN2/MPO/SPARC/TAGLN/CCL2/ANGPT2/EDN1/CFB/IL1B/HLA-DQB1/SOX18/IL6/CSF3
C0026948	Mycosis Fungoides	177	-0.486403	-1.63846	0.00166459	0.0386934	0.0298882	3621	tags=35%, list=20%, signal=28%	AIMP2/RAPH1/JAK2/CFLAR/IL32/CTNNB1/NKG7/MALAT1/CASP8/HAVCR2/CTSB/PLA2G4D/DIABLO/BCR/TP53/USP14/FGF2/CADM1/CD274/NR4A3/JAK3/IL33/FUT4/LPP/LGALS1/FKBP5/CD28/STAT3/TRIP13/FGFR1/IL15/JUNB/ACSBG1/TLR2/CXCL12/NFKBIZ/B2M/CD40/ICAM3/HLA-A/HHEX/IL7/FAS/ANPEP/HLA-B/CXCR4/TLR4/ARG1/TP63/PTGS2/IL1B/SLPI/KLK5/CD44/HLA-DQB1/SOX18/IL10/TNFRSF4/CXCL11/SOCS3/VDR/IL6
C0009088	Cluster Headache	31	-0.728542	-1.93885	0.0016818	0.0388415	0.0300026	1009	tags=26%, list=6%, signal=24%	NOS3/CCL4/VCAM1/ADCYAP1/ICAM1/SLC6A4/SELE/S100A12
C3840565	Autoimmune thyroid disease (AITD)	97	-0.574764	-1.81173	0.00168098	0.0388415	0.0300026	1665	tags=28%, list=9%, signal=25%	LGALS1/STAT3/GLUL/GPC5/PTGDS/IL18/CXCL12/PTPN22/TNFSF10/S100A4/LXN/HLA-A/CCL2/HLA-B/SPP1/TG/TPO/TP63/TNFAIP3/TNFRSF12A/HLA-DQB1/IL10/ICAM1/IL21R/VDR/IL6/CXCL8
C0340288	Stable angina	108	-0.636269	-2.03777	0.00170665	0.0390363	0.0301531	2407	tags=45%, list=13%, signal=40%	MYDGF/IL33/PECAM1/PLA2G15/EGFR/CTSS/NLRP3/ENHO/CD28/ADRB1/STAT1/COL3A1/KLF2/HYAL2/IL18/TLR2/CXCL12/CHI3L1/CD14/CD80/TNFSF14/F3/PTPN22/APOE/S100A4/CCL2/SELP/CXCR4/FCGR1A/TLR4/LGALS3/ANGPT2/TNNI3/SERPINE1/MYD88/EDN1/CYP4F2/ARG1/SH2D1A/TIMP1/SRGN/CCN1/TNFRSF11B/CXCL10/CD44/IL10/ICAM1/PCSK9/IL6
C0007820	Cerebrovascular Disorders	186	-0.577716	-1.95503	0.00170232	0.0390363	0.0301531	2487	tags=38%, list=14%, signal=33%	TP53/ACTB/VWF/ACE/HSP90B1/ACOT7/GSTO1/NPPA/HIF1A/OLR1/LAMC2/PLAU/PECAM1/ACTG1/ALOX5AP/GLP1R/CLU/NLRP3/TTR/ESR2/SRXN1/HMOX1/HGF/CD14/TCN2/MPO/ACTA2/NRP1/CYP4A11/SAMD9/APOE/CD40/NOS3/DCN/ABCA1/SELP/AGTR1/IL1A/ACTG2/PROC/SPP1/TLR4/APOB/APOL1/LGALS3/ANGPT2/THBD/SERPINE1/COL4A1/LOX/EDN1/CYP4F2/LPA/COL4A2/PTGS2/ESR1/VCAM1/TNFRSF11B/IL1B/ACE2/MEFV/INSRR/IL10/SLC4A1/THBS1/ICAM1/PCSK9/SERPINA3/IL6/C1QTNF9…
C0014869	Peptic Esophagitis	65	-0.64617	-1.92907	0.00169862	0.0390363	0.0301531	1645	tags=26%, list=9%, signal=24%	DKK1/HMOX1/TLR2/APOE/CXCR2/CCL2/IGFBP3/EDN1/PTGS2/ESR1/IL1B/ATP12A/IL10/PTGES/VDR/IL6/CXCL8
C0040332	Tobacco Dependence	29	-0.663086	-1.76023	0.00170564	0.0390363	0.0301531	1086	tags=34%, list=6%, signal=32%	PLEKHG1/CHRNB3/TLR4/CHRNA5/TH/CHRNA6/CHRNA3/CHRNB4/IL6/CXCL8
C1274795	Urban Schosser Spohn syndrome	5	-0.936058	-1.67095	0.00170431	0.0390363	0.0301531	182	tags=60%, list=1%, signal=59%	ATF6/IL10/CXCL8
C1857276	Trichohepatoenteric Syndrome	363	-0.493454	-1.77002	0.00171124	0.0390663	0.0301763	2908	tags=26%, list=16%, signal=22%	TP53/ACTB/SLC16A2/VWF/THPO/ACE/MAFB/SHANK3/EGF/IFIH1/IDS/COL1A1/IL33/CDK4/EPHX1/POR/FOXC1/GRK5/USB1/TRIM21/TRPS1/NLRP3/TTR/MUL1/MEST/ADRB1/FGFR3/COL1A2/NTRK1/GEM/PROK2/COL3A1/TFPI/GJA1/CXCL12/ADAMTS18/PDE3A/MAOA/AR/TCN2/RFX6/COL2A1/MIR597/AQP4/SLC4A4/PKP1/APOE/MYH11/GPC3/NOS3/SYCE1/FAS/ANPEP/BAG3/NKX2-1/AGTR1/IL1A/ACTG2/CD6/GLI3/TFRC/CXCR4/ZFP36/SMC1A/SERPINE1/SCN5A/GLI1/FSHB/TH/STRA6/TBX5/LIF/SH…
C0002965	Angina, Unstable	89	-0.677061	-2.0904	0.00173812	0.039228	0.0303012	3281	tags=56%, list=18%, signal=46%	SERPINA5/AHR/MALAT1/SERP1/PPARG/CXCL16/VWF/ACE/HSPD1/PLB1/MYDGF/HIF1A/PLAU/PECAM1/TXNIP/FST/ENHO/CD28/ITGB3/CCN2/IL18/TLR2/CHI3L1/CD14/TNFSF14/F3/S100A4/NOS3/IL7/CCL3/CCL2/SELP/AGTR1/IL1A/CXCR4/TLR4/LGALS3/TNNI3/THBD/MYD88/LPA/SH2D1A/PTGS2/TIMP1/TNFRSF11B/IL1B/IL10/ICAM1/IL6/CXCL8
C0023891	Liver Cirrhosis, Alcoholic	89	-0.675347	-2.08511	0.00173812	0.039228	0.0303012	3118	tags=48%, list=17%, signal=40%	MBOAT7/PPARG/TP53/ACTB/ST8SIA4/ALDH2/ACE/PNPLA3/PLAU/GPX1/ENHO/STAT3/GLUL/MAT1A/COL3A1/HGF/TLR2/CHI3L1/CD14/MPO/CYP4A11/APOE/GPC3/NOS3/HLA-A/FAS/MSC/CAV1/HLA-B/SLC1A2/TLR4/CYP1A1/ARG1/TIMP1/CCL4/IL1B/INSRR/IL10/VDR/IL6/SELE/CXCL1/CXCL8
C1391732	Cancer cachexia	89	-0.651301	-2.01087	0.00173812	0.039228	0.0303012	2005	tags=33%, list=11%, signal=29%	TNFSF13B/ANGPTL4/FST/STAT3/ADRB1/IL15/MIR27B/CXCL12/AR/GHSR/PAX7/CCL2/SELP/IL1A/CXCR4/TLR4/MYD88/IGFBP3/LIF/PTGS2/CXCL10/ACE2/IL10/TWIST1/VDR/IL6/OSM/CXCL8/CSF3
C0019100	Severe Dengue	89	-0.635256	-1.96133	0.00173812	0.039228	0.0303012	1935	tags=40%, list=11%, signal=36%	NLRP3/TAP2/GEM/NR0B1/FCGR2B/TAP1/IL18/TLR2/CD14/F3/HLA-C/IRF1/FCGR3A/FCGR2A/HLA-A/CCL2/HLA-B/CXCR4/THBD/MYD88/CD69/CCL4/VCAM1/IL1B/CD163/FCGR3B/CXCL10/HLA-DQB1/IL10/ICAM1/SOCS3/VDR/IL6/CLEC5A/SELE/CXCL8
C0085109	Corneal Neovascularization	89	-0.632008	-1.9513	0.00173812	0.039228	0.0303012	3154	tags=45%, list=17%, signal=37%	EDNRB/PDGFRB/ARF1/PLAT/CEACAM1/UFD1/FGF2/EGF/TMED7/RIPK1/ITGAV/TRAM1/BCL10/LYVE1/HIF1A/PECAM1/VIM/HGF/CXCL12/GJB2/APOE/DCN/FOXC2/CCL2/ANGPT4/GLI3/CXCR4/TSPO/TLR4/LGALS3/ANGPT2/GJB6/ANGPTL1/CYP1B1/TIMP1/IL1B/ICAM1/IL6/CXCL1/CXCL8
C0015929	Fetal Diseases	5	-0.935923	-1.67071	0.00173806	0.039228	0.0303012	15	tags=60%, list=0%, signal=60%	CHUK/S100A9/S100A8
C0747845	early pregnancy	217	-0.579765	-1.98488	0.00176175	0.0393429	0.0303899	2422	tags=35%, list=13%, signal=31%	PCSK5/MYDGF/IL33/RAMP1/HIF1A/FUT4/PECAM1/NR4A1/ANGPT1/ERN1/BMPR1B/IFNGR1/NTRK2/TXNIP/EGFR/FST/CD28/PALLD/ESR2/FGFR1/ODC1/AFP/DKK1/PTGIS/DSG2/WNT5A/ABCB1/GJA1/CXCL12/ACKR3/CD80/AQP4/GADD45A/ETV4/FCGR3A/NOS3/DCN/CSDC2/PTGIR/CCL2/AGTR1/PGR/CXCR4/NAMPT/TLR4/HLA-F/SDC4/LGALS3/ANGPT2/FGR/TG/SERPINE1/TPO/CYP1A1/LIF/PTGS2/TIMP1/CCL4/ESR1/IL1B/CYP11A1/FCGR3B/PROKR1/ADGRG2/HSD11B1/ANXA1/IL10/THBS1/VDR/HTRA…
C0019340	Herpes NOS	89	-0.604065	-1.86503	0.00176425	0.0393429	0.0303899	1670	tags=49%, list=9%, signal=45%	SUMO2/NECTIN1/EDNRA/KRAS/MYLK/MYH9/IL32/CTNNB1/CASP8/ADRA1A/TNFSF15/TP53/SOAT1/COL17A1/GNA12/LAMC2/CD28/AFP/STAT1/HMOX1/ACKR3/TNFSF14/PPP1R15A/HLA-C/APOE/MRGPRF/HLA-A/HLA-B/ANGPT2/NOD2/MIP/SLC11A1/HBB/PENK/EREG/PTGS2/ESR1/CXCL10/ACKR1/BRS3/IL10/ICAM1/IL6/PAX5
C0086445	Idiopathic Membranous Glomerulonephritis	55	-0.636602	-1.85251	0.00175164	0.0393429	0.0303899	1248	tags=33%, list=7%, signal=31%	F3/HLA-C/FCGR3A/HLA-A/CCL2/HLA-B/SPP1/APOB/APOL1/SERPINE1/FCGR3B/C4A/HLA-DQB1/IL10/HLA-DRB5/IL6/FOSL1/CXCL8
C1320214	Invasive Streptococcus pneumoniae disease	40	-0.661897	-1.84986	0.00176636	0.0393429	0.0303899	2629	tags=42%, list=14%, signal=36%	FLT3LG/NFKBIA/SFTPA2/LAMC2/NLRP3/TLR2/NFKBIZ/IL1R1/FAS/CCL2/TLR4/MYD88/IL1B/MEFV/INSRR/ICAM1/IL6
C1136033	Cutaneous Mastocytosis	103	-0.564817	-1.79661	0.00176288	0.0393429	0.0303899	2411	tags=29%, list=13%, signal=25%	HTRA1/HIF1A/LAMC2/HTRA4/GPX1/SPDYA/CD28/STAT3/AFP/TNFAIP6/GJA1/CXCL12/WNT4/JUN/MCL1/ANPEP/MSC/TSPO/TLR4/LPA/TIMP1/CCL4/IL1B/DES/CD44/IL10/CXCL2/ICAM1/HTRA3/IL6
C1332079	Anaplastic Large Cell Lymphoma, ALK-Positive	20	-0.720952	-1.78043	0.00175564	0.0393429	0.0303899	2544	tags=45%, list=14%, signal=39%	JAK3/STAT3/STAT1/FOXM1/ACVR1/MYC/SALL4/SLPI/TWIST1
C0018129	Graft Rejection	35	-0.650301	-1.75704	0.00175838	0.0393429	0.0303899	3177	tags=60%, list=17%, signal=50%	HAVCR2/PDGFRB/ECE1/PSMB9/HSPD1/RELB/PDGFD/CD4/IL15/IL18/TLR2/SPI1/CD40/NOS3/IL7/CXCR2/MYC/TBXA2R/SLC5A7/HLA-DQB1/IL10
C3714757	Juvenile rheumatoid arthritis	131	-0.634004	-2.07459	0.00177528	0.0394547	0.0304762	1675	tags=40%, list=9%, signal=37%	ACE/HSPD1/IL6R/ZMIZ1/HMGB2/IL33/NFKBIA/ANGPT1/LPP/NLRP3/NGF/IL15/C2/VIM/POSTN/HMOX1/TAP1/IL18/ABCB1/PSMB8/CD14/PTPN22/HLA-C/CALCR/IRF1/HLA-A/FAS/CCL2/HLA-B/SELP/IL1A/CXCR4/NAMPT/SPP1/TLR4/SH2D2A/PYDC1/SLC11A1/ESR1/TNFRSF11B/IL1B/CXCL10/MEFV/HLA-DQB1/IL10/HLA-DRB5/VDR/IL6/TREM1/SELE/S100A12/CXCL8/CSF3
C0019101	Hemorrhagic Fever with Renal Syndrome	34	-0.695303	-1.86455	0.00177801	0.0394547	0.0304762	2372	tags=47%, list=13%, signal=41%	IL33/ANGPT1/IL34/IFITM3/ITGB3/MPO/HLA-A/ANPEP/HLA-B/ICAM2/SERPINE1/VCAM1/CD163/THBS1/IL6/CXCL8
C3267073	Autoinflammatory disease	69	-0.624477	-1.8986	0.0017845	0.039459	0.0304796	2884	tags=38%, list=16%, signal=32%	ACTB/WDR1/ELK3/IFIH1/RIPK1/CAPS/NLRP3/IL18/PSMB8/PPP1R15A/PSTPIP2/IL1A/GLI3/TLR4/MDK/NOD2/ISG15/MYD88/TNFAIP3/IL1B/SLPI/MEFV/IL10/VDR/STS/IL6
C0006287	Bronchopulmonary Dysplasia	345	-0.522596	-1.86711	0.00179148	0.039459	0.0304796	3435	tags=37%, list=19%, signal=30%	CTNNB1/TIMP3/CRHR1/IGF1/EZH2/CACNA1C/AHR/PFN1/TENM4/MALAT1/CASP8/LCT/LDHA/ADRA1A/PPARG/PDGFRB/KCNQ2/BOC/ZBED4/TP53/ACTB/CASP3/CALB2/ACE/ACOT7/NRN1/ETNPPL/IL6R/TXN/DUSP1/SOX4/DDIT3/HSP90AA1/AGBL1/P2RX2/NPSR1/IL33/HIF1A/NFKBIA/SFTPA2/PECAM1/ANGPT1/ACTG1/DDAH2/TXNRD1/GLP1R/P2RY1/CLU/LGALS1/HTR1B/FOXF2/EGFR/P2RY2/NLRP3/FKBP5/CDKN1A/NRG1/STAT3/FLNA/NGF/POSTN/HMOX1/FGFR4/TNFAIP6/CCN2/IL18/TLR2/SHANK1/C…
C1336527	Carcinoma of urinary bladder, superficial	56	-0.620624	-1.80829	0.00178994	0.039459	0.0304796	3360	tags=45%, list=18%, signal=37%	EZH2/DAP/CKS2/CEACAM1/TP53/FGF2/CIB1/ANGPT1/GPX1/S100A11/CDKN1A/FGFR3/ABCB1/S100A4/WNT7B/JAG1/TAGLN/CCL2/SLC11A1/CD44/IL6/PAX5/FOSL1/S100A9/S100A8
C0334037	Intestinal metaplasia	196	-0.519136	-1.76732	0.00178612	0.039459	0.0304796	3462	tags=37%, list=19%, signal=30%	RASSF1/HSPA1B/CTNNB1/TIMP3/CLDN3/DAP/AHR/ST6GALNAC1/FTL/CD82/TLR1/TP53/ACTB/ALDH2/FGF2/EGF/TMED7/SLC19A3/IFIH1/DTL/MUC1/HNF4A/SLC22A1/NXT1/SOX9/CLU/LGALS1/EGFR/CDKN1A/ACSL5/ODC1/BGN/SLFN5/ABCB1/TP53AIP1/TLR2/CD14/MPO/PAMR1/F3/MGST1/NR2F2/ADRA1B/HSPA5/FAS/IFI27/IL1A/GLI3/TFRC/SPP1/TLR4/NOD2/CTHRC1/HES1/IGFBP3/LOX/MT2A/SI/PTGS2/TIMP1/IL1B/ACE2/ANXA1/CD44/IL10/CD24/THBS1/POTEF/IL6/GAL/CXCL8/S100A8
C0701807	Acute anterior uveitis	59	-0.639893	-1.88899	0.00179605	0.0394866	0.0305009	1663	tags=36%, list=9%, signal=32%	CYP24A1/GEM/SERPING1/ANTXR2/TLR2/PTPN22/SAA2/HLA-A/CCL2/HLA-B/TLR4/C4B/MYD88/CFB/IL1B/C4A/CFI/IL10/IL6/CXCL8/S100A8
C0017657	Glomerulitis (disorder)	6	-0.903428	-1.68803	0.00180225	0.0395498	0.0305497	1276	tags=83%, list=7%, signal=78%	MPO/FCGR3A/AGTR1/FCGR3B/CXCL10
C1168327	High-Grade Prostatic Intraepithelial Neoplasia	100	-0.579344	-1.8338	0.0018093	0.0396137	0.0305991	1969	tags=40%, list=11%, signal=36%	RXRA/PIK3CD/DCTN4/HPGDS/SENP1/SLC2A5/CFLAR/RASSF1/CTNNB1/EDNRB/CYP7B1/TP53/ACTB/DUSP1/EGFR/STAT3/NGF/ESR2/MCAM/TIMP4/HMOX1/PIM1/ABCB1/ACKR3/AR/PARD3/SFRP2/PCA3/DCN/FAS/CAV1/MYC/SPP1/IGFBP3/PTGS2/F2RL2/ESR1/ANXA1/CD44/STS
C0034494	Rabies (disorder)	93	-0.556768	-1.73828	0.00181182	0.0396137	0.0305991	2005	tags=26%, list=11%, signal=23%	TNFSF13B/STAT3/MUL1/NTS/MTM1/STAT1/PIP5K1C/IFIT2/PTPN22/CH25H/IL7/MYC/IL1A/ANGPT2/LAMP3/ISG15/DUSP5/ESR1/CXCL10/NGFR/THBS1/ICAM1/EGFLAM/IL6
C0151785	Disease of mucous membrane	25	-0.688121	-1.78442	0.00181901	0.0396977	0.030664	2884	tags=44%, list=16%, signal=37%	ACTB/MSN/ANXA2/TTR/CXCL12/NOD2/SLC52A3/TP63/TIMP1/FPR2/POTEF
C4505456	HIV Coinfection	108	-0.590085	-1.88986	0.00183496	0.0397753	0.0307239	2746	tags=35%, list=15%, signal=30%	HSPD1/PSMA6/HSPH1/HSP90AA1/PSME1/ACTG1/ARAP3/CDKN1A/CD28/PSMB10/EIF4A1/CCL3L1/ODC1/EIF4EBP1/CXCL12/CD14/LYN/HLA-C/GADD45A/FCGR3A/HSPB1/RAB32/CCL3/BAG3/CCL2/HLA-B/BIRC3/FCGR1A/CLIC1/SLC11A1/U2AF1/IL1B/CD163/FCGR3B/CXCL10/IL10/PCSK9/IL6
C0007786	Brain Ischemia	314	-0.53595	-1.88774	0.00183197	0.0397753	0.0307239	3103	tags=33%, list=17%, signal=28%	FOXO1/CTSB/CXCL16/DIABLO/PLAT/GRM2/PTPN1/TP53/ACTB/AQP8/CASP3/PLA2G4A/ACE/FGF2/PRKCA/TXN/IL12RB1/DDIT3/HSP90AA1/BNIP3/NES/CASP6/HIF1A/C3AR1/NFKBIA/LAMC2/PLAU/ALOX5/GLUD1/GLP1R/GPX1/CLU/LGALS1/TNFSF13B/TTR/NRG1/P4HB/STAT3/ALOX15/ESR2/IL15/SERPING1/DKK1/PTGIS/SLC6A13/HMOX1/IL10RB/IL18/HGF/TLR2/SLC24A3/GJA1/CXCL12/JUN/MPO/PPP1R15A/BTG2/TNFSF10/AQP4/ADAMTS1/HAP1/NPTXR/APOE/EGR1/CD40/SESN2/NOS3/CSF2RB…
C1334228	Intestinal Graft Versus Host Disease	6	-0.902936	-1.68711	0.00183594	0.0397753	0.0307239	618	tags=100%, list=3%, signal=97%	NOD2/KRT18/MYD88/CXCL10/TNFRSF12A
C0023281	Leishmaniasis	167	-0.472028	-1.58216	0.00183496	0.0397753	0.0307239	3536	tags=34%, list=19%, signal=27%	JAK2/RPS6/IL32/SPHK1/IGF1/AHR/CTSL/MRC1/HSPA14/CTSB/PTPN1/ALDH1A2/HSPD1/CD274/SOAT1/DUSP4/IL12RB1/MAPK4/IL33/HIF1A/ATP2A3/UNG/TNFSF13B/EGFR/NLRP3/CD28/SLC1A5/STAT1/HMOX1/IL18/TLR2/PRDM1/HLA-C/CD40/ITGA4/FCGR2A/MCL1/CCL2/IL1A/SLC1A7/SPP1/TLR4/SLC11A1/CD69/ARG1/TP63/IL1B/CD163/CXCL10/ANXA1/CD44/IL10/CXCL11/FPR2/VDR/IL6
C3665444	Neutrophilia (disorder)	116	-0.648602	-2.08669	0.00185826	0.0397793	0.030727	2908	tags=45%, list=16%, signal=38%	PPARG/FFAR4/TP53/TRAF3IP2/PLAAT4/RIGI/CD274/ELK3/PON2/COL1A1/MYDGF/IL33/HIF1A/CCR1/EGFR/PTGDR/NLRP3/MAP2K3/IL15/MCAM/TLR2/PARP9/CXCL12/AR/MPO/CXCL5/IL1R1/IL7/FAS/ABCA1/MAP3K19/CXCR2/IL1A/BIRC3/CXCR4/SPP1/TLR4/LGALS3/TG/MYD88/CCL4/ESR1/IL1B/CXCL10/CD177/IL10/CXCL2/IL6/SELE/CXCL1/CXCL8/CSF3
C0002792	anaphylaxis	131	-0.602684	-1.97211	0.00185303	0.0397793	0.030727	2372	tags=34%, list=13%, signal=30%	IL33/PECAM1/NR4A1/ANGPT1/NLRP3/STAT3/ADRB1/ESR2/FCGR2B/IL18/CD80/CD36/MPO/TNFSF10/SAA2/FCGR3A/NOS3/JAG1/FCGR2A/CCL3/SLC16A1/CCL2/IL1A/PROC/HTR3A/PLSCR1/TSPO/FCGR1A/SCN5A/ABO/LYZ/PTGS2/ESR1/VCAM1/IL1B/FCGR3B/TNFRSF12A/HLA-DQB1/IL10/ICAM1/ASPG/HDC/SOCS3/IL6/CSF3
C4290046	trachomatis	131	-0.582468	-1.90596	0.00185303	0.0397793	0.030727	3146	tags=35%, list=17%, signal=29%	RNASE4/HSPA14/TLR1/ZAP70/TP53/ACTB/CASP3/FGF2/HSPD1/ACOT7/MUC1/SPAG17/PLEK/ACTG1/TXNRD1/NLRP3/IL15/CLEC11A/IL18/TLR2/CD14/B2M/TNFSF10/APOE/HLA-A/CAV1/CCL2/IL1A/ACTG2/BIRC3/TLR4/TEKT5/MYD88/HBB/SERPIND1/TNFRSF10A/PTGS2/IL1B/ACKR1/CD44/IL10/CXCL2/SERPINA3/TRH/IL6/CXCL8
C0558353	Tongue Carcinoma	131	-0.575924	-1.88454	0.00187895	0.0397793	0.030727	3435	tags=37%, list=19%, signal=30%	CTNNB1/RNF135/EZH2/RNF139/TNFRSF10D/MALAT1/CASP8/FOXO1/JAG2/MYCN/SLC44A2/TP53/CASP3/EGF/CADM1/CD274/HIF1A/ABCG2/MYCBP/ANGPTL4/EGFR/STAT3/MUL1/VIM/PRRX1/TNC/JAG1/MCL1/IER3/FAS/CAV1/NRP2/RIPK4/LGALS3/ANGPT2/MFAP5/PLAUR/TPO/TP63/IL31RA/WEE1/WIF1/TRIM72/FPR2/KRT19/AQP3/S100A9/CXCL8
C0162770	Right Ventricular Hypertrophy	131	-0.568097	-1.85893	0.00187895	0.0397793	0.030727	3369	tags=31%, list=18%, signal=26%	IGF1/EZH2/GPRC5C/EDNRB/RGN/PPARG/PLAT/PRKAG2/FZD4/LEPR/TRPC4/ACE/PRKCA/NPPA/IL33/HIF1A/NLRP3/CDKN1A/ESR2/HMOX1/MIR27B/CXCL12/SGCG/LGR6/FOXM1/SESN2/NOS3/TNC/SLC16A1/CCL2/AGTR1/TLR4/NOD2/EDN1/CCN1/IL10/KLF4/IL6/MMRN1/CXCL8/CSF3
C0178879	Urinary tract obstruction	17	-0.749891	-1.81162	0.00188559	0.0397793	0.030727	2760	tags=53%, list=15%, signal=45%	ACE/BNC2/EMX2/B2M/ADAMTS1/CD40/CD24/ICAM1/OSM
C0017572	Gingival Recession	12	-0.806804	-1.80164	0.0018806	0.0397793	0.030727	1232	tags=50%, list=7%, signal=47%	LCT/SFRP2/IL1A/DSP/C1R/IL1B
C4281559	FRONTOMETAPHYSEAL DYSPLASIA 1	18	-0.738525	-1.80105	0.00187934	0.0397793	0.030727	882	tags=28%, list=5%, signal=26%	FLNA/CAV2/IL10/IL6/FOSL1
C0345960	Giant cell carcinoma of lung	14	-0.777523	-1.79564	0.00184267	0.0397793	0.030727	2908	tags=64%, list=16%, signal=54%	TP53/CD274/CDK4/PLAU/EGFR/NKX2-1/MYC/IL6/CXCL8
C0282607	Vascular Neoplasms	13	-0.783602	-1.78384	0.00187417	0.0397793	0.030727	2288	tags=46%, list=13%, signal=40%	CDK4/NDP/SPARC/ZFP36/FOSB/CXCL8
C0729531	Viral respiratory infection	25	-0.687616	-1.7831	0.00187816	0.0397793	0.030727	3089	tags=56%, list=17%, signal=47%	RSAD2/PPARG/CLEC7A/MYDGF/EGFR/TRIM21/NLRP3/IRF1/CCL2/MYD88/DUOX2/IL1B/IL10/IL6
C0040592	Trachoma	25	-0.687595	-1.78305	0.00187816	0.0397793	0.030727	2362	tags=52%, list=13%, signal=45%	LYVE1/IL10RA/IL13RA2/IL15/HLA-C/HLA-A/CCL2/HLA-B/IL1A/IL1B/IL10/IL6/CXCL8
C0032708	Disorders of Porphyrin Metabolism	20	-0.7182	-1.77364	0.00187568	0.0397793	0.030727	1082	tags=20%, list=6%, signal=19%	HAMP/KRT18/SH2D1A/ALAS2
C0035344	Retinopathy of Prematurity	166	-0.528134	-1.77108	0.00188629	0.0397793	0.030727	2884	tags=30%, list=16%, signal=26%	ACTB/FZD4/ACE/FGF2/BCAP31/GSTO1/TMED5/IL33/HIF1A/ANGPT1/NDP/LGALS1/PTN/NGF/PRSS23/HMOX1/TFPI/HGF/FCGR1CP/MPO/NRP1/FZD1/ANG/SAA2/SESN2/NOS3/ADRB3/ANPEP/SLC16A1/AGTR1/IL1A/NRP2/FCGR1A/STC1/ANGPT2/TEAD4/IGFBP3/EDN1/LPA/TBX5/CCN1/CCL4/ESR1/IL1B/ANXA1/ICAM1/IL6/TREM1/S100A9/CXCL8
C2931173	Pediatric ulcerative colitis	8	-0.858962	-1.72031	0.00187587	0.0397793	0.030727	1525	tags=38%, list=8%, signal=34%	IL10RB/CXCL5/ESR1
C0032914	Pre-Eclampsia	131	-0.555087	-1.81636	0.00190486	0.0399753	0.0308784	2864	tags=41%, list=16%, signal=35%	ADORA2B/LEPR/VWF/ACE/BDKRB2/HBA2/HTRA1/HIF1A/OLR1/EPHX1/DDAH2/CLU/LGALS1/NOTCH2/ADGRG6/ZNF295-AS1/TAP2/SLC1A5/IL15/HMOX1/AKR1C3/TAP1/IL18/TFPI/TLR2/SLC25A20/INHBA/CCN3/ADAM12/NOS3/ADRB3/ITGA4/SELP/AGTR1/ACTG2/TLR4/ANGPT2/NOD2/THBD/SERPINE1/SERPIND1/EDN1/CCN1/ESR1/VCAM1/CXCL10/CFI/IL10/CD24/ICAM1/HDC/SOCS3/IL6/SELE
C1719498	Generalized chronic periodontitis	14	-0.77671	-1.79376	0.00190567	0.0399753	0.0308784	1361	tags=36%, list=7%, signal=33%	CD14/TLR4/IL10/VDR/IL6
C0751057	Seizure, Febrile, Complex	14	-0.776552	-1.79339	0.00190567	0.0399753	0.0308784	277	tags=36%, list=2%, signal=35%	GZMA/IL1B/IL10/IL6/CXCL8
C0339573	Glaucoma, Primary Open Angle	310	-0.520172	-1.83406	0.00191669	0.0401339	0.0310009	2786	tags=31%, list=15%, signal=27%	PLA2G4A/ACE/HSPD1/PLB1/ACOT7/CARD10/SOAT1/GMDS/SPOCK1/ITGA5/DDIT3/ITGAV/NPPA/MT1G/COL1A1/SH3PXD2B/ACTG1/ANGPTL7/FOXC1/TNNT1/CLU/MT1H/PRSS55/IL20RB/EGFR/LHCGR/CDKN1A/FNDC3B/ESR2/AFAP1/AXL/COL5A1/TIMP4/TAP1/CCN2/SIX1/ABCB1/TLR2/GJA1/TGFBR3/RAMP2/MPO/CXCL5/PKHD1/RPGRIP1/APOE/MT1X/EGR1/CD40/SPARC/MT1E/NOS3/HLA-A/HSPB1/ZNF469/CAV2/HSPA5/IL7/DCN/ABCA1/CAV1/CCL2/NFKB2/IL1A/FBLN5/ACTG2/SPP1/TLR4/COL8A1/A…
C0008354	Cholera	165	-0.485216	-1.62554	0.00191998	0.0401339	0.0310009	2760	tags=26%, list=15%, signal=22%	ACE/HSPD1/EGF/TMED7/HSP90AA1/PLEK/ALDH7A1/ANGPT1/GLP1R/CMIP/EGFR/LHCGR/NLRP3/CD55/POU4F1/CLEC11A/CCN2/SLC5A1/APOE/S100A4/WARS1/FCGR3A/CAV1/IFI27/TSPO/APOB/NOD2/ABO/DUOX2/ESR1/IL1B/CYP11A1/ACE2/ACKR1/CD44/THBS1/ICAM1/SERPINA3/STS/IL6/CYP19A1/CXCL8/S100A8
C1832588	Chromosome 11p11.2 Deletion Syndrome	47	-0.67072	-1.92242	0.0019316	0.0401783	0.0310352	2005	tags=40%, list=11%, signal=36%	TNFSF13B/CD28/STAT3/BST2/NR0B1/TLR2/TUBA1C/HLA-C/CHST8/HLA-A/HLA-B/TLR4/IL11/MSX2/ALX4/CXCL10/HLA-DQB1/IL10/IL6
C0010692	Cystitis	113	-0.591146	-1.90166	0.00194575	0.0401783	0.0310352	2493	tags=32%, list=14%, signal=28%	MUC1/RELB/HTRA1/CTH/IL33/ALOX5/HPX/PTGER4/FST/NRG1/NGF/ESR2/IL15/IL18/CXCL12/MPO/CCL2/TLR4/IL11/IFIT3/ISG15/SERPINE1/RRM2/ARHGEF5/SLC22A3/PTGS2/IL1B/CXCL10/ADCYAP1/NGFR/IL10/EMP1/IL6/S100A9/CXCL1/CSF3
C0524910	Hepatitis C, Chronic	332	-0.519055	-1.84295	0.00194322	0.0401783	0.0310352	2976	tags=35%, list=16%, signal=30%	FSCN1/AOC3/BOC/HLA-E/BACH1/TP53/CASP3/FGF2/MAFB/RIGI/EGF/CD274/TXN/PNPLA3/IFIH1/ACKR2/MUC1/KLHL1/ETFA/SLC22A1/CCR1/GPX1/IFNGR1/MERTK/TXNIP/NOTCH2/EGFR/P4HB/STAT3/TAP2/CCL3L1/IL15/AFP/CYP24A1/GEM/STAT1/VIM/CPT1A/HMOX1/TAP1/CCN2/IL18/ABCB1/HGF/TLR2/GZMA/CXCL12/PSMB8/BRIP1/CHI3L1/CD14/IFI35/CD36/JUN/MPO/TNFSF14/FBP1/PTPN22/HLA-C/TLL1/FOXM1/SLC28A3/APOE/IL1R1/HAMP/IRF1/FCGR3A/TNC/TLR8/CYBRD1/HLA-A/IL…
C0035369	Retroviridae Infections	92	-0.577917	-1.79767	0.0019335	0.0401783	0.0310352	3480	tags=40%, list=19%, signal=33%	APLF/CTNNB1/BCL6/IGF1/EZH2/AHR/MSH3/CASP8/TP53/ACTB/CD274/MSN/BCL10/HIF1A/UNG/KLF6/EGFR/CDKN1A/TRIM25/BST2/IL15/IL18/ABCB1/GJA1/SFRP2/APOBEC3G/MYC/APOB/MMP11/HBB/TNFSF18/IL1B/CXCL10/CDA/IL10/TRIM72/IL6
C0079352	Congenital torticollis	16	-0.748959	-1.78486	0.00194368	0.0401783	0.0310352	515	tags=31%, list=3%, signal=30%	COL6A1/ASPN/COL6A2/COL6A3/KDM5C
C2347748	Adult Erythroleukemia	196	-0.501409	-1.70697	0.00194032	0.0401783	0.0310352	3999	tags=36%, list=22%, signal=28%	NRAS/AKR1B1/NECTIN1/EDNRA/ZFPM1/E2F6/CARM1/CLDN10/TGM2/JAK2/UBASH3B/CTNNB1/HNRNPA1/EZH2/CNBP/SRI/ADRA1A/WRN/PPARG/PLAT/BCR/TP53/ACTB/CASP3/JAK3/HBA2/HSP90AA1/NFE2/SLC22A1/CDKN1A/STAT3/IL5RA/SLC25A18/CYP2S1/STAT1/GYPA/PIM1/TFPI/SHMT2/SIX1/ABCB1/SPI1/ACKR3/TFR2/INHBA/ID3/ELF4/CALCR/EGR1/GFI1/RUNX1/MYC/TFRC/CXCR4/TBXA2R/IL11/HBB/TH/LPA/PTGS2/TIMP1/SRGN/MEFV/BRS3/CD44/SLC4A1/CD24/POTEF/IL6/ALAS2
C4722099	High grade glioma	162	-0.48825	-1.63276	0.00192807	0.0401783	0.0310352	3488	tags=35%, list=19%, signal=29%	F2RL1/MCM2/CTNNB1/BCL6/RAP1A/PXN/HCLS1/NTRK3/HHLA2/FBXO17/TP53/H3-3A/CD274/IGFBP2/NES/RND3/HIF1A/NFKBIA/FUT4/PECAM1/WWTR1/CD109/PTN/EGFR/ANXA2/STAT3/H3-3B/KIF23/FGFR1/CXCL14/NTRK1/IL2RB/SIX1/CHI3L1/F3/SOX17/FOXM1/GADD45A/CALCR/EGR1/TNC/ACVR1/MYC/CXCR4/TSPO/STC1/USP9X/SIGLEC7/DUSP5/PTGS2/EMP3/WEE1/IL1B/NGFR/ICAM1/TFPI2/CXCL8
C0022735	Klinefelter Syndrome	121	-0.657997	-2.13887	0.00200623	0.0405594	0.0313296	1949	tags=23%, list=11%, signal=21%	LHCGR/ANOS1/MUL1/FGF8/ESR2/FGFR1/AXL/AFP/PROK2/NR0B1/GJA1/MAOA/AR/INHBA/NRP1/S100A4/CD40/NRP2/KRT18/SERPINE1/FSHB/TRH/STS/CYP19A1/KDM5C/KDM6A/DLK1/XIST
C1275126	TNF receptor-associated periodic fever syndrome (TRAPS)	72	-0.656145	-2.00387	0.00198461	0.0405594	0.0313296	2008	tags=35%, list=11%, signal=31%	HFM1/FST/NLRP3/TIMP4/IL2RB/TLR2/CD14/FCGR3A/NOS3/FAS/MSC/CCL2/IL1A/PROC/TLR4/NOD2/THBD/SIGLEC7/CCL4/IL1B/FCGR3B/MEFV/IL10/IL6/CXCL8
C0398623	Thrombophilia	117	-0.601389	-1.93826	0.00200853	0.0405594	0.0313296	2047	tags=34%, list=11%, signal=31%	LOC102724560/EGFR/ANXA2/P4HB/PROCR/SERPING1/FAH/ITGB3/HMOX1/TFPI/PSD4/HABP2/MPO/F3/APOE/PPP1R3C/NOS3/FCGR2A/SELP/IL1A/PROC/PLSCR1/APOB/ELF3/THBD/SERPINE1/MYD88/SERPIND1/ABO/LPA/F2RL2/ESR1/MGP/IL1B/F11/SLC4A1/STS/IL6/PPBP/CXCL8
C0042170	Uveomeningoencephalitic Syndrome	68	-0.622143	-1.88022	0.00198379	0.0405594	0.0313296	1889	tags=38%, list=10%, signal=34%	STAT3/CYP24A1/GEM/TLR2/TGFBR3/PTPN22/HLA-C/CD40/EGR2/NOS3/HLA-A/FAS/CCL2/HLA-B/SPP1/TLR4/ELF3/NOD2/TNFRSF10A/TNFAIP3/IL1B/CFI/HLA-DQB1/IL10/IL6/RTL1
C0340970	Congenital neutropenia	56	-0.617834	-1.80016	0.00198419	0.0405594	0.0313296	909	tags=18%, list=5%, signal=17%	GFI1/CXCR2/RUNX1/IL1A/CXCR4/NAMPT/IL1B/SLPI/S100A9/CSF3
C0034150	Purpura	56	-0.615822	-1.7943	0.00201194	0.0405594	0.0313296	1935	tags=34%, list=11%, signal=30%	NLRP3/GLUL/C2/ITGB3/TFR2/PTPN22/HLA-A/HLA-B/NFKB2/PROC/CR2/C4B/MYD88/EDN1/IL1B/C4A/MEFV/ACP5/IL6
C0860040	BCG infection	24	-0.694403	-1.79183	0.00200353	0.0405594	0.0313296	3417	tags=58%, list=19%, signal=48%	SMPD3/CASP8/PPARG/CASP3/IL12RB1/IFNGR1/CD1D/TLR2/SPP1/TLR4/NOD2/MYD88/IL21R/IL6
C0410158	Muscle damage	131	-0.545624	-1.7854	0.00198261	0.0405594	0.0313296	1935	tags=26%, list=11%, signal=23%	NLRP3/NRG1/CD55/IL15/PDLIM3/CPT1A/HMOX1/CCN2/TLR2/MB/TNFSF10/AQP4/APOE/HLA-A/HSPB1/HSPA5/FAS/MSC/SLC16A1/TAGLN/CCL2/MGAM/SPP1/TNNI3/MIP/MOCOS/SI/ARG1/SLPI/CXCL10/DES/IL10/IL6/CXCL8
C0334463	Malignant Fibrous Histiocytoma	131	-0.545304	-1.78435	0.00198261	0.0405594	0.0313296	4332	tags=55%, list=24%, signal=42%	RNF19A/LAMTOR2/MAPK1/HEATR3/NANS/TSPAN31/HRAS/POU5F1/CITED2/PTCH1/PRKCD/SF3B6/ABCC1/FBXO32/GRAP2/HBEGF/CRK/PIK3CD/FUS/NRAS/CXADR/HSPB2/MFHAS1/KRAS/CDK2AP2/AIMP2/RASSF1/MCM2/CTNNB1/CASP8/CASQ2/WRN/TP53/ACTB/EGF/CD274/DDIT3/FES/COL1A1/HIF1A/CDK4/PLAU/MAP3K5/WWTR1/EGFR/STAT3/FGFR3/YAP1/DKK1/STAT1/CCN2/ABCB1/AR/MYOCD/IL1R1/HLA-A/HSPB1/FOXC2/CCL2/IL1A/CD6/SERPINE1/LYZ/EREG/PTGS2/IL1B/CD163/SLPI/DES/SE…
C0012736	Dissecting aortic aneurysm	16	-0.748424	-1.78358	0.00200489	0.0405594	0.0313296	1695	tags=50%, list=9%, signal=45%	EGF/BGN/ACTA2/MYH11/TNC/SPATC1L/LOX/S100A12
C1336753	Thyroid Lymphoma	13	-0.780801	-1.77746	0.00200016	0.0405594	0.0313296	3317	tags=69%, list=18%, signal=57%	DAP/TP53/LAIR1/PIM1/WNT5A/IL7/FAS/MYC/PAX5
C0019621	Histiocytosis, Langerhans-Cell	82	-0.570465	-1.75209	0.00199948	0.0405594	0.0313296	3999	tags=40%, list=22%, signal=32%	NRAS/UCHL1/GNA14/S100A1/JAK2/CFLAR/GSN/CASP8/JAG2/NTRK3/CD83/FSCN1/TP53/FLT3LG/PECAM1/IFNGR1/LHCGR/CDKN1A/POSTN/CD14/AR/MPO/HLA-A/IL1A/SPP1/MYD88/LYZ/U2AF1/LIF/TNFRSF11B/IL1B/PAX5/S100A9
C0030343	Panuveitis	8	-0.8569	-1.71618	0.00200868	0.0405594	0.0313296	1660	tags=62%, list=9%, signal=57%	GEM/CCL2/NOD2/IL10/IL6
C1879321	Acute Myeloid Leukemia (AML-M2)	134	-0.513317	-1.68222	0.0019882	0.0405594	0.0313296	2100	tags=24%, list=11%, signal=21%	S100A10/LCP2/EPHX1/LPP/OPRK1/ANXA2/STAT3/EIF4EBP1/POU4F1/ABCB1/HGF/SPI1/MN1/MPO/TNFSF10/CEBPD/MYH11/SPARC/HSPB1/GFI1/H1-2/SVIL/FAS/ANPEP/RUNX1/MYC/AQP9/CD44/VSIG4/TRH/S100A8/CSF3
C0036420	Localized scleroderma	34	-0.684952	-1.83679	0.00204251	0.0411059	0.0317517	2908	tags=50%, list=16%, signal=42%	TP53/ACTB/ITGAV/BNC2/STAT3/COL1A2/VIM/POSTN/CCN2/SPARC/BMP6/DCN/IL1A/IL6/SELE/CXCL8/CSF3
C0019151	Hepatic Encephalopathy	89	-0.572855	-1.76867	0.00205176	0.0411528	0.0317879	2503	tags=33%, list=14%, signal=28%	MAOB/S1PR2/HIF1A/LAMC2/GLUD1/TTR/AFP/GLUL/HMOX1/MAOA/CD14/AQP4/HSPA5/CCL2/SLC1A2/TSPO/EDN1/SH2D1A/CCL4/ESR1/IL1B/INSRR/IL10/CXCL2/THBS1/SERPINA3/STS/IL6/CXCL1
C0016034	Breast Fibrocystic Disease	89	-0.572409	-1.76729	0.00205176	0.0411528	0.0317879	3471	tags=44%, list=19%, signal=36%	PSEN2/RASSF1/CTNNB1/SLC4A7/IGF1/EZH2/MICA/SNAI2/CD82/TP53/LEPR/ACE/PON2/MUC1/EGFR/ESR2/ODC1/NR0B1/HGF/AR/ADAM12/DCN/MYC/PGR/CXCR4/IGFBP3/MT2A/CYP1A1/CYP1B1/PTGS2/TIMP1/ESR1/CYP11A1/BCL2A1/IL10/TWIST1/KRT19/CYP19A1/FOSL1
C1384583	Congenital absence of germinal epithelium of testes	55	0.888892	2.36898	0.00209986	0.041185	0.0318128	61	tags=5%, list=0%, signal=5%	USP9Y/DDX3Y/AMH
C0241355	Small testicle	108	0.834634	2.09667	0.00208218	0.041185	0.0318128	2	tags=2%, list=0%, signal=2%	USP9Y/DDX3Y
C0086981	Sicca Syndrome	95	-0.614737	-1.92231	0.00208627	0.041185	0.0318128	3010	tags=47%, list=16%, signal=40%	LBR/DGKQ/BCR/TP53/TRAF3IP2/AQP8/ACE/IL12RB1/HBA2/MUC1/NFKBIA/TNFSF13B/PTN/CTSS/STAT3/HMOX1/TFPI/CXCL12/PRDM1/B2M/ID3/FCGR2A/BMP6/IL7/FAS/AIRE/MDK/THBD/HBB/LYZ/AQP9/TNFAIP3/CFB/ESR1/VCAM1/IL1B/AQP5/IL10/THBS1/ICAM1/SLC6A4/IL21R/CYP19A1/SELE/CXCL8
C0155765	Disease of capillaries	47	-0.669317	-1.9184	0.00209835	0.041185	0.0318128	2832	tags=49%, list=15%, signal=41%	VWF/ACE/DDIT3/HIF1A/LAMC2/TTR/NEUROD1/C5AR1/HMOX1/ESAM/APOE/CD40/SESN2/NOS3/SELP/AGTR1/C4B/APOB/COL4A1/EDN1/C4A/IL6/SELE
C0346957	Disseminated Malignant Neoplasm	186	-0.541089	-1.83108	0.00206617	0.041185	0.0318128	2211	tags=30%, list=12%, signal=27%	BTG1/IL33/ALDH6A1/NEDD9/PLA2G15/KLF6/FTH1/RHBDF1/EYA2/SNAI1/ANGPTL4/EGFR/CDKN1A/S100A6/NRG1/STAT3/TRIM25/ESR2/NTRK1/AXL/YAP1/DKK1/RIDA/VIM/IL2RB/CXCL12/SNCG/AR/BTG2/MYOCD/NRP1/BATF2/FZD1/WARS1/TRPV2/TNC/HLA-A/HSPB1/RGS22/FOXC2/CXCR4/SPP1/LGALS3/PTGS2/ESR1/CD44/SOX18/ICAM1/DIO3/TWIST1/KRT19/IL6/CYP19A1/DDX3X/DLK1/CXCL8
C3887639	Autoimmune gastritis	12	-0.805652	-1.79906	0.00210184	0.041185	0.0318128	1665	tags=50%, list=9%, signal=45%	GLUL/GEM/TCN2/TPO/ATP12A/IL10
[truncated: 354 more rows]
