# Supplementary material for: Sex affects transcriptional associations with schizophrenia across the dorsolateral prefrontal cortex, hippocampus, and caudate nucleus
Source: Nat Commun. 2024 May 10;15:3980. doi: 10.1038/s41467-024-48048-z (PMC11087501; doi:10.1038/s41467-024-48048-z)
Supplement: Supplementary file 7 — Data S4 [file 41467_2024_48048_MOESM7_ESM.gz]

Archive with 407 entries (398 files):
- wgcna_network_analysis
- wgcna_network_analysis/sex_network
- wgcna_network_analysis/sex_network/hippocampus
- wgcna_network_analysis/sex_network/hippocampus/GO_analysis_module_grey60.xlsx
- wgcna_network_analysis/sex_network/hippocampus/GO_analysis_module_orange.xlsx
- wgcna_network_analysis/sex_network/hippocampus/sample_dendrogram_and_trait_heatmap.pdf
- wgcna_network_analysis/sex_network/hippocampus/GO_analysis_module_saddlebrown.txt
- wgcna_network_analysis/sex_network/hippocampus/GO_analysis_module_salmon.txt
- wgcna_network_analysis/sex_network/hippocampus/GO_analysis_module_lightgreen.xlsx
- wgcna_network_analysis/sex_network/hippocampus/wgcna_module_enrichment.csv
- wgcna_network_analysis/sex_network/hippocampus/eigengenes.csv
- wgcna_network_analysis/sex_network/hippocampus/GO_analysis_module_lightcyan.txt
- wgcna_network_analysis/sex_network/hippocampus/GO_analysis_module_lightyellow.txt
- wgcna_network_analysis/sex_network/hippocampus/GO_analysis_module_red.xlsx
- wgcna_network_analysis/sex_network/hippocampus/GO_analysis_module_brown.txt
- wgcna_network_analysis/sex_network/hippocampus/GO_analysis_module_magenta.xlsx
- wgcna_network_analysis/sex_network/hippocampus/GO_analysis_module_turquoise.txt
- wgcna_network_analysis/sex_network/hippocampus/GO_analysis_module_pink.xlsx
- wgcna_network_analysis/sex_network/hippocampus/module_trait_relationships.pdf
- wgcna_network_analysis/sex_network/hippocampus/GO_analysis_module_black.xlsx
- wgcna_network_analysis/sex_network/hippocampus/GO_analysis_module_purple.xlsx
- wgcna_network_analysis/sex_network/hippocampus/GO_analysis_module_darkred.txt
- wgcna_network_analysis/sex_network/hippocampus/GO_analysis_module_magenta.txt
- wgcna_network_analysis/sex_network/hippocampus/GO_analysis_module_red.txt
- wgcna_network_analysis/sex_network/hippocampus/GO_analysis_module_skyblue.xlsx
- wgcna_network_analysis/sex_network/hippocampus/GO_analysis_module_grey60.txt
- wgcna_network_analysis/sex_network/hippocampus/GO_analysis_module_steelblue.xlsx
- wgcna_network_analysis/sex_network/hippocampus/GO_analysis_module_tan.txt
- wgcna_network_analysis/sex_network/hippocampus/GO_analysis_module_greenyellow.xlsx
- wgcna_network_analysis/sex_network/hippocampus/GO_analysis_module_cyan.xlsx
- wgcna_network_analysis/sex_network/hippocampus/wgcna_module_enrichment_DEG.pdf
- wgcna_network_analysis/sex_network/hippocampus/GO_analysis_module_darkturquoise.xlsx
- wgcna_network_analysis/sex_network/hippocampus/GO_analysis_module_greenyellow.txt
- wgcna_network_analysis/sex_network/hippocampus/GO_analysis_module_darkgreen.txt
- wgcna_network_analysis/sex_network/hippocampus/GO_analysis_module_cyan.txt
- wgcna_network_analysis/sex_network/hippocampus/wgcna_module_enrichment_DEG_noMHC.pdf
- wgcna_network_analysis/sex_network/hippocampus/GO_analysis_module_white.txt
- wgcna_network_analysis/sex_network/hippocampus/GO_analysis_module_grey.txt
- wgcna_network_analysis/sex_network/hippocampus/power_parameter_selection.pdf
- wgcna_network_analysis/sex_network/hippocampus/GO_analysis_module_yellow.xlsx
- wgcna_network_analysis/sex_network/hippocampus/GO_analysis_module_midnightblue.txt
- wgcna_network_analysis/sex_network/hippocampus/GO_analysis_module_darkred.xlsx
- wgcna_network_analysis/sex_network/hippocampus/cluster_dendrogram.pdf
- wgcna_network_analysis/sex_network/hippocampus/GO_analysis_module_lightcyan.xlsx
- wgcna_network_analysis/sex_network/hippocampus/GO_analysis_module_skyblue.txt
- wgcna_network_analysis/sex_network/hippocampus/GO_analysis_module_yellow.txt
- wgcna_network_analysis/sex_network/hippocampus/GO_analysis_module_green.txt
- wgcna_network_analysis/sex_network/hippocampus/GO_analysis_module_darkgrey.txt
- wgcna_network_analysis/sex_network/hippocampus/GO_analysis_module_salmon.xlsx
- wgcna_network_analysis/sex_network/hippocampus/GO_analysis_module_darkorange.xlsx
- wgcna_network_analysis/sex_network/hippocampus/GO_analysis_module_darkorange.txt
- wgcna_network_analysis/sex_network/hippocampus/GO_analysis_module_darkgreen.xlsx
- wgcna_network_analysis/sex_network/hippocampus/GO_analysis_module_darkgrey.xlsx
- wgcna_network_analysis/sex_network/hippocampus/GO_analysis_module_darkturquoise.txt
- wgcna_network_analysis/sex_network/hippocampus/GO_analysis_module_grey.xlsx
- wgcna_network_analysis/sex_network/hippocampus/GO_analysis_module_royalblue.xlsx
- wgcna_network_analysis/sex_network/hippocampus/GO_analysis_module_tan.xlsx
- wgcna_network_analysis/sex_network/hippocampus/GO_analysis_module_steelblue.txt
- wgcna_network_analysis/sex_network/hippocampus/GO_analysis_module_turquoise.xlsx
- wgcna_network_analysis/sex_network/hippocampus/GO_analysis_module_lightyellow.xlsx
- wgcna_network_analysis/sex_network/hippocampus/GO_analysis_module_blue.txt
- wgcna_network_analysis/sex_network/hippocampus/GO_analysis_module_royalblue.txt
- wgcna_network_analysis/sex_network/hippocampus/GO_analysis_module_brown.xlsx
- wgcna_network_analysis/sex_network/hippocampus/GO_analysis_module_saddlebrown.xlsx
- wgcna_network_analysis/sex_network/hippocampus/GO_analysis_module_blue.xlsx
- wgcna_network_analysis/sex_network/hippocampus/GO_analysis_module_midnightblue.xlsx
- wgcna_network_analysis/sex_network/hippocampus/GO_analysis_module_black.txt
- wgcna_network_analysis/sex_network/hippocampus/modules.csv
- wgcna_network_analysis/sex_network/hippocampus/GO_analysis_module_purple.txt
- wgcna_network_analysis/sex_network/hippocampus/GO_analysis_module_orange.txt
- wgcna_network_analysis/sex_network/hippocampus/GO_analysis_module_white.xlsx
- wgcna_network_analysis/sex_network/hippocampus/GO_analysis_module_green.xlsx
- wgcna_network_analysis/sex_network/hippocampus/GO_analysis_module_lightgreen.txt
- wgcna_network_analysis/sex_network/hippocampus/GO_analysis_module_pink.txt
- wgcna_network_analysis/sex_network/dlpfc
- wgcna_network_analysis/sex_network/dlpfc/GO_analysis_module_grey60.xlsx
- wgcna_network_analysis/sex_network/dlpfc/sample_dendrogram_and_trait_heatmap.pdf
- wgcna_network_analysis/sex_network/dlpfc/GO_analysis_module_salmon.txt
- wgcna_network_analysis/sex_network/dlpfc/GO_analysis_module_lightgreen.xlsx
- wgcna_network_analysis/sex_network/dlpfc/wgcna_module_enrichment.csv
- wgcna_network_analysis/sex_network/dlpfc/eigengenes.csv
- wgcna_network_analysis/sex_network/dlpfc/GO_analysis_module_lightcyan.txt
- wgcna_network_analysis/sex_network/dlpfc/GO_analysis_module_lightyellow.txt
- wgcna_network_analysis/sex_network/dlpfc/GO_analysis_module_red.xlsx
- wgcna_network_analysis/sex_network/dlpfc/GO_analysis_module_brown.txt
- wgcna_network_analysis/sex_network/dlpfc/GO_analysis_module_magenta.xlsx
- wgcna_network_analysis/sex_network/dlpfc/GO_analysis_module_turquoise.txt
- wgcna_network_analysis/sex_network/dlpfc/GO_analysis_module_pink.xlsx
- wgcna_network_analysis/sex_network/dlpfc/module_trait_relationships.pdf
- wgcna_network_analysis/sex_network/dlpfc/GO_analysis_module_black.xlsx
- wgcna_network_analysis/sex_network/dlpfc/GO_analysis_module_purple.xlsx
- wgcna_network_analysis/sex_network/dlpfc/GO_analysis_module_darkred.txt
- wgcna_network_analysis/sex_network/dlpfc/GO_analysis_module_magenta.txt
- wgcna_network_analysis/sex_network/dlpfc/GO_analysis_module_red.txt
- wgcna_network_analysis/sex_network/dlpfc/GO_analysis_module_grey60.txt
- wgcna_network_analysis/sex_network/dlpfc/GO_analysis_module_tan.txt
- wgcna_network_analysis/sex_network/dlpfc/GO_analysis_module_greenyellow.xlsx
- wgcna_network_analysis/sex_network/dlpfc/GO_analysis_module_cyan.xlsx
- wgcna_network_analysis/sex_network/dlpfc/wgcna_module_enrichment_DEG.pdf
- wgcna_network_analysis/sex_network/dlpfc/GO_analysis_module_greenyellow.txt
- wgcna_network_analysis/sex_network/dlpfc/GO_analysis_module_cyan.txt
- wgcna_network_analysis/sex_network/dlpfc/wgcna_module_enrichment_DEG_noMHC.pdf
- wgcna_network_analysis/sex_network/dlpfc/GO_analysis_module_grey.txt
- wgcna_network_analysis/sex_network/dlpfc/power_parameter_selection.pdf
- wgcna_network_analysis/sex_network/dlpfc/GO_analysis_module_yellow.xlsx
- wgcna_network_analysis/sex_network/dlpfc/GO_analysis_module_midnightblue.txt
- wgcna_network_analysis/sex_network/dlpfc/GO_analysis_module_darkred.xlsx
- wgcna_network_analysis/sex_network/dlpfc/cluster_dendrogram.pdf
- wgcna_network_analysis/sex_network/dlpfc/GO_analysis_module_lightcyan.xlsx
- wgcna_network_analysis/sex_network/dlpfc/GO_analysis_module_yellow.txt
- wgcna_network_analysis/sex_network/dlpfc/GO_analysis_module_green.txt
- wgcna_network_analysis/sex_network/dlpfc/GO_analysis_module_salmon.xlsx
- wgcna_network_analysis/sex_network/dlpfc/GO_analysis_module_grey.xlsx
- wgcna_network_analysis/sex_network/dlpfc/GO_analysis_module_royalblue.xlsx
- wgcna_network_analysis/sex_network/dlpfc/GO_analysis_module_tan.xlsx
- wgcna_network_analysis/sex_network/dlpfc/GO_analysis_module_turquoise.xlsx
- wgcna_network_analysis/sex_network/dlpfc/GO_analysis_module_lightyellow.xlsx
- wgcna_network_analysis/sex_network/dlpfc/GO_analysis_module_blue.txt
- wgcna_network_analysis/sex_network/dlpfc/GO_analysis_module_royalblue.txt
- wgcna_network_analysis/sex_network/dlpfc/GO_analysis_module_brown.xlsx
- wgcna_network_analysis/sex_network/dlpfc/GO_analysis_module_blue.xlsx
- wgcna_network_analysis/sex_network/dlpfc/GO_analysis_module_midnightblue.xlsx
- wgcna_network_analysis/sex_network/dlpfc/GO_analysis_module_black.txt
- wgcna_network_analysis/sex_network/dlpfc/modules.csv
- wgcna_network_analysis/sex_network/dlpfc/GO_analysis_module_purple.txt
- wgcna_network_analysis/sex_network/dlpfc/GO_analysis_module_green.xlsx
- wgcna_network_analysis/sex_network/dlpfc/GO_analysis_module_lightgreen.txt
- wgcna_network_analysis/sex_network/dlpfc/GO_analysis_module_pink.txt
- wgcna_network_analysis/sex_network/caudate
- wgcna_network_analysis/sex_network/caudate/GO_analysis_module_grey60.xlsx
- wgcna_network_analysis/sex_network/caudate/GO_analysis_module_orange.xlsx
- wgcna_network_analysis/sex_network/caudate/GO_analysis_module_violet.txt
- wgcna_network_analysis/sex_network/caudate/GO_analysis_module_paleturquoise.xlsx
- wgcna_network_analysis/sex_network/caudate/sample_dendrogram_and_trait_heatmap.pdf
- wgcna_network_analysis/sex_network/caudate/GO_analysis_module_violet.xlsx
- wgcna_network_analysis/sex_network/caudate/GO_analysis_module_saddlebrown.txt
- wgcna_network_analysis/sex_network/caudate/GO_analysis_module_lightgreen.xlsx
- wgcna_network_analysis/sex_network/caudate/wgcna_module_enrichment.csv
- wgcna_network_analysis/sex_network/caudate/eigengenes.csv
- wgcna_network_analysis/sex_network/caudate/GO_analysis_module_lightcyan.txt
- wgcna_network_analysis/sex_network/caudate/GO_analysis_module_lightyellow.txt
- wgcna_network_analysis/sex_network/caudate/GO_analysis_module_red.xlsx
- wgcna_network_analysis/sex_network/caudate/GO_analysis_module_brown.txt
- wgcna_network_analysis/sex_network/caudate/GO_analysis_module_magenta.xlsx
- wgcna_network_analysis/sex_network/caudate/GO_analysis_module_turquoise.txt
- wgcna_network_analysis/sex_network/caudate/GO_analysis_module_pink.xlsx
- wgcna_network_analysis/sex_network/caudate/module_trait_relationships.pdf
- wgcna_network_analysis/sex_network/caudate/GO_analysis_module_black.xlsx
- wgcna_network_analysis/sex_network/caudate/GO_analysis_module_purple.xlsx
- wgcna_network_analysis/sex_network/caudate/GO_analysis_module_darkred.txt
- wgcna_network_analysis/sex_network/caudate/GO_analysis_module_magenta.txt
- wgcna_network_analysis/sex_network/caudate/GO_analysis_module_red.txt
- wgcna_network_analysis/sex_network/caudate/GO_analysis_module_skyblue.xlsx
- wgcna_network_analysis/sex_network/caudate/GO_analysis_module_grey60.txt
- wgcna_network_analysis/sex_network/caudate/GO_analysis_module_steelblue.xlsx
- wgcna_network_analysis/sex_network/caudate/GO_analysis_module_tan.txt
- wgcna_network_analysis/sex_network/caudate/GO_analysis_module_greenyellow.xlsx
- wgcna_network_analysis/sex_network/caudate/GO_analysis_module_cyan.xlsx
- wgcna_network_analysis/sex_network/caudate/wgcna_module_enrichment_DEG.pdf
- wgcna_network_analysis/sex_network/caudate/GO_analysis_module_darkturquoise.xlsx
- wgcna_network_analysis/sex_network/caudate/GO_analysis_module_greenyellow.txt
- wgcna_network_analysis/sex_network/caudate/GO_analysis_module_darkgreen.txt
- wgcna_network_analysis/sex_network/caudate/GO_analysis_module_cyan.txt
- wgcna_network_analysis/sex_network/caudate/wgcna_module_enrichment_DEG_noMHC.pdf
- wgcna_network_analysis/sex_network/caudate/GO_analysis_module_white.txt
- wgcna_network_analysis/sex_network/caudate/GO_analysis_module_grey.txt
- wgcna_network_analysis/sex_network/caudate/power_parameter_selection.pdf
- wgcna_network_analysis/sex_network/caudate/GO_analysis_module_yellow.xlsx
- wgcna_network_analysis/sex_network/caudate/GO_analysis_module_midnightblue.txt
- wgcna_network_analysis/sex_network/caudate/GO_analysis_module_darkred.xlsx
- wgcna_network_analysis/sex_network/caudate/cluster_dendrogram.pdf
- wgcna_network_analysis/sex_network/caudate/GO_analysis_module_lightcyan.xlsx
- wgcna_network_analysis/sex_network/caudate/GO_analysis_module_skyblue.txt
- wgcna_network_analysis/sex_network/caudate/GO_analysis_module_yellow.txt
- wgcna_network_analysis/sex_network/caudate/GO_analysis_module_green.txt
- wgcna_network_analysis/sex_network/caudate/GO_analysis_module_darkgrey.txt
- wgcna_network_analysis/sex_network/caudate/GO_analysis_module_darkorange.xlsx
- wgcna_network_analysis/sex_network/caudate/GO_analysis_module_darkorange.txt
- wgcna_network_analysis/sex_network/caudate/GO_analysis_module_darkgreen.xlsx
- wgcna_network_analysis/sex_network/caudate/GO_analysis_module_darkgrey.xlsx
- wgcna_network_analysis/sex_network/caudate/GO_analysis_module_darkturquoise.txt
- wgcna_network_analysis/sex_network/caudate/GO_analysis_module_grey.xlsx
- wgcna_network_analysis/sex_network/caudate/GO_analysis_module_royalblue.xlsx
- wgcna_network_analysis/sex_network/caudate/GO_analysis_module_tan.xlsx
- wgcna_network_analysis/sex_network/caudate/GO_analysis_module_steelblue.txt
- wgcna_network_analysis/sex_network/caudate/GO_analysis_module_turquoise.xlsx
- wgcna_network_analysis/sex_network/caudate/GO_analysis_module_lightyellow.xlsx
- wgcna_network_analysis/sex_network/caudate/GO_analysis_module_blue.txt
- wgcna_network_analysis/sex_network/caudate/GO_analysis_module_royalblue.txt
- wgcna_network_analysis/sex_network/caudate/GO_analysis_module_brown.xlsx
- wgcna_network_analysis/sex_network/caudate/GO_analysis_module_saddlebrown.xlsx
- wgcna_network_analysis/sex_network/caudate/GO_analysis_module_blue.xlsx
- wgcna_network_analysis/sex_network/caudate/GO_analysis_module_midnightblue.xlsx
- wgcna_network_analysis/sex_network/caudate/GO_analysis_module_black.txt
- wgcna_network_analysis/sex_network/caudate/modules.csv
- wgcna_network_analysis/sex_network/caudate/GO_analysis_module_paleturquoise.txt
- wgcna_network_analysis/sex_network/caudate/GO_analysis_module_purple.txt
- wgcna_network_analysis/sex_network/caudate/GO_analysis_module_orange.txt
- wgcna_network_analysis/sex_network/caudate/GO_analysis_module_white.xlsx
- wgcna_network_analysis/sex_network/caudate/GO_analysis_module_green.xlsx
- wgcna_network_analysis/sex_network/caudate/GO_analysis_module_lightgreen.txt
- wgcna_network_analysis/sex_network/caudate/GO_analysis_module_pink.txt
- wgcna_network_analysis/autosomal_sex_network
- wgcna_network_analysis/autosomal_sex_network/hippocampus
- wgcna_network_analysis/autosomal_sex_network/hippocampus/GO_analysis_module_grey60.xlsx
- wgcna_network_analysis/autosomal_sex_network/hippocampus/GO_analysis_module_orange.xlsx
- wgcna_network_analysis/autosomal_sex_network/hippocampus/GO_analysis_module_violet.txt
- wgcna_network_analysis/autosomal_sex_network/hippocampus/GO_analysis_module_paleturquoise.xlsx
- wgcna_network_analysis/autosomal_sex_network/hippocampus/sample_dendrogram_and_trait_heatmap.pdf
- wgcna_network_analysis/autosomal_sex_network/hippocampus/GO_analysis_module_violet.xlsx
- wgcna_network_analysis/autosomal_sex_network/hippocampus/GO_analysis_module_saddlebrown.txt
- wgcna_network_analysis/autosomal_sex_network/hippocampus/GO_analysis_module_salmon.txt
- wgcna_network_analysis/autosomal_sex_network/hippocampus/GO_analysis_module_lightgreen.xlsx
- wgcna_network_analysis/autosomal_sex_network/hippocampus/wgcna_module_enrichment.csv
- wgcna_network_analysis/autosomal_sex_network/hippocampus/eigengenes.csv
- wgcna_network_analysis/autosomal_sex_network/hippocampus/GO_analysis_module_lightcyan.txt
- wgcna_network_analysis/autosomal_sex_network/hippocampus/GO_analysis_module_lightyellow.txt
- wgcna_network_analysis/autosomal_sex_network/hippocampus/GO_analysis_module_red.xlsx
- wgcna_network_analysis/autosomal_sex_network/hippocampus/GO_analysis_module_brown.txt
- wgcna_network_analysis/autosomal_sex_network/hippocampus/GO_analysis_module_magenta.xlsx
- wgcna_network_analysis/autosomal_sex_network/hippocampus/GO_analysis_module_turquoise.txt
- wgcna_network_analysis/autosomal_sex_network/hippocampus/GO_analysis_module_pink.xlsx
- wgcna_network_analysis/autosomal_sex_network/hippocampus/module_trait_relationships.pdf
- wgcna_network_analysis/autosomal_sex_network/hippocampus/GO_analysis_module_black.xlsx
- wgcna_network_analysis/autosomal_sex_network/hippocampus/GO_analysis_module_purple.xlsx
- wgcna_network_analysis/autosomal_sex_network/hippocampus/GO_analysis_module_darkmagenta.txt
- wgcna_network_analysis/autosomal_sex_network/hippocampus/GO_analysis_module_darkred.txt
- wgcna_network_analysis/autosomal_sex_network/hippocampus/GO_analysis_module_magenta.txt
- wgcna_network_analysis/autosomal_sex_network/hippocampus/GO_analysis_module_red.txt
- wgcna_network_analysis/autosomal_sex_network/hippocampus/GO_analysis_module_skyblue.xlsx
- wgcna_network_analysis/autosomal_sex_network/hippocampus/GO_analysis_module_grey60.txt
- wgcna_network_analysis/autosomal_sex_network/hippocampus/GO_analysis_module_steelblue.xlsx
- wgcna_network_analysis/autosomal_sex_network/hippocampus/GO_analysis_module_tan.txt
- wgcna_network_analysis/autosomal_sex_network/hippocampus/GO_analysis_module_greenyellow.xlsx
- wgcna_network_analysis/autosomal_sex_network/hippocampus/GO_analysis_module_cyan.xlsx
- wgcna_network_analysis/autosomal_sex_network/hippocampus/wgcna_module_enrichment_DEG.pdf
- wgcna_network_analysis/autosomal_sex_network/hippocampus/GO_analysis_module_darkturquoise.xlsx
- wgcna_network_analysis/autosomal_sex_network/hippocampus/GO_analysis_module_greenyellow.txt
- wgcna_network_analysis/autosomal_sex_network/hippocampus/GO_analysis_module_darkgreen.txt
- wgcna_network_analysis/autosomal_sex_network/hippocampus/GO_analysis_module_cyan.txt
- wgcna_network_analysis/autosomal_sex_network/hippocampus/wgcna_module_enrichment_DEG_noMHC.pdf
- wgcna_network_analysis/autosomal_sex_network/hippocampus/GO_analysis_module_white.txt
- wgcna_network_analysis/autosomal_sex_network/hippocampus/GO_analysis_module_darkmagenta.xlsx
- wgcna_network_analysis/autosomal_sex_network/hippocampus/GO_analysis_module_grey.txt
- wgcna_network_analysis/autosomal_sex_network/hippocampus/power_parameter_selection.pdf
- wgcna_network_analysis/autosomal_sex_network/hippocampus/GO_analysis_module_yellow.xlsx
- wgcna_network_analysis/autosomal_sex_network/hippocampus/GO_analysis_module_midnightblue.txt
- wgcna_network_analysis/autosomal_sex_network/hippocampus/GO_analysis_module_darkred.xlsx
- wgcna_network_analysis/autosomal_sex_network/hippocampus/cluster_dendrogram.pdf
- wgcna_network_analysis/autosomal_sex_network/hippocampus/GO_analysis_module_lightcyan.xlsx
- wgcna_network_analysis/autosomal_sex_network/hippocampus/GO_analysis_module_skyblue.txt
- wgcna_network_analysis/autosomal_sex_network/hippocampus/GO_analysis_module_yellow.txt
- wgcna_network_analysis/autosomal_sex_network/hippocampus/GO_analysis_module_green.txt
- wgcna_network_analysis/autosomal_sex_network/hippocampus/GO_analysis_module_darkgrey.txt
- wgcna_network_analysis/autosomal_sex_network/hippocampus/GO_analysis_module_salmon.xlsx
- wgcna_network_analysis/autosomal_sex_network/hippocampus/GO_analysis_module_darkorange.xlsx
- wgcna_network_analysis/autosomal_sex_network/hippocampus/GO_analysis_module_darkolivegreen.xlsx
- wgcna_network_analysis/autosomal_sex_network/hippocampus/GO_analysis_module_darkorange.txt
- wgcna_network_analysis/autosomal_sex_network/hippocampus/GO_analysis_module_darkgreen.xlsx
- wgcna_network_analysis/autosomal_sex_network/hippocampus/GO_analysis_module_darkgrey.xlsx
- wgcna_network_analysis/autosomal_sex_network/hippocampus/GO_analysis_module_darkturquoise.txt
- wgcna_network_analysis/autosomal_sex_network/hippocampus/GO_analysis_module_grey.xlsx
- wgcna_network_analysis/autosomal_sex_network/hippocampus/GO_analysis_module_royalblue.xlsx
- wgcna_network_analysis/autosomal_sex_network/hippocampus/GO_analysis_module_tan.xlsx
- wgcna_network_analysis/autosomal_sex_network/hippocampus/GO_analysis_module_steelblue.txt
- wgcna_network_analysis/autosomal_sex_network/hippocampus/GO_analysis_module_turquoise.xlsx
- wgcna_network_analysis/autosomal_sex_network/hippocampus/GO_analysis_module_lightyellow.xlsx
- wgcna_network_analysis/autosomal_sex_network/hippocampus/GO_analysis_module_blue.txt
- wgcna_network_analysis/autosomal_sex_network/hippocampus/GO_analysis_module_royalblue.txt
- wgcna_network_analysis/autosomal_sex_network/hippocampus/GO_analysis_module_brown.xlsx
- wgcna_network_analysis/autosomal_sex_network/hippocampus/GO_analysis_module_saddlebrown.xlsx
- wgcna_network_analysis/autosomal_sex_network/hippocampus/GO_analysis_module_blue.xlsx
- wgcna_network_analysis/autosomal_sex_network/hippocampus/GO_analysis_module_midnightblue.xlsx
- wgcna_network_analysis/autosomal_sex_network/hippocampus/GO_analysis_module_black.txt
- wgcna_network_analysis/autosomal_sex_network/hippocampus/modules.csv
- wgcna_network_analysis/autosomal_sex_network/hippocampus/GO_analysis_module_paleturquoise.txt
- wgcna_network_analysis/autosomal_sex_network/hippocampus/GO_analysis_module_purple.txt
- wgcna_network_analysis/autosomal_sex_network/hippocampus/GO_analysis_module_orange.txt
- wgcna_network_analysis/autosomal_sex_network/hippocampus/GO_analysis_module_white.xlsx
- wgcna_network_analysis/autosomal_sex_network/hippocampus/GO_analysis_module_green.xlsx
- wgcna_network_analysis/autosomal_sex_network/hippocampus/GO_analysis_module_darkolivegreen.txt
- wgcna_network_analysis/autosomal_sex_network/hippocampus/GO_analysis_module_lightgreen.txt
- wgcna_network_analysis/autosomal_sex_network/hippocampus/GO_analysis_module_pink.txt
- wgcna_network_analysis/autosomal_sex_network/dlpfc
- wgcna_network_analysis/autosomal_sex_network/dlpfc/GO_analysis_module_grey60.xlsx
- wgcna_network_analysis/autosomal_sex_network/dlpfc/sample_dendrogram_and_trait_heatmap.pdf
- wgcna_network_analysis/autosomal_sex_network/dlpfc/GO_analysis_module_salmon.txt
- wgcna_network_analysis/autosomal_sex_network/dlpfc/GO_analysis_module_lightgreen.xlsx
- wgcna_network_analysis/autosomal_sex_network/dlpfc/wgcna_module_enrichment.csv
- wgcna_network_analysis/autosomal_sex_network/dlpfc/eigengenes.csv
- wgcna_network_analysis/autosomal_sex_network/dlpfc/GO_analysis_module_lightcyan.txt
- wgcna_network_analysis/autosomal_sex_network/dlpfc/GO_analysis_module_lightyellow.txt
- wgcna_network_analysis/autosomal_sex_network/dlpfc/GO_analysis_module_red.xlsx
- wgcna_network_analysis/autosomal_sex_network/dlpfc/GO_analysis_module_brown.txt
- wgcna_network_analysis/autosomal_sex_network/dlpfc/GO_analysis_module_magenta.xlsx
- wgcna_network_analysis/autosomal_sex_network/dlpfc/GO_analysis_module_turquoise.txt
- wgcna_network_analysis/autosomal_sex_network/dlpfc/GO_analysis_module_pink.xlsx
- wgcna_network_analysis/autosomal_sex_network/dlpfc/module_trait_relationships.pdf
- wgcna_network_analysis/autosomal_sex_network/dlpfc/GO_analysis_module_black.xlsx
- wgcna_network_analysis/autosomal_sex_network/dlpfc/GO_analysis_module_purple.xlsx
[truncated: 107 more entries]
