# Supplementary material for: Sex affects transcriptional associations with schizophrenia across the dorsolateral prefrontal cortex, hippocampus, and caudate nucleus
Source: Nat Commun. 2024 May 10;15:3980. doi: 10.1038/s41467-024-48048-z (PMC11087501; doi:10.1038/s41467-024-48048-z)
Supplement: Supplementary file 7 — Data S4 [file 41467_2024_48048_MOESM7_ESM.gz › wgcna_network_analysis/sex_network/hippocampus/GO_analysis_module_magenta.txt]

GO:0003341 BP 9.25e-44  31/601    42/29107 D04 cilium movement                          1767.0, 1770.0, 8701.0, 23639.0, 25876.0, 26074.0, 27019.0, 51364.0, 54768.0, 55036.0, 55130.0, 56171.0, 64446.0, 79740.0, 79819.0, 83538.0, 83894.0, 89876.0, 93233.0, 118491.0, 123872.0, 139212.0, 144406.0, 154313.0, 161582.0, 200373.0, 220136.0, 221421.0, 345895.0, 348807.0, 387885.0 
GO:0060271 BP 3.76e-35  47/601   206/29107 D07 cilium assembly                          585.0, 1767.0, 2302.0, 4117.0, 5990.0, 6103.0, 8382.0, 27077.0, 27285.0, 51473.0, 55112.0, 55582.0, 55779.0, 56683.0, 56912.0, 57539.0, 57545.0, 57728.0, 64446.0, 79583.0, 79600.0, 79659.0, 79867.0, 79989.0, 80173.0, 80217.0, 83659.0, 84747.0, 85478.0, 91147.0, 112752.0, 118491.0, 123016.0, 123872.0, 144535.0, 146845.0, 150483.0, 154865.0, 161502.0, 199221.0, 200373.0, 220136.0, 257236.0, 339145.0, 347240.0, 399949.0, 647309.0 
GO:0030317 BP 1.08e-19  22/601    75/29107 D06 flagellated sperm motility               1767.0, 5360.0, 8701.0, 23639.0, 25790.0, 25911.0, 27019.0, 27285.0, 55036.0, 79846.0, 83853.0, 84229.0, 139212.0, 144406.0, 146845.0, 159686.0, 164395.0, 199223.0, 219670.0, 255101.0, 387712.0, 399949.0 
GO:0035082 BP 2.24e-19  14/601    21/29107 D08 axoneme assembly                         2302.0, 6101.0, 54777.0, 55036.0, 57545.0, 79864.0, 79989.0, 85452.0, 89765.0, 136332.0, 154313.0, 221421.0, 345895.0, 399949.0 
GO:0007018 BP 9.42e-18  21/601    80/29107 D03 microtubule-based movement               1767.0, 1768.0, 1770.0, 8701.0, 9493.0, 27019.0, 55112.0, 55567.0, 55582.0, 56171.0, 64147.0, 64446.0, 79659.0, 79819.0, 83657.0, 126820.0, 146754.0, 196385.0, 200132.0, 201625.0, 347240.0 
GO:0003351 BP 3.03e-17  12/601    17/29107 D05 epithelial cilium movement involved in extracellular fluid movement 1767.0, 8382.0, 23639.0, 25911.0, 27019.0, 53340.0, 55036.0, 55582.0, 79925.0, 83853.0, 161582.0, 200162.0 
GO:0036158 BP 4.58e-17  13/601    22/29107 D08 outer dynein arm assembly                1767.0, 23639.0, 27019.0, 51364.0, 55130.0, 64446.0, 83538.0, 93233.0, 123872.0, 139212.0, 146562.0, 161582.0, 164781.0 
GO:0070286 BP 9.14e-17  11/601    14/29107 D07 axonemal dynein complex assembly         6674.0, 23639.0, 54970.0, 55036.0, 79819.0, 85478.0, 92749.0, 116143.0, 123872.0, 139212.0, 352909.0 
GO:0036159 BP 1.06e-15  11/601    16/29107 D08 inner dynein arm assembly                23639.0, 27285.0, 51364.0, 55036.0, 56171.0, 123872.0, 126820.0, 139212.0, 161582.0, 348807.0, 387885.0 
GO:0007368 BP 1.74e-14  16/601    56/29107 D05 determination of left/right symmetry     1767.0, 2302.0, 8701.0, 25911.0, 27019.0, 51626.0, 55130.0, 57545.0, 64446.0, 79659.0, 80173.0, 92749.0, 138162.0, 161582.0, 164781.0, 220136.0 
GO:0007288 BP 2.19e-14  12/601    25/29107 D09 sperm axoneme assembly                   54970.0, 55329.0, 55779.0, 79846.0, 79925.0, 80217.0, 84071.0, 84223.0, 154313.0, 159686.0, 255101.0, 286207.0 
GO:0044458 BP 2.87e-13  11/601    23/29107 D08 motile cilium assembly                   2302.0, 23639.0, 51364.0, 55036.0, 57545.0, 79864.0, 80127.0, 123872.0, 200373.0, 221421.0, 352909.0 
GO:0060285 BP 6.46e-12   9/601    16/29107 D05 cilium-dependent cell motility           1768.0, 55567.0, 55779.0, 56171.0, 80258.0, 85478.0, 92749.0, 114327.0, 146754.0 
GO:0060294 BP 1.45e-11   8/601    12/29107 D05 cilium movement involved in cell motility 27285.0, 54777.0, 83659.0, 126820.0, 144535.0, 150483.0, 221421.0, 345895.0 
GO:0044782 BP 1.98e-11  10/601    24/29107 D06 cilium organization                      4957.0, 26074.0, 55329.0, 83894.0, 84071.0, 84223.0, 128344.0, 257177.0, 375307.0, 387712.0 
GO:0042073 BP 1.84e-10  10/601    29/29107 D07 intraciliary transport                   4117.0, 6103.0, 11020.0, 55112.0, 56912.0, 57539.0, 79989.0, 92104.0, 150082.0, 150737.0 
GO:0003356 BP 5.20e-10   6/601     7/29107 D07 regulation of cilium beat frequency      8701.0, 55036.0, 55130.0, 80217.0, 123872.0, 154313.0 
GO:0060287 BP 1.12e-09   7/601    12/29107 D06 epithelial cilium movement involved in determination of left/right asymmetry 8701.0, 23639.0, 25790.0, 55036.0, 83538.0, 123872.0, 220136.0 
GO:0035721 BP 2.38e-09   7/601    13/29107 D08 intraciliary retrograde transport        51626.0, 55112.0, 57539.0, 57728.0, 79659.0, 112752.0, 199223.0 
GO:1904158 BP 3.69e-09   5/601     5/29107 D05 axonemal central apparatus assembly      25876.0, 54768.0, 200162.0, 221421.0, 374407.0 
GO:0090660 BP 3.20e-08   6/601    11/29107 D06 cerebrospinal fluid circulation          23639.0, 25790.0, 79864.0, 80217.0, 83538.0, 164781.0 
GO:0007224 BP 8.66e-08  11/601    65/29107 D06 smoothened signaling pathway             4920.0, 11020.0, 27077.0, 57545.0, 79583.0, 79867.0, 79989.0, 91653.0, 154865.0, 199221.0, 204851.0 
GO:0120229 BP 1.80e-07   4/601     4/29107 D07 protein localization to motile cilium    8701.0, 23639.0, 83538.0, 159686.0 
GO:0061512 BP 3.57e-07   8/601    34/29107 D06 protein localization to cilium           585.0, 23639.0, 51364.0, 57539.0, 79659.0, 79989.0, 199221.0, 199223.0 
GO:0021591 BP 5.08e-07   6/601    16/29107 D04 ventricular system development           1063.0, 8382.0, 54768.0, 55130.0, 55582.0, 158067.0 
GO:1904491 BP 5.99e-06   4/601     7/29107 D07 protein localization to ciliary transition zone 57545.0, 79600.0, 79867.0, 225689.0 
GO:0003352 BP 8.76e-06   3/601     3/29107 D06 regulation of cilium movement            56683.0, 85478.0, 92749.0 
GO:0006165 BP 1.34e-05   5/601    16/29107 D08 nucleoside diphosphate phosphorylation   203.0, 8382.0, 122481.0, 158067.0, 347736.0 
GO:0007283 BP 2.29e-05  23/601   417/29107 D05 spermatogenesis                          1069.0, 2302.0, 4117.0, 8382.0, 8607.0, 8626.0, 9940.0, 11020.0, 25911.0, 26206.0, 26292.0, 53340.0, 55064.0, 55815.0, 60675.0, 79925.0, 84073.0, 84688.0, 136332.0, 144535.0, 157695.0, 202051.0, 399949.0 
GO:0061966 BP 8.49e-05   3/601     5/29107 D06 establishment of left/right asymmetry    25790.0, 146845.0, 219670.0 
GO:0007186 BP 9.62e-05   4/601   880/29107 D05 G protein-coupled receptor signaling pathway 9620.0, 60675.0, 64582.0, 347088.0 
GO:0031514 CC 6.88e-54  48/601   100/29107 D05 motile cilium                            585.0, 1767.0, 1770.0, 4117.0, 4867.0, 7802.0, 8701.0, 11020.0, 23639.0, 26074.0, 27285.0, 51626.0, 53340.0, 55329.0, 55779.0, 56912.0, 57728.0, 79659.0, 79740.0, 79781.0, 79819.0, 80173.0, 83450.0, 83659.0, 83853.0, 84223.0, 84229.0, 84288.0, 85016.0, 85478.0, 89765.0, 89876.0, 92749.0, 115811.0, 122481.0, 144406.0, 146754.0, 154313.0, 154865.0, 161502.0, 200162.0, 221421.0, 222235.0, 345895.0, 348807.0, 374407.0, 387885.0, 402160.0 
GO:0005930 CC 8.05e-54  50/601   113/29107 D02 axoneme                                  1063.0, 1767.0, 1770.0, 4117.0, 6101.0, 7802.0, 8701.0, 9576.0, 25790.0, 25876.0, 26074.0, 51473.0, 51626.0, 54777.0, 55036.0, 55130.0, 55259.0, 55329.0, 57539.0, 64446.0, 79659.0, 79819.0, 80217.0, 80258.0, 83450.0, 83538.0, 85452.0, 85478.0, 89876.0, 92749.0, 93233.0, 114327.0, 118491.0, 123872.0, 132851.0, 144406.0, 144535.0, 146754.0, 146845.0, 150082.0, 154313.0, 158067.0, 158798.0, 196385.0, 199221.0, 200373.0, 221421.0, 257236.0, 345895.0, 374407.0 
GO:0005929 CC 1.03e-35  48/601   212/29107 D04 cilium                                   585.0, 4117.0, 4291.0, 4867.0, 7802.0, 8382.0, 8842.0, 11020.0, 23639.0, 27019.0, 51473.0, 51626.0, 53340.0, 55036.0, 55112.0, 55259.0, 55582.0, 56171.0, 56683.0, 56912.0, 57539.0, 57728.0, 59272.0, 64792.0, 79659.0, 79989.0, 80173.0, 83657.0, 83853.0, 83861.0, 84747.0, 92565.0, 93233.0, 112752.0, 123016.0, 150737.0, 161003.0, 164395.0, 164781.0, 165186.0, 199223.0, 200373.0, 201625.0, 220136.0, 257177.0, 284076.0, 389799.0, 399949.0 
GO:0036064 CC 3.95e-25  34/601   155/29107 D03 ciliary basal body                       585.0, 1063.0, 1069.0, 4291.0, 6103.0, 27077.0, 51626.0, 56912.0, 57539.0, 79841.0, 79989.0, 80127.0, 80129.0, 80258.0, 85478.0, 92565.0, 115811.0, 118491.0, 123016.0, 128344.0, 134121.0, 154313.0, 164395.0, 199221.0, 220004.0, 225689.0, 246176.0, 257177.0, 257236.0, 283726.0, 284076.0, 286207.0, 339145.0, 348807.0 
GO:0097729 CC 2.55e-22  14/601    16/29107 D06 9+2 motile cilium                        1069.0, 1767.0, 1770.0, 7802.0, 8701.0, 25790.0, 25876.0, 27019.0, 80217.0, 83538.0, 146845.0, 158067.0, 219670.0, 221421.0 
GO:0036126 CC 7.25e-21  21/601    59/29107 D07 sperm flagellum                          4957.0, 6103.0, 7802.0, 8382.0, 11020.0, 11057.0, 55329.0, 57821.0, 64446.0, 79925.0, 83894.0, 84223.0, 118491.0, 130540.0, 144406.0, 146754.0, 150483.0, 158067.0, 255101.0, 283726.0, 374407.0 
GO:0005874 CC 8.06e-16  34/601   298/29107 D06 microtubule                              1767.0, 1768.0, 1770.0, 4920.0, 4957.0, 6101.0, 8701.0, 9493.0, 9576.0, 25876.0, 27019.0, 27285.0, 51473.0, 55567.0, 55582.0, 56171.0, 56890.0, 57821.0, 64147.0, 64446.0, 79659.0, 79848.0, 80086.0, 80258.0, 83657.0, 83659.0, 146754.0, 164395.0, 196385.0, 200162.0, 201625.0, 284076.0, 341019.0, 347240.0 
GO:0120293 CC 2.94e-15  11/601    17/29107 D05 dynein axonemal particle                 7802.0, 8607.0, 23639.0, 51364.0, 64446.0, 79819.0, 116143.0, 146562.0, 161582.0, 347736.0, 352909.0 
GO:0005858 CC 1.22e-14  10/601    14/29107 D04 axonemal dynein complex                  1768.0, 55259.0, 55567.0, 56171.0, 64446.0, 79819.0, 85478.0, 92749.0, 126820.0, 146754.0 
GO:0097542 CC 1.82e-14  15/601    47/29107 D02 ciliary tip                              6101.0, 11020.0, 25876.0, 51626.0, 55112.0, 56912.0, 57539.0, 57728.0, 64792.0, 79659.0, 79989.0, 80173.0, 83657.0, 112752.0, 150737.0 
GO:0030286 CC 2.87e-13  11/601    23/29107 D03 dynein complex                           1767.0, 1768.0, 1770.0, 7802.0, 8701.0, 55567.0, 56171.0, 79659.0, 146754.0, 196385.0, 201625.0 
GO:0005856 CC 1.67e-09  30/601   401/29107 D05 cytoskeleton                             4867.0, 5784.0, 10602.0, 10644.0, 23268.0, 27019.0, 55561.0, 55779.0, 56683.0, 57545.0, 57639.0, 57728.0, 64097.0, 79600.0, 79781.0, 79867.0, 83742.0, 83861.0, 83894.0, 84229.0, 84288.0, 85016.0, 91544.0, 127003.0, 143162.0, 159686.0, 222235.0, 283726.0, 347736.0, 440836.0 
GO:0005813 CC 1.74e-09  35/601   527/29107 D03 centrosome                               585.0, 1063.0, 1069.0, 4117.0, 4957.0, 6103.0, 7188.0, 9493.0, 11020.0, 27019.0, 27077.0, 51626.0, 54970.0, 55112.0, 56890.0, 56912.0, 57539.0, 60494.0, 64792.0, 79848.0, 79858.0, 79989.0, 80173.0, 83657.0, 83987.0, 91147.0, 114327.0, 123016.0, 144100.0, 152185.0, 152206.0, 161582.0, 204851.0, 286187.0, 441054.0 
GO:0005737 CC 4.88e-09 153/601  4724/29107 D02 cytoplasm                                203.0, 218.0, 828.0, 948.0, 1063.0, 1261.0, 1601.0, 1767.0, 1787.0, 2028.0, 2070.0, 2099.0, 3664.0, 3856.0, 4117.0, 4291.0, 4867.0, 5592.0, 5770.0, 5784.0, 5827.0, 5990.0, 6584.0, 6674.0, 7027.0, 7802.0, 8228.0, 8626.0, 9447.0, 9627.0, 9940.0, 10233.0, 10602.0, 10644.0, 10788.0, 11020.0, 23286.0, 23639.0, 24137.0, 25876.0, 26166.0, 26206.0, 26292.0, 27285.0, 29958.0, 51364.0, 51473.0, 51626.0, 53340.0, 53904.0, 54102.0, 54873.0, 54970.0, 55036.0, 55256.0, 55561.0, 55582.0, 55779.0, 55805.0, 55815.0, 55930.0, 56912.0, 57639.0, 57728.0, 57821.0, 60494.0, 64097.0, 64147.0, 65975.0, 79191.0, 79781.0, 79846.0, 79848.0, 79858.0, 79867.0, 79925.0, 79998.0, 80086.0, 80127.0, 80230.0, 80339.0, 83450.0, 83538.0, 83657.0, 83659.0, 83742.0, 83853.0, 83861.0, 83894.0, 83987.0, 84073.0, 84223.0, 84229.0, 84288.0, 85016.0, 92565.0, 93663.0, 112752.0, 115811.0, 120379.0, 122046.0, 122481.0, 123872.0, 124093.0, 126820.0, 127003.0, 127700.0, 128153.0, 130540.0, 130589.0, 132671.0, 133690.0, 138255.0, 139212.0, 143162.0, 146857.0, 150290.0, 151651.0, 151827.0, 152185.0, 153657.0, 157657.0, 157695.0, 158067.0, 159989.0, 160492.0, 161582.0, 164395.0, 199221.0, 200132.0, 201625.0, 202051.0, 203447.0, 204851.0, 220388.0, 225689.0, 246176.0, 255101.0, 255119.0, 255239.0, 257177.0, 285386.0, 285755.0, 286187.0, 339145.0, 340811.0, 341019.0, 359845.0, 375307.0, 399949.0, 440503.0, 474354.0, 642574.0 
GO:0030992 CC 2.51e-08   7/601    17/29107 D02 intraciliary transport particle B        11020.0, 56912.0, 64792.0, 79989.0, 80173.0, 92104.0, 150737.0 
GO:0036157 CC 3.20e-08   6/601    11/29107 D05 outer dynein arm                         1767.0, 1770.0, 27019.0, 64446.0, 93233.0, 118491.0 
GO:0036038 CC 1.15e-07   6/601    13/29107 D02 MKS complex                              27077.0, 57545.0, 79583.0, 79600.0, 79867.0, 91147.0 
GO:0035869 CC 1.64e-07   8/601    31/29107 D02 ciliary transition zone                  585.0, 27077.0, 51626.0, 57545.0, 79583.0, 84747.0, 91147.0, 339145.0 
GO:0002177 CC 3.23e-07   6/601    15/29107 D02 manchette                                57821.0, 79925.0, 84223.0, 84688.0, 136332.0, 286187.0 
GO:0005814 CC 1.85e-06  14/601   144/29107 D05 centriole                                585.0, 1069.0, 4957.0, 56890.0, 57639.0, 79841.0, 124093.0, 152185.0, 159989.0, 199221.0, 225689.0, 283726.0, 339145.0, 347240.0 
GO:0001520 CC 5.99e-06   4/601     7/29107 D06 outer dense fiber                        203.0, 4957.0, 89765.0, 130540.0 
GO:0030991 CC 5.99e-06   4/601     7/29107 D02 intraciliary transport particle A        57539.0, 57728.0, 112752.0, 199223.0 
GO:0097728 CC 8.76e-06   3/601     3/29107 D06 9+0 motile cilium                        8701.0, 25790.0, 219670.0 
GO:0097546 CC 1.34e-05   7/601    39/29107 D02 ciliary base                             7802.0, 55112.0, 55130.0, 79989.0, 92565.0, 157657.0, 440585.0 
GO:1990716 CC 3.45e-05   3/601     4/29107 D02 axonemal central apparatus               25876.0, 54768.0, 200162.0 
GO:0001534 CC 3.45e-05   3/601     4/29107 D02 radial spoke                             154313.0, 221421.0, 345895.0 
GO:0005868 CC 9.13e-05   5/601    23/29107 D04 cytoplasmic dynein complex               51626.0, 55112.0, 79659.0, 83657.0, 200132.0 
GO:0032391 CC 1.19e-04   6/601    38/29107 D03 photoreceptor connecting cilium          1069.0, 4117.0, 4867.0, 6101.0, 57728.0, 123016.0 
GO:0097228 CC 1.69e-04   5/601    26/29107 D02 sperm principal piece                    9576.0, 11020.0, 53340.0, 219670.0, 387712.0 
GO:0097730 CC 3.43e-04   5/601    30/29107 D05 non-motile cilium                        585.0, 57728.0, 79846.0, 123016.0, 161582.0 
GO:0097545 CC 4.26e-04   2/601     2/29107 D02 axonemal outer doublet                   348807.0, 387885.0 
GO:0005879 CC 4.54e-04   3/601     8/29107 D08 axonemal microtubule                     92104.0, 150737.0, 283726.0 
GO:0097225 CC 4.69e-04   5/601    32/29107 D02 sperm midpiece                           11020.0, 79846.0, 79925.0, 159686.0, 255101.0 
GO:0016324 CC 5.25e-04  18/601   358/29107 D04 apical plasma membrane                   368.0, 496.0, 948.0, 2028.0, 3753.0, 6584.0, 8029.0, 8842.0, 9365.0, 25876.0, 50617.0, 51364.0, 59272.0, 84552.0, 84612.0, 91749.0, 117583.0, 257177.0 
GO:0005923 CC 9.36e-04   9/601   121/29107 D06 bicellular tight junction                4867.0, 27134.0, 54532.0, 84552.0, 84612.0, 84952.0, 117583.0, 143162.0, 225689.0 
GO:0060170 CC 1.02e-03   6/601    56/29107 D05 ciliary membrane                         585.0, 1262.0, 79583.0, 79867.0, 91147.0, 123016.0 
GO:0005730 CC 1.40e-05   6/601  1186/29107 D05 nucleolus                                2074.0, 79858.0, 151827.0, 202051.0, 345895.0, 375298.0 
GO:0005654 CC 8.72e-05  48/601  3805/29107 D02 nucleoplasm                              368.0, 1063.0, 1069.0, 1787.0, 2074.0, 2099.0, 3664.0, 3856.0, 4602.0, 5462.0, 5784.0, 6097.0, 6932.0, 7027.0, 7161.0, 8538.0, 8607.0, 8626.0, 8856.0, 9447.0, 9493.0, 9620.0, 9627.0, 10252.0, 24137.0, 25790.0, 26292.0, 27134.0, 51473.0, 54756.0, 60529.0, 64800.0, 79858.0, 83987.0, 84688.0, 84962.0, 92565.0, 135293.0, 144100.0, 144455.0, 150290.0, 152206.0, 200403.0, 202051.0, 204851.0, 345895.0, 375298.0, 389333.0 
GO:0008569 MF 4.93e-13  10/601    18/29107 D03 minus-end-directed microtubule motor activity 1767.0, 1768.0, 1770.0, 8701.0, 55567.0, 56171.0, 79659.0, 146754.0, 196385.0, 201625.0 
GO:0045505 MF 1.95e-12  12/601    34/29107 D03 dynein intermediate chain binding        1767.0, 1768.0, 1770.0, 8701.0, 55567.0, 56171.0, 79659.0, 83657.0, 139212.0, 146754.0, 196385.0, 200132.0 
GO:0051959 MF 2.16e-09   9/601    27/29107 D03 dynein light intermediate chain binding  1767.0, 1768.0, 1770.0, 8701.0, 55567.0, 56171.0, 79659.0, 146754.0, 196385.0 
GO:0045504 MF 2.38e-09   7/601    13/29107 D03 dynein heavy chain binding               7802.0, 27019.0, 51626.0, 55112.0, 64446.0, 79819.0, 126820.0 
GO:0003777 MF 2.80e-07  10/601    58/29107 D02 microtubule motor activity               9493.0, 24137.0, 55567.0, 55582.0, 56171.0, 64147.0, 64446.0, 83657.0, 146754.0, 347240.0 
GO:0008017 MF 4.15e-07  20/601   255/29107 D05 microtubule binding                      1063.0, 1069.0, 6101.0, 9493.0, 24137.0, 25876.0, 26206.0, 55259.0, 55582.0, 56890.0, 57821.0, 64147.0, 80129.0, 132851.0, 165186.0, 246176.0, 283726.0, 286207.0, 341019.0, 347240.0 
GO:0045503 MF 8.54e-07   5/601    10/29107 D03 dynein light chain binding               27019.0, 55112.0, 64446.0, 79819.0, 126820.0 
GO:0070840 MF 7.41e-06   6/601    24/29107 D03 dynein complex binding                   1063.0, 123872.0, 146562.0, 286187.0, 348807.0, 387885.0 
GO:0004550 MF 1.86e-05   5/601    17/29107 D06 nucleoside diphosphate kinase activity   203.0, 8382.0, 122481.0, 158067.0, 347736.0 
GO:0120170 MF 8.49e-05   3/601     5/29107 D03 intraciliary transport particle B binding 79989.0, 92104.0, 150737.0 
GO:0005515 MF 1.23e-04 303/601 12418/29107 D02 protein binding                          218.0, 496.0, 585.0, 655.0, 685.0, 813.0, 940.0, 948.0, 1063.0, 1069.0, 1261.0, 1288.0, 1488.0, 1489.0, 1583.0, 1601.0, 1770.0, 2054.0, 2070.0, 2074.0, 2099.0, 2201.0, 2302.0, 3140.0, 3568.0, 3598.0, 3664.0, 3753.0, 3856.0, 3912.0, 4015.0, 4117.0, 4143.0, 4291.0, 4439.0, 4593.0, 4602.0, 4867.0, 4920.0, 4925.0, 4957.0, 5276.0, 5592.0, 5770.0, 5784.0, 5827.0, 5954.0, 5990.0, 6097.0, 6101.0, 6103.0, 6441.0, 6496.0, 6584.0, 6932.0, 7027.0, 7105.0, 7161.0, 7188.0, 7483.0, 7567.0, 7620.0, 7802.0, 8029.0, 8292.0, 8382.0, 8538.0, 8607.0, 8626.0, 8795.0, 8842.0, 8856.0, 9095.0, 9121.0, 9182.0, 9227.0, 9447.0, 9493.0, 9627.0, 9940.0, 10233.0, 10252.0, 10345.0, 10591.0, 10602.0, 10644.0, 11020.0, 22800.0, 23268.0, 23286.0, 23639.0, 23650.0, 24137.0, 25790.0, 25876.0, 25911.0, 26150.0, 26206.0, 26292.0, 27019.0, 27077.0, 27134.0, 27141.0, 50617.0, 51280.0, 51364.0, 51473.0, 51626.0, 53340.0, 53832.0, 53904.0, 54532.0, 54830.0, 54873.0, 54885.0, 54914.0, 54964.0, 55069.0, 55112.0, 55130.0, 55256.0, 55259.0, 55329.0, 55504.0, 55561.0, 55582.0, 55592.0, 55779.0, 55805.0, 55815.0, 55851.0, 56683.0, 56890.0, 56956.0, 57105.0, 57539.0, 57589.0, 57620.0, 57639.0, 57728.0, 58524.0, 59272.0, 60494.0, 60529.0, 60675.0, 63926.0, 64087.0, 64147.0, 64446.0, 64582.0, 79149.0, 79161.0, 79583.0, 79659.0, 79674.0, 79696.0, 79858.0, 79998.0, 80125.0, 80129.0, 80173.0, 80230.0, 80258.0, 81617.0, 81839.0, 83450.0, 83538.0, 83659.0, 83853.0, 83861.0, 83987.0, 84071.0, 84073.0, 84079.0, 84217.0, 84229.0, 84332.0, 84552.0, 84612.0, 84645.0, 84688.0, 84747.0, 84952.0, 84958.0, 84962.0, 85016.0, 89765.0, 89876.0, 89944.0, 90288.0, 90411.0, 90557.0, 91147.0, 91544.0, 91653.0, 91749.0, 92565.0, 93233.0, 112752.0, 114327.0, 116143.0, 117583.0, 120224.0, 120379.0, 123016.0, 126069.0, 126820.0, 128153.0, 128344.0, 130162.0, 130540.0, 130813.0, 132671.0, 132851.0, 133923.0, 134121.0, 135293.0, 136332.0, 138162.0, 139212.0, 140686.0, 143162.0, 144100.0, 144455.0, 145788.0, 146845.0, 147685.0, 148103.0, 150082.0, 150290.0, 150483.0, 150737.0, 151651.0, 152185.0, 152206.0, 153478.0, 153643.0, 153657.0, 154313.0, 154865.0, 155368.0, 157310.0, 157657.0, 158067.0, 158787.0, 158798.0, 159686.0, 159989.0, 160777.0, 161003.0, 161502.0, 161582.0, 162333.0, 162515.0, 164091.0, 164781.0, 166929.0, 199221.0, 200132.0, 201456.0, 201798.0, 202051.0, 204851.0, 219670.0, 220004.0, 220136.0, 220388.0, 221421.0, 222484.0, 225689.0, 246176.0, 254173.0, 254956.0, 255119.0, 255239.0, 256815.0, 257236.0, 257397.0, 282996.0, 283152.0, 283385.0, 283726.0, 283948.0, 284076.0, 285141.0, 285386.0, 285755.0, 339145.0, 340811.0, 341019.0, 347240.0, 374407.0, 374618.0, 375287.0, 375307.0, 389799.0, 400258.0, 440503.0, 440836.0, 474354.0, 550631.0, 647309.0, 100048912.0 
GO:0003723 MF 6.37e-05  10/601  1389/29107 D04 RNA binding                              1787.0, 5770.0, 6103.0, 10644.0, 23196.0, 29958.0, 79730.0, 255101.0, 282996.0, 375287.0 
