# Supplementary material for: Sex affects transcriptional associations with schizophrenia across the dorsolateral prefrontal cortex, hippocampus, and caudate nucleus
Source: Nat Commun. 2024 May 10;15:3980. doi: 10.1038/s41467-024-48048-z (PMC11087501; doi:10.1038/s41467-024-48048-z)
Supplement: Supplementary file 7 — Data S4 [file 41467_2024_48048_MOESM7_ESM.gz › wgcna_network_analysis/sex_network/hippocampus/GO_analysis_module_steelblue.xlsx]

## Sheet: Sheet1
GO	NS	enrichment	name	ratio_in_study	ratio_in_pop	p_uncorrected	depth	study_count	p_fdr_bh	study_items
GO:0005829	CC	e	cytosol	59/183	5293/29107	4.5486e-06	2	59	0.00796914	435.0, 994.0, 1523.0, 2582.0, 2645.0, 4661.0, 5143.0, 5394.0, 5526.0, 6002.0, 6300.0, 7410.0, 7791.0, 8310.0, 8986.0, 8996.0, 9681.0, 9715.0, 9814.0, 9909.0, 10014.0, 10188.0, 10235.0, 10603.0, 10809.0, 11076.0, 23037.0, 23066.0, 23113.0, 23254.0, 23263.0, 23293.0, 23294.0, 26086.0, 26232.0, 26469.0, 29911.0, 51257.0, 51332.0, 54795.0, 56623.0, 57553.0, 57558.0, 57659.0, 57690.0, 64718.0, 64780.0…
GO:0005515	MF	e	protein binding	119/183	12418/29107	1.14132e-09	2	119	5.04119e-06	421.0, 435.0, 994.0, 1294.0, 1786.0, 1789.0, 1893.0, 2145.0, 2542.0, 2645.0, 3674.0, 3801.0, 4796.0, 4913.0, 5002.0, 5394.0, 5526.0, 5871.0, 6002.0, 6300.0, 6665.0, 6676.0, 7089.0, 7127.0, 7352.0, 7410.0, 7791.0, 8822.0, 8986.0, 8996.0, 9132.0, 9715.0, 9719.0, 9814.0, 10014.0, 10188.0, 10603.0, 10641.0, 10801.0, 10807.0, 10809.0, 11076.0, 22874.0, 23066.0, 23113.0, 23129.0, 23181.0, 23254.0, 2329…
