# Supplementary material for: Sex affects transcriptional associations with schizophrenia across the dorsolateral prefrontal cortex, hippocampus, and caudate nucleus
Source: Nat Commun. 2024 May 10;15:3980. doi: 10.1038/s41467-024-48048-z (PMC11087501; doi:10.1038/s41467-024-48048-z)
Supplement: Supplementary file 7 — Data S4 [file 41467_2024_48048_MOESM7_ESM.gz › wgcna_network_analysis/sex_network/hippocampus/GO_analysis_module_grey.txt]

GO:0050911 BP 4.47e-11  3/2324   401/29107 D05 detection of chemical stimulus involved in sensory perception of smell 4993.0, 26659.0, 138799.0 
GO:0005743 CC 1.62e-09 69/2324   404/29107 D05 mitochondrial inner membrane             212.0, 292.0, 293.0, 498.0, 521.0, 1329.0, 1351.0, 1355.0, 1543.0, 1723.0, 2021.0, 2806.0, 4508.0, 4509.0, 4512.0, 4513.0, 4514.0, 4536.0, 4537.0, 4538.0, 4539.0, 4540.0, 4541.0, 4694.0, 4695.0, 4700.0, 4701.0, 4710.0, 4726.0, 5625.0, 6150.0, 6389.0, 10166.0, 10229.0, 10989.0, 23107.0, 23409.0, 25880.0, 29074.0, 30968.0, 51081.0, 51264.0, 54539.0, 54948.0, 54977.0, 55052.0, 60386.0, 63875.0, 64432.0, 64949.0, 64951.0, 64960.0, 64969.0, 64979.0, 64981.0, 65003.0, 65080.0, 79590.0, 84545.0, 89874.0, 91543.0, 91689.0, 116540.0, 116541.0, 117145.0, 126328.0, 132001.0, 147015.0, 100137049.0 
GO:0005739 CC 2.39e-06 152/2324  1307/29107 D05 mitochondrion                            211.0, 212.0, 275.0, 292.0, 293.0, 498.0, 506.0, 521.0, 593.0, 637.0, 1329.0, 1346.0, 1351.0, 1355.0, 1719.0, 1723.0, 2237.0, 2288.0, 2395.0, 2534.0, 2646.0, 2731.0, 2747.0, 2806.0, 2874.0, 3309.0, 3712.0, 3735.0, 4084.0, 4513.0, 4514.0, 4521.0, 4541.0, 4694.0, 4701.0, 4710.0, 4720.0, 5105.0, 5106.0, 5162.0, 5163.0, 5366.0, 5625.0, 5692.0, 5997.0, 6150.0, 6271.0, 6341.0, 6389.0, 6648.0, 7022.0, 8209.0, 8846.0, 9692.0, 10270.0, 10456.0, 10562.0, 10588.0, 10667.0, 10899.0, 10901.0, 10965.0, 10989.0, 11000.0, 22921.0, 23107.0, 23395.0, 23409.0, 23438.0, 23600.0, 25813.0, 25880.0, 25902.0, 27113.0, 29074.0, 29960.0, 50486.0, 51004.0, 51027.0, 51142.0, 51205.0, 51264.0, 51651.0, 51657.0, 51751.0, 54539.0, 54888.0, 54948.0, 54949.0, 54977.0, 54984.0, 54995.0, 55052.0, 55066.0, 55177.0, 55217.0, 55811.0, 56616.0, 56624.0, 57546.0, 60493.0, 63875.0, 63970.0, 64344.0, 64432.0, 64949.0, 64960.0, 64969.0, 64979.0, 64981.0, 65003.0, 65080.0, 79590.0, 79693.0, 79843.0, 80119.0, 83982.0, 84266.0, 84273.0, 84545.0, 84681.0, 84709.0, 84842.0, 84987.0, 90529.0, 91543.0, 91574.0, 91689.0, 92292.0, 116540.0, 116541.0, 117145.0, 118980.0, 122961.0, 126328.0, 129607.0, 131474.0, 132001.0, 137872.0, 140823.0, 150763.0, 162417.0, 221120.0, 346389.0, 373863.0, 387787.0, 644096.0, 729533.0, 751071.0, 790955.0, 102724023.0, 109703458.0 
GO:0005747 CC 1.48e-05 14/2324    48/29107 D06 mitochondrial respiratory chain complex I 4536.0, 4537.0, 4538.0, 4539.0, 4540.0, 4694.0, 4695.0, 4700.0, 4701.0, 4710.0, 4720.0, 4726.0, 54539.0, 126328.0 
GO:0005634 CC 1.57e-05 509/2324  5386/29107 D05 nucleus                                  190.0, 213.0, 292.0, 293.0, 330.0, 334.0, 429.0, 445.0, 506.0, 858.0, 875.0, 881.0, 890.0, 993.0, 1050.0, 1051.0, 1104.0, 1153.0, 1193.0, 1201.0, 1390.0, 1459.0, 1460.0, 1602.0, 1642.0, 1663.0, 1911.0, 1947.0, 1958.0, 1959.0, 1978.0, 2021.0, 2118.0, 2140.0, 2172.0, 2178.0, 2203.0, 2237.0, 2255.0, 2256.0, 2275.0, 2295.0, 2300.0, 2305.0, 2354.0, 2521.0, 2534.0, 2643.0, 2644.0, 2735.0, 2736.0, 2874.0, 2960.0, 2966.0, 2968.0, 3008.0, 3018.0, 3175.0, 3191.0, 3305.0, 3309.0, 3337.0, 3364.0, 3398.0, 3486.0, 3550.0, 3621.0, 3662.0, 3725.0, 3735.0, 4017.0, 4048.0, 4081.0, 4171.0, 4188.0, 4210.0, 4223.0, 4330.0, 4438.0, 4494.0, 4495.0, 4499.0, 4504.0, 4521.0, 4582.0, 4599.0, 4776.0, 4824.0, 4901.0, 4929.0, 4998.0, 5036.0, 5042.0, 5093.0, 5162.0, 5226.0, 5272.0, 5314.0, 5316.0, 5317.0, 5366.0, 5429.0, 5437.0, 5564.0, 5587.0, 5596.0, 5692.0, 5694.0, 5715.0, 5893.0, 5915.0, 5935.0, 5936.0, 5971.0, 5987.0, 5997.0, 6100.0, 6271.0, 6294.0, 6314.0, 6419.0, 6606.0, 6607.0, 6628.0, 6634.0, 6790.0, 6795.0, 6945.0, 7022.0, 7024.0, 7026.0, 7071.0, 7189.0, 7268.0, 7272.0, 7291.0, 7294.0, 7316.0, 7375.0, 7415.0, 7421.0, 7549.0, 7553.0, 7568.0, 7571.0, 7580.0, 7582.0, 7617.0, 7626.0, 7638.0, 7691.0, 7692.0, 7703.0, 7704.0, 7711.0, 7718.0, 7728.0, 7730.0, 7737.0, 7741.0, 7849.0, 8019.0, 8028.0, 8214.0, 8227.0, 8284.0, 8287.0, 8293.0, 8330.0, 8335.0, 8339.0, 8340.0, 8342.0, 8343.0, 8353.0, 8357.0, 8360.0, 8361.0, 8362.0, 8364.0, 8365.0, 8569.0, 8609.0, 8653.0, 8717.0, 8761.0, 8772.0, 8798.0, 8812.0, 8839.0, 8846.0, 8859.0, 8863.0, 8896.0, 9087.0, 9125.0, 9133.0, 9189.0, 9310.0, 9402.0, 9425.0, 9555.0, 9603.0, 9636.0, 9641.0, 9659.0, 9667.0, 9700.0, 9730.0, 9768.0, 9775.0, 9792.0, 9913.0, 9928.0, 9935.0, 9967.0, 10011.0, 10062.0, 10123.0, 10124.0, 10127.0, 10189.0, 10217.0, 10221.0, 10229.0, 10253.0, 10270.0, 10389.0, 10450.0, 10488.0, 10520.0, 10620.0, 10713.0, 10734.0, 10781.0, 10838.0, 10901.0, 10916.0, 10957.0, 10963.0, 10978.0, 11143.0, 11144.0, 11156.0, 11259.0, 11267.0, 11274.0, 11325.0, 22809.0, 22850.0, 22889.0, 23013.0, 23043.0, 23099.0, 23132.0, 23175.0, 23210.0, 23316.0, 23421.0, 23619.0, 23660.0, 25764.0, 25798.0, 25806.0, 25888.0, 25942.0, 25966.0, 26149.0, 26152.0, 26298.0, 26508.0, 27097.0, 27098.0, 27335.0, 28227.0, 28992.0, 29082.0, 29109.0, 29777.0, 29994.0, 30813.0, 50511.0, 51142.0, 51147.0, 51278.0, 51320.0, 51329.0, 51351.0, 51493.0, 51513.0, 51514.0, 51529.0, 51530.0, 51533.0, 51545.0, 51634.0, 51686.0, 51734.0, 51755.0, 54093.0, 54345.0, 54514.0, 54807.0, 54859.0, 54883.0, 54888.0, 54937.0, 54980.0, 55038.0, 55070.0, 55147.0, 55170.0, 55177.0, 55208.0, 55219.0, 55249.0, 55308.0, 55422.0, 55509.0, 55628.0, 55644.0, 55693.0, 55765.0, 55795.0, 55802.0, 55811.0, 55856.0, 55888.0, 55998.0, 56163.0, 56903.0, 56911.0, 57117.0, 57167.0, 57232.0, 57335.0, 57447.0, 57461.0, 57615.0, 58492.0, 58497.0, 58508.0, 60386.0, 63947.0, 64151.0, 64288.0, 64518.0, 64782.0, 64783.0, 64802.0, 64859.0, 64940.0, 78995.0, 79081.0, 79175.0, 79177.0, 79192.0, 79711.0, 79744.0, 79816.0, 79818.0, 79882.0, 79943.0, 80150.0, 80315.0, 80317.0, 80755.0, 81557.0, 81606.0, 81930.0, 83443.0, 83595.0, 83607.0, 83860.0, 84159.0, 84226.0, 84313.0, 84456.0, 84517.0, 84519.0, 84700.0, 84733.0, 84790.0, 84812.0, 84851.0, 84901.0, 84914.0, 84930.0, 85236.0, 85366.0, 90233.0, 90381.0, 90529.0, 90589.0, 90665.0, 91156.0, 91603.0, 92312.0, 92797.0, 92815.0, 93492.0, 93953.0, 93973.0, 94039.0, 94234.0, 113835.0, 116092.0, 118472.0, 121274.0, 121504.0, 123036.0, 124535.0, 124961.0, 126074.0, 126374.0, 126375.0, 127665.0, 129685.0, 135138.0, 139081.0, 143570.0, 146279.0, 147699.0, 148479.0, 148523.0, 149428.0, 149563.0, 150280.0, 150684.0, 152687.0, 153572.0, 158431.0, 159119.0, 162963.0, 162967.0, 166793.0, 166815.0, 167465.0, 170082.0, 171024.0, 196446.0, 196513.0, 200765.0, 201501.0, 202333.0, 221120.0, 221481.0, 222696.0, 255403.0, 259266.0, 266743.0, 282890.0, 283807.0, 284058.0, 284390.0, 284443.0, 284459.0, 285051.0, 285346.0, 285989.0, 286151.0, 317772.0, 333929.0, 339488.0, 342909.0, 346389.0, 347902.0, 348327.0, 353088.0, 373863.0, 388112.0, 388559.0, 388585.0, 389136.0, 390010.0, 400713.0, 400720.0, 401541.0, 407046.0, 440519.0, 440672.0, 441951.0, 442319.0, 552900.0, 554313.0, 642273.0, 642517.0, 642636.0, 644890.0, 645996.0, 646915.0, 653427.0, 654254.0, 654483.0, 728239.0, 728492.0, 728642.0, 728656.0, 729092.0, 100129543.0, 100129583.0, 100130086.0, 100131539.0, 100137047.0, 100289635.0, 100293516.0, 100529215.0, 102724560.0, 109504726.0 
GO:0005654 CC 1.95e-05 372/2324  3805/29107 D02 nucleoplasm                              190.0, 211.0, 275.0, 330.0, 645.0, 699.0, 839.0, 874.0, 890.0, 993.0, 1050.0, 1051.0, 1104.0, 1153.0, 1193.0, 1238.0, 1355.0, 1459.0, 1460.0, 1477.0, 1642.0, 1663.0, 1723.0, 1911.0, 1958.0, 1959.0, 2010.0, 2118.0, 2140.0, 2178.0, 2224.0, 2237.0, 2288.0, 2289.0, 2305.0, 2324.0, 2354.0, 2521.0, 2587.0, 2643.0, 2644.0, 2646.0, 2731.0, 2735.0, 2736.0, 2874.0, 2960.0, 2966.0, 2968.0, 3018.0, 3191.0, 3305.0, 3337.0, 3357.0, 3364.0, 3398.0, 3550.0, 3662.0, 3725.0, 4017.0, 4048.0, 4084.0, 4171.0, 4210.0, 4301.0, 4710.0, 4720.0, 4794.0, 4824.0, 4901.0, 4929.0, 4940.0, 4998.0, 5093.0, 5152.0, 5162.0, 5243.0, 5244.0, 5272.0, 5317.0, 5325.0, 5373.0, 5429.0, 5437.0, 5456.0, 5564.0, 5596.0, 5608.0, 5625.0, 5692.0, 5694.0, 5715.0, 5744.0, 5822.0, 5893.0, 5915.0, 5935.0, 5936.0, 5971.0, 5987.0, 6017.0, 6204.0, 6217.0, 6231.0, 6234.0, 6258.0, 6271.0, 6294.0, 6314.0, 6493.0, 6606.0, 6607.0, 6628.0, 6631.0, 6634.0, 6790.0, 6838.0, 6924.0, 6945.0, 7022.0, 7024.0, 7026.0, 7268.0, 7291.0, 7307.0, 7316.0, 7389.0, 7415.0, 7421.0, 7516.0, 7703.0, 7706.0, 7728.0, 7737.0, 7741.0, 7849.0, 8028.0, 8233.0, 8284.0, 8339.0, 8340.0, 8342.0, 8343.0, 8353.0, 8357.0, 8360.0, 8361.0, 8362.0, 8364.0, 8365.0, 8436.0, 8569.0, 8576.0, 8609.0, 8631.0, 8638.0, 8653.0, 8812.0, 8846.0, 8896.0, 9020.0, 9099.0, 9189.0, 9342.0, 9402.0, 9429.0, 9441.0, 9533.0, 9555.0, 9636.0, 9641.0, 9667.0, 9692.0, 9730.0, 9768.0, 9775.0, 9792.0, 9830.0, 9913.0, 9967.0, 9972.0, 10011.0, 10062.0, 10100.0, 10124.0, 10171.0, 10189.0, 10220.0, 10270.0, 10324.0, 10450.0, 10488.0, 10535.0, 10557.0, 10562.0, 10620.0, 10713.0, 10726.0, 10734.0, 10775.0, 10813.0, 10916.0, 10978.0, 11143.0, 11211.0, 11267.0, 11325.0, 22809.0, 22889.0, 22932.0, 23013.0, 23016.0, 23029.0, 23043.0, 23059.0, 23117.0, 23175.0, 23210.0, 23212.0, 23397.0, 23421.0, 23460.0, 23649.0, 25764.0, 25888.0, 25929.0, 25942.0, 26010.0, 26095.0, 26298.0, 26508.0, 28227.0, 28987.0, 28992.0, 29105.0, 29109.0, 29959.0, 51147.0, 51278.0, 51386.0, 51388.0, 51493.0, 51497.0, 51513.0, 51514.0, 51529.0, 51530.0, 51533.0, 51686.0, 51755.0, 51780.0, 54221.0, 54432.0, 54458.0, 54883.0, 54888.0, 54913.0, 54957.0, 54980.0, 54984.0, 55038.0, 55170.0, 55249.0, 55308.0, 55341.0, 55509.0, 55604.0, 55644.0, 55693.0, 55971.0, 56413.0, 56672.0, 57117.0, 57167.0, 57228.0, 57461.0, 57673.0, 57696.0, 57720.0, 58508.0, 64105.0, 64344.0, 64425.0, 64782.0, 64783.0, 64802.0, 64858.0, 64859.0, 64949.0, 64960.0, 65080.0, 79760.0, 79843.0, 79897.0, 79902.0, 80119.0, 80185.0, 80317.0, 80746.0, 81491.0, 83443.0, 83444.0, 83595.0, 83860.0, 83892.0, 84126.0, 84159.0, 84172.0, 84174.0, 84305.0, 84313.0, 84456.0, 84733.0, 84930.0, 85236.0, 88745.0, 89797.0, 90381.0, 90665.0, 91442.0, 91582.0, 91603.0, 91689.0, 93953.0, 93973.0, 114034.0, 114049.0, 116092.0, 121274.0, 121504.0, 124944.0, 125476.0, 129607.0, 129685.0, 143570.0, 144108.0, 148479.0, 150280.0, 150684.0, 152189.0, 159963.0, 166793.0, 171024.0, 221120.0, 246329.0, 253769.0, 284058.0, 285989.0, 339448.0, 373863.0, 378708.0, 387032.0, 388585.0, 401541.0, 440345.0, 440348.0, 440353.0, 554313.0, 606495.0, 613037.0, 642778.0, 642799.0, 653689.0, 728734.0, 728741.0, 728888.0, 729978.0, 790955.0, 100288332.0, 101059953.0, 102724159.0, 102724594.0 
GO:0000786 CC 3.24e-05 22/2324   107/29107 D03 nucleosome                               3008.0, 3018.0, 3662.0, 8330.0, 8335.0, 8339.0, 8340.0, 8342.0, 8343.0, 8353.0, 8357.0, 8360.0, 8361.0, 8362.0, 8364.0, 8365.0, 9555.0, 85236.0, 92815.0, 121504.0, 317772.0, 554313.0 
GO:0005762 CC 6.30e-05 14/2324    54/29107 D06 mitochondrial large ribosomal subunit    6150.0, 29074.0, 51264.0, 54948.0, 55052.0, 63875.0, 64979.0, 64981.0, 65003.0, 65080.0, 79590.0, 84545.0, 116540.0, 116541.0 
GO:0000228 CC 1.70e-04 13/2324    52/29107 D06 nuclear chromosome                       3550.0, 3725.0, 8353.0, 8357.0, 8360.0, 8361.0, 8362.0, 8364.0, 8365.0, 9555.0, 54984.0, 121504.0, 554313.0 
GO:0005759 CC 1.78e-04 52/2324   381/29107 D05 mitochondrial matrix                     211.0, 212.0, 275.0, 498.0, 506.0, 593.0, 2395.0, 2647.0, 2731.0, 2747.0, 2806.0, 3712.0, 3735.0, 4521.0, 4720.0, 5106.0, 5162.0, 5163.0, 5625.0, 6041.0, 6648.0, 9692.0, 10588.0, 10667.0, 10965.0, 23395.0, 23409.0, 23438.0, 23590.0, 25902.0, 29960.0, 51205.0, 51657.0, 54949.0, 55066.0, 55217.0, 55856.0, 57001.0, 57546.0, 60493.0, 63970.0, 84266.0, 84706.0, 91689.0, 92935.0, 117145.0, 122961.0, 137872.0, 162417.0, 387787.0, 644096.0, 109703458.0 
GO:0035658 CC 1.90e-04  4/2324     5/29107 D02 Mon1-Ccz1 complex                        22879.0, 29919.0, 51622.0, 221960.0 
GO:0000981 MF 2.26e-06 146/2324  1242/29107 D03 DNA-binding transcription factor activity, RNA polymerase II-specific 429.0, 1050.0, 1051.0, 1390.0, 1602.0, 1958.0, 1959.0, 2118.0, 2295.0, 2300.0, 2305.0, 2354.0, 2735.0, 2736.0, 3175.0, 3662.0, 3725.0, 4084.0, 4223.0, 4776.0, 4824.0, 4901.0, 4929.0, 5093.0, 5316.0, 5456.0, 5915.0, 5971.0, 5993.0, 6258.0, 6493.0, 6945.0, 7022.0, 7024.0, 7071.0, 7291.0, 7421.0, 7549.0, 7553.0, 7568.0, 7571.0, 7580.0, 7617.0, 7626.0, 7638.0, 7691.0, 7692.0, 7711.0, 7718.0, 7728.0, 7730.0, 7741.0, 7849.0, 8609.0, 9189.0, 9310.0, 9603.0, 9935.0, 10062.0, 10127.0, 10488.0, 10520.0, 10781.0, 10838.0, 22809.0, 22850.0, 23099.0, 23316.0, 23619.0, 23660.0, 25806.0, 26152.0, 26298.0, 26508.0, 30813.0, 51351.0, 51513.0, 54345.0, 54807.0, 54937.0, 55422.0, 55509.0, 55888.0, 57167.0, 57232.0, 57335.0, 57615.0, 58492.0, 64288.0, 64344.0, 79175.0, 79177.0, 79192.0, 79744.0, 79818.0, 79943.0, 80317.0, 83595.0, 84914.0, 90233.0, 90589.0, 94039.0, 94234.0, 113835.0, 118472.0, 121274.0, 124961.0, 126375.0, 127665.0, 152687.0, 153572.0, 159119.0, 162963.0, 162967.0, 201501.0, 222696.0, 255403.0, 266743.0, 282890.0, 284459.0, 285346.0, 285989.0, 333929.0, 339488.0, 342909.0, 348327.0, 353088.0, 387032.0, 388112.0, 388559.0, 388585.0, 390010.0, 400713.0, 400720.0, 440519.0, 442319.0, 646915.0, 653427.0, 654254.0, 100129543.0, 100130086.0, 100131539.0, 100289635.0, 100293516.0, 100529215.0, 109504726.0 
GO:0004129 MF 3.25e-06  9/2324    18/29107 D07 cytochrome-c oxidase activity            1329.0, 1346.0, 1351.0, 1355.0, 4512.0, 4513.0, 4514.0, 6834.0, 84701.0 
GO:0000978 MF 8.11e-06 137/2324  1178/29107 D09 RNA polymerase II cis-regulatory region sequence-specific DNA binding 429.0, 1050.0, 1051.0, 1390.0, 1602.0, 1958.0, 1959.0, 2118.0, 2295.0, 2300.0, 2354.0, 2735.0, 2736.0, 3175.0, 3662.0, 3725.0, 4084.0, 4223.0, 4582.0, 4776.0, 4824.0, 4901.0, 4929.0, 5316.0, 5325.0, 5456.0, 5915.0, 5971.0, 5993.0, 6258.0, 6294.0, 6945.0, 7022.0, 7024.0, 7026.0, 7071.0, 7421.0, 7549.0, 7553.0, 7571.0, 7580.0, 7582.0, 7617.0, 7626.0, 7638.0, 7691.0, 7704.0, 7711.0, 7718.0, 7728.0, 7741.0, 7849.0, 8576.0, 8609.0, 9189.0, 9310.0, 9603.0, 9935.0, 9967.0, 10062.0, 10127.0, 10488.0, 10520.0, 10838.0, 23316.0, 23660.0, 25806.0, 25888.0, 26149.0, 26298.0, 26508.0, 51351.0, 51545.0, 54345.0, 54807.0, 54937.0, 55422.0, 55509.0, 55888.0, 57167.0, 57232.0, 57335.0, 57615.0, 64288.0, 64344.0, 79192.0, 79744.0, 79818.0, 80317.0, 83595.0, 84914.0, 90233.0, 94234.0, 113835.0, 121274.0, 124535.0, 126375.0, 127665.0, 148523.0, 152687.0, 153572.0, 158431.0, 159119.0, 162963.0, 162967.0, 166793.0, 167465.0, 201501.0, 222696.0, 255403.0, 266743.0, 282890.0, 284390.0, 284443.0, 285346.0, 285989.0, 333929.0, 339488.0, 342909.0, 348327.0, 353088.0, 387032.0, 388112.0, 388559.0, 388585.0, 390010.0, 400713.0, 400720.0, 440519.0, 442319.0, 646915.0, 653427.0, 654254.0, 100129543.0, 100130086.0, 100289635.0, 109504726.0 
GO:0008137 MF 1.46e-05 13/2324    42/29107 D07 NADH dehydrogenase (ubiquinone) activity 4536.0, 4537.0, 4538.0, 4539.0, 4540.0, 4541.0, 4694.0, 4695.0, 4700.0, 4701.0, 4710.0, 4720.0, 4726.0 
GO:0030170 MF 1.81e-05 15/2324    55/29107 D05 pyridoxal phosphate binding              211.0, 212.0, 213.0, 875.0, 1491.0, 2731.0, 2806.0, 3067.0, 5837.0, 23042.0, 55034.0, 55258.0, 84706.0, 283970.0, 102724560.0 
GO:0046872 MF 4.94e-05 236/2324  2297/29107 D04 metal ion binding                        114.0, 249.0, 330.0, 480.0, 593.0, 833.0, 875.0, 1300.0, 1301.0, 1329.0, 1460.0, 1534.0, 1663.0, 1815.0, 1959.0, 2021.0, 2140.0, 2203.0, 2222.0, 2224.0, 2275.0, 2521.0, 2534.0, 2735.0, 2769.0, 2960.0, 3048.0, 3081.0, 3486.0, 3621.0, 3633.0, 4081.0, 4171.0, 4494.0, 4495.0, 4499.0, 4504.0, 4512.0, 4521.0, 4720.0, 4892.0, 4940.0, 4998.0, 5152.0, 5325.0, 5373.0, 5429.0, 5587.0, 5649.0, 5987.0, 6041.0, 6100.0, 6769.0, 6891.0, 7071.0, 7079.0, 7307.0, 7375.0, 7553.0, 7568.0, 7571.0, 7580.0, 7582.0, 7617.0, 7638.0, 7691.0, 7692.0, 7703.0, 7704.0, 7706.0, 7711.0, 7718.0, 7728.0, 7730.0, 7737.0, 7741.0, 8028.0, 8225.0, 8226.0, 8233.0, 8284.0, 8569.0, 8747.0, 8798.0, 9099.0, 9189.0, 9310.0, 9501.0, 9692.0, 9744.0, 9972.0, 10127.0, 10156.0, 10217.0, 10229.0, 10520.0, 10535.0, 10588.0, 10781.0, 10838.0, 11068.0, 22801.0, 22850.0, 22901.0, 22929.0, 23099.0, 23590.0, 25888.0, 26149.0, 26152.0, 26872.0, 27115.0, 28987.0, 29994.0, 51020.0, 51147.0, 51255.0, 51283.0, 51292.0, 51320.0, 51493.0, 51533.0, 51545.0, 51780.0, 54807.0, 54894.0, 54981.0, 55351.0, 55644.0, 55693.0, 55856.0, 55888.0, 56163.0, 56165.0, 56903.0, 57117.0, 57167.0, 57232.0, 57335.0, 57546.0, 57615.0, 58492.0, 58497.0, 58508.0, 64288.0, 79038.0, 79153.0, 79175.0, 79177.0, 79744.0, 79818.0, 79882.0, 79897.0, 79943.0, 80315.0, 80317.0, 80755.0, 81562.0, 83444.0, 83860.0, 84033.0, 84172.0, 84266.0, 84842.0, 84914.0, 90233.0, 90589.0, 91543.0, 91703.0, 92312.0, 93100.0, 93589.0, 94039.0, 94059.0, 112885.0, 113835.0, 114034.0, 118472.0, 121274.0, 124961.0, 126374.0, 126375.0, 127665.0, 137872.0, 144193.0, 148479.0, 148811.0, 152687.0, 154197.0, 158326.0, 158431.0, 162963.0, 162967.0, 166793.0, 167465.0, 170692.0, 201501.0, 219595.0, 222696.0, 246329.0, 255403.0, 282890.0, 283755.0, 284390.0, 284443.0, 284459.0, 285346.0, 285498.0, 285989.0, 286151.0, 341640.0, 342909.0, 348327.0, 353088.0, 378925.0, 387032.0, 388559.0, 400713.0, 400720.0, 440519.0, 440672.0, 441250.0, 442319.0, 642517.0, 646915.0, 654254.0, 729092.0, 100129543.0, 100131539.0, 100137047.0, 100271927.0, 100289635.0, 100293516.0, 100529215.0, 102724560.0, 102724594.0 
GO:0005515 MF 6.88e-05 1083/2324 12418/29107 D02 protein binding                          58.0, 150.0, 177.0, 190.0, 211.0, 212.0, 213.0, 249.0, 292.0, 293.0, 330.0, 334.0, 338.0, 341.0, 362.0, 363.0, 364.0, 366.0, 372.0, 429.0, 445.0, 480.0, 498.0, 506.0, 517.0, 521.0, 533.0, 582.0, 593.0, 637.0, 645.0, 662.0, 699.0, 762.0, 799.0, 833.0, 839.0, 858.0, 874.0, 875.0, 881.0, 890.0, 919.0, 921.0, 923.0, 947.0, 993.0, 1039.0, 1050.0, 1051.0, 1104.0, 1133.0, 1138.0, 1139.0, 1143.0, 1153.0, 1164.0, 1193.0, 1201.0, 1238.0, 1300.0, 1308.0, 1314.0, 1329.0, 1346.0, 1351.0, 1355.0, 1390.0, 1427.0, 1438.0, 1459.0, 1460.0, 1477.0, 1490.0, 1491.0, 1508.0, 1534.0, 1543.0, 1602.0, 1635.0, 1638.0, 1642.0, 1645.0, 1663.0, 1690.0, 1723.0, 1807.0, 1815.0, 1828.0, 1906.0, 1911.0, 1947.0, 1958.0, 1959.0, 1967.0, 1978.0, 1982.0, 2009.0, 2010.0, 2021.0, 2038.0, 2118.0, 2140.0, 2157.0, 2160.0, 2199.0, 2203.0, 2222.0, 2224.0, 2237.0, 2255.0, 2256.0, 2262.0, 2264.0, 2267.0, 2275.0, 2277.0, 2288.0, 2289.0, 2305.0, 2324.0, 2328.0, 2354.0, 2395.0, 2521.0, 2534.0, 2587.0, 2643.0, 2644.0, 2646.0, 2647.0, 2692.0, 2719.0, 2720.0, 2733.0, 2735.0, 2736.0, 2790.0, 2819.0, 2827.0, 2874.0, 2946.0, 2949.0, 2960.0, 2966.0, 2968.0, 2992.0, 3008.0, 3018.0, 3039.0, 3040.0, 3048.0, 3067.0, 3073.0, 3081.0, 3082.0, 3119.0, 3191.0, 3305.0, 3309.0, 3337.0, 3357.0, 3364.0, 3385.0, 3398.0, 3480.0, 3486.0, 3550.0, 3589.0, 3592.0, 3621.0, 3625.0, 3633.0, 3662.0, 3708.0, 3712.0, 3718.0, 3725.0, 3735.0, 3783.0, 3818.0, 3821.0, 3822.0, 3880.0, 3932.0, 4017.0, 4038.0, 4048.0, 4081.0, 4084.0, 4134.0, 4171.0, 4188.0, 4210.0, 4223.0, 4267.0, 4301.0, 4311.0, 4330.0, 4356.0, 4430.0, 4438.0, 4494.0, 4495.0, 4499.0, 4504.0, 4508.0, 4509.0, 4512.0, 4513.0, 4514.0, 4521.0, 4537.0, 4548.0, 4582.0, 4599.0, 4648.0, 4701.0, 4703.0, 4720.0, 4776.0, 4794.0, 4803.0, 4824.0, 4892.0, 4901.0, 4914.0, 4929.0, 4940.0, 4998.0, 5036.0, 5042.0, 5093.0, 5106.0, 5147.0, 5152.0, 5162.0, 5163.0, 5207.0, 5243.0, 5244.0, 5270.0, 5271.0, 5272.0, 5314.0, 5316.0, 5317.0, 5325.0, 5366.0, 5373.0, 5420.0, 5429.0, 5443.0, 5456.0, 5554.0, 5564.0, 5587.0, 5596.0, 5608.0, 5630.0, 5631.0, 5635.0, 5660.0, 5692.0, 5694.0, 5715.0, 5738.0, 5744.0, 5774.0, 5795.0, 5796.0, 5797.0, 5826.0, 5837.0, 5893.0, 5935.0, 5936.0, 5971.0, 5987.0, 5993.0, 5997.0, 6017.0, 6041.0, 6048.0, 6100.0, 6150.0, 6176.0, 6204.0, 6217.0, 6231.0, 6234.0, 6251.0, 6258.0, 6271.0, 6273.0, 6281.0, 6294.0, 6314.0, 6341.0, 6349.0, 6363.0, 6389.0, 6419.0, 6452.0, 6462.0, 6515.0, 6517.0, 6519.0, 6527.0, 6606.0, 6607.0, 6628.0, 6631.0, 6634.0, 6648.0, 6653.0, 6769.0, 6780.0, 6790.0, 6795.0, 6799.0, 6834.0, 6838.0, 6845.0, 6891.0, 6924.0, 6945.0, 6997.0, 7022.0, 7024.0, 7026.0, 7056.0, 7060.0, 7071.0, 7083.0, 7189.0, 7203.0, 7225.0, 7268.0, 7272.0, 7291.0, 7294.0, 7307.0, 7316.0, 7375.0, 7389.0, 7415.0, 7421.0, 7422.0, 7436.0, 7472.0, 7516.0, 7535.0, 7549.0, 7568.0, 7571.0, 7580.0, 7582.0, 7638.0, 7692.0, 7703.0, 7704.0, 7706.0, 7711.0, 7718.0, 7728.0, 7730.0, 7737.0, 7741.0, 7784.0, 7849.0, 7851.0, 8019.0, 8028.0, 8214.0, 8226.0, 8227.0, 8233.0, 8269.0, 8284.0, 8293.0, 8322.0, 8330.0, 8335.0, 8339.0, 8340.0, 8343.0, 8353.0, 8357.0, 8360.0, 8361.0, 8362.0, 8364.0, 8365.0, 8436.0, 8471.0, 8503.0, 8569.0, 8576.0, 8623.0, 8631.0, 8638.0, 8647.0, 8663.0, 8668.0, 8711.0, 8717.0, 8747.0, 8761.0, 8772.0, 8798.0, 8812.0, 8839.0, 8840.0, 8863.0, 8896.0, 8972.0, 8987.0, 9020.0, 9048.0, 9087.0, 9098.0, 9099.0, 9125.0, 9133.0, 9189.0, 9244.0, 9289.0, 9293.0, 9308.0, 9342.0, 9356.0, 9402.0, 9425.0, 9429.0, 9441.0, 9476.0, 9482.0, 9501.0, 9533.0, 9538.0, 9550.0, 9555.0, 9562.0, 9603.0, 9636.0, 9641.0, 9659.0, 9667.0, 9700.0, 9730.0, 9744.0, 9768.0, 9775.0, 9784.0, 9792.0, 9830.0, 9836.0, 9885.0, 9913.0, 9928.0, 9935.0, 9967.0, 9972.0, 9992.0, 10008.0, 10011.0, 10023.0, 10052.0, 10062.0, 10100.0, 10123.0, 10124.0, 10127.0, 10171.0, 10189.0, 10217.0, 10219.0, 10220.0, 10221.0, 10229.0, 10237.0, 10251.0, 10253.0, 10270.0, 10324.0, 10326.0, 10328.0, 10342.0, 10389.0, 10406.0, 10426.0, 10427.0, 10450.0, 10456.0, 10460.0, 10488.0, 10533.0, 10557.0, 10562.0, 10598.0, 10620.0, 10654.0, 10667.0, 10673.0, 10675.0, 10682.0, 10686.0, 10692.0, 10699.0, 10713.0, 10726.0, 10750.0, 10775.0, 10781.0, 10813.0, 10838.0, 10916.0, 10924.0, 10952.0, 10954.0, 10957.0, 10963.0, 10965.0, 10966.0, 10978.0, 10989.0, 10998.0, 11068.0, 11136.0, 11143.0, 11144.0, 11147.0, 11153.0, 11156.0, 11158.0, 11211.0, 11267.0, 11274.0, 11325.0, 11333.0, 11337.0, 22809.0, 22850.0, 22879.0, 22889.0, 22921.0, 22929.0, 22934.0, 22981.0, 23002.0, 23013.0, 23016.0, 23043.0, 23059.0, 23062.0, 23099.0, 23107.0, 23117.0, 23132.0, 23141.0, 23175.0, 23210.0, 23212.0, 23353.0, 23397.0, 23409.0, 23421.0, 23432.0, 23438.0, 23463.0, 23475.0, 23557.0, 23590.0, 23619.0, 23649.0, 23660.0, 25764.0, 25782.0, 25798.0, 25806.0, 25813.0, 25847.0, 25880.0, 25888.0, 25929.0, 25941.0, 25942.0, 25974.0, 26003.0, 26146.0, 26152.0, 26259.0, 26261.0, 26508.0, 26548.0, 26821.0, 26996.0, 27040.0, 27095.0, 27097.0, 27113.0, 27202.0, 27243.0, 27335.0, 27345.0, 27348.0, 27436.0, 28227.0, 28956.0, 28987.0, 28992.0, 29074.0, 29082.0, 29100.0, 29105.0, 29109.0, 29775.0, 29777.0, 29919.0, 29948.0, 29959.0, 29990.0, 29992.0, 29994.0, 30011.0, 30813.0, 30815.0, 30968.0, 50486.0, 50511.0, 50613.0, 50836.0, 50839.0, 51004.0, 51020.0, 51027.0, 51129.0, 51142.0, 51147.0, 51233.0, 51241.0, 51249.0, 51255.0, 51259.0, 51264.0, 51278.0, 51283.0, 51292.0, 51320.0, 51329.0, 51347.0, 51386.0, 51388.0, 51399.0, 51493.0, 51495.0, 51497.0, 51506.0, 51513.0, 51514.0, 51529.0, 51530.0, 51533.0, 51545.0, 51622.0, 51634.0, 51651.0, 51657.0, 51676.0, 51686.0, 51734.0, 51738.0, 51755.0, 53833.0, 54065.0, 54221.0, 54429.0, 54432.0, 54458.0, 54510.0, 54520.0, 54539.0, 54585.0, 54707.0, 54797.0, 54883.0, 54887.0, 54894.0, 54903.0, 54913.0, 54915.0, 54920.0, 54949.0, 54957.0, 54967.0, 54980.0, 54981.0, 54984.0, 55007.0, 55034.0, 55038.0, 55052.0, 55054.0, 55070.0, 55092.0, 55137.0, 55146.0, 55147.0, 55150.0, 55170.0, 55171.0, 55177.0, 55204.0, 55208.0, 55219.0, 55249.0, 55273.0, 55282.0, 55308.0, 55328.0, 55330.0, 55508.0, 55509.0, 55532.0, 55559.0, 55604.0, 55613.0, 55620.0, 55644.0, 55650.0, 55655.0, 55686.0, 55693.0, 55765.0, 55795.0, 55798.0, 55802.0, 55856.0, 55888.0, 55920.0, 55971.0, 55998.0, 56005.0, 56132.0, 56477.0, 56616.0, 56672.0, 56911.0, 56925.0, 56937.0, 56992.0, 57117.0, 57126.0, 57167.0, 57194.0, 57216.0, 57228.0, 57333.0, 57335.0, 57381.0, 57447.0, 57461.0, 57673.0, 57696.0, 58488.0, 58492.0, 58497.0, 58508.0, 59307.0, 59352.0, 60493.0, 60673.0, 63875.0, 63894.0, 64105.0, 64151.0, 64175.0, 64425.0, 64518.0, 64782.0, 64783.0, 64802.0, 64858.0, 64859.0, 64979.0, 65003.0, 65080.0, 65987.0, 78995.0, 78998.0, 79038.0, 79132.0, 79175.0, 79177.0, 79178.0, 79188.0, 79571.0, 79591.0, 79693.0, 79711.0, 79744.0, 79754.0, 79760.0, 79816.0, 79818.0, 79843.0, 79844.0, 79850.0, 79882.0, 79902.0, 79943.0, 79979.0, 80274.0, 80315.0, 80317.0, 80323.0, 80350.0, 80381.0, 80704.0, 80746.0, 81037.0, 81501.0, 81543.0, 81557.0, 81562.0, 81606.0, 81846.0, 81930.0, 83443.0, 83444.0, 83460.0, 83595.0, 83734.0, 83860.0, 83878.0, 83892.0, 84033.0, 84126.0, 84159.0, 84172.0, 84174.0, 84266.0, 84273.0, 84305.0, 84313.0, 84456.0, 84522.0, 84545.0, 84548.0, 84690.0, 84696.0, 84709.0, 84727.0, 84733.0, 84790.0, 84812.0, 84914.0, 84932.0, 84970.0, 84987.0, 84996.0, 85236.0, 85364.0, 85366.0, 89797.0, 89832.0, 90293.0, 90381.0, 90407.0, 90423.0, 90589.0, 90665.0, 91156.0, 91319.0, 91442.0, 91523.0, 91543.0, 91574.0, 91582.0, 91603.0, 91689.0, 91703.0, 92196.0, 92610.0, 92815.0, 93100.0, 93323.0, 93973.0, 94039.0, 112483.0, 114034.0, 114049.0, 114609.0, 114800.0, 115290.0, 116092.0, 116441.0, 116540.0, 116541.0, 116835.0, 116931.0, 117145.0, 118472.0, 118980.0, 120406.0, 120939.0, 121504.0, 122786.0, 122961.0, 124801.0, 124936.0, 124944.0, 124961.0, 125476.0, 125875.0, 126074.0, 126133.0, 126259.0, 126326.0, 126328.0, 126374.0, 126375.0, 126868.0, 127665.0, 128272.0, 129530.0, 129685.0, 130951.0, 131450.0, 131474.0, 132001.0, 132014.0, 134265.0, 136895.0, 140578.0, 140823.0, 143630.0, 144110.0, 146212.0, 146279.0, 147111.0, 148523.0, 149428.0, 149563.0, 149840.0, 150280.0, 150383.0, 150677.0, 150684.0, 150771.0, 151449.0, 152015.0, 152189.0, 152687.0, 153572.0, 153743.0, 154810.0, 157697.0, 158326.0, 159119.0, 161253.0, 162967.0, 163183.0, 164592.0, 165904.0, 166793.0, 167465.0, 167681.0, 169166.0, 170082.0, 170384.0, 170591.0, 171024.0, 196264.0, 196483.0, 196513.0, 196792.0, 196996.0, 199786.0, 199964.0, 200765.0, 201232.0, 201633.0, 203111.0, 203260.0, 204219.0, 207063.0, 219621.0, 221120.0, 221395.0, 221914.0, 222389.0, 222696.0, 246329.0, 253725.0, 253769.0, 254427.0, 256691.0, 257019.0, 266743.0, 283807.0, 283847.0, 284040.0, 284058.0, 284297.0, 284390.0, 284402.0, 285016.0, 285521.0, 285989.0, 286006.0, 286151.0, 286343.0, 317772.0, 339122.0, 339175.0, 339210.0, 339448.0, 340348.0, 340596.0, 340719.0, 341640.0, 342372.0, 347902.0, 348174.0, 373863.0, 374403.0, 374969.0, 375341.0, 378708.0, 387032.0, 388372.0, 389084.0, 389541.0, 389791.0, 391356.0, 400720.0, 401541.0, 402682.0, 408050.0, 414062.0, 440193.0, 441150.0, 441168.0, 441250.0, 441376.0, 441478.0, 441518.0, 445815.0, 497661.0, 541466.0, 542767.0, 552900.0, 554313.0, 613212.0, 642273.0, 643394.0, 644096.0, 644890.0, 644943.0, 652968.0, 654483.0, 727866.0, 728047.0, 728239.0, 728340.0, 728492.0, 728689.0, 729533.0, 751071.0, 100129583.0, 100130086.0, 100131997.0, 100137047.0, 100287171.0, 100289187.0, 100505879.0, 100529215.0, 101060321.0, 102724023.0, 102724560.0, 102724594.0 
GO:0008527 MF 7.43e-05  7/2324    15/29107 D04 taste receptor activity                  50831.0, 50832.0, 50835.0, 50836.0, 50839.0, 54429.0, 259289.0 
GO:0033038 MF 8.57e-05  8/2324    20/29107 D05 bitter taste receptor activity           50831.0, 50832.0, 50835.0, 50836.0, 50839.0, 54429.0, 259289.0, 259292.0 
GO:0004984 MF 4.27e-11  3/2324   399/29107 D04 olfactory receptor activity              4993.0, 26659.0, 138799.0 
