# Supplementary material for: Sex affects transcriptional associations with schizophrenia across the dorsolateral prefrontal cortex, hippocampus, and caudate nucleus
Source: Nat Commun. 2024 May 10;15:3980. doi: 10.1038/s41467-024-48048-z (PMC11087501; doi:10.1038/s41467-024-48048-z)
Supplement: Supplementary file 7 — Data S4 [file 41467_2024_48048_MOESM7_ESM.gz › wgcna_network_analysis/sex_network/hippocampus/GO_analysis_module_steelblue.txt]

GO:0005829 CC 4.55e-06  59/183  5293/29107 D02 cytosol                                  435.0, 994.0, 1523.0, 2582.0, 2645.0, 4661.0, 5143.0, 5394.0, 5526.0, 6002.0, 6300.0, 7410.0, 7791.0, 8310.0, 8986.0, 8996.0, 9681.0, 9715.0, 9814.0, 9909.0, 10014.0, 10188.0, 10235.0, 10603.0, 10809.0, 11076.0, 23037.0, 23066.0, 23113.0, 23254.0, 23263.0, 23293.0, 23294.0, 26086.0, 26232.0, 26469.0, 29911.0, 51257.0, 51332.0, 54795.0, 56623.0, 57553.0, 57558.0, 57659.0, 57690.0, 64718.0, 64780.0, 79661.0, 80169.0, 80263.0, 81620.0, 89849.0, 89958.0, 90678.0, 114757.0, 115703.0, 219931.0, 256281.0, 259173.0 
GO:0005515 MF 1.14e-09 119/183 12418/29107 D02 protein binding                          421.0, 435.0, 994.0, 1294.0, 1786.0, 1789.0, 1893.0, 2145.0, 2542.0, 2645.0, 3674.0, 3801.0, 4796.0, 4913.0, 5002.0, 5394.0, 5526.0, 5871.0, 6002.0, 6300.0, 6665.0, 6676.0, 7089.0, 7127.0, 7352.0, 7410.0, 7791.0, 8822.0, 8986.0, 8996.0, 9132.0, 9715.0, 9719.0, 9814.0, 10014.0, 10188.0, 10603.0, 10641.0, 10801.0, 10807.0, 10809.0, 11076.0, 22874.0, 23066.0, 23113.0, 23129.0, 23181.0, 23254.0, 23293.0, 23294.0, 23324.0, 23344.0, 25900.0, 25989.0, 26051.0, 26086.0, 26232.0, 26469.0, 28976.0, 29781.0, 29911.0, 51162.0, 51257.0, 54795.0, 54825.0, 54828.0, 54932.0, 55257.0, 55315.0, 55515.0, 55734.0, 56961.0, 57125.0, 57505.0, 57659.0, 57690.0, 57715.0, 57801.0, 63876.0, 64411.0, 64718.0, 64780.0, 79726.0, 79953.0, 80169.0, 80222.0, 81544.0, 81620.0, 81794.0, 81887.0, 83933.0, 84074.0, 84300.0, 84678.0, 84705.0, 84838.0, 84866.0, 84954.0, 89953.0, 89958.0, 90678.0, 114757.0, 115703.0, 116113.0, 124401.0, 140706.0, 147965.0, 149473.0, 150696.0, 219931.0, 256281.0, 259173.0, 283219.0, 283870.0, 284129.0, 340706.0, 375790.0, 388591.0, 729440.0 
