# Supplementary material for: Sex affects transcriptional associations with schizophrenia across the dorsolateral prefrontal cortex, hippocampus, and caudate nucleus
Source: Nat Commun. 2024 May 10;15:3980. doi: 10.1038/s41467-024-48048-z (PMC11087501; doi:10.1038/s41467-024-48048-z)
Supplement: Supplementary file 7 — Data S4 [file 41467_2024_48048_MOESM7_ESM.gz › wgcna_network_analysis/sex_network/hippocampus/modules.csv]

	module
ENSG00000227232.5	grey
ENSG00000278267.1	grey
ENSG00000279457.3	green
ENSG00000228463.9	grey
ENSG00000236679.2	grey
ENSG00000237094.11	grey
ENSG00000230021.8	grey
ENSG00000225972.1	grey
ENSG00000225630.1	grey
ENSG00000237973.1	grey
ENSG00000229344.1	grey
ENSG00000248527.1	turquoise
ENSG00000198744.5	grey
ENSG00000228327.3	grey
ENSG00000237491.8	grey
ENSG00000230092.7	darkgrey
ENSG00000228794.8	purple
ENSG00000225880.5	grey
ENSG00000230699.2	grey
ENSG00000223764.2	darkorange
ENSG00000187634.11	darkorange
ENSG00000188976.10	turquoise
ENSG00000187961.13	turquoise
ENSG00000272512.1	grey
ENSG00000188290.10	steelblue
ENSG00000187608.8	grey
ENSG00000188157.13	steelblue
ENSG00000217801.9	lightcyan
ENSG00000131591.17	turquoise
ENSG00000162571.13	magenta
ENSG00000186827.10	turquoise
ENSG00000078808.16	green
ENSG00000176022.4	turquoise
ENSG00000160087.20	turquoise
ENSG00000230415.1	green
ENSG00000162572.19	green
ENSG00000131584.18	turquoise
ENSG00000169972.11	green
ENSG00000127054.19	green
ENSG00000240731.1	grey
ENSG00000224051.6	turquoise
ENSG00000107404.18	turquoise
ENSG00000162576.16	saddlebrown
ENSG00000175756.13	turquoise
ENSG00000221978.11	blue
ENSG00000224870.6	green
ENSG00000242485.5	grey
ENSG00000272455.1	grey
ENSG00000235098.8	blue
ENSG00000205116.3	blue
ENSG00000179403.11	blue
ENSG00000215915.9	blue
ENSG00000160072.19	green
ENSG00000197785.13	turquoise
ENSG00000205090.8	turquoise
ENSG00000160075.11	turquoise
ENSG00000215014.4	brown
ENSG00000228594.3	turquoise
ENSG00000272106.1	pink
ENSG00000197530.12	turquoise
ENSG00000248333.8	green
ENSG00000189339.11	turquoise
ENSG00000008128.22	grey
ENSG00000268575.1	turquoise
ENSG00000215790.6	turquoise
ENSG00000008130.15	green
ENSG00000078369.17	purple
ENSG00000231050.1	turquoise
ENSG00000169885.9	turquoise
ENSG00000142609.17	magenta
ENSG00000233542.1	cyan
ENSG00000187730.7	cyan
ENSG00000067606.16	turquoise
ENSG00000182873.5	grey
ENSG00000162585.16	green
ENSG00000157933.9	turquoise
ENSG00000116151.13	magenta
ENSG00000269896.2	turquoise
ENSG00000272420.1	brown
ENSG00000157916.19	darkred
ENSG00000157911.9	green
ENSG00000149527.17	turquoise
ENSG00000157881.13	turquoise
ENSG00000197921.5	grey
ENSG00000272449.1	grey
ENSG00000238164.6	grey
ENSG00000157873.17	darkred
ENSG00000157870.14	turquoise
ENSG00000142606.15	magenta
ENSG00000215912.12	turquoise
ENSG00000177133.10	darkred
ENSG00000142611.16	darkred
ENSG00000279839.1	darkred
ENSG00000130762.14	lightgreen
ENSG00000162591.15	saddlebrown
ENSG00000238260.1	grey
ENSG00000158109.14	purple
ENSG00000116213.15	green
ENSG00000078900.14	magenta
ENSG00000227372.11	blue
ENSG00000130764.9	turquoise
ENSG00000116198.12	blue
ENSG00000169598.15	turquoise
ENSG00000198912.10	grey
ENSG00000236423.5	grey
ENSG00000233304.6	tan
ENSG00000196581.10	pink
ENSG00000131697.17	turquoise
ENSG00000069424.14	turquoise
ENSG00000116254.17	turquoise
ENSG00000116251.9	yellow
ENSG00000226944.1	turquoise
ENSG00000158286.12	steelblue
ENSG00000116237.15	grey
ENSG00000158292.6	turquoise
ENSG00000097021.19	purple
ENSG00000215788.9	turquoise
ENSG00000171680.20	pink
ENSG00000162408.10	pink
ENSG00000204859.12	turquoise
ENSG00000162413.16	darkred
ENSG00000116273.5	grey
ENSG00000041988.15	green
ENSG00000007923.15	turquoise
ENSG00000171735.18	tan
ENSG00000237402.1	turquoise
ENSG00000270171.1	blue
ENSG00000269978.1	blue
ENSG00000049245.12	midnightblue
ENSG00000269925.1	grey
ENSG00000049246.14	grey
ENSG00000116288.12	red
ENSG00000116285.12	royalblue
ENSG00000162426.14	turquoise
ENSG00000142599.17	tan
ENSG00000224315.2	blue
ENSG00000222511.2	blue
ENSG00000228423.2	blue
ENSG00000074800.13	pink
ENSG00000236269.1	grey
ENSG00000142583.17	grey60
ENSG00000180758.11	darkgreen
ENSG00000228526.5	grey
ENSG00000281937.1	cyan
ENSG00000049239.12	blue
ENSG00000171621.13	blue
ENSG00000171612.6	yellow
ENSG00000231181.1	grey
ENSG00000188807.12	turquoise
ENSG00000171608.15	turquoise
ENSG00000171603.16	turquoise
ENSG00000178585.14	cyan
ENSG00000162441.11	darkturquoise
ENSG00000173614.13	grey
ENSG00000202415.1	grey
ENSG00000162444.11	blue
ENSG00000130939.18	turquoise
ENSG00000233623.2	grey
ENSG00000054523.17	purple
ENSG00000199562.1	grey
ENSG00000142657.20	grey
ENSG00000175279.21	grey
ENSG00000241563.3	cyan
ENSG00000160049.11	blue
ENSG00000142655.12	turquoise
ENSG00000130940.14	royalblue
ENSG00000120948.15	yellow
ENSG00000271895.2	grey
ENSG00000116649.9	turquoise
ENSG00000171824.13	steelblue
ENSG00000226849.1	grey
ENSG00000198793.12	turquoise
ENSG00000120942.13	blue
ENSG00000204624.7	orange
ENSG00000116661.9	steelblue
ENSG00000132879.13	turquoise
ENSG00000116663.10	turquoise
ENSG00000116670.14	green
ENSG00000162490.6	cyan
ENSG00000177674.15	lightgreen
ENSG00000177000.10	turquoise
ENSG00000011021.21	turquoise
ENSG00000175206.10	purple
ENSG00000199347.1	yellow
ENSG00000116685.15	green
ENSG00000083444.16	darkred
ENSG00000116688.16	turquoise
ENSG00000116691.10	green
ENSG00000028137.17	royalblue
ENSG00000048707.13	purple
ENSG00000239149.1	grey
ENSG00000162496.8	lightgreen
ENSG00000157330.9	magenta
ENSG00000162493.16	lightgreen
ENSG00000116731.22	cyan
ENSG00000189337.16	steelblue
ENSG00000175147.11	cyan
ENSG00000171729.13	grey
ENSG00000142621.19	magenta
ENSG00000228140.1	cyan
ENSG00000142634.12	lightcyan
ENSG00000132906.17	green
ENSG00000116138.12	brown
ENSG00000116771.5	tan
ENSG00000237301.1	grey
ENSG00000235084.3	grey
ENSG00000197312.11	red
ENSG00000116786.11	turquoise
ENSG00000162461.7	turquoise
ENSG00000162458.12	saddlebrown
ENSG00000233954.6	purple
ENSG00000179743.4	blue
ENSG00000065526.10	grey
ENSG00000116809.11	green
ENSG00000183888.4	grey
ENSG00000173641.17	saddlebrown
ENSG00000186510.11	darkgreen
ENSG00000185519.8	green
ENSG00000142627.12	royalblue
ENSG00000142632.16	grey
ENSG00000237276.8	turquoise
ENSG00000132881.11	turquoise
ENSG00000037637.10	purple
ENSG00000055070.16	lightgreen
ENSG00000157191.19	lightgreen
ENSG00000226029.1	blue
ENSG00000080947.14	turquoise
ENSG00000261135.1	grey
ENSG00000233421.4	grey
ENSG00000219481.10	blue
ENSG00000215908.9	green
ENSG00000186301.8	grey
ENSG00000236698.1	black
ENSG00000058453.16	darkred
ENSG00000207389.1	grey
ENSG00000186715.10	grey
ENSG00000228549.3	grey
ENSG00000238142.1	grey
ENSG00000207005.1	grey
ENSG00000159363.17	turquoise
ENSG00000117118.9	red
ENSG00000117115.12	blue
ENSG00000179051.13	grey
ENSG00000074964.16	green
ENSG00000117154.11	turquoise
ENSG00000280222.1	turquoise
ENSG00000179023.8	darkgreen
ENSG00000009709.11	purple
ENSG00000159423.16	darkred
ENSG00000169991.10	turquoise
ENSG00000272084.1	turquoise
ENSG00000127481.14	turquoise
ENSG00000230424.1	blue
ENSG00000127463.13	purple
ENSG00000053372.4	purple
ENSG00000211454.13	grey
ENSG00000162482.4	darkgreen
ENSG00000053371.12	darkred
ENSG00000040487.12	green
ENSG00000077549.17	pink
ENSG00000173436.13	red
ENSG00000226396.1	grey
ENSG00000158747.13	turquoise
ENSG00000158748.3	turquoise
ENSG00000162542.13	darkgreen
ENSG00000169914.5	tan
ENSG00000127472.10	darkgreen
ENSG00000225986.1	salmon
ENSG00000162543.5	salmon
ENSG00000158816.15	magenta
ENSG00000236963.6	grey
ENSG00000162545.5	orange
ENSG00000090432.6	darkred
ENSG00000183114.7	turquoise
ENSG00000158828.6	cyan
ENSG00000117242.7	grey
ENSG00000244038.9	darkred
ENSG00000117245.12	turquoise
ENSG00000189410.11	purple
ENSG00000127483.17	darkturquoise
ENSG00000075151.20	purple
ENSG00000221808.1	grey
ENSG00000233072.1	grey
ENSG00000236073.2	grey
ENSG00000117298.14	royalblue
ENSG00000227001.3	grey
ENSG00000187952.9	grey
ENSG00000142794.18	turquoise
ENSG00000162551.13	grey
ENSG00000076864.19	cyan
ENSG00000090686.15	yellow
ENSG00000187942.11	magenta
ENSG00000142798.17	saddlebrown
ENSG00000218510.6	grey
ENSG00000070831.15	yellow
ENSG00000230068.2	grey
ENSG00000271840.1	grey
ENSG00000162552.14	pink
ENSG00000184677.16	green
ENSG00000237200.1	grey
ENSG00000070886.11	darkred
ENSG00000173372.16	grey60
ENSG00000159189.11	grey60
ENSG00000173369.15	grey60
ENSG00000133216.16	turquoise
ENSG00000004487.15	greenyellow
ENSG00000169641.13	purple
ENSG00000179546.4	lightcyan
ENSG00000261326.2	yellow
ENSG00000125944.18	yellow
ENSG00000125945.14	brown
ENSG00000249087.6	grey
ENSG00000204219.9	lightgreen
ENSG00000088280.18	royalblue
ENSG00000117318.8	darkorange
ENSG00000142676.12	midnightblue
ENSG00000011007.12	grey
ENSG00000236810.5	grey
ENSG00000057757.9	greenyellow
ENSG00000011009.10	darkred
ENSG00000117308.14	steelblue
ENSG00000117305.14	lightgreen
ENSG00000179163.11	darkgreen
ENSG00000189266.11	lightyellow
ENSG00000188529.14	yellow
ENSG00000185436.11	royalblue
ENSG00000158055.15	royalblue
ENSG00000001460.17	grey
ENSG00000001461.16	blue
ENSG00000117602.11	blue
ENSG00000184454.6	midnightblue
ENSG00000133226.16	darkturquoise
ENSG00000169504.14	midnightblue
ENSG00000020633.18	royalblue
ENSG00000117614.9	yellow
ENSG00000117616.17	midnightblue
ENSG00000261349.1	grey
ENSG00000224183.1	grey
ENSG00000183726.10	black
ENSG00000188672.17	grey
ENSG00000204178.9	grey
ENSG00000157978.11	blue
ENSG00000117643.14	darkred
ENSG00000162430.16	darkred
ENSG00000228172.5	grey
ENSG00000117640.17	turquoise
ENSG00000127423.10	tan
ENSG00000182749.5	magenta
ENSG00000117632.21	lightcyan
ENSG00000158006.13	midnightblue
ENSG00000158008.9	turquoise
ENSG00000175087.9	black
ENSG00000197245.5	grey
ENSG00000142684.8	turquoise
ENSG00000142675.17	green
ENSG00000236155.6	grey
ENSG00000130695.13	blue
ENSG00000142669.14	turquoise
ENSG00000158062.20	magenta
ENSG00000169442.8	lightcyan
ENSG00000117682.16	turquoise
ENSG00000225891.1	blue
ENSG00000198830.10	yellow
ENSG00000117676.13	blue
ENSG00000117713.18	green
ENSG00000060642.10	grey
ENSG00000204160.11	turquoise
ENSG00000142751.14	grey
ENSG00000198746.12	green
ENSG00000090273.13	grey
ENSG00000253368.3	cyan
ENSG00000158246.7	saddlebrown
ENSG00000090020.10	turquoise
ENSG00000214973.3	grey
ENSG00000142784.15	turquoise
ENSG00000243659.1	greenyellow
ENSG00000186501.14	turquoise
ENSG00000241547.1	grey
ENSG00000142765.17	magenta
ENSG00000142733.14	royalblue
ENSG00000181773.6	grey
ENSG00000158195.10	blue
ENSG00000237429.1	pink
ENSG00000126705.13	turquoise
ENSG00000000938.12	royalblue
ENSG00000235912.1	grey
ENSG00000126709.14	salmon
ENSG00000009780.15	black
ENSG00000230833.1	grey
ENSG00000117758.13	black
ENSG00000269971.1	grey
ENSG00000270031.1	grey
ENSG00000117751.17	darkturquoise
ENSG00000252947.1	grey
ENSG00000130775.15	blue
ENSG00000117748.9	brown
ENSG00000130768.14	cyan
ENSG00000158156.7	darkred
ENSG00000158161.15	grey
ENSG00000240750.3	grey
ENSG00000228589.3	grey
ENSG00000169403.11	grey60
ENSG00000126698.10	darkgrey
ENSG00000130770.17	greenyellow
ENSG00000270605.1	grey
ENSG00000130766.4	turquoise
ENSG00000130772.13	grey
ENSG00000204138.12	blue
ENSG00000229820.2	grey
ENSG00000180198.15	grey
ENSG00000242125.3	royalblue
ENSG00000200087.1	grey
ENSG00000180098.9	darkturquoise
ENSG00000197989.13	midnightblue
ENSG00000120656.11	midnightblue
ENSG00000229388.1	blue
ENSG00000162419.12	brown
ENSG00000198492.15	red
ENSG00000116329.10	orange
ENSG00000159023.19	lightyellow
ENSG00000253304.1	darkgreen
ENSG00000116350.16	midnightblue
ENSG00000116353.15	turquoise
ENSG00000060656.19	turquoise
ENSG00000186056.9	blue
ENSG00000162511.7	grey60
ENSG00000162512.15	turquoise
ENSG00000134644.15	purple
ENSG00000084628.9	grey
ENSG00000060688.12	blue
ENSG00000229447.2	midnightblue
ENSG00000121766.15	red
ENSG00000229044.1	grey
ENSG00000121769.7	purple
ENSG00000168528.11	magenta
ENSG00000142910.15	saddlebrown
ENSG00000121764.11	turquoise
ENSG00000162517.12	turquoise
ENSG00000084636.17	blue
ENSG00000121753.12	turquoise
ENSG00000134668.12	royalblue
ENSG00000269967.1	midnightblue
ENSG00000184007.18	darkturquoise
ENSG00000121774.17	black
ENSG00000121775.17	turquoise
ENSG00000025800.13	purple
ENSG00000084652.15	darkred
ENSG00000160050.14	turquoise
ENSG00000224066.1	darkred
ENSG00000160051.11	turquoise
ENSG00000160055.19	darkred
ENSG00000084623.11	grey
ENSG00000220785.7	green
ENSG00000182866.16	grey
ENSG00000116478.11	darkorange
ENSG00000175130.6	blue
ENSG00000162526.6	blue
ENSG00000225828.1	green
ENSG00000160058.18	turquoise
ENSG00000273274.1	tan
ENSG00000160062.14	black
ENSG00000176261.15	black
ENSG00000162521.18	yellow
ENSG00000162520.14	darkorange
ENSG00000162522.10	steelblue
ENSG00000134684.10	skyblue
ENSG00000116497.17	blue
ENSG00000160097.15	grey
ENSG00000121905.9	pink
ENSG00000121900.18	green
ENSG00000116514.16	tan
ENSG00000004455.16	midnightblue
ENSG00000142920.16	green
ENSG00000278997.1	blue
ENSG00000116525.13	green
ENSG00000279179.1	green
ENSG00000160094.14	green
ENSG00000270115.1	grey
ENSG00000134686.17	darkred
ENSG00000222112.1	grey
ENSG00000121903.14	blue
ENSG00000121904.17	turquoise
ENSG00000142698.14	grey
ENSG00000163866.8	purple
ENSG00000189280.3	salmon
ENSG00000187513.8	royalblue
ENSG00000116544.11	turquoise
ENSG00000241014.1	grey
ENSG00000163867.16	black
ENSG00000197056.9	lightyellow
ENSG00000116560.10	yellow
ENSG00000146463.11	darkgrey
ENSG00000229994.1	grey
ENSG00000142687.17	turquoise
ENSG00000020129.15	pink
ENSG00000116819.6	grey
ENSG00000126067.11	purple
ENSG00000142686.7	purple
ENSG00000092853.13	salmon
ENSG00000134698.10	yellow
ENSG00000092847.11	turquoise
ENSG00000126070.19	darkturquoise
ENSG00000232862.5	magenta
ENSG00000092850.11	magenta
ENSG00000116863.10	darkred
ENSG00000171812.11	darkgreen
ENSG00000054116.11	grey
ENSG00000116871.15	green
ENSG00000054118.13	grey
ENSG00000214193.9	cyan
ENSG00000142694.6	saddlebrown
ENSG00000116883.8	cyan
ENSG00000196182.10	turquoise
ENSG00000181817.5	turquoise
ENSG00000116885.18	magenta
ENSG00000201448.1	red
ENSG00000116898.11	grey
ENSG00000119535.17	grey60
ENSG00000163873.9	lightcyan
ENSG00000233621.1	blue
ENSG00000163874.9	royalblue
ENSG00000163875.15	greenyellow
ENSG00000263675.1	grey
ENSG00000163877.9	red
ENSG00000163879.10	magenta
ENSG00000134697.12	yellow
ENSG00000116922.14	red
ENSG00000134690.10	blue
ENSG00000183317.16	cyan
ENSG00000185090.14	purple
ENSG00000196449.3	grey
ENSG00000197982.13	grey
ENSG00000188786.9	blue
ENSG00000204084.12	grey
ENSG00000183431.11	red
ENSG00000183386.9	grey
ENSG00000183520.11	red
ENSG00000185668.7	pink
ENSG00000224592.5	skyblue
ENSG00000275350.1	pink
ENSG00000116954.7	black
ENSG00000228436.2	green
ENSG00000214114.8	magenta
ENSG00000158315.10	blue
ENSG00000174574.15	red
ENSG00000168653.10	greenyellow
ENSG00000127603.23	blue
ENSG00000270040.1	black
ENSG00000183682.7	turquoise
ENSG00000237624.1	grey
ENSG00000182109.7	green
ENSG00000243970.1	grey
ENSG00000090621.13	grey
ENSG00000201457.1	grey
ENSG00000163909.7	grey
ENSG00000116981.3	turquoise
ENSG00000116983.12	purple
ENSG00000084072.16	grey
ENSG00000116985.11	blue
ENSG00000198754.5	cyan
ENSG00000043514.15	red
ENSG00000202222.1	grey
ENSG00000116990.10	salmon
ENSG00000168389.17	grey
ENSG00000228477.1	grey
ENSG00000131236.16	darkturquoise
ENSG00000131238.16	red
ENSG00000117000.8	black
ENSG00000259943.1	darkgrey
ENSG00000084073.8	yellow
ENSG00000049089.13	blue
ENSG00000084070.11	purple
ENSG00000187801.14	skyblue
ENSG00000260920.2	purple
ENSG00000279667.1	pink
ENSG00000187815.9	darkturquoise
ENSG00000238287.1	grey
ENSG00000164002.11	greenyellow
ENSG00000117010.15	midnightblue
ENSG00000117016.9	lightcyan
ENSG00000272145.1	blue
ENSG00000066136.20	darkred
ENSG00000117013.14	steelblue
ENSG00000179862.6	steelblue
ENSG00000171793.13	brown
ENSG00000281207.1	grey
ENSG00000171790.15	grey
ENSG00000010803.16	turquoise
ENSG00000204060.6	turquoise
ENSG00000127124.14	turquoise
ENSG00000198815.8	brown
ENSG00000177181.14	purple
ENSG00000066185.12	magenta
ENSG00000127125.8	yellow
ENSG00000186409.14	magenta
ENSG00000230116.1	magenta
ENSG00000236876.3	black
ENSG00000171960.10	purple
ENSG00000234917.2	greenyellow
ENSG00000065978.18	lightgreen
ENSG00000164007.10	darkgreen
ENSG00000117385.15	grey
ENSG00000164008.14	red
ENSG00000274386.5	grey
ENSG00000177868.11	grey
ENSG00000164010.13	midnightblue
ENSG00000228192.7	lightgreen
ENSG00000164011.17	midnightblue
ENSG00000225099.1	grey
ENSG00000117394.19	royalblue
ENSG00000227533.5	magenta
ENSG00000186973.10	magenta
ENSG00000117395.11	greenyellow
ENSG00000243710.7	magenta
ENSG00000179178.10	blue
ENSG00000066056.13	lightgreen
ENSG00000234694.1	blue
ENSG00000117399.13	blue
ENSG00000066322.13	blue
ENSG00000159479.16	pink
ENSG00000198198.14	green
ENSG00000178922.16	blue
ENSG00000229348.1	grey
ENSG00000142949.16	steelblue
ENSG00000066135.12	turquoise
ENSG00000126091.19	turquoise
ENSG00000233674.2	grey
ENSG00000117407.16	grey
ENSG00000237950.1	blue
ENSG00000117408.10	green
ENSG00000132768.13	turquoise
ENSG00000117410.13	grey
ENSG00000117411.16	turquoise
ENSG00000159214.12	steelblue
ENSG00000196517.11	blue
ENSG00000230615.6	blue
ENSG00000178028.13	turquoise
ENSG00000117419.14	turquoise
ENSG00000233602.1	green
ENSG00000187147.17	blue
ENSG00000126106.13	pink
ENSG00000198520.10	magenta
ENSG00000199377.1	black
ENSG00000200169.1	yellow
ENSG00000142945.12	darkgreen
ENSG00000142937.11	grey60
ENSG00000200913.1	grey
ENSG00000142959.4	magenta
ENSG00000173846.12	royalblue
ENSG00000222009.8	darkgreen
ENSG00000117425.13	turquoise
ENSG00000070785.16	red
ENSG00000126107.14	green
ENSG00000126088.13	grey
ENSG00000162415.6	turquoise
ENSG00000281912.1	blue
ENSG00000186603.5	grey
ENSG00000132781.17	green
ENSG00000132773.11	grey
ENSG00000070759.16	blue
ENSG00000280670.2	darkorange
ENSG00000132763.14	grey
ENSG00000117450.13	yellow
ENSG00000117448.13	lightgreen
ENSG00000132780.16	blue
ENSG00000159588.14	blue
ENSG00000159592.10	midnightblue
ENSG00000225447.1	midnightblue
ENSG00000234329.1	midnightblue
ENSG00000159596.6	grey
ENSG00000197429.10	yellow
ENSG00000230896.1	grey
ENSG00000086015.20	turquoise
ENSG00000117461.14	grey
ENSG00000117472.9	lightgreen
ENSG00000085998.13	green
ENSG00000171357.5	green
ENSG00000085999.11	turquoise
ENSG00000132128.16	turquoise
ENSG00000173660.11	red
ENSG00000117481.10	blue
ENSG00000117480.15	green
ENSG00000232022.7	grey
ENSG00000282881.1	cyan
ENSG00000162456.9	skyblue
ENSG00000079277.19	grey
ENSG00000142961.14	royalblue
ENSG00000123472.12	greenyellow
ENSG00000233647.2	grey
ENSG00000159658.10	midnightblue
ENSG00000186377.7	tan
ENSG00000186160.4	tan
ENSG00000225506.2	purple
ENSG00000162367.11	grey60
ENSG00000123473.15	greenyellow
ENSG00000162368.13	yellow
ENSG00000242267.6	grey
ENSG00000272491.1	blue
ENSG00000132122.11	midnightblue
ENSG00000224986.2	blue
ENSG00000235105.1	brown
ENSG00000186094.16	purple
ENSG00000162373.12	lightcyan
ENSG00000225623.1	grey
ENSG00000237478.2	turquoise
ENSG00000162374.16	tan
ENSG00000142700.11	blue
ENSG00000185104.19	darkgrey
ENSG00000123080.10	midnightblue
ENSG00000203356.2	grey
ENSG00000123091.4	red
ENSG00000085831.15	cyan
ENSG00000085832.16	red
ENSG00000117859.18	midnightblue
ENSG00000078618.20	black
ENSG00000266993.3	midnightblue
ENSG00000169213.6	tan
ENSG00000117862.11	black
ENSG00000198841.3	brown
ENSG00000134717.17	red
ENSG00000157077.14	greenyellow
ENSG00000224255.2	grey
ENSG00000213735.2	grey
ENSG00000154222.14	green
ENSG00000085840.12	grey
ENSG00000134748.12	yellow
ENSG00000134744.13	darkgrey
ENSG00000116157.5	darkgreen
ENSG00000182183.14	grey60
ENSG00000162377.5	greenyellow
ENSG00000162378.12	greenyellow
ENSG00000228929.1	yellow
ENSG00000121310.16	darkgreen
ENSG00000116171.16	yellow
ENSG00000236360.2	grey
ENSG00000174348.13	saddlebrown
ENSG00000162383.11	grey
ENSG00000157184.6	lightgreen
ENSG00000236723.2	grey
ENSG00000162384.13	blue
ENSG00000162385.10	yellow
ENSG00000226754.1	blue
ENSG00000157193.15	tan
ENSG00000225675.2	tan
ENSG00000174332.5	turquoise
ENSG00000058804.11	black
ENSG00000058799.13	grey
ENSG00000081870.11	yellow
ENSG00000116212.14	grey
ENSG00000116209.11	lightyellow
ENSG00000280378.1	blue
ENSG00000116205.11	midnightblue
ENSG00000215883.10	grey
ENSG00000116221.15	turquoise
ENSG00000157216.15	cyan
ENSG00000162390.17	magenta
ENSG00000184313.19	magenta
ENSG00000271723.5	grey
ENSG00000243725.6	grey
ENSG00000162396.5	darkred
ENSG00000006555.10	cyan
ENSG00000116133.11	pink
ENSG00000143001.4	grey
ENSG00000169174.10	cyan
ENSG00000162402.13	darkgrey
ENSG00000234810.2	darkorange
ENSG00000162407.8	white
ENSG00000162409.10	red
ENSG00000187889.12	darkgreen
ENSG00000173406.15	brown
ENSG00000236888.1	brown
ENSG00000229887.4	pink
ENSG00000223416.3	pink
ENSG00000233216.1	pink
ENSG00000162600.11	midnightblue
ENSG00000185839.3	grey
ENSG00000162601.9	black
ENSG00000283445.1	orange
ENSG00000177606.6	grey
ENSG00000234807.5	green
ENSG00000232453.6	grey
ENSG00000237352.3	orange
ENSG00000172456.17	lightyellow
ENSG00000134709.10	red
ENSG00000134716.9	blue
ENSG00000162598.13	magenta
ENSG00000226476.3	white
ENSG00000231252.2	white
ENSG00000162599.15	darkorange
ENSG00000237928.5	darkorange
ENSG00000270742.1	darkorange
ENSG00000162604.12	yellow
ENSG00000271200.1	grey
ENSG00000132849.19	darkgreen
ENSG00000132854.18	blue
ENSG00000162607.12	yellow
ENSG00000116641.17	white
ENSG00000213703.2	grey
ENSG00000235545.1	white
ENSG00000125703.14	darkturquoise
ENSG00000088035.15	yellow
ENSG00000142856.16	grey
ENSG00000203965.12	red
ENSG00000116652.6	magenta
ENSG00000079739.15	darkgreen
ENSG00000185483.11	lightgreen
ENSG00000158966.13	salmon
ENSG00000162437.14	brown
ENSG00000162434.11	salmon
ENSG00000226891.7	brown
ENSG00000185031.6	grey
ENSG00000272506.1	grey
ENSG00000212257.1	grey
ENSG00000265996.1	blue
ENSG00000231485.1	grey
ENSG00000162433.14	brown
ENSG00000116675.15	greenyellow
ENSG00000213625.8	lightyellow
ENSG00000116678.18	darkgreen
ENSG00000184588.17	blue
ENSG00000118473.21	brown
ENSG00000264720.3	red
ENSG00000152760.9	magenta
ENSG00000152763.16	magenta
ENSG00000198160.14	yellow
ENSG00000116704.7	lightyellow
ENSG00000203963.11	magenta
ENSG00000275678.1	magenta
ENSG00000081985.10	brown
ENSG00000142864.14	yellow
ENSG00000116717.11	royalblue
ENSG00000172380.5	darkorange
ENSG00000232284.7	grey
ENSG00000162595.5	tan
ENSG00000116729.13	lightgreen
ENSG00000234383.1	darkgreen
ENSG00000116745.6	magenta
ENSG00000024526.16	red
ENSG00000033122.18	brown
ENSG00000240692.3	pink
ENSG00000229359.2	pink
ENSG00000237919.5	white
ENSG00000066557.5	black
ENSG00000116754.13	yellow
ENSG00000118454.12	darkgrey
ENSG00000197568.13	grey
ENSG00000116761.11	grey
ENSG00000050628.20	tan
ENSG00000269933.1	tan
ENSG00000132485.13	black
ENSG00000207721.1	black
ENSG00000229956.10	midnightblue
ENSG00000172260.14	greenyellow
ENSG00000228853.1	purple
ENSG00000162620.15	lightyellow
ENSG00000254685.6	yellow
ENSG00000259030.6	darkturquoise
ENSG00000116783.14	black
ENSG00000162621.6	orange
ENSG00000178965.13	brown
ENSG00000272864.1	grey
ENSG00000116791.13	lightyellow
ENSG00000162623.15	black
ENSG00000137968.16	greenyellow
ENSG00000252338.1	purple
ENSG00000117054.13	lightyellow
ENSG00000137955.15	yellow
ENSG00000057468.6	grey
ENSG00000184005.10	lightyellow
ENSG00000226415.1	purple
ENSG00000117069.14	brown
ENSG00000230498.1	brown
ENSG00000142892.14	yellow
ENSG00000226084.5	yellow
ENSG00000154027.18	brown
ENSG00000251767.1	brown
ENSG00000036549.12	darkturquoise
ENSG00000077254.14	red
ENSG00000180488.14	black
ENSG00000219201.4	grey
ENSG00000235613.2	darkgrey
ENSG00000232015.2	grey
ENSG00000162614.18	saddlebrown
ENSG00000162613.16	yellow
ENSG00000162616.8	black
ENSG00000137960.5	salmon
ENSG00000122420.9	salmon
ENSG00000137959.15	midnightblue
ENSG00000137965.10	yellow
ENSG00000162618.12	royalblue
ENSG00000117114.19	lightcyan
ENSG00000227288.3	turquoise
ENSG00000227960.1	tan
ENSG00000215875.4	tan
ENSG00000233008.5	lightcyan
ENSG00000137941.16	darkturquoise
ENSG00000233061.1	blue
ENSG00000271576.1	grey
ENSG00000142875.19	greenyellow
ENSG00000213540.3	blue
ENSG00000203943.8	darkturquoise
ENSG00000117133.10	yellow
ENSG00000174021.10	lightgreen
ENSG00000122432.16	grey
ENSG00000117151.12	lightyellow
ENSG00000117155.16	red
ENSG00000171517.5	salmon
ENSG00000153898.12	grey
ENSG00000162643.12	magenta
ENSG00000055732.12	salmon
ENSG00000280099.1	salmon
ENSG00000097096.8	salmon
ENSG00000162642.13	brown
ENSG00000142867.12	lightyellow
ENSG00000153904.18	brown
ENSG00000282057.1	skyblue
ENSG00000142871.16	royalblue
ENSG00000117174.10	yellow
ENSG00000171502.14	skyblue
ENSG00000122417.15	black
ENSG00000137975.7	blue
ENSG00000016602.9	blue
ENSG00000261737.1	greenyellow
ENSG00000097033.14	yellow
ENSG00000183291.15	lightyellow
ENSG00000153936.16	red
ENSG00000225568.1	grey
ENSG00000267272.5	tan
ENSG00000143013.12	skyblue
ENSG00000279778.1	skyblue
ENSG00000224235.1	skyblue
ENSG00000237505.6	red
ENSG00000065243.19	yellow
ENSG00000207234.1	grey
ENSG00000241975.1	grey
ENSG00000137947.11	red
ENSG00000137944.16	red
ENSG00000213516.9	darkturquoise
ENSG00000117226.11	darkorange
ENSG00000117228.9	royalblue
ENSG00000234518.2	grey
ENSG00000162645.12	royalblue
ENSG00000162654.8	midnightblue
ENSG00000154451.14	lightgreen
ENSG00000225492.6	lightgreen
ENSG00000197147.12	brown
ENSG00000231999.6	blue
ENSG00000230735.1	midnightblue
ENSG00000171488.14	lightyellow
ENSG00000171492.14	blue
ENSG00000272672.1	grey
ENSG00000228175.3	salmon
ENSG00000162664.16	yellow
ENSG00000233593.8	grey
ENSG00000232882.1	darkgreen
ENSG00000122482.20	darkturquoise
ENSG00000162669.15	white
ENSG00000097046.12	tan
ENSG00000069702.10	darkorange
ENSG00000172031.6	lightcyan
ENSG00000189195.10	lightcyan
ENSG00000233401.1	blue
ENSG00000273487.1	lightcyan
ENSG00000174842.16	black
ENSG00000122484.8	greenyellow
ENSG00000067208.14	yellow
ENSG00000223787.2	grey
ENSG00000229992.1	blue
ENSG00000122406.12	lightyellow
ENSG00000154511.11	black
ENSG00000207523.1	red
ENSG00000143033.17	black
ENSG00000117500.12	lightyellow
ENSG00000122483.17	darkgrey
ENSG00000223745.7	midnightblue
ENSG00000117505.12	yellow
ENSG00000137942.16	lightcyan
ENSG00000137936.16	lightgreen
ENSG00000260464.1	tan
ENSG00000067334.13	black
ENSG00000023909.9	black
ENSG00000198691.11	darkgreen
ENSG00000137962.12	saddlebrown
ENSG00000117528.11	yellow
ENSG00000117525.13	darkorange
ENSG00000224081.8	royalblue
ENSG00000143036.16	darkorange
ENSG00000117519.15	darkorange
ENSG00000235501.5	yellow
ENSG00000172339.9	brown
ENSG00000152078.9	black
ENSG00000271092.5	yellow
ENSG00000231992.1	lightcyan
ENSG00000226026.5	blue
ENSG00000122481.16	yellow
ENSG00000228971.2	greenyellow
ENSG00000228502.1	grey
ENSG00000137970.7	grey60
ENSG00000117569.18	black
ENSG00000188641.12	darkgrey
ENSG00000232542.1	blue
ENSG00000269998.1	orange
ENSG00000259946.1	orange
ENSG00000225206.7	orange
ENSG00000226053.1	orange
ENSG00000162627.16	yellow
ENSG00000117598.11	brown
ENSG00000232825.1	purple
ENSG00000227034.1	purple
ENSG00000117600.12	brown
ENSG00000099260.10	magenta
ENSG00000223656.1	pink
ENSG00000156869.12	lightyellow
ENSG00000162688.16	yellow
ENSG00000228084.1	grey
ENSG00000117620.13	yellow
ENSG00000156875.13	yellow
ENSG00000156876.9	darkturquoise
ENSG00000122435.9	midnightblue
ENSG00000122477.12	lightcyan
ENSG00000137992.14	red
ENSG00000224616.1	midnightblue
ENSG00000137996.12	red
ENSG00000207750.1	yellow
ENSG00000079335.18	darkorange
ENSG00000234332.1	red
ENSG00000181656.6	greenyellow
ENSG00000162692.10	saddlebrown
ENSG00000162694.13	black
ENSG00000162695.11	lightyellow
ENSG00000117543.20	lightyellow
ENSG00000233184.6	magenta
ENSG00000225938.1	grey
ENSG00000170989.8	white
ENSG00000183298.5	grey
ENSG00000118733.16	tan
ENSG00000060718.19	grey
ENSG00000224613.6	tan
ENSG00000185946.15	darkgrey
ENSG00000240038.6	darkgrey
ENSG00000243480.7	brown
ENSG00000174876.16	grey
ENSG00000227850.1	yellow
ENSG00000232952.1	red
ENSG00000198890.7	grey
ENSG00000162631.18	lightcyan
ENSG00000224550.1	grey
ENSG00000134215.15	darkgreen
ENSG00000085491.15	yellow
ENSG00000162636.15	greenyellow
ENSG00000162639.15	greenyellow
ENSG00000134186.11	yellow
ENSG00000143107.8	grey
ENSG00000116266.10	darkturquoise
ENSG00000162641.18	grey
ENSG00000121957.12	darkturquoise
ENSG00000121940.15	darkturquoise
ENSG00000085433.15	greenyellow
ENSG00000237349.1	grey
ENSG00000244716.3	grey60
ENSG00000197780.9	black
ENSG00000273382.1	grey
ENSG00000215717.5	black
ENSG00000179902.12	magenta
ENSG00000116299.16	orange
ENSG00000031698.12	purple
ENSG00000143126.7	pink
ENSG00000134222.16	pink
ENSG00000221986.6	pink
ENSG00000134243.11	brown
ENSG00000143106.12	brown
ENSG00000143028.8	darkred
ENSG00000162650.16	pink
ENSG00000174151.14	turquoise
ENSG00000181754.6	purple
ENSG00000156097.12	purple
ENSG00000065135.9	lightyellow
ENSG00000116337.15	turquoise
ENSG00000168765.15	darkred
ENSG00000213366.12	grey
ENSG00000134184.12	grey
ENSG00000134201.10	grey
ENSG00000134202.10	darkgreen
ENSG00000184371.13	lightgreen
ENSG00000168710.17	darkorange
ENSG00000143093.14	turquoise
ENSG00000258634.3	blue
ENSG00000197106.6	purple
ENSG00000224965.1	salmon
ENSG00000116396.14	turquoise
ENSG00000227963.1	grey
ENSG00000162775.14	grey
ENSG00000224699.8	salmon
ENSG00000168679.17	darkgreen
ENSG00000273373.1	salmon
ENSG00000134248.13	yellow
ENSG00000177301.13	purple
ENSG00000259834.1	orange
ENSG00000177272.8	orange
ENSG00000143119.12	grey60
ENSG00000261654.1	red
ENSG00000121931.15	black
ENSG00000156171.14	lightyellow
ENSG00000134255.13	yellow
ENSG00000162777.16	royalblue
ENSG00000064886.13	darkorange
ENSG00000173947.13	magenta
ENSG00000085465.12	purple
ENSG00000260948.1	brown
ENSG00000243960.1	brown
ENSG00000116455.13	brown
ENSG00000116459.10	red
ENSG00000143110.11	grey60
ENSG00000121933.18	grey60
ENSG00000282608.1	grey60
ENSG00000116473.14	darkturquoise
ENSG00000197852.9	pink
ENSG00000227811.2	skyblue
ENSG00000064703.11	skyblue
ENSG00000171385.9	purple
ENSG00000232558.1	turquoise
ENSG00000231437.3	purple
ENSG00000231246.1	grey
ENSG00000143079.14	midnightblue
ENSG00000134245.17	grey
ENSG00000273483.1	grey
ENSG00000007341.18	yellow
ENSG00000116489.12	yellow
ENSG00000155363.18	darkred
ENSG00000155366.16	royalblue
ENSG00000155367.15	cyan
ENSG00000224167.1	grey
ENSG00000155380.11	midnightblue
ENSG00000226419.7	grey
ENSG00000238198.1	grey
ENSG00000198799.11	blue
ENSG00000081026.18	tan
ENSG00000232499.2	grey
ENSG00000116793.15	orange
ENSG00000232450.1	grey
ENSG00000081019.13	black
ENSG00000134242.15	royalblue
ENSG00000188761.11	greenyellow
ENSG00000134262.12	purple
ENSG00000118655.4	grey
ENSG00000235527.6	midnightblue
ENSG00000163349.21	magenta
ENSG00000116774.11	grey60
ENSG00000134207.14	orange
ENSG00000197323.11	brown
ENSG00000116752.5	red
ENSG00000175984.14	salmon
ENSG00000213281.4	yellow
ENSG00000009307.15	yellow
ENSG00000052723.11	yellow
ENSG00000134198.9	grey
ENSG00000233730.1	magenta
ENSG00000134259.3	grey
ENSG00000173218.14	magenta
ENSG00000118729.11	saddlebrown
ENSG00000177551.5	brown
ENSG00000163393.12	darkturquoise
ENSG00000173212.4	grey
ENSG00000163399.15	salmon
ENSG00000203865.9	blue
ENSG00000116815.15	lightyellow
ENSG00000177173.5	lightgreen
ENSG00000143061.17	grey
ENSG00000134247.9	grey
ENSG00000134256.12	grey
ENSG00000116830.11	blue
ENSG00000134253.9	steelblue
ENSG00000198162.12	darkgrey
ENSG00000279513.1	red
ENSG00000183508.4	darkgreen
ENSG00000196505.10	black
ENSG00000065183.15	brown
ENSG00000155761.13	magenta
ENSG00000092607.13	royalblue
ENSG00000116874.11	lightyellow
ENSG00000231365.5	magenta
ENSG00000232780.2	tan
ENSG00000235595.1	cyan
ENSG00000226443.3	turquoise
ENSG00000239873.2	cyan
ENSG00000240244.3	cyan
ENSG00000260941.1	orange
ENSG00000143067.4	orange
ENSG00000092621.11	darkorange
ENSG00000261662.1	grey
ENSG00000134250.18	darkorange
ENSG00000265808.3	black
ENSG00000274642.1	grey
ENSG00000223804.5	blue
ENSG00000270231.3	grey
ENSG00000275131.2	grey
ENSG00000273136.6	grey
ENSG00000275538.1	grey
ENSG00000226067.6	grey
ENSG00000198019.12	grey60
ENSG00000234998.1	grey
ENSG00000223345.3	grey
ENSG00000188610.12	grey
ENSG00000171943.11	darkturquoise
ENSG00000227082.1	brown
ENSG00000231429.2	brown
ENSG00000272583.1	grey
ENSG00000231752.5	grey
ENSG00000277702.1	purple
ENSG00000206737.1	grey60
ENSG00000265531.3	grey60
ENSG00000240929.2	grey
ENSG00000270872.2	grey
ENSG00000207205.1	grey
ENSG00000266338.6	pink
ENSG00000277918.1	grey
ENSG00000196369.10	grey
ENSG00000272419.5	grey
ENSG00000223612.3	grey
ENSG00000276216.1	grey
ENSG00000162825.16	grey
ENSG00000270722.1	grey
ENSG00000275064.1	skyblue
ENSG00000272150.5	grey
ENSG00000117262.18	grey
ENSG00000174827.13	darkgreen
ENSG00000265491.4	lightcyan
ENSG00000186141.8	tan
ENSG00000186364.11	turquoise
ENSG00000131788.15	green
ENSG00000198483.12	grey
ENSG00000143127.12	royalblue
ENSG00000131779.10	greenyellow
ENSG00000265241.6	darkgrey
ENSG00000211451.11	purple
ENSG00000271601.3	darkorange
ENSG00000272031.2	turquoise
ENSG00000121851.12	yellow
ENSG00000265972.5	midnightblue
ENSG00000233396.7	grey
ENSG00000271425.6	darkgreen
ENSG00000264343.5	darkorange
ENSG00000277406.1	grey
ENSG00000273768.1	grey
ENSG00000277420.1	grey
ENSG00000276975.2	grey
ENSG00000268043.7	grey
ENSG00000131791.7	black
ENSG00000237188.3	darkturquoise
ENSG00000131781.12	midnightblue
ENSG00000180867.10	lightgreen
ENSG00000226015.2	grey
ENSG00000131778.17	darkturquoise
ENSG00000116128.10	pink
ENSG00000162836.11	grey
ENSG00000265107.2	saddlebrown
ENSG00000188092.14	red
ENSG00000206585.1	grey
ENSG00000229828.2	grey
ENSG00000263956.6	grey
ENSG00000227733.9	grey
ENSG00000202408.2	grey
ENSG00000272824.1	black
ENSG00000207340.1	grey
ENSG00000274020.1	grey
ENSG00000231551.7	grey
ENSG00000225871.2	darkorange
ENSG00000280649.1	turquoise
ENSG00000274210.1	grey60
ENSG00000270629.5	darkorange
ENSG00000177144.6	grey
ENSG00000178104.19	grey
ENSG00000269713.7	salmon
ENSG00000274265.4	midnightblue
ENSG00000215861.5	brown
ENSG00000274423.1	grey
ENSG00000271383.6	darkorange
ENSG00000277147.4	lightcyan
ENSG00000206828.1	grey
ENSG00000150337.13	grey60
ENSG00000203814.6	lightgreen
ENSG00000233030.2	grey
ENSG00000203812.2	lightgreen
ENSG00000261716.1	grey
ENSG00000272993.1	black
ENSG00000203819.6	grey
ENSG00000270276.2	grey
ENSG00000184678.10	lightgreen
ENSG00000184260.5	darkorange
ENSG00000184270.4	grey
ENSG00000178096.8	grey
ENSG00000159164.9	purple
ENSG00000143368.9	darkred
ENSG00000014914.19	royalblue
ENSG00000264522.5	blue
ENSG00000136631.12	red
ENSG00000023902.13	turquoise
ENSG00000143401.14	black
ENSG00000118298.10	blue
ENSG00000117362.12	blue
ENSG00000118292.8	yellow
ENSG00000159208.15	grey
ENSG00000266472.5	greenyellow
ENSG00000117360.12	midnightblue
ENSG00000163125.15	purple
ENSG00000143374.15	steelblue
ENSG00000143369.14	steelblue
ENSG00000228126.1	grey
ENSG00000237781.3	grey
ENSG00000143382.14	royalblue
ENSG00000203804.4	grey
ENSG00000277452.1	grey
ENSG00000274963.1	grey
ENSG00000143384.12	royalblue
ENSG00000143420.17	tan
ENSG00000143457.10	grey
ENSG00000143452.15	greenyellow
ENSG00000163131.10	grey60
ENSG00000143387.12	darkgreen
ENSG00000143437.20	midnightblue
ENSG00000143379.12	green
ENSG00000143418.19	blue
ENSG00000143409.15	blue
ENSG00000143363.15	grey
ENSG00000163141.18	grey
ENSG00000143443.9	magenta
ENSG00000197622.12	midnightblue
ENSG00000213190.3	greenyellow
ENSG00000143458.11	midnightblue
ENSG00000261168.1	grey
ENSG00000143434.15	steelblue
ENSG00000163154.5	grey60
ENSG00000163156.11	blue
ENSG00000163155.11	tan
ENSG00000163159.11	green
ENSG00000143398.19	pink
ENSG00000159352.15	greenyellow
ENSG00000143373.17	green
ENSG00000143393.16	green
ENSG00000143390.17	grey
ENSG00000237976.1	grey
ENSG00000143416.20	darkorange
ENSG00000159377.10	grey
ENSG00000143442.21	green
ENSG00000143375.14	blue
ENSG00000143367.15	lightcyan
ENSG00000223861.1	grey
ENSG00000143376.12	purple
ENSG00000159409.14	turquoise
ENSG00000178796.12	brown
ENSG00000269621.1	pink
ENSG00000143436.10	greenyellow
ENSG00000143450.15	grey
ENSG00000249602.1	turquoise
ENSG00000268288.1	pink
ENSG00000182134.15	purple
ENSG00000203288.3	brown
ENSG00000269489.1	brown
ENSG00000143365.16	magenta
ENSG00000234614.1	tan
ENSG00000159445.12	grey
ENSG00000197747.8	grey
ENSG00000163191.5	royalblue
ENSG00000159450.12	cyan
ENSG00000237975.6	grey
ENSG00000236427.1	grey
ENSG00000163220.10	royalblue
ENSG00000143546.9	royalblue
ENSG00000197956.9	royalblue
ENSG00000196154.11	saddlebrown
ENSG00000196754.10	grey
ENSG00000188643.10	darkorange
ENSG00000189171.14	white
ENSG00000160678.11	grey
ENSG00000272030.1	magenta
ENSG00000160679.12	blue
ENSG00000143553.10	grey
ENSG00000143621.16	lightyellow
ENSG00000169418.9	saddlebrown
ENSG00000143624.13	turquoise
ENSG00000143554.13	grey
ENSG00000143614.9	turquoise
ENSG00000223599.1	grey
ENSG00000198837.9	steelblue
ENSG00000160741.16	green
ENSG00000143570.17	lightgreen
ENSG00000143578.15	lightgreen
ENSG00000143543.14	grey
ENSG00000272654.1	grey
ENSG00000143545.8	royalblue
ENSG00000177954.11	grey60
ENSG00000143552.9	grey
ENSG00000231416.1	grey
ENSG00000143549.19	tan
ENSG00000264384.2	lightcyan
ENSG00000143612.18	yellow
ENSG00000143569.18	turquoise
ENSG00000143575.14	grey
ENSG00000143515.16	darkred
ENSG00000238365.3	turquoise
ENSG00000160712.12	grey60
ENSG00000169291.9	saddlebrown
ENSG00000163239.12	saddlebrown
ENSG00000160714.9	purple
ENSG00000160716.5	turquoise
ENSG00000160710.15	purple
ENSG00000143603.18	white
ENSG00000163344.5	grey
ENSG00000163346.16	darkgreen
ENSG00000163348.3	turquoise
ENSG00000271380.1	grey
ENSG00000160691.18	royalblue
ENSG00000173207.12	lightgreen
ENSG00000160688.18	green
ENSG00000160685.13	blue
ENSG00000163354.14	grey
ENSG00000143537.13	green
ENSG00000243364.7	lightgreen
ENSG00000143590.13	skyblue
ENSG00000169242.11	blue
ENSG00000169241.17	darkred
ENSG00000179085.7	darkred
ENSG00000163463.11	grey
ENSG00000163462.17	turquoise
ENSG00000185499.16	grey
ENSG00000231064.6	magenta
ENSG00000169231.13	pink
ENSG00000173171.14	darkred
ENSG00000236263.1	turquoise
ENSG00000160766.14	turquoise
ENSG00000177628.15	turquoise
ENSG00000160767.20	turquoise
ENSG00000116521.10	green
ENSG00000176444.18	green
ENSG00000143630.9	cyan
ENSG00000160752.14	grey
ENSG00000225855.6	darkorange
ENSG00000160753.15	turquoise
ENSG00000116539.11	orange
ENSG00000227773.1	grey
ENSG00000235919.4	brown
ENSG00000225082.2	pink
ENSG00000125459.14	turquoise
ENSG00000246203.2	grey
ENSG00000163374.19	grey
ENSG00000132676.15	brown
ENSG00000203761.5	green
ENSG00000116580.18	cyan
ENSG00000132718.8	skyblue
ENSG00000143622.10	lightyellow
ENSG00000132680.10	grey
ENSG00000207475.1	grey
ENSG00000116584.17	green
ENSG00000273002.1	blue
ENSG00000163479.13	darkred
ENSG00000160803.7	turquoise
ENSG00000116586.11	grey
ENSG00000254726.2	grey
ENSG00000160789.19	lightgreen
ENSG00000196189.12	cyan
ENSG00000160785.13	purple
ENSG00000160783.19	green
ENSG00000160781.15	blue
ENSG00000198952.8	green
ENSG00000163472.18	blue
ENSG00000198715.11	darkred
ENSG00000163468.14	grey
ENSG00000125462.16	white
ENSG00000207933.3	grey
ENSG00000116604.17	turquoise
ENSG00000206651.1	grey
ENSG00000183856.10	lightcyan
ENSG00000163382.11	darkred
ENSG00000160818.16	greenyellow
ENSG00000280316.1	cyan
ENSG00000272971.1	tan
ENSG00000132702.12	blue
ENSG00000272068.1	grey
ENSG00000132692.18	green
ENSG00000272405.1	grey
ENSG00000132688.10	lightgreen
ENSG00000143320.8	saddlebrown
ENSG00000223356.1	turquoise
ENSG00000143319.16	turquoise
ENSG00000143303.11	blue
ENSG00000143314.12	grey
ENSG00000143321.18	lightgreen
ENSG00000143294.14	turquoise
ENSG00000198400.11	grey
ENSG00000187800.13	saddlebrown
ENSG00000160838.13	magenta
ENSG00000132694.18	turquoise
ENSG00000237842.2	black
ENSG00000117036.11	black
ENSG00000183853.17	saddlebrown
ENSG00000227295.2	black
ENSG00000231434.1	grey
ENSG00000163563.7	grey60
ENSG00000163565.18	royalblue
ENSG00000163568.14	magenta
ENSG00000162706.12	purple
ENSG00000213088.9	turquoise
ENSG00000158716.8	pink
ENSG00000158714.10	royalblue
ENSG00000188004.9	greenyellow
ENSG00000272668.1	grey
ENSG00000213085.9	magenta
ENSG00000158710.14	royalblue
ENSG00000085552.16	grey
ENSG00000177807.7	blue
ENSG00000260766.1	brown
ENSG00000143315.6	midnightblue
ENSG00000162728.4	cyan
ENSG00000162729.13	turquoise
ENSG00000018625.14	white
ENSG00000132681.16	grey
ENSG00000143318.12	lightcyan
ENSG00000227741.1	grey
ENSG00000162734.12	orange
ENSG00000132716.18	blue
ENSG00000224261.2	grey
ENSG00000162735.18	greenyellow
ENSG00000122218.14	grey
ENSG00000235082.2	grey
ENSG00000202078.1	blue
ENSG00000162736.15	blue
ENSG00000171786.5	pink
ENSG00000162738.5	grey
ENSG00000066294.14	grey60
ENSG00000117091.9	royalblue
ENSG00000122223.12	lightcyan
ENSG00000213080.3	tan
ENSG00000158769.17	royalblue
ENSG00000215845.10	greenyellow
ENSG00000158773.14	turquoise
ENSG00000186517.13	grey60
ENSG00000162755.13	lightcyan
ENSG00000143256.4	lightcyan
ENSG00000158793.13	green
ENSG00000158796.16	green
ENSG00000143222.11	grey
ENSG00000143258.15	green
ENSG00000143224.17	green
ENSG00000158850.14	turquoise
ENSG00000158859.9	blue
ENSG00000158864.12	grey
ENSG00000158869.10	grey60
ENSG00000158882.13	purple
ENSG00000248485.1	tan
ENSG00000158887.15	grey
ENSG00000143252.14	red
ENSG00000188931.3	magenta
ENSG00000143226.13	royalblue
ENSG00000173110.7	royalblue
ENSG00000203747.9	grey60
ENSG00000244682.7	lightgreen
ENSG00000225217.1	lightgreen
ENSG00000162747.9	grey
ENSG00000072694.20	lightgreen
ENSG00000162746.14	orange
ENSG00000081721.11	black
ENSG00000118217.5	lightyellow
ENSG00000229808.1	grey
ENSG00000162745.10	grey
ENSG00000198929.12	pink
ENSG00000239887.4	pink
ENSG00000198574.5	skyblue
ENSG00000152332.15	brown
ENSG00000117143.13	red
ENSG00000272574.1	royalblue
ENSG00000162733.16	darkgreen
ENSG00000132196.13	midnightblue
ENSG00000185860.13	magenta
ENSG00000117152.13	lightcyan
ENSG00000143248.12	lightcyan
ENSG00000232995.7	midnightblue
ENSG00000143228.12	darkturquoise
ENSG00000185630.18	skyblue
ENSG00000207082.1	grey
ENSG00000269887.1	grey
ENSG00000271917.1	brown
ENSG00000162761.14	darkgreen
ENSG00000143171.12	grey
ENSG00000143198.12	lightcyan
ENSG00000143149.12	lightyellow
ENSG00000143183.16	lightyellow
ENSG00000224358.1	midnightblue
ENSG00000143179.13	turquoise
ENSG00000188859.6	pink
ENSG00000230898.1	pink
ENSG00000215835.2	green
ENSG00000229588.1	brown
ENSG00000143157.11	blue
ENSG00000152382.5	red
ENSG00000143195.12	orange
ENSG00000143194.12	greenyellow
ENSG00000198842.9	lightcyan
ENSG00000143190.21	darkturquoise
ENSG00000272033.1	red
ENSG00000198821.10	grey
ENSG00000143162.7	yellow
ENSG00000198771.10	grey60
ENSG00000197965.11	darkgreen
ENSG00000143199.17	grey
ENSG00000143158.10	red
ENSG00000143164.15	greenyellow
ENSG00000224837.1	yellow
ENSG00000143147.14	grey
ENSG00000143155.12	red
ENSG00000213064.9	brown
ENSG00000143178.12	magenta
ENSG00000203601.3	grey
ENSG00000143153.12	brown
ENSG00000143156.13	brown
ENSG00000117475.13	black
ENSG00000117477.12	magenta
ENSG00000117479.12	darkgreen
ENSG00000234604.2	darkgreen
ENSG00000213062.4	purple
ENSG00000198734.10	darkgreen
ENSG00000174175.16	darkgreen
ENSG00000000460.16	darkturquoise
ENSG00000188404.8	royalblue
ENSG00000007908.15	royalblue
ENSG00000171806.11	yellow
ENSG00000000457.13	yellow
ENSG00000075945.12	greenyellow
ENSG00000243051.3	greenyellow
ENSG00000120370.12	yellow
ENSG00000116132.11	darkorange
ENSG00000271811.1	darkorange
ENSG00000007933.12	grey
ENSG00000094963.13	saddlebrown
ENSG00000076258.9	midnightblue
ENSG00000117523.15	tan
ENSG00000233328.3	grey
ENSG00000117533.14	red
ENSG00000010165.19	purple
ENSG00000197959.13	red
ENSG00000233540.1	blue
ENSG00000230630.3	saddlebrown
ENSG00000283152.1	blue
ENSG00000135845.9	yellow
ENSG00000094975.13	yellow
ENSG00000120337.8	brown
ENSG00000230849.2	grey
ENSG00000226375.1	grey
ENSG00000117586.10	salmon
ENSG00000231615.2	salmon
ENSG00000203739.3	salmon
ENSG00000117592.8	darkorange
ENSG00000162753.11	magenta
ENSG00000183831.6	salmon
ENSG00000076321.10	salmon
ENSG00000225591.2	grey
ENSG00000120334.15	black
ENSG00000117593.9	darkgreen
ENSG00000270084.1	grey
ENSG00000234741.7	yellow
ENSG00000185278.15	midnightblue
ENSG00000135870.11	yellow
ENSG00000236535.1	grey
ENSG00000152061.23	red
ENSG00000203737.3	grey
ENSG00000237249.1	grey
ENSG00000223525.1	grey
ENSG00000116161.17	red
ENSG00000120333.4	darkturquoise
ENSG00000120332.15	grey
ENSG00000235750.9	royalblue
ENSG00000116147.16	pink
ENSG00000235628.1	pink
ENSG00000227740.1	orange
ENSG00000143207.19	brown
ENSG00000252906.1	grey
ENSG00000236021.1	darkturquoise
ENSG00000227815.2	darkturquoise
ENSG00000116183.10	grey
ENSG00000152092.15	pink
ENSG00000198797.6	tan
ENSG00000227579.5	tan
ENSG00000120341.18	lightcyan
ENSG00000254154.8	tan
ENSG00000242193.9	lightcyan
ENSG00000224687.1	grey
ENSG00000075391.16	skyblue
ENSG00000213058.3	grey
ENSG00000213057.5	turquoise
ENSG00000116191.17	brown
ENSG00000116194.12	white
ENSG00000116199.11	greenyellow
ENSG00000186283.13	grey
ENSG00000143322.19	salmon
ENSG00000057252.12	lightyellow
ENSG00000162779.21	magenta
ENSG00000227141.2	turquoise
ENSG00000162782.15	tan
ENSG00000143340.6	cyan
ENSG00000169905.12	salmon
ENSG00000272906.1	grey
ENSG00000143337.18	lightyellow
ENSG00000135837.15	darkturquoise
ENSG00000235145.2	blue
ENSG00000116260.16	pink
ENSG00000230124.6	orange
ENSG00000143324.13	red
ENSG00000135835.10	darkred
ENSG00000243155.1	turquoise
ENSG00000232586.1	turquoise
ENSG00000135823.13	brown
ENSG00000153029.14	magenta
ENSG00000162783.10	grey
ENSG00000198216.10	pink
ENSG00000273573.1	pink
ENSG00000272880.1	brown
ENSG00000179930.5	grey
ENSG00000135821.17	midnightblue
ENSG00000135828.11	grey
ENSG00000143333.6	royalblue
ENSG00000135824.12	orange
ENSG00000135838.13	darkorange
ENSG00000135829.16	yellow
ENSG00000135862.5	saddlebrown
ENSG00000058085.14	grey
ENSG00000157064.10	purple
ENSG00000116698.20	pink
ENSG00000116701.14	grey60
ENSG00000162704.15	black
ENSG00000143344.15	brown
ENSG00000198756.10	blue
ENSG00000198860.11	darkturquoise
ENSG00000116667.12	skyblue
ENSG00000230470.1	grey
ENSG00000232036.2	turquoise
ENSG00000116406.18	black
ENSG00000135842.16	royalblue
ENSG00000121481.10	brown
ENSG00000121486.11	black
ENSG00000116668.12	yellow
ENSG00000238061.2	blue
ENSG00000279838.1	blue
ENSG00000116679.15	midnightblue
ENSG00000143341.11	saddlebrown
ENSG00000047410.13	yellow
ENSG00000157181.15	yellow
ENSG00000262180.1	grey
ENSG00000229739.2	red
ENSG00000273198.1	purple
ENSG00000228238.1	tan
ENSG00000073756.11	royalblue
ENSG00000116711.9	grey60
ENSG00000162670.10	lightcyan
ENSG00000237457.6	red
ENSG00000150681.9	grey60
ENSG00000090104.11	royalblue
ENSG00000231767.3	yellow
ENSG00000116741.7	grey
ENSG00000234473.1	purple
ENSG00000116750.13	red
ENSG00000116747.12	yellow
ENSG00000272579.1	red
ENSG00000023572.8	red
ENSG00000134371.10	yellow
ENSG00000162630.5	lightcyan
ENSG00000162687.16	salmon
ENSG00000000971.15	saddlebrown
ENSG00000066279.16	grey
ENSG00000177888.7	black
ENSG00000237861.1	grey
ENSG00000134376.14	white
ENSG00000213047.11	red
ENSG00000233040.2	grey
ENSG00000203724.10	grey
ENSG00000143355.15	magenta
ENSG00000151414.14	midnightblue
ENSG00000081237.18	grey60
ENSG00000229989.3	blue
ENSG00000203721.6	blue
ENSG00000162702.7	darkturquoise
ENSG00000118193.11	grey
ENSG00000118197.13	midnightblue
ENSG00000260088.1	grey
ENSG00000118200.14	brown
ENSG00000231333.2	grey
ENSG00000163362.10	grey
ENSG00000116852.14	turquoise
ENSG00000229191.1	grey
ENSG00000081248.10	lightcyan
ENSG00000116857.16	turquoise
ENSG00000163395.16	grey
ENSG00000081277.12	grey
ENSG00000118194.18	salmon
ENSG00000174307.6	blue
ENSG00000159176.13	blue
ENSG00000224536.2	blue
ENSG00000223396.2	blue
ENSG00000134369.15	turquoise
ENSG00000198700.9	purple
ENSG00000198892.6	green
ENSG00000223774.5	blue
ENSG00000163431.12	saddlebrown
ENSG00000134375.10	black
ENSG00000176393.10	darkred
ENSG00000170075.8	green
ENSG00000143862.7	green
ENSG00000143851.15	grey60
ENSG00000243323.5	grey
ENSG00000133067.17	grey
ENSG00000077152.9	greenyellow
ENSG00000077157.21	blue
ENSG00000232626.3	green
ENSG00000236439.4	grey
ENSG00000143858.11	lightcyan
ENSG00000226862.1	grey
ENSG00000117139.16	brown
ENSG00000235449.2	grey
ENSG00000214796.8	cyan
ENSG00000183155.4	tan
ENSG00000117153.15	greenyellow
ENSG00000159346.12	darkred
ENSG00000159348.12	darkred
ENSG00000163444.11	greenyellow
ENSG00000143847.15	turquoise
ENSG00000163485.15	turquoise
ENSG00000133048.12	royalblue
ENSG00000133063.15	grey
ENSG00000159388.5	royalblue
ENSG00000122176.10	saddlebrown
ENSG00000188783.5	saddlebrown
ENSG00000058668.14	tan
ENSG00000221643.1	grey
ENSG00000058673.15	midnightblue
ENSG00000257315.1	midnightblue
ENSG00000182004.12	yellow
ENSG00000143842.14	green
ENSG00000143845.14	darkred
ENSG00000174567.7	lightcyan
ENSG00000143850.13	steelblue
ENSG00000219133.2	grey
ENSG00000158615.8	lightyellow
ENSG00000133056.13	blue
ENSG00000198625.12	midnightblue
ENSG00000170382.11	pink
ENSG00000163531.15	green
ENSG00000229657.2	green
ENSG00000184144.10	blue
ENSG00000174529.7	grey
ENSG00000117222.13	brown
ENSG00000133059.16	brown
ENSG00000133069.15	turquoise
ENSG00000163545.8	lightgreen
ENSG00000162873.14	salmon
ENSG00000281406.1	cyan
ENSG00000117266.15	blue
ENSG00000174514.12	purple
ENSG00000206762.1	turquoise
ENSG00000158711.13	yellow
ENSG00000158715.5	blue
ENSG00000069275.12	black
ENSG00000201944.1	yellow
ENSG00000117280.12	darkorange
ENSG00000133065.10	darkgreen
ENSG00000162877.12	grey
ENSG00000174502.18	blue
ENSG00000276600.4	blue
ENSG00000196550.10	grey
ENSG00000266028.7	turquoise
ENSG00000229509.1	grey
ENSG00000263528.7	grey
ENSG00000266094.7	purple
ENSG00000279946.1	turquoise
ENSG00000143486.15	blue
ENSG00000143479.15	salmon
ENSG00000162889.10	royalblue
ENSG00000224114.1	grey
ENSG00000136634.5	royalblue
ENSG00000123836.14	lightyellow
ENSG00000180667.10	yellow
ENSG00000275392.1	red
ENSG00000196352.14	blue
ENSG00000203710.10	lightgreen
ENSG00000117335.19	lightyellow
ENSG00000234219.1	grey
ENSG00000203709.10	turquoise
ENSG00000174059.16	grey
ENSG00000076356.6	turquoise
ENSG00000008118.9	skyblue
ENSG00000196878.13	turquoise
ENSG00000227591.5	brown
ENSG00000123689.5	grey
ENSG00000117594.9	blue
ENSG00000009790.14	grey60
ENSG00000162757.4	tan
ENSG00000117595.10	magenta
ENSG00000117597.17	greenyellow
ENSG00000143469.17	red
ENSG00000203706.8	blue
ENSG00000082497.11	darkgrey
ENSG00000054392.12	darkgreen
ENSG00000279333.1	grey
ENSG00000143473.11	orange
ENSG00000224668.1	orange
ENSG00000234233.1	orange
ENSG00000117625.13	darkturquoise
ENSG00000082512.14	magenta
ENSG00000153363.12	midnightblue
ENSG00000236809.2	grey
ENSG00000170385.9	lightyellow
ENSG00000117650.12	brown
ENSG00000231057.3	magenta
ENSG00000123684.12	darkturquoise
ENSG00000241395.3	blue
ENSG00000143493.12	black
ENSG00000143476.17	grey
ENSG00000220749.4	grey
ENSG00000066027.11	darkturquoise
ENSG00000230063.1	midnightblue
ENSG00000201544.1	blue
ENSG00000229832.1	midnightblue
ENSG00000065600.12	blue
ENSG00000117691.9	blue
ENSG00000260805.2	blue
ENSG00000162772.16	royalblue
ENSG00000123685.8	grey
ENSG00000117697.14	darkturquoise
ENSG00000203705.10	black
ENSG00000198468.7	grey
ENSG00000162769.12	red
ENSG00000143494.15	purple
ENSG00000174606.13	black
ENSG00000136643.11	red
ENSG00000230461.8	salmon
ENSG00000281664.1	grey
ENSG00000117707.15	salmon
ENSG00000274895.1	grey
ENSG00000143499.13	tan
ENSG00000152104.11	magenta
ENSG00000117724.12	magenta
ENSG00000082482.13	brown
ENSG00000136636.12	yellow
ENSG00000042781.12	salmon
ENSG00000196482.16	lightcyan
ENSG00000092978.10	black
ENSG00000162814.10	magenta
ENSG00000067533.5	black
ENSG00000092969.11	darkorange
ENSG00000228063.1	grey
ENSG00000143353.11	lightyellow
ENSG00000277007.1	grey
ENSG00000215817.5	midnightblue
ENSG00000196660.10	grey
ENSG00000136628.17	black
ENSG00000162813.17	black
ENSG00000067704.9	yellow
ENSG00000118873.15	grey
ENSG00000218283.2	red
ENSG00000213033.4	grey
ENSG00000116141.15	greenyellow
ENSG00000233012.2	cyan
ENSG00000162817.6	tan
ENSG00000117791.15	darkgreen
ENSG00000186205.12	pink
ENSG00000272823.1	salmon
ENSG00000257551.1	salmon
ENSG00000136630.12	royalblue
ENSG00000143507.17	blue
ENSG00000276997.4	grey
ENSG00000143498.17	yellow
ENSG00000225265.1	grey
ENSG00000154305.16	red
ENSG00000272750.1	black
ENSG00000186063.12	yellow
ENSG00000162819.11	yellow
ENSG00000228106.5	grey60
ENSG00000154309.8	darkgreen
ENSG00000187554.11	grey60
ENSG00000143502.14	pink
ENSG00000203697.11	grey
ENSG00000162909.17	darkorange
ENSG00000143514.16	white
ENSG00000272645.3	blue
ENSG00000185495.10	red
ENSG00000278467.1	grey
ENSG00000143756.11	black
ENSG00000143753.12	lightyellow
ENSG00000237101.1	grey
ENSG00000143748.17	yellow
ENSG00000143771.11	black
ENSG00000162923.14	brown
ENSG00000143786.7	brown
ENSG00000229991.1	grey
ENSG00000233384.2	brown
ENSG00000185842.14	brown
ENSG00000143815.14	yellow
ENSG00000154380.17	white
ENSG00000143742.12	black
ENSG00000143819.12	darkred
ENSG00000242861.1	blue
ENSG00000196187.11	blue
[truncated: 20,991 more rows]
