# Supplementary material for: Sex affects transcriptional associations with schizophrenia across the dorsolateral prefrontal cortex, hippocampus, and caudate nucleus
Source: Nat Commun. 2024 May 10;15:3980. doi: 10.1038/s41467-024-48048-z (PMC11087501; doi:10.1038/s41467-024-48048-z)
Supplement: Supplementary file 7 — Data S4 [file 41467_2024_48048_MOESM7_ESM.gz › wgcna_network_analysis/sex_network/dlpfc/GO_analysis_module_lightcyan.txt]

GO:0000737 BP 1.66e-07   4/178     9/29107 D08 DNA catabolic process, endonucleolytic   1773.0, 1775.0, 57109.0, 84893.0 
GO:0005515 MF 1.37e-06 108/178 12418/29107 D02 protein binding                          101.0, 135.0, 842.0, 890.0, 994.0, 1056.0, 1201.0, 1375.0, 1616.0, 1676.0, 1773.0, 2057.0, 2264.0, 2874.0, 3038.0, 3292.0, 3300.0, 3551.0, 3661.0, 4157.0, 4641.0, 5190.0, 5345.0, 5351.0, 5826.0, 5831.0, 5863.0, 5893.0, 7051.0, 7165.0, 7186.0, 7633.0, 7866.0, 8241.0, 8557.0, 8985.0, 9020.0, 9546.0, 9667.0, 9903.0, 9923.0, 9924.0, 10062.0, 10072.0, 10106.0, 10256.0, 10263.0, 10432.0, 10848.0, 11329.0, 22985.0, 25764.0, 25865.0, 25988.0, 51079.0, 51364.0, 51409.0, 51490.0, 51547.0, 51608.0, 54923.0, 54929.0, 54971.0, 55657.0, 55957.0, 56006.0, 57109.0, 57139.0, 64170.0, 64714.0, 64718.0, 79159.0, 79169.0, 79174.0, 80174.0, 80230.0, 83933.0, 84074.0, 84153.0, 84167.0, 84271.0, 84283.0, 84795.0, 84893.0, 84902.0, 90326.0, 90353.0, 114904.0, 115948.0, 124923.0, 126549.0, 129563.0, 140290.0, 140876.0, 146540.0, 147650.0, 147912.0, 150290.0, 162968.0, 200081.0, 201163.0, 201294.0, 246744.0, 283234.0, 339105.0, 342945.0, 373863.0, 387521.0 
