# Supplementary material for: Sex affects transcriptional associations with schizophrenia across the dorsolateral prefrontal cortex, hippocampus, and caudate nucleus
Source: Nat Commun. 2024 May 10;15:3980. doi: 10.1038/s41467-024-48048-z (PMC11087501; doi:10.1038/s41467-024-48048-z)
Supplement: Supplementary file 7 — Data S4 [file 41467_2024_48048_MOESM7_ESM.gz › wgcna_network_analysis/sex_network/dlpfc/modules.csv]

	module
ENSG00000227232.5	grey
ENSG00000278267.1	grey
ENSG00000279457.3	grey
ENSG00000228463.9	grey
ENSG00000236679.2	grey
ENSG00000237094.11	grey
ENSG00000230021.8	grey
ENSG00000225972.1	grey
ENSG00000225630.1	grey
ENSG00000237973.1	grey
ENSG00000278791.1	grey
ENSG00000229344.1	grey
ENSG00000248527.1	grey
ENSG00000198744.5	grey
ENSG00000228327.3	grey
ENSG00000237491.8	grey
ENSG00000230092.7	grey
ENSG00000228794.8	brown
ENSG00000225880.5	grey
ENSG00000223764.2	turquoise
ENSG00000187634.11	turquoise
ENSG00000188976.10	midnightblue
ENSG00000187961.13	blue
ENSG00000272512.1	grey
ENSG00000188290.10	blue
ENSG00000187608.8	grey
ENSG00000188157.13	green
ENSG00000217801.9	blue
ENSG00000131591.17	green
ENSG00000186891.13	grey
ENSG00000078808.16	green
ENSG00000176022.4	blue
ENSG00000160087.20	green
ENSG00000230415.1	green
ENSG00000162572.19	green
ENSG00000131584.18	green
ENSG00000169972.11	green
ENSG00000127054.19	green
ENSG00000240731.1	grey
ENSG00000224051.6	blue
ENSG00000107404.18	green
ENSG00000162576.16	lightgreen
ENSG00000175756.13	blue
ENSG00000221978.11	purple
ENSG00000224870.6	royalblue
ENSG00000242485.5	yellow
ENSG00000272455.1	grey
ENSG00000235098.8	turquoise
ENSG00000205116.3	turquoise
ENSG00000179403.11	turquoise
ENSG00000215915.9	grey
ENSG00000160072.19	green
ENSG00000197785.13	blue
ENSG00000205090.8	blue
ENSG00000160075.11	midnightblue
ENSG00000215014.4	grey
ENSG00000228594.3	blue
ENSG00000272106.1	royalblue
ENSG00000197530.12	green
ENSG00000248333.8	green
ENSG00000189339.11	blue
ENSG00000008128.22	grey
ENSG00000268575.1	grey
ENSG00000215790.6	blue
ENSG00000008130.15	green
ENSG00000078369.17	brown
ENSG00000231050.1	blue
ENSG00000169885.9	blue
ENSG00000178821.12	grey
ENSG00000142609.17	blue
ENSG00000233542.1	blue
ENSG00000187730.7	midnightblue
ENSG00000067606.16	midnightblue
ENSG00000182873.5	green
ENSG00000162585.16	green
ENSG00000157933.9	lightyellow
ENSG00000116151.13	blue
ENSG00000269896.2	blue
ENSG00000272420.1	brown
ENSG00000157916.19	grey
ENSG00000157911.9	royalblue
ENSG00000149527.17	green
ENSG00000157881.13	blue
ENSG00000197921.5	grey
ENSG00000272449.1	grey
ENSG00000238164.6	grey
ENSG00000157873.17	blue
ENSG00000157870.14	blue
ENSG00000215912.12	green
ENSG00000177133.10	darkred
ENSG00000142611.16	lightgreen
ENSG00000279839.1	grey
ENSG00000130762.14	grey
ENSG00000162591.15	grey
ENSG00000238260.1	grey
ENSG00000158109.14	midnightblue
ENSG00000116213.15	green
ENSG00000227372.11	purple
ENSG00000130764.9	midnightblue
ENSG00000116198.12	turquoise
ENSG00000169598.15	green
ENSG00000198912.10	grey
ENSG00000233304.6	grey
ENSG00000196581.10	pink
ENSG00000236948.2	blue
ENSG00000131697.17	blue
ENSG00000069424.14	blue
ENSG00000116254.17	blue
ENSG00000116251.9	red
ENSG00000226944.1	blue
ENSG00000158286.12	blue
ENSG00000116237.15	cyan
ENSG00000158292.6	blue
ENSG00000097021.19	pink
ENSG00000215788.9	blue
ENSG00000171680.20	blue
ENSG00000162408.10	blue
ENSG00000204859.12	green
ENSG00000162413.16	lightcyan
ENSG00000116273.5	grey
ENSG00000041988.15	lightcyan
ENSG00000007923.15	blue
ENSG00000171735.18	brown
ENSG00000237402.1	green
ENSG00000270171.1	turquoise
ENSG00000270035.1	turquoise
ENSG00000269978.1	turquoise
ENSG00000049245.12	turquoise
ENSG00000269925.1	grey
ENSG00000049246.14	turquoise
ENSG00000116288.12	yellow
ENSG00000116285.12	grey
ENSG00000162426.14	blue
ENSG00000142599.17	lightyellow
ENSG00000224315.2	turquoise
ENSG00000222511.2	turquoise
ENSG00000228423.2	turquoise
ENSG00000074800.13	royalblue
ENSG00000236269.1	grey
ENSG00000142583.17	salmon
ENSG00000180758.11	grey
ENSG00000228526.5	grey
ENSG00000281937.1	blue
ENSG00000049239.12	purple
ENSG00000171621.13	turquoise
ENSG00000171612.6	tan
ENSG00000231181.1	grey
ENSG00000188807.12	green
ENSG00000171608.15	blue
ENSG00000171603.16	pink
ENSG00000178585.14	royalblue
ENSG00000162441.11	magenta
ENSG00000173614.13	magenta
ENSG00000202415.1	grey
ENSG00000162444.11	turquoise
ENSG00000130939.18	lightyellow
ENSG00000233623.2	turquoise
ENSG00000054523.17	grey
ENSG00000199562.1	grey
ENSG00000142657.20	grey
ENSG00000175279.21	grey
ENSG00000241563.3	grey
ENSG00000160049.11	lightcyan
ENSG00000142655.12	blue
ENSG00000130940.14	greenyellow
ENSG00000272078.1	blue
ENSG00000120948.15	red
ENSG00000271895.2	grey
ENSG00000116649.9	blue
ENSG00000171824.13	purple
ENSG00000226849.1	grey
ENSG00000198793.12	pink
ENSG00000120942.13	purple
ENSG00000204624.7	green
ENSG00000116661.9	grey60
ENSG00000132879.13	blue
ENSG00000116663.10	midnightblue
ENSG00000116670.14	grey
ENSG00000162490.6	grey
ENSG00000177674.15	turquoise
ENSG00000177000.10	green
ENSG00000011021.21	pink
ENSG00000175206.10	grey
ENSG00000199347.1	grey
ENSG00000116685.15	purple
ENSG00000083444.16	lightcyan
ENSG00000116688.16	midnightblue
ENSG00000116691.10	purple
ENSG00000028137.17	greenyellow
ENSG00000048707.13	brown
ENSG00000239149.1	grey
ENSG00000162496.8	lightgreen
ENSG00000162494.5	brown
ENSG00000162493.16	grey
ENSG00000116731.22	pink
ENSG00000189337.16	lightyellow
ENSG00000175147.11	grey
ENSG00000171729.13	lightgreen
ENSG00000142621.19	grey
ENSG00000228140.1	grey
ENSG00000142634.12	blue
ENSG00000132906.17	lightcyan
ENSG00000116138.12	brown
ENSG00000116771.5	brown
ENSG00000237301.1	blue
ENSG00000197312.11	yellow
ENSG00000116786.11	blue
ENSG00000162461.7	blue
ENSG00000162458.12	grey
ENSG00000233954.6	cyan
ENSG00000179743.4	turquoise
ENSG00000065526.10	lightyellow
ENSG00000116809.11	purple
ENSG00000183888.4	greenyellow
ENSG00000173641.17	grey
ENSG00000185519.8	green
ENSG00000142627.12	greenyellow
ENSG00000142632.16	grey
ENSG00000237276.8	grey
ENSG00000132881.11	blue
ENSG00000037637.10	pink
ENSG00000055070.16	purple
ENSG00000157191.19	turquoise
ENSG00000226029.1	turquoise
ENSG00000080947.14	lightcyan
ENSG00000261135.1	grey
ENSG00000233421.4	grey
ENSG00000219481.10	grey
ENSG00000215908.9	green
ENSG00000186301.8	purple
ENSG00000236698.1	red
ENSG00000058453.16	green
ENSG00000207389.1	grey
ENSG00000186715.10	grey
ENSG00000228549.3	grey
ENSG00000238142.1	grey
ENSG00000207005.1	grey
ENSG00000159363.17	blue
ENSG00000117118.9	yellow
ENSG00000117115.12	turquoise
ENSG00000159339.13	grey
ENSG00000179051.13	blue
ENSG00000074964.16	green
ENSG00000261781.1	grey
ENSG00000117154.11	blue
ENSG00000280222.1	blue
ENSG00000009709.11	brown
ENSG00000159423.16	lightgreen
ENSG00000169991.10	blue
ENSG00000272084.1	blue
ENSG00000127481.14	lightyellow
ENSG00000230424.1	turquoise
ENSG00000127463.13	brown
ENSG00000053372.4	cyan
ENSG00000211454.13	grey
ENSG00000162482.4	grey
ENSG00000053371.12	royalblue
ENSG00000040487.12	green
ENSG00000077549.17	cyan
ENSG00000173436.13	yellow
ENSG00000226396.1	grey
ENSG00000158747.13	blue
ENSG00000158748.3	blue
ENSG00000162542.13	grey
ENSG00000169914.5	brown
ENSG00000127472.10	darkred
ENSG00000225986.1	grey
ENSG00000162543.5	brown
ENSG00000158816.15	blue
ENSG00000236963.6	grey
ENSG00000162545.5	brown
ENSG00000090432.6	grey
ENSG00000183114.7	blue
ENSG00000158828.6	cyan
ENSG00000117242.7	grey
ENSG00000244038.9	grey60
ENSG00000117245.12	blue
ENSG00000189410.11	blue
ENSG00000127483.17	magenta
ENSG00000075151.20	brown
ENSG00000221808.1	grey
ENSG00000233072.1	grey
ENSG00000236073.2	grey
ENSG00000117298.14	lightyellow
ENSG00000227001.3	grey
ENSG00000187952.9	grey
ENSG00000142794.18	grey
ENSG00000162551.13	blue
ENSG00000076864.19	blue
ENSG00000090686.15	black
ENSG00000142798.17	greenyellow
ENSG00000218510.6	grey
ENSG00000070831.15	red
ENSG00000230068.2	grey
ENSG00000271840.1	grey
ENSG00000162552.14	grey
ENSG00000184677.16	lightcyan
ENSG00000237200.1	grey
ENSG00000070886.11	blue
ENSG00000173372.16	salmon
ENSG00000159189.11	salmon
ENSG00000173369.15	salmon
ENSG00000133216.16	green
ENSG00000004487.15	brown
ENSG00000169641.13	brown
ENSG00000179546.4	grey
ENSG00000261326.2	magenta
ENSG00000125944.18	black
ENSG00000125945.14	grey
ENSG00000249087.6	grey
ENSG00000204219.9	grey
ENSG00000088280.18	lightgreen
ENSG00000117318.8	greenyellow
ENSG00000142676.12	turquoise
ENSG00000011007.12	grey
ENSG00000236810.5	grey
ENSG00000057757.9	yellow
ENSG00000011009.10	midnightblue
ENSG00000117308.14	midnightblue
ENSG00000117305.14	turquoise
ENSG00000179163.11	yellow
ENSG00000189266.11	magenta
ENSG00000188529.14	black
ENSG00000185436.11	grey
ENSG00000001460.17	grey
ENSG00000001461.16	turquoise
ENSG00000117602.11	turquoise
ENSG00000184454.6	turquoise
ENSG00000133226.16	turquoise
ENSG00000169504.14	turquoise
ENSG00000117614.9	black
ENSG00000117616.17	grey
ENSG00000261349.1	grey
ENSG00000224183.1	grey
ENSG00000183726.10	black
ENSG00000188672.17	grey
ENSG00000204178.9	yellow
ENSG00000157978.11	turquoise
ENSG00000117643.14	blue
ENSG00000162430.16	green
ENSG00000228172.5	grey
ENSG00000117640.17	blue
ENSG00000127423.10	brown
ENSG00000182749.5	blue
ENSG00000117632.21	yellow
ENSG00000158006.13	turquoise
ENSG00000158008.9	blue
ENSG00000175087.9	yellow
ENSG00000197245.5	grey
ENSG00000142684.8	grey
ENSG00000142675.17	lightcyan
ENSG00000236155.6	grey
ENSG00000130695.13	turquoise
ENSG00000142669.14	grey
ENSG00000158062.20	blue
ENSG00000169442.8	grey
ENSG00000117682.16	midnightblue
ENSG00000225891.1	turquoise
ENSG00000198830.10	magenta
ENSG00000117676.13	turquoise
ENSG00000117713.18	lightyellow
ENSG00000060642.10	grey
ENSG00000204160.11	green
ENSG00000142751.14	greenyellow
ENSG00000198746.12	grey
ENSG00000090273.13	pink
ENSG00000253368.3	brown
ENSG00000090020.10	pink
ENSG00000214973.3	grey
ENSG00000142784.15	green
ENSG00000243659.1	grey
ENSG00000186501.14	royalblue
ENSG00000241547.1	green
ENSG00000142765.17	blue
ENSG00000142733.14	greenyellow
ENSG00000181773.6	grey
ENSG00000158195.10	turquoise
ENSG00000237429.1	grey
ENSG00000126705.13	green
ENSG00000000938.12	greenyellow
ENSG00000235912.1	grey
ENSG00000126709.14	grey
ENSG00000009780.15	black
ENSG00000230833.1	grey
ENSG00000117758.13	red
ENSG00000269971.1	grey
ENSG00000270031.1	grey
ENSG00000117751.17	black
ENSG00000252947.1	grey
ENSG00000130775.15	turquoise
ENSG00000117748.9	red
ENSG00000130768.14	grey
ENSG00000158156.7	purple
ENSG00000158161.15	grey
ENSG00000240750.3	grey
ENSG00000228589.3	grey
ENSG00000169403.11	salmon
ENSG00000126698.10	yellow
ENSG00000130770.17	yellow
ENSG00000270605.1	grey
ENSG00000130766.4	blue
ENSG00000130772.13	grey
ENSG00000204138.12	turquoise
ENSG00000229820.2	grey
ENSG00000180198.15	grey
ENSG00000242125.3	greenyellow
ENSG00000200087.1	grey
ENSG00000180098.9	grey
ENSG00000197989.13	grey
ENSG00000120656.11	grey
ENSG00000229388.1	turquoise
ENSG00000162419.12	grey
ENSG00000198492.15	yellow
ENSG00000116329.10	pink
ENSG00000159023.19	grey
ENSG00000253304.1	grey
ENSG00000116350.16	grey
ENSG00000116353.15	midnightblue
ENSG00000060656.19	green
ENSG00000162510.5	grey
ENSG00000186056.9	turquoise
ENSG00000162511.7	salmon
ENSG00000162512.15	green
ENSG00000134644.15	brown
ENSG00000084628.9	grey
ENSG00000060688.12	turquoise
ENSG00000229447.2	turquoise
ENSG00000121766.15	yellow
ENSG00000229044.1	grey
ENSG00000121769.7	cyan
ENSG00000142910.15	greenyellow
ENSG00000121764.11	blue
ENSG00000162517.12	grey60
ENSG00000084636.17	turquoise
ENSG00000121753.12	blue
ENSG00000266580.1	blue
ENSG00000134668.12	turquoise
ENSG00000269967.1	turquoise
ENSG00000184007.18	turquoise
ENSG00000121774.17	black
ENSG00000121775.17	blue
ENSG00000025800.13	brown
ENSG00000084652.15	lightcyan
ENSG00000160050.14	blue
ENSG00000224066.1	blue
ENSG00000160051.11	blue
ENSG00000160055.19	blue
ENSG00000084623.11	grey
ENSG00000220785.7	purple
ENSG00000116478.11	turquoise
ENSG00000175130.6	turquoise
ENSG00000162526.6	turquoise
ENSG00000225828.1	lightcyan
ENSG00000160058.18	green
ENSG00000273274.1	grey
ENSG00000160062.14	yellow
ENSG00000176261.15	grey
ENSG00000162521.18	red
ENSG00000162520.14	grey
ENSG00000162522.10	blue
ENSG00000134684.10	brown
ENSG00000116497.17	turquoise
ENSG00000160097.15	cyan
ENSG00000121905.9	midnightblue
ENSG00000121900.18	blue
ENSG00000116514.16	brown
ENSG00000004455.16	turquoise
ENSG00000142920.16	purple
ENSG00000278997.1	turquoise
ENSG00000116525.13	turquoise
ENSG00000279179.1	green
ENSG00000160094.14	blue
ENSG00000270115.1	grey
ENSG00000134686.17	purple
ENSG00000222112.1	turquoise
ENSG00000121903.14	grey
ENSG00000121904.17	green
ENSG00000142698.14	grey
ENSG00000163866.8	cyan
ENSG00000189280.3	grey
ENSG00000188910.7	grey
ENSG00000187513.8	greenyellow
ENSG00000116544.11	blue
ENSG00000241014.1	grey
ENSG00000163867.16	black
ENSG00000197056.9	magenta
ENSG00000116560.10	black
ENSG00000146463.11	yellow
ENSG00000229994.1	grey
ENSG00000142687.17	midnightblue
ENSG00000020129.15	pink
ENSG00000239636.1	grey
ENSG00000116819.6	grey
ENSG00000126067.11	cyan
ENSG00000142686.7	cyan
ENSG00000092853.13	brown
ENSG00000134698.10	grey
ENSG00000092847.11	pink
ENSG00000126070.19	magenta
ENSG00000092850.11	grey
ENSG00000116863.10	grey
ENSG00000171812.11	salmon
ENSG00000054116.11	cyan
ENSG00000116871.15	lightyellow
ENSG00000054118.13	grey
ENSG00000214193.9	blue
ENSG00000142694.6	grey
ENSG00000116883.8	blue
ENSG00000196182.10	blue
ENSG00000181817.5	blue
ENSG00000116885.18	cyan
ENSG00000201448.1	yellow
ENSG00000116898.11	cyan
ENSG00000119535.17	salmon
ENSG00000163873.9	pink
ENSG00000223944.1	grey
ENSG00000233621.1	turquoise
ENSG00000163874.9	greenyellow
ENSG00000163875.15	yellow
ENSG00000263675.1	grey
ENSG00000163877.9	red
ENSG00000163879.10	lightgreen
ENSG00000134697.12	red
ENSG00000116922.14	yellow
ENSG00000134690.10	grey
ENSG00000183317.16	blue
ENSG00000185090.14	midnightblue
ENSG00000196449.3	yellow
ENSG00000197982.13	turquoise
ENSG00000188786.9	turquoise
ENSG00000204084.12	grey
ENSG00000183431.11	yellow
ENSG00000183386.9	green
ENSG00000183520.11	red
ENSG00000185668.7	blue
ENSG00000224592.5	blue
ENSG00000116954.7	black
ENSG00000228436.2	lightcyan
ENSG00000214114.8	grey
ENSG00000158315.10	turquoise
ENSG00000174574.15	black
ENSG00000168653.10	cyan
ENSG00000127603.23	turquoise
ENSG00000270040.1	grey
ENSG00000183682.7	green
ENSG00000237624.1	grey
ENSG00000182109.7	lightcyan
ENSG00000243970.1	grey
ENSG00000090621.13	grey
ENSG00000201457.1	grey
ENSG00000163909.7	greenyellow
ENSG00000116981.3	blue
ENSG00000116983.12	brown
ENSG00000084072.16	grey
ENSG00000116985.11	turquoise
ENSG00000198754.5	grey
ENSG00000043514.15	yellow
ENSG00000202222.1	grey
ENSG00000116990.10	grey
ENSG00000168389.17	grey
ENSG00000228477.1	grey
ENSG00000131236.16	grey
ENSG00000131238.16	yellow
ENSG00000117000.8	red
ENSG00000259943.1	red
ENSG00000084073.8	black
ENSG00000049089.13	turquoise
ENSG00000084070.11	cyan
ENSG00000187801.14	brown
ENSG00000260920.2	brown
ENSG00000279667.1	pink
ENSG00000187815.9	grey
ENSG00000238287.1	grey
ENSG00000164002.11	brown
ENSG00000117010.15	turquoise
ENSG00000117016.9	pink
ENSG00000272145.1	turquoise
ENSG00000066136.20	blue
ENSG00000117013.14	blue
ENSG00000179862.6	grey
ENSG00000171793.13	brown
ENSG00000281207.1	green
ENSG00000171790.15	lightcyan
ENSG00000010803.16	blue
ENSG00000235358.1	grey
ENSG00000204060.6	green
ENSG00000127124.14	green
ENSG00000198815.8	brown
ENSG00000177181.14	brown
ENSG00000066185.12	grey
ENSG00000127125.8	red
ENSG00000186409.14	brown
ENSG00000230116.1	grey
ENSG00000236876.3	grey
ENSG00000171960.10	cyan
ENSG00000234917.2	grey
ENSG00000065978.18	turquoise
ENSG00000117385.15	green
ENSG00000164008.14	grey
ENSG00000274386.5	grey
ENSG00000177868.11	grey
ENSG00000164010.13	turquoise
ENSG00000228192.7	turquoise
ENSG00000164011.17	turquoise
ENSG00000225099.1	yellow
ENSG00000117394.19	greenyellow
ENSG00000227533.5	grey
ENSG00000117395.11	yellow
ENSG00000243710.7	brown
ENSG00000179178.10	turquoise
ENSG00000066056.13	grey
ENSG00000117400.15	blue
ENSG00000234694.1	turquoise
ENSG00000117399.13	turquoise
ENSG00000066322.13	turquoise
ENSG00000159479.16	cyan
ENSG00000198198.14	purple
ENSG00000178922.16	purple
ENSG00000229348.1	grey
ENSG00000142949.16	green
ENSG00000066135.12	pink
ENSG00000236200.5	grey
ENSG00000126091.19	blue
ENSG00000233674.2	grey
ENSG00000117407.16	blue
ENSG00000237950.1	lightcyan
ENSG00000117408.10	turquoise
ENSG00000132768.13	royalblue
ENSG00000117410.13	cyan
ENSG00000117411.16	blue
ENSG00000159214.12	blue
ENSG00000196517.11	turquoise
ENSG00000230615.6	turquoise
ENSG00000178028.13	green
ENSG00000117419.14	grey60
ENSG00000233602.1	lightcyan
ENSG00000187147.17	turquoise
ENSG00000126106.13	grey
ENSG00000198520.10	grey
ENSG00000199377.1	grey
ENSG00000200169.1	grey
ENSG00000142945.12	grey
ENSG00000142937.11	salmon
ENSG00000142959.4	grey
ENSG00000173846.12	salmon
ENSG00000222009.8	blue
ENSG00000117425.13	blue
ENSG00000070785.16	yellow
ENSG00000126107.14	green
ENSG00000126088.13	grey60
ENSG00000162415.6	blue
ENSG00000281912.1	grey
ENSG00000186603.5	grey
ENSG00000132781.17	purple
ENSG00000132773.11	royalblue
ENSG00000070759.16	turquoise
ENSG00000280670.2	grey
ENSG00000132763.14	turquoise
ENSG00000117450.13	magenta
ENSG00000117448.13	grey
ENSG00000132780.16	turquoise
ENSG00000159588.14	turquoise
ENSG00000159592.10	magenta
ENSG00000225447.1	grey
ENSG00000234329.1	grey
ENSG00000159596.6	grey
ENSG00000197429.10	black
ENSG00000230896.1	grey
ENSG00000086015.20	blue
ENSG00000117461.14	brown
ENSG00000117472.9	grey
ENSG00000085998.13	purple
ENSG00000171357.5	green
ENSG00000085999.11	green
ENSG00000132128.16	green
ENSG00000173660.11	yellow
ENSG00000117481.10	grey
ENSG00000225779.1	grey
ENSG00000117480.15	purple
ENSG00000232022.7	lightcyan
ENSG00000162456.9	blue
ENSG00000079277.19	blue
ENSG00000142961.14	greenyellow
ENSG00000123472.12	brown
ENSG00000159658.10	turquoise
ENSG00000186377.7	brown
ENSG00000186160.4	blue
ENSG00000225506.2	brown
ENSG00000162365.11	blue
ENSG00000162367.11	salmon
ENSG00000123473.15	grey
ENSG00000162368.13	red
ENSG00000272491.1	turquoise
ENSG00000132122.11	turquoise
ENSG00000224986.2	turquoise
ENSG00000235105.1	grey
ENSG00000232514.1	grey
ENSG00000186094.16	brown
ENSG00000162373.12	brown
ENSG00000225623.1	brown
ENSG00000237478.2	blue
ENSG00000162374.16	brown
ENSG00000230828.1	brown
ENSG00000185104.19	red
ENSG00000123080.10	turquoise
ENSG00000203356.2	grey
ENSG00000123091.4	yellow
ENSG00000085831.15	pink
ENSG00000085832.16	red
ENSG00000117859.18	turquoise
ENSG00000078618.20	red
ENSG00000169213.6	yellow
ENSG00000117862.11	grey
ENSG00000198841.3	grey
ENSG00000134717.17	yellow
ENSG00000157077.14	brown
ENSG00000241745.3	grey
ENSG00000224255.2	blue
ENSG00000213735.2	grey
ENSG00000154222.14	purple
ENSG00000224680.4	grey
ENSG00000085840.12	grey
ENSG00000134748.12	magenta
ENSG00000134744.13	magenta
ENSG00000116157.5	grey
ENSG00000162377.5	yellow
ENSG00000162378.12	yellow
ENSG00000228929.1	grey
ENSG00000121310.16	darkred
ENSG00000231866.2	grey
ENSG00000116171.16	black
ENSG00000174348.13	greenyellow
ENSG00000162383.11	grey
ENSG00000157184.6	turquoise
ENSG00000236723.2	grey
ENSG00000162384.13	turquoise
ENSG00000162385.10	yellow
ENSG00000226754.1	turquoise
ENSG00000157193.15	brown
ENSG00000225675.2	brown
ENSG00000174332.5	blue
ENSG00000058804.11	red
ENSG00000058799.13	grey
ENSG00000081870.11	black
ENSG00000116212.14	grey
ENSG00000116209.11	black
ENSG00000280378.1	turquoise
ENSG00000116205.11	turquoise
ENSG00000215883.10	green
ENSG00000116221.15	grey60
ENSG00000157216.15	pink
ENSG00000162390.17	darkred
ENSG00000184313.19	darkred
ENSG00000271723.5	grey
ENSG00000243725.6	grey
ENSG00000162396.5	grey
ENSG00000006555.10	blue
ENSG00000116133.11	grey
ENSG00000162402.13	grey
ENSG00000162407.8	tan
ENSG00000162409.10	brown
ENSG00000187889.12	grey
ENSG00000173406.15	brown
ENSG00000236888.1	blue
ENSG00000229887.4	pink
ENSG00000223416.3	grey
ENSG00000233216.1	blue
ENSG00000162600.11	turquoise
ENSG00000185839.3	grey
ENSG00000162601.9	yellow
ENSG00000283445.1	blue
ENSG00000177606.6	greenyellow
ENSG00000234807.5	turquoise
ENSG00000232453.6	grey
ENSG00000237352.3	grey
ENSG00000172456.17	grey
ENSG00000134709.10	brown
ENSG00000134716.9	turquoise
ENSG00000226476.3	grey
ENSG00000231252.2	darkred
ENSG00000162599.15	tan
ENSG00000237928.5	turquoise
ENSG00000270742.1	turquoise
ENSG00000162604.12	black
ENSG00000271200.1	grey
ENSG00000132849.19	grey
ENSG00000132854.18	turquoise
ENSG00000162607.12	black
ENSG00000116641.17	tan
ENSG00000213703.2	grey
ENSG00000235545.1	tan
ENSG00000125703.14	turquoise
ENSG00000088035.15	black
ENSG00000142856.16	grey
ENSG00000203965.12	yellow
ENSG00000116652.6	yellow
ENSG00000079739.15	darkred
ENSG00000185483.11	turquoise
ENSG00000158966.13	tan
ENSG00000162437.14	grey
ENSG00000162434.11	yellow
ENSG00000226891.7	grey
ENSG00000185031.6	grey
ENSG00000272506.1	grey
ENSG00000212257.1	grey
ENSG00000265996.1	grey
ENSG00000199135.1	grey
ENSG00000231485.1	grey
ENSG00000162433.14	tan
ENSG00000116675.15	yellow
ENSG00000213625.8	tan
ENSG00000116678.18	magenta
ENSG00000184588.17	turquoise
ENSG00000118473.21	brown
ENSG00000264720.3	grey
ENSG00000152760.9	yellow
ENSG00000152763.16	magenta
ENSG00000198160.14	black
ENSG00000116704.7	magenta
ENSG00000081985.10	brown
ENSG00000142864.14	black
ENSG00000116717.11	grey
ENSG00000172380.5	tan
ENSG00000162595.5	grey
ENSG00000116729.13	tan
ENSG00000234383.1	grey
ENSG00000116745.6	grey
ENSG00000024526.16	yellow
ENSG00000033122.18	brown
ENSG00000240692.3	grey
ENSG00000229359.2	blue
ENSG00000237919.5	tan
ENSG00000066557.5	red
ENSG00000116754.13	black
ENSG00000118454.12	red
ENSG00000197568.13	grey
ENSG00000116761.11	grey
ENSG00000271992.1	grey
ENSG00000050628.20	brown
ENSG00000132485.13	red
ENSG00000207721.1	red
ENSG00000229956.10	turquoise
ENSG00000172260.14	brown
ENSG00000228853.1	brown
ENSG00000227207.2	grey
ENSG00000227016.3	grey
ENSG00000162620.15	black
ENSG00000254685.6	black
ENSG00000259030.6	turquoise
ENSG00000116783.14	yellow
ENSG00000233894.1	grey
ENSG00000162621.6	brown
ENSG00000178965.13	brown
ENSG00000272864.1	grey
ENSG00000116791.13	grey
ENSG00000162623.15	red
ENSG00000137968.16	brown
ENSG00000252338.1	brown
ENSG00000117054.13	red
ENSG00000137955.15	red
ENSG00000057468.6	grey
ENSG00000184005.10	turquoise
ENSG00000226415.1	cyan
ENSG00000117069.14	brown
ENSG00000230498.1	pink
ENSG00000142892.14	red
ENSG00000226084.5	red
ENSG00000154027.18	yellow
ENSG00000251767.1	turquoise
ENSG00000036549.12	black
ENSG00000077254.14	yellow
ENSG00000180488.14	red
ENSG00000219201.4	grey
ENSG00000235613.2	grey
ENSG00000232015.2	grey
ENSG00000162614.18	grey
ENSG00000162613.16	black
ENSG00000162616.8	red
ENSG00000137960.5	grey
ENSG00000122420.9	grey
ENSG00000137959.15	turquoise
ENSG00000137965.10	turquoise
ENSG00000162618.12	greenyellow
ENSG00000117114.19	brown
ENSG00000224494.1	grey
ENSG00000227288.3	blue
ENSG00000227960.1	blue
ENSG00000215875.4	pink
ENSG00000236268.5	brown
ENSG00000233008.5	grey
ENSG00000137941.16	turquoise
ENSG00000233061.1	turquoise
ENSG00000271576.1	turquoise
ENSG00000142875.19	yellow
ENSG00000213540.3	turquoise
ENSG00000203943.8	black
ENSG00000240520.5	grey
ENSG00000137976.7	grey
ENSG00000117133.10	yellow
ENSG00000174021.10	tan
ENSG00000122432.16	grey
ENSG00000117151.12	magenta
ENSG00000117155.16	brown
ENSG00000171517.5	tan
ENSG00000153898.12	grey
ENSG00000162643.12	grey
ENSG00000055732.12	grey
ENSG00000280099.1	grey
ENSG00000097096.8	brown
ENSG00000162642.13	yellow
ENSG00000142867.12	magenta
ENSG00000153904.18	tan
ENSG00000199459.1	grey
ENSG00000282057.1	grey
ENSG00000142871.16	greenyellow
ENSG00000117174.10	black
ENSG00000171502.14	brown
ENSG00000122417.15	yellow
ENSG00000137975.7	turquoise
ENSG00000016602.9	turquoise
ENSG00000261737.1	grey
ENSG00000097033.14	magenta
ENSG00000183291.15	black
ENSG00000153936.16	yellow
ENSG00000267561.2	grey
ENSG00000225568.1	grey
ENSG00000267272.5	brown
ENSG00000143013.12	brown
ENSG00000279778.1	brown
ENSG00000224235.1	grey
ENSG00000237505.6	grey
ENSG00000065243.19	magenta
ENSG00000207234.1	grey
ENSG00000241975.1	grey
ENSG00000137947.11	yellow
ENSG00000137944.16	yellow
ENSG00000213516.9	magenta
ENSG00000117226.11	magenta
ENSG00000117228.9	greenyellow
ENSG00000234518.2	grey
ENSG00000162645.12	greenyellow
ENSG00000162654.8	grey
ENSG00000154451.14	grey
ENSG00000225492.6	grey
ENSG00000197147.12	brown
ENSG00000231999.6	turquoise
ENSG00000230735.1	magenta
ENSG00000171488.14	black
ENSG00000171492.14	turquoise
ENSG00000272672.1	grey
ENSG00000228175.3	grey
ENSG00000162664.16	black
ENSG00000233593.8	grey
ENSG00000225446.2	grey
ENSG00000232882.1	grey
ENSG00000122482.20	black
ENSG00000162669.15	grey
ENSG00000097046.12	yellow
ENSG00000069702.10	tan
ENSG00000172031.6	brown
ENSG00000233228.1	pink
ENSG00000189195.10	red
ENSG00000233401.1	turquoise
ENSG00000273487.1	grey
ENSG00000174842.16	yellow
ENSG00000122484.8	grey
ENSG00000067208.14	black
ENSG00000223787.2	grey
ENSG00000229992.1	grey
ENSG00000122406.12	red
ENSG00000154511.11	black
ENSG00000207523.1	grey
ENSG00000143033.17	red
ENSG00000117500.12	magenta
ENSG00000122483.17	magenta
ENSG00000223745.7	turquoise
ENSG00000117505.12	red
ENSG00000137942.16	grey
ENSG00000137936.16	lightgreen
ENSG00000260464.1	brown
ENSG00000067334.13	red
ENSG00000023909.9	red
ENSG00000198691.11	grey
ENSG00000137962.12	grey
ENSG00000117528.11	magenta
ENSG00000117525.13	tan
ENSG00000224081.8	greenyellow
ENSG00000143036.16	tan
ENSG00000117519.15	tan
ENSG00000235501.5	grey
ENSG00000172339.9	grey
ENSG00000152078.9	red
ENSG00000271092.5	black
ENSG00000231992.1	grey
ENSG00000226026.5	turquoise
ENSG00000122481.16	magenta
ENSG00000228971.2	brown
ENSG00000228502.1	grey
ENSG00000137970.7	red
ENSG00000117569.18	black
ENSG00000188641.12	turquoise
ENSG00000232542.1	turquoise
ENSG00000269998.1	brown
ENSG00000259946.1	brown
ENSG00000225206.7	brown
ENSG00000226053.1	grey
ENSG00000162627.16	red
ENSG00000117598.11	brown
ENSG00000232825.1	brown
ENSG00000227034.1	grey
ENSG00000117600.12	brown
ENSG00000099260.10	grey
ENSG00000156869.12	grey
ENSG00000162688.16	black
ENSG00000228084.1	grey
ENSG00000117620.13	black
ENSG00000156875.13	black
ENSG00000156876.9	magenta
ENSG00000122435.9	turquoise
ENSG00000122477.12	yellow
ENSG00000137992.14	red
ENSG00000224616.1	turquoise
ENSG00000137996.12	yellow
ENSG00000207750.1	grey
ENSG00000079335.18	tan
ENSG00000234332.1	red
ENSG00000181656.6	brown
ENSG00000162692.10	grey
ENSG00000162694.13	yellow
ENSG00000162695.11	black
ENSG00000117543.20	magenta
ENSG00000233184.6	grey
ENSG00000170989.8	tan
ENSG00000183298.5	grey
ENSG00000118733.16	brown
ENSG00000060718.19	grey
ENSG00000224613.6	brown
ENSG00000185946.15	magenta
ENSG00000240038.6	grey
ENSG00000243480.7	grey
ENSG00000174876.16	grey
ENSG00000232952.1	red
ENSG00000198890.7	yellow
ENSG00000162631.18	brown
ENSG00000224550.1	yellow
ENSG00000134215.15	grey
ENSG00000085491.15	grey
ENSG00000280186.1	grey
ENSG00000162636.15	yellow
ENSG00000162639.15	yellow
ENSG00000134186.11	magenta
ENSG00000143107.8	grey
ENSG00000116266.10	turquoise
ENSG00000162641.18	turquoise
ENSG00000121957.12	turquoise
ENSG00000121940.15	turquoise
ENSG00000085433.15	yellow
ENSG00000237349.1	grey
ENSG00000244716.3	cyan
ENSG00000197780.9	red
ENSG00000273382.1	grey
ENSG00000215717.5	black
ENSG00000179902.12	grey
ENSG00000116299.16	pink
ENSG00000031698.12	cyan
ENSG00000143126.7	lightyellow
ENSG00000134222.16	turquoise
ENSG00000221986.6	greenyellow
ENSG00000134243.11	turquoise
ENSG00000143106.12	yellow
ENSG00000143028.8	grey
ENSG00000162650.16	blue
ENSG00000174151.14	blue
ENSG00000181754.6	brown
ENSG00000156097.12	brown
ENSG00000065135.9	grey
ENSG00000116337.15	blue
ENSG00000168765.15	grey
ENSG00000213366.12	grey
ENSG00000134184.12	grey
ENSG00000134201.10	grey
ENSG00000134202.10	grey
ENSG00000184371.13	turquoise
ENSG00000168710.17	tan
ENSG00000143093.14	midnightblue
ENSG00000258634.3	grey
ENSG00000197106.6	pink
ENSG00000116396.14	blue
ENSG00000162775.14	grey
ENSG00000224699.8	grey
ENSG00000168679.17	magenta
ENSG00000273373.1	red
ENSG00000134248.13	red
ENSG00000177301.13	brown
ENSG00000259834.1	brown
ENSG00000177272.8	brown
ENSG00000143119.12	salmon
ENSG00000261654.1	yellow
ENSG00000121931.15	grey
ENSG00000156171.14	magenta
ENSG00000134255.13	magenta
ENSG00000162777.16	grey
ENSG00000064886.13	greenyellow
ENSG00000173947.13	grey
ENSG00000085465.12	grey
ENSG00000260948.1	yellow
ENSG00000243960.1	grey
ENSG00000116455.13	grey
ENSG00000116459.10	yellow
ENSG00000143110.11	greenyellow
ENSG00000121933.18	salmon
ENSG00000282608.1	salmon
ENSG00000116473.14	magenta
ENSG00000197852.9	pink
ENSG00000227811.2	brown
ENSG00000064703.11	yellow
ENSG00000171385.9	brown
ENSG00000232558.1	blue
ENSG00000231437.3	pink
ENSG00000143079.14	magenta
ENSG00000134245.17	grey
ENSG00000273483.1	grey
ENSG00000007341.18	magenta
ENSG00000116489.12	black
ENSG00000155363.18	purple
ENSG00000155366.16	greenyellow
ENSG00000155367.15	midnightblue
ENSG00000224167.1	grey
ENSG00000155380.11	turquoise
ENSG00000226419.7	turquoise
ENSG00000238198.1	tan
ENSG00000198799.11	turquoise
ENSG00000081026.18	brown
ENSG00000232499.2	grey
ENSG00000116793.15	brown
ENSG00000232450.1	pink
ENSG00000081019.13	yellow
ENSG00000134242.15	grey
ENSG00000188761.11	grey
ENSG00000134262.12	yellow
ENSG00000118655.4	grey
ENSG00000235527.6	turquoise
ENSG00000163349.21	pink
ENSG00000116774.11	salmon
ENSG00000134207.14	turquoise
ENSG00000197323.11	yellow
ENSG00000116752.5	yellow
ENSG00000175984.14	grey
ENSG00000213281.4	black
ENSG00000009307.15	red
ENSG00000052723.11	red
ENSG00000134198.9	yellow
ENSG00000134259.3	grey
ENSG00000173218.14	darkred
ENSG00000118729.11	grey
ENSG00000177551.5	turquoise
ENSG00000163393.12	turquoise
ENSG00000173212.4	grey
ENSG00000163399.15	brown
ENSG00000203865.9	turquoise
ENSG00000116815.15	greenyellow
ENSG00000177173.5	grey
ENSG00000143061.17	brown
ENSG00000134247.9	brown
ENSG00000134256.12	blue
ENSG00000116830.11	turquoise
ENSG00000134253.9	grey
ENSG00000271427.1	grey
ENSG00000198162.12	red
ENSG00000279513.1	yellow
ENSG00000183508.4	grey
ENSG00000196505.10	red
ENSG00000065183.15	yellow
ENSG00000155761.13	grey
ENSG00000092607.13	greenyellow
ENSG00000116874.11	yellow
ENSG00000231365.5	grey
ENSG00000227712.1	grey
ENSG00000232780.2	pink
ENSG00000235595.1	pink
ENSG00000229570.2	blue
ENSG00000226443.3	pink
ENSG00000239873.2	pink
ENSG00000240244.3	pink
ENSG00000260941.1	brown
ENSG00000143067.4	brown
ENSG00000092621.11	turquoise
ENSG00000261662.1	tan
ENSG00000134250.18	darkred
ENSG00000265808.3	red
ENSG00000274642.1	grey
ENSG00000223804.5	grey
ENSG00000270231.3	grey
ENSG00000275131.2	lightcyan
ENSG00000273136.6	grey
ENSG00000275538.1	grey
ENSG00000226067.6	grey
ENSG00000198019.12	salmon
ENSG00000234998.1	grey
ENSG00000223345.3	grey
ENSG00000213244.3	grey
ENSG00000188610.12	grey
ENSG00000171943.11	turquoise
ENSG00000227082.1	yellow
ENSG00000231429.2	grey
ENSG00000272583.1	grey
ENSG00000231752.5	yellow
ENSG00000277702.1	grey
ENSG00000206737.1	grey
ENSG00000223779.5	grey
ENSG00000265531.3	salmon
ENSG00000240929.2	grey
ENSG00000270872.2	grey
ENSG00000207205.1	grey
ENSG00000266338.6	grey
ENSG00000277918.1	grey
ENSG00000196369.10	grey
ENSG00000272419.5	grey
ENSG00000281571.1	grey
ENSG00000223612.3	grey
ENSG00000276216.1	salmon
ENSG00000162825.16	grey
ENSG00000270722.1	yellow
ENSG00000275064.1	grey
ENSG00000272150.5	grey
ENSG00000117262.18	grey
ENSG00000174827.13	grey
ENSG00000265491.4	yellow
ENSG00000186141.8	yellow
ENSG00000186364.11	grey
ENSG00000131788.15	purple
ENSG00000198483.12	grey
ENSG00000143127.12	greenyellow
ENSG00000131779.10	cyan
ENSG00000265241.6	black
ENSG00000211451.11	cyan
ENSG00000271601.3	turquoise
ENSG00000272031.2	pink
ENSG00000121851.12	black
ENSG00000265972.5	turquoise
ENSG00000233396.7	grey
ENSG00000271425.6	grey
ENSG00000264343.5	tan
ENSG00000277406.1	grey
ENSG00000273768.1	grey
ENSG00000277420.1	grey
ENSG00000276975.2	green
ENSG00000268043.7	grey
ENSG00000131791.7	black
ENSG00000237188.3	grey
ENSG00000131781.12	turquoise
ENSG00000180867.10	grey
ENSG00000226015.2	magenta
ENSG00000236806.1	grey
ENSG00000131778.17	turquoise
ENSG00000116128.10	blue
ENSG00000162836.11	lightgreen
ENSG00000265107.2	grey
ENSG00000188092.14	grey
ENSG00000273059.1	grey
ENSG00000206585.1	grey
ENSG00000229828.2	grey
ENSG00000263956.6	grey
ENSG00000198658.4	grey
ENSG00000227733.9	grey
ENSG00000234283.1	grey
ENSG00000283676.1	grey
ENSG00000202408.2	grey
ENSG00000272824.1	grey
ENSG00000207340.1	grey
ENSG00000274020.1	grey
ENSG00000231551.7	grey
ENSG00000280649.1	blue
ENSG00000274210.1	salmon
ENSG00000270629.5	lightgreen
ENSG00000177144.6	grey
ENSG00000178104.19	grey
ENSG00000269713.7	grey
ENSG00000274265.4	turquoise
ENSG00000215861.5	grey
ENSG00000274423.1	grey
ENSG00000271383.6	tan
ENSG00000277147.4	grey
ENSG00000275557.1	grey
ENSG00000206828.1	grey
ENSG00000150337.13	salmon
ENSG00000203814.6	greenyellow
ENSG00000233030.2	grey
ENSG00000183598.3	grey
ENSG00000270882.2	grey
ENSG00000203812.2	grey
ENSG00000261716.1	magenta
ENSG00000272993.1	magenta
ENSG00000203819.6	grey
ENSG00000270276.2	grey
ENSG00000184678.10	turquoise
ENSG00000184260.5	grey
ENSG00000184270.4	grey
ENSG00000178096.8	grey
ENSG00000159164.9	cyan
ENSG00000143368.9	lightyellow
ENSG00000014914.19	grey
ENSG00000264522.5	turquoise
ENSG00000136631.12	yellow
ENSG00000023902.13	blue
ENSG00000143401.14	black
ENSG00000118298.10	turquoise
ENSG00000117362.12	royalblue
ENSG00000118292.8	tan
ENSG00000159208.15	grey
ENSG00000266472.5	cyan
ENSG00000117360.12	turquoise
ENSG00000163125.15	pink
ENSG00000143374.15	grey
ENSG00000143369.14	blue
ENSG00000228126.1	grey
ENSG00000237781.3	grey
ENSG00000143382.14	greenyellow
ENSG00000203804.4	grey
ENSG00000277452.1	grey
ENSG00000274963.1	grey
ENSG00000143384.12	greenyellow
ENSG00000253047.1	grey
ENSG00000143420.17	cyan
ENSG00000276103.1	grey
ENSG00000143457.10	brown
ENSG00000143452.15	grey
ENSG00000163131.10	salmon
ENSG00000143387.12	grey
ENSG00000143437.20	grey
ENSG00000143379.12	purple
ENSG00000143418.19	turquoise
ENSG00000143409.15	turquoise
ENSG00000143363.15	grey
ENSG00000163141.18	grey
ENSG00000143443.9	turquoise
ENSG00000197622.12	turquoise
ENSG00000213190.3	brown
ENSG00000143458.11	turquoise
ENSG00000261168.1	grey
ENSG00000143434.15	blue
ENSG00000163154.5	salmon
ENSG00000163156.11	grey
ENSG00000163155.11	grey
ENSG00000163159.11	grey60
ENSG00000143398.19	greenyellow
ENSG00000159352.15	cyan
ENSG00000143373.17	green
ENSG00000143393.16	lightyellow
ENSG00000143390.17	midnightblue
ENSG00000143416.20	darkred
ENSG00000159377.10	grey60
ENSG00000143442.21	lightyellow
ENSG00000143375.14	turquoise
ENSG00000143367.15	brown
ENSG00000143376.12	pink
ENSG00000159409.14	blue
ENSG00000178796.12	cyan
ENSG00000269621.1	brown
ENSG00000143436.10	cyan
ENSG00000143450.15	grey
ENSG00000249602.1	blue
ENSG00000268288.1	grey
ENSG00000182134.15	brown
ENSG00000203288.3	grey
ENSG00000269489.1	grey
ENSG00000234614.1	grey
ENSG00000159445.12	grey
ENSG00000197747.8	greenyellow
ENSG00000163191.5	salmon
ENSG00000159450.12	grey
ENSG00000237975.6	grey
ENSG00000236427.1	grey
ENSG00000163220.10	greenyellow
ENSG00000143546.9	greenyellow
ENSG00000197956.9	grey
ENSG00000196154.11	grey
ENSG00000188643.10	lightgreen
ENSG00000189171.14	tan
ENSG00000160678.11	lightgreen
ENSG00000160679.12	turquoise
ENSG00000143553.10	royalblue
ENSG00000143621.16	red
ENSG00000169418.9	grey
ENSG00000143624.13	green
ENSG00000143554.13	green
ENSG00000143614.9	lightyellow
ENSG00000223599.1	grey
ENSG00000198837.9	green
ENSG00000160741.16	purple
ENSG00000143570.17	greenyellow
ENSG00000282386.1	grey
ENSG00000143578.15	turquoise
ENSG00000143543.14	yellow
ENSG00000272654.1	grey
ENSG00000143545.8	greenyellow
ENSG00000177954.11	turquoise
ENSG00000143552.9	grey
ENSG00000231416.1	magenta
ENSG00000143549.19	brown
ENSG00000264384.2	grey
ENSG00000143612.18	red
ENSG00000143569.18	pink
ENSG00000143575.14	grey60
ENSG00000143515.16	blue
ENSG00000238365.3	grey
ENSG00000228013.1	grey
ENSG00000160712.12	greenyellow
ENSG00000169291.9	grey
ENSG00000163239.12	grey
ENSG00000160714.9	brown
ENSG00000160716.5	blue
ENSG00000160710.15	midnightblue
ENSG00000143603.18	tan
ENSG00000163344.5	grey
ENSG00000163346.16	lightgreen
ENSG00000163348.3	blue
ENSG00000271380.1	grey
ENSG00000160691.18	greenyellow
ENSG00000173207.12	turquoise
ENSG00000160688.18	grey60
ENSG00000160685.13	purple
ENSG00000163354.14	grey
ENSG00000143537.13	purple
ENSG00000243364.7	grey
ENSG00000143590.13	pink
ENSG00000169242.11	turquoise
ENSG00000169241.17	grey
ENSG00000179085.7	grey60
ENSG00000163463.11	grey
ENSG00000163462.17	blue
ENSG00000185499.16	purple
ENSG00000231064.6	lightgreen
ENSG00000169231.13	blue
ENSG00000173171.14	royalblue
ENSG00000236263.1	grey
ENSG00000160766.14	blue
ENSG00000236675.1	grey
ENSG00000177628.15	grey60
ENSG00000160767.20	blue
ENSG00000116521.10	purple
ENSG00000176444.18	green
ENSG00000143630.9	blue
ENSG00000143627.17	grey
ENSG00000160752.14	grey60
ENSG00000225855.6	turquoise
ENSG00000160753.15	blue
ENSG00000116539.11	brown
ENSG00000227773.1	grey
ENSG00000235919.4	grey
ENSG00000225082.2	grey
ENSG00000125459.14	royalblue
ENSG00000163374.19	grey
ENSG00000132676.15	grey
ENSG00000203761.5	grey
ENSG00000116580.18	pink
ENSG00000132718.8	yellow
ENSG00000143622.10	magenta
ENSG00000132680.10	grey
ENSG00000207475.1	grey
ENSG00000116584.17	purple
ENSG00000273002.1	turquoise
ENSG00000163479.13	grey60
ENSG00000160803.7	blue
ENSG00000116586.11	grey60
ENSG00000254726.2	grey
ENSG00000160789.19	turquoise
ENSG00000196189.12	blue
ENSG00000160785.13	midnightblue
ENSG00000160783.19	royalblue
ENSG00000160781.15	turquoise
ENSG00000198952.8	purple
ENSG00000163472.18	lightcyan
ENSG00000198715.11	royalblue
ENSG00000163468.14	grey
ENSG00000125462.16	darkred
ENSG00000207933.3	grey
ENSG00000116604.17	pink
ENSG00000206651.1	grey
ENSG00000260460.1	blue
ENSG00000183856.10	grey
ENSG00000163382.11	grey60
ENSG00000160818.16	yellow
ENSG00000280316.1	green
ENSG00000272971.1	grey
ENSG00000132702.12	turquoise
ENSG00000272068.1	grey
ENSG00000132692.18	purple
ENSG00000272405.1	grey
ENSG00000132688.10	greenyellow
ENSG00000143320.8	blue
ENSG00000223356.1	blue
ENSG00000143319.16	green
ENSG00000143303.11	purple
ENSG00000143314.12	grey
ENSG00000143321.18	grey
ENSG00000143294.14	lightyellow
ENSG00000027644.4	grey
ENSG00000187800.13	greenyellow
ENSG00000132694.18	blue
ENSG00000237842.2	grey
ENSG00000117036.11	grey
ENSG00000183853.17	blue
ENSG00000227295.2	red
ENSG00000163563.7	salmon
ENSG00000163565.18	greenyellow
ENSG00000162706.12	pink
ENSG00000213088.9	blue
ENSG00000158716.8	grey
ENSG00000188004.9	yellow
ENSG00000272668.1	grey
ENSG00000158710.14	greenyellow
ENSG00000177807.7	turquoise
ENSG00000260766.1	turquoise
ENSG00000143315.6	turquoise
ENSG00000162728.4	cyan
ENSG00000162729.13	royalblue
ENSG00000018625.14	darkred
ENSG00000132681.16	grey
ENSG00000143318.12	brown
ENSG00000227741.1	grey
ENSG00000162734.12	grey
ENSG00000132716.18	royalblue
ENSG00000224261.2	grey
ENSG00000162735.18	grey
ENSG00000122218.14	grey
ENSG00000235082.2	grey
ENSG00000202078.1	turquoise
ENSG00000162736.15	turquoise
ENSG00000171786.5	blue
ENSG00000162738.5	turquoise
ENSG00000066294.14	salmon
ENSG00000122223.12	grey
ENSG00000213080.3	yellow
ENSG00000158769.17	greenyellow
ENSG00000215845.10	yellow
ENSG00000158773.14	grey60
ENSG00000186517.13	salmon
ENSG00000162755.13	cyan
ENSG00000143256.4	red
ENSG00000158793.13	grey60
ENSG00000158796.16	green
ENSG00000143222.11	grey
ENSG00000143258.15	lightyellow
ENSG00000143224.17	royalblue
ENSG00000158850.14	blue
ENSG00000158859.9	turquoise
ENSG00000158864.12	cyan
ENSG00000158869.10	salmon
ENSG00000158882.13	midnightblue
ENSG00000248485.1	cyan
ENSG00000158887.15	grey
ENSG00000143252.14	yellow
ENSG00000188931.3	grey
ENSG00000283696.1	grey
ENSG00000143226.13	salmon
ENSG00000173110.7	greenyellow
ENSG00000203747.9	salmon
ENSG00000244682.7	salmon
ENSG00000225217.1	grey
ENSG00000162747.9	grey
ENSG00000072694.20	grey
ENSG00000162746.14	yellow
ENSG00000081721.11	red
ENSG00000118217.5	black
ENSG00000229808.1	grey
ENSG00000162745.10	grey
ENSG00000198929.12	pink
ENSG00000239887.4	lightcyan
ENSG00000198574.5	grey
ENSG00000152332.15	yellow
ENSG00000117143.13	yellow
ENSG00000272574.1	grey
ENSG00000162733.16	tan
ENSG00000132196.13	grey
ENSG00000185860.13	grey
ENSG00000117152.13	brown
ENSG00000143248.12	grey
ENSG00000232995.7	turquoise
ENSG00000143228.12	grey
ENSG00000185630.18	brown
ENSG00000207082.1	grey
ENSG00000269887.1	grey
ENSG00000271917.1	grey
ENSG00000143171.12	darkred
ENSG00000143198.12	cyan
ENSG00000143149.12	tan
ENSG00000143183.16	red
ENSG00000224358.1	turquoise
ENSG00000143179.13	pink
ENSG00000188859.6	pink
ENSG00000230898.1	blue
ENSG00000215835.2	royalblue
ENSG00000229588.1	brown
ENSG00000143157.11	turquoise
ENSG00000152382.5	yellow
ENSG00000143195.12	brown
ENSG00000143194.12	yellow
ENSG00000198842.9	yellow
ENSG00000143190.21	tan
ENSG00000272033.1	grey
ENSG00000198821.10	grey
ENSG00000143162.7	black
ENSG00000198771.10	salmon
ENSG00000197965.11	grey
ENSG00000143199.17	grey
ENSG00000143158.10	yellow
ENSG00000143164.15	brown
ENSG00000224837.1	magenta
ENSG00000143147.14	grey
ENSG00000143155.12	yellow
ENSG00000213064.9	turquoise
ENSG00000143178.12	turquoise
ENSG00000143196.4	grey
ENSG00000235736.1	grey
ENSG00000203601.3	grey
ENSG00000143153.12	yellow
ENSG00000143156.13	yellow
ENSG00000117475.13	red
ENSG00000117477.12	yellow
ENSG00000117479.12	yellow
ENSG00000234604.2	grey
ENSG00000213062.4	brown
ENSG00000198734.10	grey
ENSG00000000460.16	turquoise
ENSG00000188404.8	greenyellow
ENSG00000007908.15	greenyellow
ENSG00000171806.11	black
ENSG00000000457.13	yellow
ENSG00000075945.12	yellow
ENSG00000243051.3	grey
ENSG00000231407.5	grey
ENSG00000120370.12	red
ENSG00000116132.11	magenta
ENSG00000271811.1	grey
ENSG00000007933.12	grey
ENSG00000094963.13	grey
ENSG00000076258.9	turquoise
ENSG00000117523.15	lightyellow
ENSG00000117533.14	yellow
ENSG00000010165.19	cyan
ENSG00000197959.13	yellow
ENSG00000233540.1	turquoise
ENSG00000283152.1	turquoise
ENSG00000135845.9	black
ENSG00000094975.13	black
ENSG00000120337.8	grey
ENSG00000230849.2	grey
ENSG00000226375.1	grey
ENSG00000117586.10	grey
ENSG00000231615.2	grey
ENSG00000203739.3	grey
ENSG00000117592.8	tan
ENSG00000162753.11	grey
ENSG00000183831.6	grey
ENSG00000076321.10	black
ENSG00000120334.15	grey
ENSG00000117593.9	grey
ENSG00000270084.1	grey
ENSG00000234741.7	grey
ENSG00000185278.15	turquoise
ENSG00000135870.11	magenta
ENSG00000236535.1	grey
ENSG00000152061.23	brown
ENSG00000203737.3	pink
ENSG00000237249.1	grey
ENSG00000223525.1	grey
ENSG00000116161.17	yellow
ENSG00000120333.4	magenta
ENSG00000120332.15	grey
ENSG00000235750.9	greenyellow
ENSG00000116147.16	grey
ENSG00000235628.1	grey
ENSG00000227740.1	blue
ENSG00000143207.19	yellow
ENSG00000252906.1	grey
ENSG00000236021.1	turquoise
ENSG00000227815.2	turquoise
ENSG00000116183.10	grey
ENSG00000152092.15	pink
ENSG00000198797.6	blue
ENSG00000227579.5	grey
ENSG00000120341.18	brown
ENSG00000254154.8	grey
ENSG00000242193.9	grey
ENSG00000224687.1	grey
ENSG00000075391.16	brown
ENSG00000213058.3	grey
ENSG00000213057.5	blue
ENSG00000116191.17	yellow
ENSG00000116194.12	tan
ENSG00000116199.11	brown
ENSG00000186283.13	grey
ENSG00000143322.19	brown
ENSG00000057252.12	grey
ENSG00000162779.21	grey
ENSG00000227141.2	grey
ENSG00000162782.15	grey
ENSG00000143340.6	blue
ENSG00000169905.12	tan
ENSG00000272906.1	grey
ENSG00000143337.18	magenta
ENSG00000135837.15	magenta
ENSG00000235145.2	turquoise
ENSG00000116260.16	blue
ENSG00000121454.5	grey
ENSG00000230124.6	grey
ENSG00000143324.13	brown
ENSG00000135835.10	green
ENSG00000243155.1	grey
ENSG00000232586.1	green
ENSG00000135823.13	yellow
ENSG00000153029.14	greenyellow
ENSG00000162783.10	brown
ENSG00000198216.10	pink
ENSG00000272880.1	pink
ENSG00000179930.5	grey
ENSG00000135821.17	tan
ENSG00000135828.11	grey
ENSG00000143333.6	greenyellow
ENSG00000135824.12	brown
ENSG00000135838.13	tan
ENSG00000135829.16	red
ENSG00000135862.5	grey
ENSG00000058085.14	grey
ENSG00000157064.10	brown
ENSG00000116698.20	pink
ENSG00000116701.14	salmon
ENSG00000162704.15	black
ENSG00000143344.15	greenyellow
ENSG00000198756.10	turquoise
ENSG00000198860.11	black
ENSG00000271387.1	grey
ENSG00000116667.12	brown
ENSG00000230470.1	grey
ENSG00000232036.2	grey
ENSG00000116406.18	red
ENSG00000135842.16	greenyellow
ENSG00000121481.10	yellow
ENSG00000121486.11	red
ENSG00000116668.12	magenta
ENSG00000238061.2	grey
ENSG00000279838.1	turquoise
ENSG00000116679.15	turquoise
ENSG00000143341.11	grey
ENSG00000047410.13	black
ENSG00000157181.15	magenta
ENSG00000262180.1	grey
ENSG00000229739.2	yellow
ENSG00000273198.1	grey
ENSG00000228238.1	grey
ENSG00000073756.11	grey
ENSG00000273129.1	grey
ENSG00000116711.9	grey
ENSG00000162670.10	brown
ENSG00000237457.6	grey
ENSG00000228020.2	grey
ENSG00000271187.1	grey
ENSG00000233882.2	grey
ENSG00000150681.9	salmon
ENSG00000090104.11	salmon
ENSG00000231767.3	grey
ENSG00000116741.7	yellow
ENSG00000234473.1	grey
ENSG00000116750.13	yellow
ENSG00000116747.12	magenta
ENSG00000272579.1	yellow
ENSG00000023572.8	yellow
ENSG00000134371.10	magenta
ENSG00000162630.5	yellow
ENSG00000162687.16	brown
ENSG00000000971.15	greenyellow
ENSG00000066279.16	grey
ENSG00000177888.7	red
ENSG00000237861.1	grey
ENSG00000134376.14	tan
ENSG00000213047.11	yellow
ENSG00000233040.2	grey
ENSG00000203724.10	yellow
ENSG00000151414.14	turquoise
ENSG00000081237.18	salmon
ENSG00000229989.3	turquoise
ENSG00000207759.1	black
ENSG00000203721.6	turquoise
ENSG00000162702.7	turquoise
ENSG00000118193.11	grey
ENSG00000118197.13	turquoise
ENSG00000260088.1	grey
ENSG00000118200.14	yellow
ENSG00000231333.2	grey
ENSG00000163362.10	grey
ENSG00000116852.14	blue
ENSG00000229191.1	grey
ENSG00000081248.10	grey
ENSG00000116857.16	grey60
ENSG00000163395.16	grey
ENSG00000081277.12	blue
ENSG00000118194.18	blue
ENSG00000174307.6	turquoise
ENSG00000159176.13	turquoise
ENSG00000224536.2	turquoise
ENSG00000223396.2	turquoise
ENSG00000134369.15	lightyellow
ENSG00000198700.9	brown
ENSG00000198892.6	royalblue
ENSG00000223774.5	turquoise
ENSG00000163431.12	greenyellow
ENSG00000134375.10	yellow
ENSG00000176393.10	green
ENSG00000170075.8	darkred
ENSG00000143862.7	royalblue
ENSG00000243323.5	grey
ENSG00000133067.17	grey
ENSG00000077152.9	yellow
ENSG00000077157.21	turquoise
ENSG00000232626.3	purple
ENSG00000236439.4	grey
ENSG00000143858.11	brown
ENSG00000226862.1	grey
ENSG00000117139.16	brown
ENSG00000235449.2	grey
ENSG00000228288.6	grey
ENSG00000214796.8	blue
ENSG00000234996.4	blue
ENSG00000183155.4	brown
ENSG00000117153.15	yellow
ENSG00000159346.12	grey
ENSG00000159348.12	royalblue
ENSG00000163444.11	brown
ENSG00000143847.15	blue
ENSG00000163485.15	purple
ENSG00000133048.12	greenyellow
ENSG00000133063.15	grey
ENSG00000159388.5	greenyellow
ENSG00000122176.10	grey
ENSG00000188783.5	lightgreen
ENSG00000058668.14	brown
ENSG00000221643.1	grey
ENSG00000058673.15	magenta
ENSG00000257315.1	magenta
ENSG00000182004.12	red
ENSG00000143842.14	purple
ENSG00000143845.14	blue
ENSG00000174567.7	grey
ENSG00000143850.13	blue
ENSG00000219133.2	grey
ENSG00000158615.8	magenta
ENSG00000133056.13	turquoise
ENSG00000198625.12	turquoise
ENSG00000170382.11	blue
ENSG00000163531.15	lightyellow
ENSG00000229657.2	purple
ENSG00000184144.10	turquoise
ENSG00000174529.7	brown
ENSG00000117222.13	brown
ENSG00000133059.16	brown
ENSG00000133069.15	purple
ENSG00000163545.8	turquoise
ENSG00000162873.14	blue
ENSG00000186007.9	grey
ENSG00000281406.1	grey
ENSG00000117266.15	turquoise
ENSG00000174514.12	brown
ENSG00000206762.1	blue
ENSG00000158711.13	magenta
ENSG00000158715.5	turquoise
ENSG00000069275.12	black
ENSG00000201944.1	magenta
ENSG00000117280.12	tan
ENSG00000133065.10	lightgreen
ENSG00000162877.12	grey
ENSG00000174502.18	turquoise
ENSG00000276600.4	turquoise
ENSG00000196550.10	grey
ENSG00000266028.7	grey
ENSG00000229509.1	grey
ENSG00000263528.7	grey
ENSG00000266094.7	pink
ENSG00000279946.1	blue
ENSG00000143486.15	turquoise
ENSG00000143479.15	grey
ENSG00000162889.10	greenyellow
ENSG00000123836.14	turquoise
ENSG00000180667.10	red
ENSG00000275392.1	yellow
ENSG00000196352.14	turquoise
ENSG00000203710.10	turquoise
ENSG00000117335.19	black
ENSG00000234219.1	grey
ENSG00000203709.10	blue
ENSG00000174059.16	grey
ENSG00000076356.6	pink
ENSG00000008118.9	brown
ENSG00000196878.13	blue
ENSG00000227591.5	grey
ENSG00000123689.5	grey
ENSG00000117594.9	turquoise
ENSG00000009790.14	salmon
ENSG00000162757.4	yellow
ENSG00000117595.10	grey
ENSG00000117597.17	yellow
ENSG00000143469.17	yellow
ENSG00000203706.8	turquoise
ENSG00000082497.11	brown
ENSG00000054392.12	grey
ENSG00000279333.1	grey
ENSG00000143473.11	pink
ENSG00000224668.1	pink
ENSG00000234233.1	brown
ENSG00000117625.13	black
ENSG00000082512.14	brown
ENSG00000153363.12	turquoise
ENSG00000170385.9	grey
ENSG00000117650.12	brown
ENSG00000123684.12	black
ENSG00000241395.3	turquoise
ENSG00000143493.12	magenta
ENSG00000143476.17	grey
ENSG00000220749.4	grey
ENSG00000066027.11	magenta
ENSG00000230063.1	magenta
ENSG00000201544.1	turquoise
ENSG00000229832.1	magenta
ENSG00000065600.12	turquoise
ENSG00000117691.9	turquoise
ENSG00000260805.2	turquoise
ENSG00000162772.16	greenyellow
ENSG00000123685.8	blue
ENSG00000117697.14	black
ENSG00000203705.10	black
ENSG00000198468.7	grey
ENSG00000162769.12	red
ENSG00000143494.15	grey
ENSG00000174606.13	black
ENSG00000136643.11	yellow
ENSG00000230461.8	turquoise
ENSG00000117707.15	turquoise
ENSG00000274895.1	turquoise
ENSG00000143499.13	brown
ENSG00000152104.11	pink
ENSG00000117724.12	yellow
ENSG00000082482.13	yellow
ENSG00000136636.12	turquoise
ENSG00000042781.12	brown
ENSG00000196482.16	brown
ENSG00000092978.10	yellow
ENSG00000162814.10	grey
ENSG00000067533.5	yellow
ENSG00000092969.11	tan
ENSG00000228063.1	magenta
ENSG00000143353.11	black
ENSG00000277007.1	grey
ENSG00000215817.5	magenta
ENSG00000196660.10	grey
ENSG00000136628.17	red
ENSG00000162813.17	black
ENSG00000067704.9	red
ENSG00000118873.15	yellow
ENSG00000218283.2	yellow
ENSG00000213033.4	grey
ENSG00000116141.15	brown
ENSG00000233012.2	blue
ENSG00000162817.6	brown
ENSG00000117791.15	grey
ENSG00000186205.12	pink
ENSG00000136630.12	greenyellow
ENSG00000143507.17	turquoise
ENSG00000276997.4	grey
ENSG00000143498.17	black
ENSG00000225265.1	grey
ENSG00000154305.16	brown
ENSG00000272750.1	grey
ENSG00000186063.12	grey
ENSG00000162819.11	magenta
ENSG00000228106.5	magenta
ENSG00000154309.8	grey
ENSG00000187554.11	salmon
ENSG00000143502.14	brown
ENSG00000203697.11	grey
ENSG00000162909.17	lightgreen
ENSG00000143514.16	tan
ENSG00000272645.3	turquoise
ENSG00000185495.10	grey
ENSG00000278467.1	grey
ENSG00000143756.11	yellow
ENSG00000143753.12	black
ENSG00000237101.1	grey
ENSG00000143748.17	turquoise
ENSG00000143771.11	red
ENSG00000162923.14	red
ENSG00000143786.7	cyan
ENSG00000233384.2	brown
ENSG00000185842.14	brown
ENSG00000143815.14	turquoise
ENSG00000154380.17	magenta
ENSG00000143742.12	red
ENSG00000143819.12	lightgreen
ENSG00000242861.1	turquoise
ENSG00000196187.11	turquoise
[truncated: 21,040 more rows]
