# Supplementary material for: Sex affects transcriptional associations with schizophrenia across the dorsolateral prefrontal cortex, hippocampus, and caudate nucleus
Source: Nat Commun. 2024 May 10;15:3980. doi: 10.1038/s41467-024-48048-z (PMC11087501; doi:10.1038/s41467-024-48048-z)
Supplement: Supplementary file 7 — Data S4 [file 41467_2024_48048_MOESM7_ESM.gz › wgcna_network_analysis/sex_network/caudate/modules.csv]

	module
ENSG00000227232.5	grey
ENSG00000278267.1	grey
ENSG00000279457.3	grey
ENSG00000228463.9	grey
ENSG00000236679.2	grey
ENSG00000237094.11	grey
ENSG00000230021.8	grey
ENSG00000225972.1	grey
ENSG00000225630.1	grey
ENSG00000237973.1	grey
ENSG00000278791.1	grey
ENSG00000229344.1	grey
ENSG00000248527.1	grey
ENSG00000198744.5	grey
ENSG00000228327.3	grey
ENSG00000237491.8	grey
ENSG00000230092.7	darkred
ENSG00000228794.8	turquoise
ENSG00000225880.5	grey
ENSG00000230699.2	grey
ENSG00000223764.2	greenyellow
ENSG00000187634.11	grey
ENSG00000188976.10	red
ENSG00000187961.13	blue
ENSG00000272512.1	grey
ENSG00000188290.10	purple
ENSG00000187608.8	grey
ENSG00000188157.13	blue
ENSG00000217801.9	grey
ENSG00000131591.17	blue
ENSG00000162571.13	grey
ENSG00000078808.16	blue
ENSG00000176022.4	blue
ENSG00000260179.1	grey
ENSG00000160087.20	blue
ENSG00000230415.1	blue
ENSG00000162572.19	blue
ENSG00000131584.18	purple
ENSG00000169972.11	blue
ENSG00000127054.19	blue
ENSG00000240731.1	grey
ENSG00000224051.6	blue
ENSG00000107404.18	purple
ENSG00000162576.16	lightyellow
ENSG00000175756.13	blue
ENSG00000221978.11	grey60
ENSG00000224870.6	blue
ENSG00000242485.5	grey60
ENSG00000272455.1	grey
ENSG00000235098.8	grey
ENSG00000225905.1	green
ENSG00000205116.3	greenyellow
ENSG00000225285.1	grey
ENSG00000179403.11	greenyellow
ENSG00000215915.9	grey
ENSG00000160072.19	grey60
ENSG00000197785.13	blue
ENSG00000205090.8	blue
ENSG00000160075.11	grey60
ENSG00000215014.4	grey
ENSG00000228594.3	purple
ENSG00000272106.1	blue
ENSG00000197530.12	blue
ENSG00000248333.8	red
ENSG00000189339.11	grey
ENSG00000008128.22	grey
ENSG00000268575.1	grey
ENSG00000215790.6	grey
ENSG00000008130.15	purple
ENSG00000078369.17	grey
ENSG00000231050.1	blue
ENSG00000169885.9	lightyellow
ENSG00000142609.17	grey
ENSG00000233542.1	grey
ENSG00000187730.7	pink
ENSG00000067606.16	grey
ENSG00000182873.5	grey
ENSG00000162585.16	blue
ENSG00000157933.9	blue
ENSG00000116151.13	blue
ENSG00000269896.2	grey
ENSG00000272420.1	grey
ENSG00000157916.19	red
ENSG00000157911.9	blue
ENSG00000149527.17	greenyellow
ENSG00000157881.13	blue
ENSG00000197921.5	darkgrey
ENSG00000272449.1	grey
ENSG00000238164.6	grey
ENSG00000157873.17	darkorange
ENSG00000157870.14	blue
ENSG00000142606.15	grey
ENSG00000215912.12	blue
ENSG00000177133.10	darkgrey
ENSG00000142611.16	purple
ENSG00000279839.1	grey
ENSG00000272235.1	lightyellow
ENSG00000130762.14	greenyellow
ENSG00000162591.15	darkorange
ENSG00000238260.1	grey
ENSG00000158109.14	grey
ENSG00000116213.15	blue
ENSG00000078900.14	grey
ENSG00000227372.11	greenyellow
ENSG00000235169.7	grey
ENSG00000130764.9	red
ENSG00000116198.12	greenyellow
ENSG00000169598.15	grey
ENSG00000198912.10	grey60
ENSG00000236423.5	grey
ENSG00000196581.10	turquoise
ENSG00000131697.17	blue
ENSG00000069424.14	grey
ENSG00000116254.17	purple
ENSG00000116251.9	skyblue
ENSG00000158286.12	purple
ENSG00000116237.15	grey
ENSG00000158292.6	purple
ENSG00000097021.19	pink
ENSG00000215788.9	brown
ENSG00000171680.20	purple
ENSG00000162408.10	grey
ENSG00000204859.12	blue
ENSG00000162413.16	lightyellow
ENSG00000116273.5	red
ENSG00000041988.15	blue
ENSG00000007923.15	blue
ENSG00000237436.1	grey
ENSG00000171735.18	turquoise
ENSG00000237402.1	grey
ENSG00000270171.1	grey
ENSG00000270035.1	grey
ENSG00000269978.1	grey
ENSG00000049245.12	green
ENSG00000269925.1	grey
ENSG00000049246.14	grey
ENSG00000116288.12	grey60
ENSG00000116285.12	brown
ENSG00000162426.14	red
ENSG00000142599.17	darkred
ENSG00000224315.2	greenyellow
ENSG00000222511.2	grey
ENSG00000228423.2	tan
ENSG00000074800.13	red
ENSG00000236269.1	grey
ENSG00000142583.17	lightcyan
ENSG00000180758.11	grey
ENSG00000228526.5	grey
ENSG00000234546.3	grey
ENSG00000281937.1	grey
ENSG00000049239.12	blue
ENSG00000171621.13	red
ENSG00000171612.6	black
ENSG00000231181.1	grey
ENSG00000188807.12	blue
ENSG00000171608.15	lightcyan
ENSG00000171603.16	pink
ENSG00000178585.14	darkgrey
ENSG00000162441.11	midnightblue
ENSG00000228150.1	grey
ENSG00000173614.13	grey
ENSG00000202415.1	grey
ENSG00000162444.11	green
ENSG00000130939.18	white
ENSG00000233623.2	grey
ENSG00000054523.17	white
ENSG00000199562.1	grey
ENSG00000142657.20	lightyellow
ENSG00000251503.8	grey
ENSG00000175279.21	tan
ENSG00000241563.3	turquoise
ENSG00000160049.11	steelblue
ENSG00000142655.12	red
ENSG00000130940.14	grey
ENSG00000175262.14	grey
ENSG00000120948.15	turquoise
ENSG00000271895.2	salmon
ENSG00000116649.9	red
ENSG00000171824.13	salmon
ENSG00000226849.1	grey
ENSG00000230337.1	grey
ENSG00000198793.12	red
ENSG00000120942.13	red
ENSG00000204624.7	blue
ENSG00000116661.9	blue
ENSG00000132879.13	red
ENSG00000116663.10	grey
ENSG00000116670.14	blue
ENSG00000162490.6	grey
ENSG00000177674.15	lightyellow
ENSG00000177000.10	blue
ENSG00000011021.21	red
ENSG00000120937.8	grey
ENSG00000199347.1	grey
ENSG00000116685.15	red
ENSG00000083444.16	lightyellow
ENSG00000116688.16	blue
ENSG00000116691.10	blue
ENSG00000120949.14	grey
ENSG00000028137.17	brown
ENSG00000048707.13	grey
ENSG00000239149.1	grey
ENSG00000229484.1	grey
ENSG00000162496.8	black
ENSG00000272482.1	grey
ENSG00000157330.9	turquoise
ENSG00000162494.5	grey
ENSG00000162493.16	brown
ENSG00000116731.22	turquoise
ENSG00000189337.16	red
ENSG00000175147.11	grey
ENSG00000171729.13	darkgrey
ENSG00000142621.19	turquoise
ENSG00000142634.12	brown
ENSG00000132906.17	grey
ENSG00000116138.12	darkturquoise
ENSG00000116771.5	grey
ENSG00000237301.1	grey
ENSG00000235084.3	grey
ENSG00000197312.11	magenta
ENSG00000116786.11	grey
ENSG00000162461.7	purple
ENSG00000162458.12	brown
ENSG00000233954.6	grey
ENSG00000179743.4	grey
ENSG00000065526.10	pink
ENSG00000116809.11	blue
ENSG00000183888.4	brown
ENSG00000173641.17	grey
ENSG00000232456.1	grey
ENSG00000185519.8	grey
ENSG00000142627.12	brown
ENSG00000142632.16	grey
ENSG00000237276.8	grey
ENSG00000132881.11	saddlebrown
ENSG00000037637.10	grey
ENSG00000055070.16	purple
ENSG00000157191.19	lightyellow
ENSG00000226029.1	grey
ENSG00000080947.14	greenyellow
ENSG00000206652.1	grey
ENSG00000261135.1	grey
ENSG00000233421.4	grey
ENSG00000219481.10	grey
ENSG00000215908.9	blue
ENSG00000186301.8	grey60
ENSG00000236698.1	magenta
ENSG00000058453.16	blue
ENSG00000207389.1	grey
ENSG00000186715.10	grey
ENSG00000228549.3	grey
ENSG00000238142.1	grey
ENSG00000207005.1	grey
ENSG00000159363.17	blue
ENSG00000117118.9	grey60
ENSG00000117115.12	green
ENSG00000142623.9	grey
ENSG00000179051.13	red
ENSG00000074964.16	purple
ENSG00000117154.11	pink
ENSG00000280222.1	lightcyan
ENSG00000009709.11	grey
ENSG00000159423.16	darkgrey
ENSG00000169991.10	brown
ENSG00000272084.1	grey
ENSG00000127481.14	pink
ENSG00000230424.1	grey
ENSG00000127463.13	pink
ENSG00000053372.4	grey60
ENSG00000211454.13	salmon
ENSG00000162482.4	darkgrey
ENSG00000053371.12	darkgrey
ENSG00000040487.12	blue
ENSG00000077549.17	pink
ENSG00000173436.13	tan
ENSG00000226396.1	grey
ENSG00000158747.13	darkgrey
ENSG00000158748.3	blue
ENSG00000162542.13	grey
ENSG00000169914.5	turquoise
ENSG00000127472.10	darkgrey
ENSG00000225986.1	grey
ENSG00000162543.5	brown
ENSG00000158816.15	turquoise
ENSG00000236963.6	greenyellow
ENSG00000162545.5	grey
ENSG00000090432.6	red
ENSG00000183114.7	lightyellow
ENSG00000158825.5	brown
ENSG00000158828.6	saddlebrown
ENSG00000117242.7	grey
ENSG00000244038.9	pink
ENSG00000117245.12	blue
ENSG00000189410.11	purple
ENSG00000127483.17	paleturquoise
ENSG00000075151.20	white
ENSG00000221808.1	grey
ENSG00000233072.1	grey
ENSG00000236073.2	grey
ENSG00000117298.14	red
ENSG00000227001.3	grey
ENSG00000187952.9	grey
ENSG00000142794.18	grey
ENSG00000162551.13	darkorange
ENSG00000076864.19	red
ENSG00000090686.15	magenta
ENSG00000187942.11	grey
ENSG00000142798.17	darkorange
ENSG00000218510.6	grey
ENSG00000070831.15	orange
ENSG00000230068.2	grey
ENSG00000271840.1	grey
ENSG00000162552.14	grey
ENSG00000184677.16	steelblue
ENSG00000237200.1	grey
ENSG00000070886.11	grey
ENSG00000173372.16	lightcyan
ENSG00000159189.11	lightcyan
ENSG00000173369.15	lightcyan
ENSG00000133216.16	red
ENSG00000004487.15	grey
ENSG00000169641.13	grey
ENSG00000179546.4	turquoise
ENSG00000261326.2	cyan
ENSG00000125944.18	magenta
ENSG00000125945.14	grey
ENSG00000249087.6	grey
ENSG00000204219.9	grey
ENSG00000088280.18	lightyellow
ENSG00000117318.8	grey
ENSG00000142676.12	skyblue
ENSG00000011007.12	steelblue
ENSG00000236810.5	grey
ENSG00000057757.9	magenta
ENSG00000011009.10	blue
ENSG00000117308.14	blue
ENSG00000117305.14	saddlebrown
ENSG00000179163.11	salmon
ENSG00000189266.11	paleturquoise
ENSG00000188529.14	royalblue
ENSG00000185436.11	brown
ENSG00000158055.15	brown
ENSG00000001460.17	turquoise
ENSG00000001461.16	white
ENSG00000117602.11	white
ENSG00000184454.6	grey
ENSG00000133226.16	white
ENSG00000169504.14	midnightblue
ENSG00000020633.18	brown
ENSG00000117614.9	yellow
ENSG00000117616.17	violet
ENSG00000261349.1	grey
ENSG00000224183.1	grey
ENSG00000259984.1	grey
ENSG00000183726.10	magenta
ENSG00000188672.17	grey
ENSG00000204178.9	turquoise
ENSG00000157978.11	green
ENSG00000225643.1	grey
ENSG00000117643.14	turquoise
ENSG00000162430.16	lightyellow
ENSG00000228172.5	salmon
ENSG00000117640.17	saddlebrown
ENSG00000127423.10	grey
ENSG00000182749.5	red
ENSG00000117632.21	green
ENSG00000158006.13	grey
ENSG00000158008.9	purple
ENSG00000175087.9	royalblue
ENSG00000197245.5	brown
ENSG00000142684.8	purple
ENSG00000142675.17	grey
ENSG00000236155.6	grey
ENSG00000130695.13	white
ENSG00000142669.14	pink
ENSG00000158062.20	blue
ENSG00000169442.8	grey
ENSG00000117682.16	blue
ENSG00000225891.1	grey
ENSG00000198830.10	yellow
ENSG00000117676.13	lightcyan
ENSG00000260063.1	grey
ENSG00000117713.18	pink
ENSG00000060642.10	grey
ENSG00000204160.11	lightyellow
ENSG00000175793.11	grey
ENSG00000142751.14	red
ENSG00000198746.12	greenyellow
ENSG00000090273.13	pink
ENSG00000253368.3	turquoise
ENSG00000090020.10	red
ENSG00000214973.3	grey
ENSG00000142784.15	purple
ENSG00000243659.1	grey
ENSG00000186501.14	blue
ENSG00000241547.1	grey
ENSG00000142765.17	grey
ENSG00000142733.14	brown
ENSG00000181773.6	brown
ENSG00000158195.10	brown
ENSG00000126705.13	blue
ENSG00000000938.12	brown
ENSG00000235912.1	grey
ENSG00000126709.14	grey
ENSG00000009780.15	salmon
ENSG00000117758.13	midnightblue
ENSG00000269971.1	grey
ENSG00000270031.1	grey
ENSG00000117751.17	violet
ENSG00000252947.1	grey
ENSG00000130775.15	turquoise
ENSG00000117748.9	magenta
ENSG00000130768.14	grey
ENSG00000158156.7	blue
ENSG00000158161.15	paleturquoise
ENSG00000240750.3	grey
ENSG00000228589.3	grey
ENSG00000169403.11	lightcyan
ENSG00000126698.10	tan
ENSG00000130770.17	grey60
ENSG00000270605.1	grey
ENSG00000130766.4	lightyellow
ENSG00000130772.13	grey
ENSG00000204138.12	grey
ENSG00000229820.2	grey
ENSG00000180198.15	steelblue
ENSG00000242125.3	brown
ENSG00000200087.1	grey
ENSG00000279443.1	grey
ENSG00000180098.9	grey60
ENSG00000197989.13	grey
ENSG00000120656.11	steelblue
ENSG00000229388.1	grey
ENSG00000162419.12	grey
ENSG00000198492.15	turquoise
ENSG00000116329.10	grey
ENSG00000233427.1	grey
ENSG00000159023.19	grey
ENSG00000253304.1	turquoise
ENSG00000116350.16	grey
ENSG00000116353.15	grey
ENSG00000060656.19	red
ENSG00000162510.5	grey
ENSG00000186056.9	greenyellow
ENSG00000162511.7	lightcyan
ENSG00000162512.15	blue
ENSG00000134644.15	pink
ENSG00000084628.9	grey
ENSG00000060688.12	green
ENSG00000229447.2	cyan
ENSG00000121766.15	tan
ENSG00000121769.7	turquoise
ENSG00000168528.11	grey
ENSG00000142910.15	darkorange
ENSG00000162517.12	grey60
ENSG00000084636.17	greenyellow
ENSG00000121753.12	purple
ENSG00000266580.1	grey
ENSG00000134668.12	grey
ENSG00000269967.1	cyan
ENSG00000184007.18	yellow
ENSG00000121774.17	magenta
ENSG00000121775.17	red
ENSG00000025800.13	pink
ENSG00000084652.15	lightyellow
ENSG00000160050.14	grey
ENSG00000224066.1	salmon
ENSG00000160051.11	red
ENSG00000160055.19	blue
ENSG00000084623.11	grey60
ENSG00000220785.7	greenyellow
ENSG00000183615.5	grey
ENSG00000116478.11	black
ENSG00000175130.6	green
ENSG00000162526.6	grey
ENSG00000225828.1	grey
ENSG00000160058.18	blue
ENSG00000273274.1	lightgreen
ENSG00000160062.14	salmon
ENSG00000176261.15	tan
ENSG00000162521.18	midnightblue
ENSG00000162520.14	lightgreen
ENSG00000162522.10	grey
ENSG00000134684.10	turquoise
ENSG00000116497.17	cyan
ENSG00000160097.15	black
ENSG00000121905.9	red
ENSG00000121900.18	black
ENSG00000116514.16	steelblue
ENSG00000004455.16	yellow
ENSG00000142920.16	greenyellow
ENSG00000278997.1	grey
ENSG00000116525.13	greenyellow
ENSG00000279179.1	grey
ENSG00000160094.14	blue
ENSG00000270115.1	grey
ENSG00000134686.17	purple
ENSG00000222112.1	grey
ENSG00000121903.14	grey
ENSG00000121904.17	red
ENSG00000142698.14	salmon
ENSG00000163866.8	grey
ENSG00000255811.1	grey
ENSG00000187513.8	brown
ENSG00000116544.11	purple
ENSG00000241014.1	salmon
ENSG00000163867.16	midnightblue
ENSG00000197056.9	midnightblue
ENSG00000116560.10	magenta
ENSG00000146463.11	tan
ENSG00000229994.1	grey
ENSG00000142687.17	red
ENSG00000020129.15	pink
ENSG00000239636.1	grey
ENSG00000116819.6	salmon
ENSG00000126067.11	magenta
ENSG00000142686.7	turquoise
ENSG00000092853.13	grey
ENSG00000134698.10	salmon
ENSG00000092847.11	grey
ENSG00000126070.19	royalblue
ENSG00000092850.11	grey
ENSG00000116863.10	red
ENSG00000171812.11	lightcyan
ENSG00000054116.11	grey60
ENSG00000116871.15	blue
ENSG00000054118.13	grey
ENSG00000214193.9	purple
ENSG00000142694.6	lightyellow
ENSG00000116883.8	grey
ENSG00000196182.10	lightyellow
ENSG00000181817.5	saddlebrown
ENSG00000116885.18	turquoise
ENSG00000201448.1	grey
ENSG00000116898.11	grey60
ENSG00000119535.17	lightcyan
ENSG00000163873.9	pink
ENSG00000223944.1	grey
ENSG00000233621.1	grey
ENSG00000163874.9	brown
ENSG00000163875.15	cyan
ENSG00000263675.1	grey
ENSG00000163877.9	grey
ENSG00000163879.10	turquoise
ENSG00000134697.12	turquoise
ENSG00000116922.14	grey
ENSG00000134690.10	grey
ENSG00000183317.16	blue
ENSG00000185090.14	pink
ENSG00000196449.3	grey
ENSG00000197982.13	saddlebrown
ENSG00000188786.9	grey
ENSG00000204084.12	grey
ENSG00000183431.11	turquoise
ENSG00000183386.9	grey
ENSG00000183520.11	tan
ENSG00000185668.7	blue
ENSG00000224592.5	purple
ENSG00000116954.7	royalblue
ENSG00000228436.2	grey
ENSG00000214114.8	grey
ENSG00000158315.10	green
ENSG00000174574.15	lightgreen
ENSG00000168653.10	tan
ENSG00000127603.23	grey
ENSG00000270040.1	grey
ENSG00000183682.7	grey
ENSG00000237624.1	grey
ENSG00000182109.7	grey60
ENSG00000243970.1	grey
ENSG00000090621.13	lightcyan
ENSG00000201457.1	grey
ENSG00000163909.7	grey
ENSG00000116981.3	grey
ENSG00000116983.12	grey
ENSG00000084072.16	greenyellow
ENSG00000116985.11	grey
ENSG00000198754.5	grey
ENSG00000043514.15	darkred
ENSG00000202222.1	grey
ENSG00000116990.10	grey
ENSG00000168389.17	darkorange
ENSG00000228477.1	grey
ENSG00000131236.16	turquoise
ENSG00000131238.16	lightgreen
ENSG00000117000.8	yellow
ENSG00000259943.1	salmon
ENSG00000084073.8	lightgreen
ENSG00000049089.13	greenyellow
ENSG00000084070.11	turquoise
ENSG00000187801.14	turquoise
ENSG00000260920.2	turquoise
ENSG00000279667.1	grey
ENSG00000187815.9	grey
ENSG00000238287.1	grey
ENSG00000164002.11	grey
ENSG00000117010.15	yellow
ENSG00000117016.9	grey
ENSG00000272145.1	green
ENSG00000066136.20	red
ENSG00000117013.14	blue
ENSG00000179862.6	pink
ENSG00000171793.13	turquoise
ENSG00000281207.1	grey
ENSG00000171790.15	grey
ENSG00000010803.16	saddlebrown
ENSG00000235358.1	grey
ENSG00000204060.6	blue
ENSG00000127124.14	grey
ENSG00000198815.8	darkturquoise
ENSG00000177181.14	grey60
ENSG00000066185.12	black
ENSG00000127125.8	tan
ENSG00000186409.14	grey
ENSG00000230116.1	grey
ENSG00000236876.3	skyblue
ENSG00000171960.10	grey60
ENSG00000234917.2	grey
ENSG00000065978.18	grey
ENSG00000117385.15	blue
ENSG00000164008.14	tan
ENSG00000274386.5	grey
ENSG00000177868.11	grey60
ENSG00000164010.13	yellow
ENSG00000228192.7	grey
ENSG00000164011.17	green
ENSG00000225099.1	grey
ENSG00000117394.19	darkorange
ENSG00000227533.5	grey
ENSG00000186973.10	turquoise
ENSG00000117395.11	magenta
ENSG00000243710.7	white
ENSG00000179178.10	green
ENSG00000066056.13	darkorange
ENSG00000117400.15	grey
ENSG00000234694.1	greenyellow
ENSG00000117399.13	green
ENSG00000066322.13	green
ENSG00000159479.16	grey
ENSG00000198198.14	greenyellow
ENSG00000178922.16	blue
ENSG00000229348.1	grey
ENSG00000142949.16	red
ENSG00000066135.12	pink
ENSG00000236200.5	grey
ENSG00000126091.19	grey
ENSG00000233674.2	grey
ENSG00000117407.16	grey
ENSG00000237950.1	grey
ENSG00000117408.10	greenyellow
ENSG00000132768.13	blue
ENSG00000117410.13	pink
ENSG00000117411.16	grey
ENSG00000159214.12	grey
ENSG00000196517.11	greenyellow
ENSG00000230615.6	grey
ENSG00000178028.13	red
ENSG00000117419.14	saddlebrown
ENSG00000233602.1	grey
ENSG00000187147.17	greenyellow
ENSG00000126106.13	red
ENSG00000198520.10	grey
ENSG00000200169.1	grey
ENSG00000142945.12	grey
ENSG00000142937.11	skyblue
ENSG00000142959.4	grey
ENSG00000173846.12	brown
ENSG00000222009.8	brown
ENSG00000117425.13	red
ENSG00000070785.16	magenta
ENSG00000126107.14	red
ENSG00000126088.13	grey60
ENSG00000162415.6	grey
ENSG00000281912.1	grey
ENSG00000186603.5	grey
ENSG00000132781.17	greenyellow
ENSG00000132773.11	blue
ENSG00000070759.16	green
ENSG00000280670.2	grey
ENSG00000132763.14	green
ENSG00000117450.13	black
ENSG00000117448.13	grey
ENSG00000132780.16	green
ENSG00000159588.14	grey
ENSG00000159592.10	violet
ENSG00000225447.1	grey
ENSG00000234329.1	magenta
ENSG00000159596.6	grey
ENSG00000197429.10	yellow
ENSG00000230896.1	yellow
ENSG00000086015.20	lightyellow
ENSG00000117461.14	brown
ENSG00000117472.9	grey
ENSG00000085998.13	greenyellow
ENSG00000171357.5	grey
ENSG00000085999.11	grey
ENSG00000132128.16	red
ENSG00000173660.11	grey60
ENSG00000117481.10	grey
ENSG00000117480.15	greenyellow
ENSG00000232022.7	grey
ENSG00000269956.1	grey
ENSG00000162456.9	grey
ENSG00000079277.19	lightcyan
ENSG00000142961.14	brown
ENSG00000123472.12	lightgreen
ENSG00000233647.2	grey
ENSG00000159658.10	black
ENSG00000142973.12	grey
ENSG00000187048.12	salmon
ENSG00000186377.7	turquoise
ENSG00000186160.4	darkred
ENSG00000225506.2	grey
ENSG00000224805.2	grey
ENSG00000162367.11	lightcyan
ENSG00000123473.15	darkred
ENSG00000162368.13	yellow
ENSG00000242267.6	salmon
ENSG00000272491.1	salmon
ENSG00000132122.11	yellow
ENSG00000224986.2	grey
ENSG00000235105.1	grey
ENSG00000186094.16	grey
ENSG00000162373.12	grey
ENSG00000225623.1	grey
ENSG00000237478.2	grey
ENSG00000162374.16	turquoise
ENSG00000185104.19	darkred
ENSG00000123080.10	black
ENSG00000203356.2	grey
ENSG00000123091.4	yellow
ENSG00000085831.15	brown
ENSG00000261664.5	grey
ENSG00000085832.16	yellow
ENSG00000117859.18	darkgreen
ENSG00000232846.1	grey
ENSG00000078618.20	magenta
ENSG00000266993.3	grey
ENSG00000169213.6	turquoise
ENSG00000117862.11	turquoise
ENSG00000198841.3	grey
ENSG00000134717.17	orange
ENSG00000157077.14	turquoise
ENSG00000224255.2	grey
ENSG00000213735.2	grey
ENSG00000154222.14	blue
ENSG00000272100.1	grey
ENSG00000224680.4	grey
ENSG00000085840.12	grey
ENSG00000134748.12	black
ENSG00000134744.13	darkred
ENSG00000116157.5	grey
ENSG00000182183.14	grey
ENSG00000162377.5	turquoise
ENSG00000162378.12	darkturquoise
ENSG00000228929.1	yellow
ENSG00000121310.16	grey
ENSG00000116171.16	midnightblue
ENSG00000236360.2	grey
ENSG00000174348.13	darkorange
ENSG00000162383.11	grey
ENSG00000157184.6	black
ENSG00000236723.2	grey
ENSG00000162384.13	greenyellow
ENSG00000162385.10	turquoise
ENSG00000226754.1	grey
ENSG00000157193.15	darkgrey
ENSG00000225675.2	grey
ENSG00000174332.5	purple
ENSG00000058804.11	orange
ENSG00000058799.13	steelblue
ENSG00000081870.11	tan
ENSG00000116212.14	brown
ENSG00000116209.11	violet
ENSG00000280378.1	grey
ENSG00000116205.11	yellow
ENSG00000215883.10	grey
ENSG00000116221.15	pink
ENSG00000157216.15	pink
ENSG00000162390.17	greenyellow
ENSG00000184313.19	greenyellow
ENSG00000271723.5	grey
ENSG00000243725.6	grey
ENSG00000162396.5	red
ENSG00000006555.10	grey
ENSG00000162398.11	grey
ENSG00000116133.11	white
ENSG00000162402.13	grey
ENSG00000234810.2	turquoise
ENSG00000162407.8	black
ENSG00000162409.10	cyan
ENSG00000187889.12	grey
ENSG00000173406.15	grey
ENSG00000162600.11	yellow
ENSG00000184292.6	grey
ENSG00000185839.3	grey
ENSG00000162601.9	orange
ENSG00000177606.6	brown
ENSG00000234807.5	green
ENSG00000232453.6	grey
ENSG00000237352.3	grey
ENSG00000172456.17	skyblue
ENSG00000134709.10	turquoise
ENSG00000134716.9	grey
ENSG00000162598.13	brown
ENSG00000226476.3	grey
ENSG00000231252.2	grey
ENSG00000162599.15	black
ENSG00000237928.5	grey
ENSG00000270742.1	grey
ENSG00000162604.12	yellow
ENSG00000271200.1	grey
ENSG00000132849.19	yellow
ENSG00000240563.1	grey
ENSG00000132854.18	greenyellow
ENSG00000162607.12	midnightblue
ENSG00000116641.17	black
ENSG00000213703.2	grey
ENSG00000235545.1	grey
ENSG00000125703.14	green
ENSG00000088035.15	darkgreen
ENSG00000142856.16	grey
ENSG00000203965.12	paleturquoise
ENSG00000116652.6	cyan
ENSG00000079739.15	black
ENSG00000185483.11	grey
ENSG00000158966.13	brown
ENSG00000162437.14	black
ENSG00000162434.11	brown
ENSG00000226891.7	salmon
ENSG00000185031.6	salmon
ENSG00000272506.1	salmon
ENSG00000212257.1	salmon
ENSG00000265996.1	greenyellow
ENSG00000231485.1	grey
ENSG00000162433.14	black
ENSG00000116675.15	white
ENSG00000213625.8	black
ENSG00000116678.18	darkorange
ENSG00000184588.17	grey
ENSG00000118473.21	magenta
ENSG00000264720.3	cyan
ENSG00000152760.9	magenta
ENSG00000152763.16	darkred
ENSG00000198160.14	midnightblue
ENSG00000116704.7	paleturquoise
ENSG00000203963.11	cyan
ENSG00000275678.1	grey
ENSG00000081985.10	darkred
ENSG00000142864.14	royalblue
ENSG00000116717.11	brown
ENSG00000172380.5	black
ENSG00000232284.7	grey
ENSG00000162595.5	grey
ENSG00000116729.13	grey
ENSG00000234383.1	grey
ENSG00000116745.6	grey
ENSG00000024526.16	grey
ENSG00000033122.18	turquoise
ENSG00000240692.3	grey
ENSG00000229359.2	grey
ENSG00000237919.5	black
ENSG00000066557.5	orange
ENSG00000116754.13	orange
ENSG00000118454.12	orange
ENSG00000197568.13	grey
ENSG00000116761.11	brown
ENSG00000050628.20	grey
ENSG00000132485.13	cyan
ENSG00000207721.1	royalblue
ENSG00000229956.10	darkgreen
ENSG00000172260.14	magenta
ENSG00000228853.1	grey
ENSG00000227016.3	grey
ENSG00000162620.15	grey
ENSG00000254685.6	midnightblue
ENSG00000259030.6	salmon
ENSG00000116783.14	cyan
ENSG00000178965.13	turquoise
ENSG00000272864.1	midnightblue
ENSG00000116791.13	lightgreen
ENSG00000162623.15	paleturquoise
ENSG00000261213.1	grey
ENSG00000224127.1	grey
ENSG00000162624.14	grey
ENSG00000224149.1	grey
ENSG00000137968.16	grey
ENSG00000117054.13	yellow
ENSG00000137955.15	yellow
ENSG00000057468.6	grey
ENSG00000184005.10	violet
ENSG00000226415.1	grey60
ENSG00000117069.14	turquoise
ENSG00000230498.1	grey
ENSG00000142892.14	darkgreen
ENSG00000226084.5	tan
ENSG00000154027.18	white
ENSG00000251767.1	grey
ENSG00000036549.12	yellow
ENSG00000077254.14	orange
ENSG00000180488.14	darkgreen
ENSG00000219201.4	paleturquoise
ENSG00000235613.2	grey
ENSG00000232015.2	grey
ENSG00000235927.4	grey
ENSG00000162614.18	turquoise
ENSG00000162613.16	steelblue
ENSG00000162616.8	paleturquoise
ENSG00000137960.5	grey
ENSG00000122420.9	grey
ENSG00000137959.15	grey
ENSG00000137965.10	grey
ENSG00000162618.12	brown
ENSG00000117114.19	brown
ENSG00000227288.3	grey
ENSG00000233008.5	grey
ENSG00000137941.16	green
ENSG00000233061.1	green
ENSG00000271576.1	grey
ENSG00000142875.19	magenta
ENSG00000213540.3	grey
ENSG00000203943.8	darkgreen
ENSG00000240520.5	tan
ENSG00000137976.7	grey
ENSG00000117133.10	magenta
ENSG00000174021.10	brown
ENSG00000122432.16	grey
ENSG00000117151.12	midnightblue
ENSG00000117155.16	cyan
ENSG00000171517.5	grey
ENSG00000162643.12	turquoise
ENSG00000055732.12	grey
ENSG00000280099.1	grey
ENSG00000097096.8	midnightblue
ENSG00000162642.13	cyan
ENSG00000142867.12	lightgreen
ENSG00000153904.18	black
ENSG00000282057.1	yellow
ENSG00000142871.16	brown
ENSG00000117174.10	royalblue
ENSG00000171502.14	grey
ENSG00000122417.15	orange
ENSG00000137975.7	green
ENSG00000016602.9	green
ENSG00000261737.1	grey
ENSG00000097033.14	lightgreen
ENSG00000183291.15	yellow
ENSG00000153936.16	lightgreen
ENSG00000225568.1	grey
ENSG00000267272.5	turquoise
ENSG00000143013.12	grey
ENSG00000237505.6	yellow
ENSG00000065243.19	midnightblue
ENSG00000207234.1	grey
ENSG00000241975.1	salmon
ENSG00000137947.11	cyan
ENSG00000137944.16	salmon
ENSG00000213516.9	lightgreen
ENSG00000117226.11	brown
ENSG00000117228.9	brown
ENSG00000234518.2	turquoise
ENSG00000162645.12	brown
ENSG00000162654.8	grey
ENSG00000154451.14	grey
ENSG00000225492.6	grey
ENSG00000197147.12	turquoise
ENSG00000231999.6	darkgreen
ENSG00000230735.1	grey
ENSG00000171488.14	violet
ENSG00000171492.14	white
ENSG00000272672.1	grey
ENSG00000228175.3	grey
ENSG00000162664.16	orange
ENSG00000233593.8	grey
ENSG00000232882.1	darkgrey
ENSG00000122482.20	yellow
ENSG00000162669.15	yellow
ENSG00000097046.12	magenta
ENSG00000069702.10	black
ENSG00000172031.6	turquoise
ENSG00000233228.1	turquoise
ENSG00000189195.10	orange
ENSG00000233401.1	magenta
ENSG00000273487.1	grey
ENSG00000174842.16	orange
ENSG00000122484.8	paleturquoise
ENSG00000067208.14	yellow
ENSG00000223787.2	grey
ENSG00000229992.1	magenta
ENSG00000122406.12	skyblue
ENSG00000154511.11	violet
ENSG00000143033.17	orange
ENSG00000117500.12	lightgreen
ENSG00000122483.17	grey
ENSG00000223745.7	cyan
ENSG00000117505.12	royalblue
ENSG00000137942.16	darkturquoise
ENSG00000137936.16	black
ENSG00000224093.5	salmon
ENSG00000211575.3	grey
ENSG00000260464.1	grey
ENSG00000067334.13	yellow
ENSG00000023909.9	midnightblue
ENSG00000198691.11	grey
ENSG00000137962.12	darkorange
ENSG00000117528.11	midnightblue
ENSG00000117525.13	brown
ENSG00000224081.8	brown
ENSG00000143036.16	brown
ENSG00000117519.15	lightgreen
ENSG00000235501.5	grey
ENSG00000172339.9	salmon
ENSG00000152078.9	midnightblue
ENSG00000271092.5	yellow
ENSG00000231992.1	grey
ENSG00000226026.5	grey
ENSG00000122481.16	grey
ENSG00000228502.1	grey
ENSG00000137970.7	skyblue
ENSG00000117569.18	darkgreen
ENSG00000188641.12	darkred
ENSG00000232542.1	grey
ENSG00000269998.1	turquoise
ENSG00000259946.1	midnightblue
ENSG00000225206.7	turquoise
ENSG00000162627.16	lightgreen
ENSG00000117598.11	cyan
ENSG00000232825.1	grey
ENSG00000227034.1	grey
ENSG00000117600.12	turquoise
ENSG00000099260.10	darkorange
ENSG00000156869.12	grey
ENSG00000162688.16	midnightblue
ENSG00000228084.1	salmon
ENSG00000117620.13	orange
ENSG00000156875.13	white
ENSG00000156876.9	darkgreen
ENSG00000122435.9	darkgreen
ENSG00000122477.12	grey
ENSG00000137992.14	royalblue
ENSG00000224616.1	grey
ENSG00000137996.12	magenta
ENSG00000079335.18	black
ENSG00000181656.6	turquoise
ENSG00000162692.10	grey
ENSG00000162694.13	turquoise
ENSG00000273204.1	grey
ENSG00000162695.11	yellow
ENSG00000117543.20	paleturquoise
ENSG00000233184.6	grey
ENSG00000225938.1	grey
ENSG00000170989.8	black
ENSG00000183298.5	grey
ENSG00000118733.16	turquoise
ENSG00000060718.19	grey
ENSG00000185946.15	yellow
ENSG00000240038.6	darkred
ENSG00000243480.7	salmon
ENSG00000174876.16	grey
ENSG00000232952.1	magenta
ENSG00000198890.7	greenyellow
ENSG00000162631.18	turquoise
ENSG00000134215.15	grey
ENSG00000226822.2	grey
ENSG00000085491.15	grey
ENSG00000196427.13	grey
ENSG00000241361.8	grey
ENSG00000186086.17	grey
ENSG00000238118.1	grey
ENSG00000162636.15	magenta
ENSG00000162639.15	magenta
ENSG00000134186.11	paleturquoise
ENSG00000143107.8	grey
ENSG00000116266.10	darkgreen
ENSG00000162641.18	grey
ENSG00000121957.12	yellow
ENSG00000121940.15	white
ENSG00000085433.15	magenta
ENSG00000244716.3	grey60
ENSG00000197780.9	midnightblue
ENSG00000273382.1	grey
ENSG00000215717.5	midnightblue
ENSG00000179902.12	turquoise
ENSG00000116299.16	pink
ENSG00000031698.12	pink
ENSG00000143126.7	red
ENSG00000134222.16	green
ENSG00000221986.6	grey
ENSG00000134243.11	white
ENSG00000143106.12	tan
ENSG00000143028.8	darkgrey
ENSG00000162650.16	red
ENSG00000174151.14	grey
ENSG00000181754.6	pink
ENSG00000156097.12	turquoise
ENSG00000065135.9	lightgreen
ENSG00000116337.15	purple
ENSG00000168765.15	grey
ENSG00000213366.12	grey60
ENSG00000134184.12	grey
ENSG00000134201.10	black
ENSG00000134202.10	grey
ENSG00000184371.13	pink
ENSG00000168710.17	black
ENSG00000143093.14	red
ENSG00000258634.3	greenyellow
ENSG00000197106.6	pink
ENSG00000116396.14	purple
ENSG00000227963.1	grey
ENSG00000162775.14	pink
ENSG00000224699.8	cyan
ENSG00000168679.17	grey
ENSG00000273373.1	cyan
ENSG00000134248.13	tan
ENSG00000177301.13	turquoise
ENSG00000259834.1	turquoise
ENSG00000177272.8	turquoise
ENSG00000143119.12	lightcyan
ENSG00000261654.1	salmon
ENSG00000121931.15	grey
ENSG00000156171.14	midnightblue
ENSG00000134255.13	paleturquoise
ENSG00000162777.16	grey
ENSG00000064886.13	turquoise
ENSG00000173947.13	turquoise
ENSG00000085465.12	salmon
ENSG00000260948.1	orange
ENSG00000243960.1	cyan
ENSG00000116455.13	grey
ENSG00000116459.10	tan
ENSG00000143110.11	lightcyan
ENSG00000121933.18	lightcyan
ENSG00000282608.1	lightcyan
ENSG00000116473.14	midnightblue
ENSG00000197852.9	grey
ENSG00000227811.2	grey
ENSG00000064703.11	turquoise
ENSG00000171385.9	turquoise
ENSG00000232558.1	grey
ENSG00000231437.3	grey
ENSG00000231246.1	brown
ENSG00000143079.14	brown
ENSG00000134245.17	turquoise
ENSG00000273483.1	grey
ENSG00000007341.18	darkred
ENSG00000116489.12	lightgreen
ENSG00000155363.18	blue
ENSG00000155366.16	brown
ENSG00000155367.15	grey
ENSG00000224167.1	grey
ENSG00000155380.11	grey
ENSG00000226419.7	grey60
ENSG00000238198.1	black
ENSG00000198799.11	violet
ENSG00000081026.18	black
ENSG00000232499.2	turquoise
ENSG00000116793.15	yellow
ENSG00000232450.1	grey
ENSG00000081019.13	royalblue
ENSG00000134242.15	yellow
ENSG00000188761.11	salmon
ENSG00000134262.12	grey
ENSG00000118655.4	pink
ENSG00000235527.6	grey
ENSG00000163349.21	lightgreen
ENSG00000116774.11	lightcyan
ENSG00000134207.14	turquoise
ENSG00000197323.11	royalblue
ENSG00000116752.5	tan
ENSG00000175984.14	grey
ENSG00000213281.4	midnightblue
ENSG00000009307.15	cyan
ENSG00000052723.11	midnightblue
ENSG00000134198.9	magenta
ENSG00000233730.1	turquoise
ENSG00000134259.3	grey
ENSG00000173218.14	grey
ENSG00000118729.11	greenyellow
ENSG00000177551.5	green
ENSG00000163393.12	green
ENSG00000173212.4	grey
ENSG00000163399.15	pink
ENSG00000203865.9	green
ENSG00000212385.1	grey
ENSG00000224950.2	grey
ENSG00000116815.15	yellow
ENSG00000177173.5	grey
ENSG00000143061.17	pink
ENSG00000134247.9	lightyellow
ENSG00000134256.12	grey
ENSG00000116830.11	grey
ENSG00000134253.9	greenyellow
ENSG00000271427.1	grey
ENSG00000198162.12	darkred
ENSG00000279513.1	cyan
ENSG00000183508.4	grey
ENSG00000196505.10	yellow
ENSG00000065183.15	turquoise
ENSG00000155761.13	turquoise
ENSG00000092607.13	brown
ENSG00000116874.11	cyan
ENSG00000231365.5	magenta
ENSG00000235595.1	grey
ENSG00000226443.3	grey
ENSG00000239873.2	turquoise
ENSG00000240244.3	turquoise
ENSG00000260941.1	turquoise
ENSG00000143067.4	steelblue
ENSG00000092621.11	greenyellow
ENSG00000261662.1	black
ENSG00000134250.18	black
ENSG00000265808.3	royalblue
ENSG00000274642.1	grey
ENSG00000223804.5	grey
ENSG00000270231.3	grey
ENSG00000275131.2	turquoise
ENSG00000273136.6	grey
ENSG00000275538.1	grey
ENSG00000226067.6	grey
ENSG00000198019.12	lightcyan
ENSG00000234998.1	grey
ENSG00000233029.3	grey
ENSG00000223345.3	grey
ENSG00000213244.3	grey
ENSG00000188610.12	grey
ENSG00000171943.11	magenta
ENSG00000227082.1	magenta
ENSG00000231429.2	turquoise
ENSG00000272583.1	salmon
ENSG00000231752.5	grey
ENSG00000277702.1	grey
ENSG00000206737.1	grey
ENSG00000223779.5	grey
ENSG00000265531.3	lightcyan
ENSG00000240929.2	grey
ENSG00000270872.2	grey
ENSG00000232527.7	grey
ENSG00000207205.1	grey
ENSG00000266338.6	grey
ENSG00000277918.1	grey
ENSG00000196369.10	grey
ENSG00000272419.5	grey
ENSG00000223612.3	grey
ENSG00000276216.1	grey
ENSG00000162825.16	grey
ENSG00000275064.1	grey
ENSG00000272150.5	grey
ENSG00000117262.18	grey
ENSG00000174827.13	grey
ENSG00000265491.4	midnightblue
ENSG00000186141.8	magenta
ENSG00000186364.11	grey
ENSG00000131788.15	red
ENSG00000198483.12	lightyellow
ENSG00000143127.12	brown
ENSG00000131779.10	magenta
ENSG00000265241.6	grey
ENSG00000211451.11	grey
ENSG00000271601.3	black
ENSG00000272031.2	pink
ENSG00000121851.12	yellow
ENSG00000265972.5	grey
ENSG00000233396.7	grey
ENSG00000271425.6	grey
ENSG00000264343.5	grey
ENSG00000276509.1	grey
ENSG00000277406.1	grey
ENSG00000273768.1	grey
ENSG00000277420.1	grey
ENSG00000276975.2	grey
ENSG00000268043.7	salmon
ENSG00000131791.7	yellow
ENSG00000237188.3	grey
ENSG00000131781.12	grey
ENSG00000180867.10	grey
ENSG00000226015.2	grey
ENSG00000236806.1	grey
ENSG00000131778.17	yellow
ENSG00000116128.10	red
ENSG00000162836.11	grey
ENSG00000265107.2	darkorange
ENSG00000188092.14	grey
ENSG00000206585.1	grey
ENSG00000229828.2	grey
ENSG00000263956.6	grey
ENSG00000227733.9	grey
ENSG00000283676.1	grey
ENSG00000202408.2	grey
ENSG00000272824.1	grey
ENSG00000207340.1	grey
ENSG00000274020.1	grey
ENSG00000231551.7	grey
ENSG00000225871.2	brown
ENSG00000280649.1	grey
ENSG00000274210.1	grey
ENSG00000270629.5	grey
ENSG00000178104.19	darkturquoise
ENSG00000269713.7	grey
ENSG00000274265.4	yellow
ENSG00000215861.5	grey
ENSG00000272755.1	yellow
ENSG00000274423.1	grey
ENSG00000271383.6	grey
ENSG00000277147.4	darkred
ENSG00000275557.1	grey
ENSG00000150337.13	lightcyan
ENSG00000203814.6	grey
ENSG00000233030.2	grey
ENSG00000183598.3	grey
ENSG00000203812.2	grey
ENSG00000261716.1	paleturquoise
ENSG00000272993.1	paleturquoise
ENSG00000203819.6	grey
ENSG00000270276.2	grey
ENSG00000184678.10	grey
ENSG00000184260.5	black
ENSG00000184270.4	grey
ENSG00000178096.8	blue
ENSG00000159164.9	pink
ENSG00000143368.9	pink
ENSG00000014914.19	brown
ENSG00000264522.5	green
ENSG00000136631.12	yellow
ENSG00000023902.13	brown
ENSG00000143401.14	midnightblue
ENSG00000118298.10	green
ENSG00000117362.12	darkgrey
ENSG00000118292.8	black
ENSG00000159208.15	turquoise
ENSG00000266472.5	grey60
ENSG00000117360.12	grey
ENSG00000163125.15	pink
ENSG00000143374.15	pink
ENSG00000143369.14	darkorange
ENSG00000228126.1	grey
ENSG00000237781.3	grey60
ENSG00000143382.14	brown
ENSG00000203804.4	brown
ENSG00000277452.1	grey
ENSG00000274963.1	grey
ENSG00000143384.12	brown
ENSG00000253047.1	grey
ENSG00000143420.17	grey60
ENSG00000276103.1	grey
ENSG00000143457.10	steelblue
ENSG00000143452.15	grey
ENSG00000163131.10	lightcyan
ENSG00000143387.12	grey
ENSG00000143437.20	grey
ENSG00000143379.12	greenyellow
ENSG00000143418.19	green
ENSG00000143412.9	grey
ENSG00000143409.15	green
ENSG00000143363.15	steelblue
ENSG00000163141.18	grey
ENSG00000143443.9	red
ENSG00000197622.12	brown
ENSG00000213190.3	magenta
ENSG00000143458.11	grey
ENSG00000261168.1	grey
ENSG00000143434.15	lightyellow
ENSG00000163154.5	lightcyan
ENSG00000163156.11	grey60
ENSG00000163155.11	grey
ENSG00000163159.11	red
ENSG00000143398.19	grey
ENSG00000159352.15	grey60
ENSG00000143373.17	blue
ENSG00000143393.16	red
ENSG00000143390.17	darkgrey
ENSG00000237976.1	black
ENSG00000143416.20	black
ENSG00000159377.10	grey60
ENSG00000143442.21	pink
ENSG00000143375.14	greenyellow
ENSG00000143367.15	pink
ENSG00000143376.12	royalblue
ENSG00000159409.14	purple
ENSG00000178796.12	grey60
ENSG00000269621.1	grey
ENSG00000143436.10	grey60
ENSG00000143450.15	grey
ENSG00000249602.1	grey
ENSG00000268288.1	grey
ENSG00000182134.15	magenta
ENSG00000203288.3	grey
ENSG00000269489.1	grey
ENSG00000143365.16	grey
ENSG00000234614.1	green
ENSG00000159445.12	grey
ENSG00000197747.8	turquoise
ENSG00000163191.5	brown
ENSG00000159450.12	grey
ENSG00000237975.6	grey
ENSG00000236427.1	grey
ENSG00000203786.6	grey
ENSG00000163220.10	brown
ENSG00000163221.8	brown
ENSG00000143546.9	brown
ENSG00000197956.9	brown
ENSG00000196154.11	grey
ENSG00000196754.10	grey
ENSG00000188643.10	black
ENSG00000189334.8	black
ENSG00000189171.14	black
ENSG00000160678.11	darkgrey
ENSG00000272030.1	grey
ENSG00000160679.12	white
ENSG00000143553.10	black
ENSG00000143621.16	turquoise
ENSG00000169418.9	darkorange
ENSG00000143624.13	pink
ENSG00000143554.13	lightyellow
ENSG00000143614.9	white
ENSG00000223599.1	greenyellow
ENSG00000198837.9	purple
ENSG00000160741.16	red
ENSG00000143570.17	lightyellow
ENSG00000282386.1	grey
ENSG00000143578.15	grey
ENSG00000143543.14	saddlebrown
ENSG00000272654.1	grey
ENSG00000143545.8	brown
ENSG00000177954.11	skyblue
ENSG00000143552.9	grey
ENSG00000231416.1	grey
ENSG00000143549.19	grey60
ENSG00000264384.2	grey
ENSG00000143612.18	tan
ENSG00000143569.18	pink
ENSG00000143575.14	grey60
ENSG00000143515.16	blue
ENSG00000238365.3	grey
ENSG00000228013.1	grey
ENSG00000160712.12	brown
ENSG00000169291.9	darkorange
ENSG00000163239.12	grey
ENSG00000160714.9	pink
ENSG00000160716.5	red
ENSG00000160710.15	pink
ENSG00000143603.18	black
ENSG00000163344.5	saddlebrown
ENSG00000163346.16	black
ENSG00000163348.3	red
ENSG00000271380.1	blue
ENSG00000160691.18	brown
ENSG00000173207.12	tan
ENSG00000160688.18	red
ENSG00000160685.13	blue
ENSG00000163354.14	grey
ENSG00000143537.13	blue
ENSG00000243364.7	grey
ENSG00000143590.13	pink
ENSG00000169242.11	brown
ENSG00000169241.17	lightyellow
ENSG00000179085.7	saddlebrown
ENSG00000163463.11	grey60
ENSG00000163462.17	blue
ENSG00000185499.16	grey
ENSG00000231064.6	grey
ENSG00000169231.13	grey
ENSG00000173171.14	blue
ENSG00000236263.1	grey
ENSG00000160766.14	grey
ENSG00000236675.1	grey
ENSG00000177628.15	pink
ENSG00000160767.20	purple
ENSG00000116521.10	red
ENSG00000176444.18	red
ENSG00000143630.9	pink
ENSG00000160752.14	pink
ENSG00000225855.6	grey
ENSG00000160753.15	lightyellow
ENSG00000116539.11	cyan
ENSG00000227773.1	grey
ENSG00000235919.4	grey
ENSG00000225082.2	grey
ENSG00000125459.14	blue
ENSG00000163374.19	skyblue
ENSG00000132676.15	tan
ENSG00000203761.5	salmon
ENSG00000116580.18	darkred
ENSG00000132718.8	pink
ENSG00000143622.10	black
ENSG00000132680.10	turquoise
ENSG00000207475.1	grey
ENSG00000116584.17	greenyellow
ENSG00000273002.1	green
ENSG00000163479.13	grey60
ENSG00000160803.7	saddlebrown
ENSG00000116586.11	grey60
ENSG00000254726.2	grey
ENSG00000160789.19	red
ENSG00000196189.12	darkgrey
ENSG00000160785.13	pink
ENSG00000160783.19	grey
ENSG00000242252.1	grey
ENSG00000160781.15	green
ENSG00000198952.8	blue
ENSG00000163472.18	grey
ENSG00000198715.11	blue
ENSG00000163468.14	steelblue
ENSG00000125462.16	darkgrey
ENSG00000207933.3	grey
ENSG00000236947.5	grey
ENSG00000116604.17	pink
ENSG00000206651.1	grey
ENSG00000187862.11	grey
ENSG00000163382.11	purple
ENSG00000160818.16	turquoise
ENSG00000280316.1	salmon
ENSG00000132702.12	green
ENSG00000272068.1	grey
ENSG00000132692.18	darkgrey
ENSG00000272405.1	darkorange
ENSG00000132688.10	grey
ENSG00000143320.8	grey
ENSG00000223356.1	grey
ENSG00000143319.16	pink
ENSG00000143303.11	blue
ENSG00000143314.12	grey60
ENSG00000143321.18	lightyellow
ENSG00000143294.14	pink
ENSG00000198400.11	red
ENSG00000027644.4	grey
ENSG00000187800.13	darkorange
ENSG00000160838.13	turquoise
ENSG00000132694.18	blue
ENSG00000237842.2	grey
ENSG00000253831.1	grey
ENSG00000117036.11	grey
ENSG00000183853.17	lightyellow
ENSG00000227295.2	grey
ENSG00000158473.6	lightcyan
ENSG00000163563.7	lightcyan
ENSG00000163565.18	brown
ENSG00000163568.14	grey
ENSG00000162706.12	pink
ENSG00000213088.9	brown
ENSG00000158716.8	grey60
ENSG00000158714.10	brown
ENSG00000188004.9	grey
ENSG00000272668.1	grey
ENSG00000213085.9	turquoise
ENSG00000158710.14	brown
ENSG00000085552.16	blue
ENSG00000177807.7	green
ENSG00000260766.1	grey
ENSG00000143315.6	violet
ENSG00000225279.1	grey
ENSG00000162728.4	pink
ENSG00000162729.13	red
ENSG00000018625.14	darkgrey
ENSG00000132681.16	grey
ENSG00000143318.12	grey
ENSG00000227741.1	grey
ENSG00000162734.12	black
ENSG00000132716.18	darkgreen
ENSG00000224261.2	grey
ENSG00000162735.18	black
ENSG00000122218.14	pink
ENSG00000235082.2	grey
ENSG00000202078.1	grey
ENSG00000162736.15	pink
ENSG00000171786.5	pink
ENSG00000162738.5	grey
ENSG00000066294.14	lightcyan
ENSG00000117091.9	grey
ENSG00000213080.3	grey
ENSG00000158769.17	brown
ENSG00000215845.10	grey60
ENSG00000158773.14	red
ENSG00000186517.13	lightcyan
ENSG00000162755.13	grey60
ENSG00000143256.4	pink
ENSG00000158793.13	pink
ENSG00000158796.16	lightyellow
ENSG00000143222.11	grey60
ENSG00000143258.15	red
ENSG00000143224.17	greenyellow
ENSG00000158850.14	steelblue
ENSG00000158859.9	green
ENSG00000158864.12	pink
ENSG00000158869.10	lightcyan
ENSG00000158882.13	saddlebrown
ENSG00000143257.11	grey
ENSG00000248485.1	turquoise
ENSG00000158887.15	grey
ENSG00000143252.14	cyan
ENSG00000188931.3	turquoise
ENSG00000283696.1	grey
ENSG00000143226.13	brown
ENSG00000173110.7	steelblue
ENSG00000203747.9	lightcyan
ENSG00000244682.7	grey
ENSG00000225217.1	grey
ENSG00000162747.9	brown
ENSG00000072694.20	grey
ENSG00000132185.16	grey
ENSG00000162746.14	grey
ENSG00000081721.11	grey
ENSG00000118217.5	royalblue
ENSG00000229808.1	grey
ENSG00000162745.10	turquoise
ENSG00000198929.12	turquoise
ENSG00000239887.4	grey
ENSG00000152332.15	royalblue
ENSG00000117143.13	grey
ENSG00000272574.1	grey
ENSG00000162733.16	grey
ENSG00000132196.13	grey
ENSG00000185860.13	grey
ENSG00000117152.13	turquoise
ENSG00000143248.12	grey
ENSG00000232995.7	grey
ENSG00000143228.12	grey
ENSG00000185630.18	grey
ENSG00000207082.1	grey
ENSG00000269887.1	grey
ENSG00000271917.1	grey
ENSG00000143171.12	turquoise
ENSG00000143198.12	grey60
ENSG00000143149.12	black
ENSG00000143183.16	lightgreen
ENSG00000224358.1	grey
ENSG00000143179.13	brown
ENSG00000188859.6	turquoise
ENSG00000230898.1	grey
ENSG00000215952.1	grey
ENSG00000215835.2	pink
ENSG00000229588.1	grey
ENSG00000143157.11	green
ENSG00000152382.5	darkgreen
ENSG00000143195.12	grey
ENSG00000143194.12	grey
ENSG00000198842.9	grey
ENSG00000143190.21	black
ENSG00000272033.1	salmon
ENSG00000198821.10	grey
ENSG00000143162.7	magenta
ENSG00000198771.10	lightcyan
ENSG00000197965.11	brown
ENSG00000143199.17	grey
ENSG00000143158.10	tan
ENSG00000143164.15	magenta
ENSG00000224837.1	grey
ENSG00000143147.14	black
ENSG00000143155.12	cyan
ENSG00000213064.9	lightgreen
ENSG00000143178.12	grey
ENSG00000143153.12	white
ENSG00000143156.13	darkturquoise
ENSG00000117475.13	tan
ENSG00000117477.12	steelblue
ENSG00000117479.12	brown
ENSG00000213062.4	grey
ENSG00000198734.10	turquoise
ENSG00000000460.16	darkgreen
ENSG00000188404.8	turquoise
ENSG00000007908.15	brown
ENSG00000171806.11	grey
ENSG00000000457.13	salmon
ENSG00000075945.12	magenta
ENSG00000243051.3	grey
ENSG00000120370.12	midnightblue
ENSG00000116132.11	black
ENSG00000271811.1	grey
ENSG00000007933.12	grey
ENSG00000094963.13	grey
ENSG00000076258.9	green
ENSG00000117523.15	pink
ENSG00000233328.3	pink
ENSG00000117533.14	yellow
ENSG00000010165.19	pink
ENSG00000197959.13	white
ENSG00000233540.1	grey
ENSG00000283152.1	grey
ENSG00000135845.9	grey
ENSG00000094975.13	royalblue
ENSG00000120337.8	grey
ENSG00000230849.2	grey
ENSG00000226375.1	grey
ENSG00000117586.10	midnightblue
ENSG00000231615.2	grey
ENSG00000203739.3	grey
ENSG00000117592.8	black
ENSG00000162753.11	yellow
ENSG00000183831.6	magenta
ENSG00000076321.10	yellow
ENSG00000225591.2	grey
ENSG00000120334.15	yellow
ENSG00000117593.9	grey
ENSG00000270084.1	grey
ENSG00000234741.7	skyblue
ENSG00000185278.15	midnightblue
ENSG00000135870.11	royalblue
ENSG00000236535.1	grey
ENSG00000152061.23	magenta
ENSG00000203737.3	turquoise
ENSG00000237249.1	grey
ENSG00000223525.1	tan
ENSG00000116161.17	steelblue
ENSG00000120333.4	yellow
ENSG00000235750.9	brown
ENSG00000116147.16	grey
ENSG00000227740.1	grey
ENSG00000143207.19	darkred
ENSG00000252906.1	grey
ENSG00000236021.1	darkred
ENSG00000227815.2	grey
ENSG00000116183.10	salmon
ENSG00000152092.15	pink
ENSG00000198797.6	darkgrey
ENSG00000120341.18	grey
ENSG00000254154.8	grey
ENSG00000242193.9	yellow
ENSG00000224687.1	turquoise
ENSG00000075391.16	turquoise
ENSG00000213057.5	grey
ENSG00000116191.17	darkturquoise
ENSG00000116194.12	black
ENSG00000116199.11	cyan
ENSG00000186283.13	grey
ENSG00000143322.19	turquoise
ENSG00000057252.12	brown
ENSG00000162779.21	grey
ENSG00000227141.2	grey
ENSG00000162782.15	turquoise
ENSG00000143340.6	grey
ENSG00000169905.12	lightgreen
ENSG00000272906.1	grey
ENSG00000143337.18	black
ENSG00000260360.1	grey
ENSG00000135837.15	midnightblue
ENSG00000235145.2	grey
ENSG00000116260.16	red
ENSG00000230124.6	grey
ENSG00000143324.13	darkturquoise
ENSG00000135835.10	grey
ENSG00000243155.1	grey
ENSG00000232586.1	grey
ENSG00000135823.13	magenta
ENSG00000153029.14	brown
ENSG00000162783.10	steelblue
ENSG00000198216.10	turquoise
ENSG00000273573.1	grey
ENSG00000272880.1	turquoise
ENSG00000179930.5	grey
ENSG00000224810.1	grey
ENSG00000135821.17	black
ENSG00000135828.11	grey
ENSG00000143333.6	brown
ENSG00000135824.12	turquoise
ENSG00000135838.13	lightgreen
ENSG00000135829.16	turquoise
ENSG00000135862.5	brown
ENSG00000058085.14	turquoise
ENSG00000157064.10	turquoise
ENSG00000116698.20	pink
ENSG00000116701.14	lightcyan
ENSG00000162704.15	orange
ENSG00000143344.15	grey
ENSG00000198756.10	green
ENSG00000198860.11	green
ENSG00000116667.12	black
ENSG00000230470.1	grey
ENSG00000232036.2	grey
ENSG00000116406.18	lightgreen
ENSG00000135842.16	brown
ENSG00000121481.10	royalblue
ENSG00000121486.11	darkturquoise
ENSG00000116668.12	darkred
ENSG00000238061.2	grey
ENSG00000279838.1	grey
ENSG00000116679.15	white
ENSG00000273004.1	grey
ENSG00000143341.11	darkorange
ENSG00000047410.13	grey
ENSG00000157181.15	orange
ENSG00000262180.1	cyan
ENSG00000229739.2	darkred
ENSG00000273198.1	grey
ENSG00000228238.1	grey
ENSG00000073756.11	brown
ENSG00000116711.9	lightcyan
ENSG00000162670.10	black
ENSG00000237457.6	black
ENSG00000150681.9	lightcyan
ENSG00000090104.11	grey
ENSG00000127074.14	grey
ENSG00000231767.3	grey
ENSG00000116741.7	grey
ENSG00000234473.1	salmon
ENSG00000116750.13	orange
ENSG00000116747.12	midnightblue
ENSG00000272579.1	yellow
ENSG00000023572.8	tan
ENSG00000134371.10	midnightblue
ENSG00000162630.5	white
ENSG00000232077.1	grey
ENSG00000162687.16	darkred
ENSG00000000971.15	brown
ENSG00000066279.16	grey
ENSG00000177888.7	midnightblue
ENSG00000237861.1	salmon
ENSG00000134376.14	black
ENSG00000221879.3	grey
ENSG00000213047.11	tan
ENSG00000233040.2	grey
ENSG00000203724.10	grey
ENSG00000143355.15	turquoise
ENSG00000151414.14	yellow
ENSG00000081237.18	lightcyan
ENSG00000229989.3	green
ENSG00000233410.1	green
ENSG00000116833.13	grey
ENSG00000203721.6	grey
ENSG00000230623.4	grey
ENSG00000162702.7	violet
ENSG00000118193.11	grey
ENSG00000118197.13	grey
ENSG00000260088.1	grey
ENSG00000118200.14	darkturquoise
ENSG00000231333.2	grey
ENSG00000163362.10	grey
ENSG00000116852.14	purple
ENSG00000229191.1	grey
ENSG00000081248.10	grey
ENSG00000116857.16	darkgrey
ENSG00000163395.16	greenyellow
ENSG00000081277.12	grey
ENSG00000174307.6	grey
ENSG00000159176.13	darkgrey
ENSG00000224536.2	grey
ENSG00000223396.2	green
ENSG00000134369.15	greenyellow
ENSG00000231871.5	grey
ENSG00000198700.9	grey
ENSG00000198892.6	darkgrey
ENSG00000223774.5	grey
ENSG00000163431.12	brown
ENSG00000134375.10	tan
ENSG00000176393.10	grey
ENSG00000163435.15	grey
ENSG00000170075.8	darkgrey
ENSG00000143862.7	red
ENSG00000143851.15	grey
ENSG00000243323.5	salmon
ENSG00000133067.17	grey
ENSG00000077152.9	magenta
ENSG00000077157.21	white
ENSG00000232626.3	greenyellow
ENSG00000236439.4	grey
ENSG00000143858.11	pink
ENSG00000226862.1	grey
ENSG00000117139.16	turquoise
ENSG00000235449.2	grey
ENSG00000228288.6	grey
ENSG00000214796.8	grey
ENSG00000234996.4	grey
ENSG00000183155.4	magenta
ENSG00000117153.15	steelblue
ENSG00000159346.12	turquoise
ENSG00000159348.12	darkgrey
ENSG00000163444.11	tan
ENSG00000143847.15	lightyellow
ENSG00000163485.15	greenyellow
ENSG00000133048.12	brown
ENSG00000133063.15	grey
ENSG00000231507.1	grey
ENSG00000159388.5	brown
ENSG00000122176.10	grey
ENSG00000188783.5	red
ENSG00000058668.14	brown
ENSG00000221643.1	grey
ENSG00000058673.15	darkturquoise
ENSG00000257315.1	paleturquoise
ENSG00000182004.12	tan
ENSG00000143842.14	blue
ENSG00000143845.14	purple
ENSG00000174567.7	grey
ENSG00000143850.13	red
ENSG00000219133.2	grey
ENSG00000158615.8	lightgreen
ENSG00000133056.13	greenyellow
ENSG00000198625.12	darkgreen
ENSG00000170382.11	pink
ENSG00000163531.15	greenyellow
ENSG00000229657.2	greenyellow
ENSG00000184144.10	green
ENSG00000174529.7	steelblue
ENSG00000117222.13	turquoise
ENSG00000133059.16	pink
ENSG00000133069.15	purple
ENSG00000163545.8	pink
ENSG00000162873.14	grey
ENSG00000186007.9	grey
ENSG00000281406.1	grey
ENSG00000117266.15	greenyellow
ENSG00000174514.12	tan
ENSG00000158711.13	lightgreen
ENSG00000158715.5	green
ENSG00000069275.12	orange
ENSG00000201944.1	cyan
ENSG00000117280.12	black
ENSG00000133065.10	grey
ENSG00000162877.12	grey
ENSG00000174502.18	green
ENSG00000276600.4	green
ENSG00000196550.10	grey
ENSG00000266028.7	turquoise
ENSG00000229509.1	grey
ENSG00000263528.7	blue
ENSG00000261000.1	grey
ENSG00000266094.7	brown
ENSG00000143486.15	grey
ENSG00000143479.15	brown
ENSG00000162889.10	lightyellow
ENSG00000136634.5	lightcyan
ENSG00000182795.12	grey
ENSG00000123836.14	black
ENSG00000180667.10	royalblue
ENSG00000196352.14	green
ENSG00000203710.10	grey
ENSG00000117335.19	orange
ENSG00000234219.1	grey
ENSG00000203709.10	steelblue
ENSG00000174059.16	darkorange
ENSG00000076356.6	pink
ENSG00000261453.1	grey
ENSG00000259815.1	grey
ENSG00000008118.9	turquoise
ENSG00000196878.13	pink
ENSG00000227591.5	grey
ENSG00000123689.5	steelblue
ENSG00000117594.9	green
ENSG00000009790.14	lightcyan
ENSG00000162757.4	grey
ENSG00000117595.10	grey
ENSG00000117597.17	turquoise
ENSG00000143469.17	royalblue
ENSG00000203706.8	green
ENSG00000082497.11	white
ENSG00000054392.12	grey
ENSG00000279333.1	grey
ENSG00000143473.11	turquoise
ENSG00000224668.1	turquoise
ENSG00000234233.1	grey
ENSG00000226986.4	grey
ENSG00000117625.13	darkgreen
ENSG00000082512.14	grey
ENSG00000153363.12	grey
ENSG00000236809.2	grey
ENSG00000170385.9	black
ENSG00000117650.12	grey
ENSG00000231057.3	turquoise
ENSG00000123684.12	darkgreen
ENSG00000241395.3	green
ENSG00000143493.12	turquoise
ENSG00000143476.17	grey
ENSG00000220749.4	grey
ENSG00000066027.11	black
ENSG00000230063.1	grey
ENSG00000201544.1	grey
ENSG00000229832.1	grey
ENSG00000065600.12	green
ENSG00000117691.9	grey60
ENSG00000260805.2	grey
ENSG00000162772.16	grey
ENSG00000123685.8	grey
ENSG00000117697.14	yellow
ENSG00000203705.10	yellow
ENSG00000198468.7	grey
ENSG00000162769.12	cyan
ENSG00000143494.15	brown
ENSG00000174606.13	yellow
ENSG00000136643.11	darkred
ENSG00000230461.8	salmon
ENSG00000117707.15	green
ENSG00000274895.1	green
ENSG00000143499.13	tan
ENSG00000152104.11	black
ENSG00000117724.12	turquoise
ENSG00000082482.13	turquoise
ENSG00000136636.12	orange
ENSG00000042781.12	grey
ENSG00000196482.16	lightgreen
ENSG00000092978.10	orange
ENSG00000162814.10	magenta
ENSG00000067533.5	midnightblue
ENSG00000092969.11	black
ENSG00000228063.1	grey
ENSG00000143353.11	yellow
ENSG00000277007.1	grey
ENSG00000215817.5	grey
ENSG00000196660.10	grey
ENSG00000136628.17	darkturquoise
ENSG00000162813.17	darkgreen
ENSG00000067704.9	tan
[truncated: 21,489 more rows]
