# Supplementary material for: Sex affects transcriptional associations with schizophrenia across the dorsolateral prefrontal cortex, hippocampus, and caudate nucleus
Source: Nat Commun. 2024 May 10;15:3980. doi: 10.1038/s41467-024-48048-z (PMC11087501; doi:10.1038/s41467-024-48048-z)
Supplement: Supplementary file 7 — Data S4 [file 41467_2024_48048_MOESM7_ESM.gz › wgcna_network_analysis/autosomal_sex_network/hippocampus/GO_analysis_module_violet.txt]

GO:0071880 BP 4.20e-07   4/116    16/29107 D08 adenylate cyclase-activating adrenergic receptor signaling pathway 153.0, 155.0, 1812.0, 1816.0 
GO:0007190 BP 6.93e-06   4/116    31/29107 D04 activation of adenylate cyclase activity 153.0, 155.0, 1812.0, 1816.0 
GO:0004939 MF 1.57e-05   2/116     2/29107 D07 beta-adrenergic receptor activity        153.0, 155.0 
GO:0001588 MF 1.57e-05   2/116     2/29107 D06 dopamine neurotransmitter receptor activity, coupled via Gs 1812.0, 1816.0 
