# Supplementary material for: Sex affects transcriptional associations with schizophrenia across the dorsolateral prefrontal cortex, hippocampus, and caudate nucleus
Source: Nat Commun. 2024 May 10;15:3980. doi: 10.1038/s41467-024-48048-z (PMC11087501; doi:10.1038/s41467-024-48048-z)
Supplement: Supplementary file 8 — Data S5 [file 41467_2024_48048_MOESM8_ESM.xlsx]

## Sheet: module_preservation.all
module	medianRank.pres	medianRank.qual	Zsummary.pres	Zsummary.qual	region	diagnosis
black	15	10.5	69	71	Caudate	All
blue	16	16	120	70	Caudate	All
brown	4	7.5	150	110	Caudate	All
cyan	7	8	52	44	Caudate	All
gold	18	18	27	-0.32	Caudate	All
green	13	15	110	66	Caudate	All
greenyellow	11	14	64	42	Caudate	All
grey	19	19	14	-22	Caudate	All
grey60	10	5	34	40	Caudate	All
lightcyan	3	3.5	55	51	Caudate	All
magenta	14	10	68	68	Caudate	All
midnightblue	3	2	53	56	Caudate	All
pink	11	9	78	78	Caudate	All
purple	7	12.5	78	48	Caudate	All
red	6	13	100	73	Caudate	All
salmon	1	1	61	57	Caudate	All
tan	6	3.5	54	50	Caudate	All
turquoise	17	17	79	41	Caudate	All
yellow	6	6	110	110	Caudate	All
black	8	5	100	61	DLPFC	All
blue	7	7	140	78	DLPFC	All
brown	19	20	82	38	DLPFC	All
cyan	3	2	67	44	DLPFC	All
darkgreen	2	11	57	28	DLPFC	All
darkgrey	3	1	28	21	DLPFC	All
darkred	16	8.5	47	30	DLPFC	All
darkturquoise	23	17	31	18	DLPFC	All
gold	25	25	34	0.69	DLPFC	All
green	19	22	61	27	DLPFC	All
greenyellow	13	12.5	75	41	DLPFC	All
grey	26	26	21	-23	DLPFC	All
grey60	4	3.5	63	44	DLPFC	All
lightcyan	24	23	32	13	DLPFC	All
lightgreen	21	18	45	22	DLPFC	All
lightyellow	8	6	59	33	DLPFC	All
magenta	5	3.5	110	66	DLPFC	All
midnightblue	15	13	54	30	DLPFC	All
pink	16	19	87	32	DLPFC	All
purple	20	22.5	65	24	DLPFC	All
red	12	15	100	59	DLPFC	All
royalblue	10	9.5	50	34	DLPFC	All
salmon	11	12.5	58	33	DLPFC	All
tan	10	9	72	46	DLPFC	All
turquoise	13	15	130	68	DLPFC	All
yellow	17	22	90	30	DLPFC	All
black	11	4.5	110	110	Hippocampus	All
blue	12	25	110	64	Hippocampus	All
brown	27	24.5	49	77	Hippocampus	All
cyan	9	12.5	56	50	Hippocampus	All
darkgreen	3	1	72	61	Hippocampus	All
darkgrey	20	3	35	58	Hippocampus	All
darkorange	2	2.5	57	47	Hippocampus	All
darkred	21	17.5	36	42	Hippocampus	All
darkturquoise	1	4.5	63	60	Hippocampus	All
gold	28	28	39	2	Hippocampus	All
green	12	23.5	89	40	Hippocampus	All
greenyellow	18	17	50	63	Hippocampus	All
grey	29	29	30	-30	Hippocampus	All
grey60	14	13	59	58	Hippocampus	All
lightcyan	24	9.5	39	61	Hippocampus	All
lightgreen	10	17.5	54	46	Hippocampus	All
lightyellow	26	27	29	29	Hippocampus	All
magenta	6	9	110	90	Hippocampus	All
midnightblue	20	17.5	52	57	Hippocampus	All
orange	17	6.5	39	52	Hippocampus	All
pink	22	21.5	68	64	Hippocampus	All
purple	15	18.5	57	59	Hippocampus	All
red	15	21.5	78	68	Hippocampus	All
royalblue	5	14.5	60	49	Hippocampus	All
salmon	6	9	82	63	Hippocampus	All
tan	7	14	84	78	Hippocampus	All
turquoise	25	24.5	78	80	Hippocampus	All
white	22	8	25	36	Hippocampus	All
yellow	8	12	140	120	Hippocampus	All

## Sheet: module_preservation.byDx
module	medianRank.pres	medianRank.qual	Zsummary.pres	Zsummary.qual	region	diagnosis
black	19	18.5	61	45	Caudate	CTL
blue	6	11.5	130	82	Caudate	CTL
brown	4	10.5	120	87	Caudate	CTL
cyan	16	7	50	62	Caudate	CTL
gold	21	21	26	0.04	Caudate	CTL
green	11	14	100	55	Caudate	CTL
greenyellow	10	16	63	48	Caudate	CTL
grey	22	22	23	-21	Caudate	CTL
grey60	4	4	49	48	Caudate	CTL
lightcyan	15	2	43	46	Caudate	CTL
lightgreen	12	10	42	36	Caudate	CTL
lightyellow	10	3.5	42	45	Caudate	CTL
magenta	17	10	72	54	Caudate	CTL
midnightblue	3	9	53	47	Caudate	CTL
pink	7	16.5	77	54	Caudate	CTL
purple	3	6	80	55	Caudate	CTL
red	18	13.5	82	74	Caudate	CTL
royalblue	1	1	51	41	Caudate	CTL
salmon	9	6	62	62	Caudate	CTL
tan	14	14.5	59	54	Caudate	CTL
turquoise	12	18.5	110	75	Caudate	CTL
yellow	20	20	43	35	Caudate	CTL
black	7	10	61	78	Caudate	SZ
blue	18	18.5	78	75	Caudate	SZ
brown	8	16	120	62	Caudate	SZ
cyan	13	5	38	55	Caudate	SZ
gold	21	21	20	-0.091	Caudate	SZ
green	7	14.5	100	99	Caudate	SZ
greenyellow	11	9	47	59	Caudate	SZ
grey	22	22	14	-21	Caudate	SZ
grey60	1	6	45	46	Caudate	SZ
lightcyan	4	1	40	50	Caudate	SZ
lightgreen	18	7.5	22	36	Caudate	SZ
lightyellow	8	4.5	33	42	Caudate	SZ
magenta	17	7	41	68	Caudate	SZ
midnightblue	10	17	42	35	Caudate	SZ
pink	14	14.5	48	50	Caudate	SZ
purple	17	9	40	69	Caudate	SZ
red	14	18.5	54	39	Caudate	SZ
royalblue	10	12	29	31	Caudate	SZ
salmon	9	3	41	51	Caudate	SZ
tan	2	2	54	68	Caudate	SZ
turquoise	19	20	67	38	Caudate	SZ
yellow	4	12.5	110	66	Caudate	SZ
black	16	11.5	95	59	DLPFC	CTL
blue	22	22	87	35	DLPFC	CTL
brown	7	7	140	84	DLPFC	CTL
cyan	13	4.5	66	44	DLPFC	CTL
darkgreen	9	9.5	50	27	DLPFC	CTL
darkgrey	1	9	49	25	DLPFC	CTL
darkred	7	13.5	53	26	DLPFC	CTL
darkturquoise	18	13.5	45	21	DLPFC	CTL
gold	26	26	30	0.65	DLPFC	CTL
green	12	16	100	59	DLPFC	CTL
greenyellow	17	10	79	50	DLPFC	CTL
grey	27	27	3.1	-23	DLPFC	CTL
grey60	20	15.5	49	25	DLPFC	CTL
lightcyan	25	24	22	11	DLPFC	CTL
lightgreen	8	2	53	34	DLPFC	CTL
lightyellow	6	4.5	49	31	DLPFC	CTL
magenta	5	3	100	60	DLPFC	CTL
midnightblue	12	6	58	38	DLPFC	CTL
orange	17	11	38	21	DLPFC	CTL
pink	12	19.5	100	29	DLPFC	CTL
purple	24	24	50	19	DLPFC	CTL
red	15	21	95	34	DLPFC	CTL
royalblue	8	18	51	20	DLPFC	CTL
salmon	10	14.5	69	37	DLPFC	CTL
tan	2	1	86	53	DLPFC	CTL
turquoise	20	19.5	120	50	DLPFC	CTL
yellow	23	24	61	24	DLPFC	CTL
black	2	3.5	95	78	DLPFC	SZ
blue	27	30	50	15	DLPFC	SZ
brown	25	27.5	51	33	DLPFC	SZ
cyan	19	18	58	45	DLPFC	SZ
darkgreen	28	21	30	27	DLPFC	SZ
darkgrey	13	13.5	44	37	DLPFC	SZ
darkorange	5	2	39	38	DLPFC	SZ
darkred	16	16	47	38	DLPFC	SZ
darkturquoise	14	20.5	44	28	DLPFC	SZ
gold	31	31	28	0.25	DLPFC	SZ
green	21	24.5	51	44	DLPFC	SZ
greenyellow	11	10	74	69	DLPFC	SZ
grey	32	32	6.5	-20	DLPFC	SZ
grey60	23	17.5	37	30	DLPFC	SZ
lightcyan	15	12.5	51	47	DLPFC	SZ
lightgreen	10	3.5	57	54	DLPFC	SZ
lightyellow	25	22.5	32	31	DLPFC	SZ
magenta	18	23.5	72	42	DLPFC	SZ
midnightblue	10	11	64	56	DLPFC	SZ
orange	2	5.5	43	34	DLPFC	SZ
pink	16	18.5	69	55	DLPFC	SZ
purple	23	26	52	38	DLPFC	SZ
red	13	14	77	62	DLPFC	SZ
royalblue	20	24.5	38	25	DLPFC	SZ
saddlebrown	30	14	6.8	28	DLPFC	SZ
salmon	4	9	76	59	DLPFC	SZ
skyblue	6	7	36	31	DLPFC	SZ
steelblue	4	1	25	28	DLPFC	SZ
tan	8	7.5	80	64	DLPFC	SZ
turquoise	26	28	51	38	DLPFC	SZ
white	9	6.5	36	34	DLPFC	SZ
yellow	21	26.5	62	36	DLPFC	SZ
black	28	18	49	75	Hippocampus	CTL
blue	10	10	120	130	Hippocampus	CTL
brown	8	22.5	110	46	Hippocampus	CTL
cyan	12	27	69	51	Hippocampus	CTL
darkgreen	8	10	58	58	Hippocampus	CTL
darkgrey	26	24	29	36	Hippocampus	CTL
darkmagenta	22	2	26	47	Hippocampus	CTL
darkolivegreen	14	15.5	36	40	Hippocampus	CTL
darkorange	17	2.5	43	68	Hippocampus	CTL
darkred	27	6	37	59	Hippocampus	CTL
darkturquoise	25	12.5	37	59	Hippocampus	CTL
gold	36	36	38	1.9	Hippocampus	CTL
green	23	28.5	56	41	Hippocampus	CTL
greenyellow	2	19.5	110	77	Hippocampus	CTL
grey	37	37	32	-23	Hippocampus	CTL
grey60	18	22	53	29	Hippocampus	CTL
lightcyan	4	8.5	78	80	Hippocampus	CTL
lightgreen	19	28.5	46	39	Hippocampus	CTL
lightyellow	30	31	35	42	Hippocampus	CTL
magenta	8	28.5	80	49	Hippocampus	CTL
midnightblue	23	20.5	52	61	Hippocampus	CTL
orange	16	19	43	49	Hippocampus	CTL
paleturquoise	20	12	36	47	Hippocampus	CTL
pink	29	33	43	31	Hippocampus	CTL
purple	34	27.5	31	47	Hippocampus	CTL
red	10	20	78	72	Hippocampus	CTL
royalblue	4	7	67	67	Hippocampus	CTL
saddlebrown	15	5.5	43	55	Hippocampus	CTL
salmon	21	23	61	69	Hippocampus	CTL
sienna3	31	15.5	20	33	Hippocampus	CTL
skyblue	2	1	57	66	Hippocampus	CTL
steelblue	6	12	55	49	Hippocampus	CTL
tan	10	6	77	93	Hippocampus	CTL
turquoise	33	34.5	60	52	Hippocampus	CTL
violet	35	33.5	18	23	Hippocampus	CTL
white	6	26.5	53	38	Hippocampus	CTL
yellow	31	18	51	85	Hippocampus	CTL
black	19	14	79	83	Hippocampus	SZ
blue	19	26	73	48	Hippocampus	SZ
brown	29	24	46	69	Hippocampus	SZ
cyan	14	11	56	61	Hippocampus	SZ
darkgreen	18	12	37	50	Hippocampus	SZ
darkgrey	5	9	49	39	Hippocampus	SZ
darkorange	8	14	36	38	Hippocampus	SZ
darkred	1	16.5	80	39	Hippocampus	SZ
darkturquoise	12	10	57	49	Hippocampus	SZ
gold	30	30	35	2.1	Hippocampus	SZ
green	11	17	130	100	Hippocampus	SZ
greenyellow	16	18	64	64	Hippocampus	SZ
grey	31	31	15	-21	Hippocampus	SZ
grey60	6	2	72	50	Hippocampus	SZ
lightcyan	9	21	65	43	Hippocampus	SZ
lightgreen	11	3.5	60	67	Hippocampus	SZ
lightyellow	3	5	80	48	Hippocampus	SZ
magenta	14	9	78	98	Hippocampus	SZ
midnightblue	17	21.5	50	35	Hippocampus	SZ
orange	10	8.5	38	36	Hippocampus	SZ
pink	27	28	42	29	Hippocampus	SZ
purple	4	20	95	57	Hippocampus	SZ
red	26	26	59	54	Hippocampus	SZ
royalblue	24	7	31	56	Hippocampus	SZ
saddlebrown	3	1	40	31	Hippocampus	SZ
salmon	23	26	43	32	Hippocampus	SZ
skyblue	21	6.5	24	37	Hippocampus	SZ
tan	25	19	43	62	Hippocampus	SZ
turquoise	26	26	60	59	Hippocampus	SZ
white	15	5	27	33	Hippocampus	SZ
yellow	15	25.5	87	41	Hippocampus	SZ
