# Supplementary material for: Sex affects transcriptional associations with schizophrenia across the dorsolateral prefrontal cortex, hippocampus, and caudate nucleus
Source: Nat Commun. 2024 May 10;15:3980. doi: 10.1038/s41467-024-48048-z (PMC11087501; doi:10.1038/s41467-024-48048-z)
Supplement: Supplementary file 9 — Data S6 [file 41467_2024_48048_MOESM9_ESM.txt]

Feature	Symbol	ensemblID	logFC	adj.P.Val	Type	Comparison
ENSG00000184991.2	TTTY13	ENSG00000184991	-4.36065660436099	5.00519029330606e-133	Gene	CvD
ENSG00000092377.13	TBL1Y	ENSG00000092377	-3.62763341294619	6.609422429188751e-76	Gene	CvD
ENSG00000273906.1		ENSG00000273906	-3.58568628409071	9.649874571937541e-67	Gene	CvD
ENSG00000231436.1	RBMY3AP	ENSG00000231436	-3.63417461971841	1.95578410552374e-50	Gene	CvD
ENSG00000239893.1	ZNF736P9Y	ENSG00000239893	-3.12874937266624	3.95233939112862e-33	Gene	CvD
ENSG00000099715.14	PCDH11Y	ENSG00000099715	2.51974011668389	3.5883570237789005e-32	Gene	CvD
ENSG00000006757.11	PNPLA4	ENSG00000006757	0.31664709498726	2.4212243914418902e-14	Gene	CvD
ENSG00000252766.1	RNU6-255P	ENSG00000252766	1.35356954515343	1.14135079818258e-13	Gene	CvD
ENSG00000232348.2	LINC00279	ENSG00000232348	-1.33490708133666	5.75071968236046e-13	Gene	CvD
ENSG00000146674.14	IGFBP3	ENSG00000146674	0.949975096259109	1.83678707588328e-12	Gene	CvD
ENSG00000227494.2	USP9YP14	ENSG00000227494	1.39861688198184	3.3842408105716e-12	Gene	CvD
ENSG00000114374.12	USP9Y	ENSG00000114374	1.25395035450478	3.31894706978865e-10	Gene	CvD
ENSG00000205664.10		ENSG00000205664	0.366608471792194	6.48945126634416e-09	Gene	CvD
ENSG00000277438.1		ENSG00000277438	0.919121346033597	2.14689880574802e-07	Gene	CvD
ENSG00000185275.6	CD24P4	ENSG00000185275	1.26907435611569	1.05291315608498e-06	Gene	CvD
ENSG00000183878.15	UTY	ENSG00000183878	1.1568214624267	1.25202460877388e-06	Gene	CvD
ENSG00000159214.12	CCDC24	ENSG00000159214	0.306665724991122	3.83155766816376e-06	Gene	CvD
ENSG00000012817.15	KDM5D	ENSG00000012817	1.01866078195584	4.15923558924233e-06	Gene	CvD
ENSG00000130707.17	ASS1	ENSG00000130707	0.405791147459486	7.22048826568636e-06	Gene	CvD
ENSG00000124785.8	NRN1	ENSG00000124785	0.49159771356912	1.55301176844003e-05	Gene	CvD
ENSG00000067048.16	DDX3Y	ENSG00000067048	0.976404791741727	3.0430734153627e-05	Gene	CvD
ENSG00000100784.10	RPS6KA5	ENSG00000100784	-0.270709070429835	4.22106689133324e-05	Gene	CvD
ENSG00000169895.5	SYAP1	ENSG00000169895	0.145002614238231	4.24111500689876e-05	Gene	CvD
ENSG00000115808.11	STRN	ENSG00000115808	-0.246066983674397	4.24111500689876e-05	Gene	CvD
ENSG00000233864.7	TTTY15	ENSG00000233864	0.933323678508372	4.25274758620746e-05	Gene	CvD
ENSG00000241532.1	AGGF1P3	ENSG00000241532	0.604160390522855	4.87097876257413e-05	Gene	CvD
ENSG00000050767.15	COL23A1	ENSG00000050767	0.513215012940856	0.0001071798507995	Gene	CvD
ENSG00000229807.10	XIST	ENSG00000229807	-0.95680478684607	0.0001145938625926	Gene	CvD
ENSG00000099725.14	PRKY	ENSG00000099725	0.912709720420556	0.0001195206137532	Gene	CvD
ENSG00000066629.16	EML1	ENSG00000066629	-0.222427425067389	0.0001412821109851	Gene	CvD
ENSG00000250056.5	LINC01018	ENSG00000250056	0.386958457243508	0.0001412821109851	Gene	CvD
ENSG00000128294.15	TPST2	ENSG00000128294	0.222356040732931	0.0001740341663176	Gene	CvD
ENSG00000160584.15	SIK3	ENSG00000160584	-0.190731810192614	0.0003300836980605	Gene	CvD
ENSG00000246705.4	H2AFJ	ENSG00000246705	-0.293005265881337	0.0003300836980605	Gene	CvD
ENSG00000185567.6	AHNAK2	ENSG00000185567	0.439937565552547	0.0003947772771909	Gene	CvD
ENSG00000256771.2	ZNF253	ENSG00000256771	-0.159252563505515	0.0003955371667754	Gene	CvD
ENSG00000267470.5	ZNF571-AS1	ENSG00000267470	-0.258176396296565	0.0003955371667754	Gene	CvD
ENSG00000163882.9	POLR2H	ENSG00000163882	0.128380698939216	0.0003955371667754	Gene	CvD
ENSG00000257176.2		ENSG00000257176	-0.380172162348906	0.0004219199822023	Gene	CvD
ENSG00000146232.15	NFKBIE	ENSG00000146232	0.228627435648321	0.0007000247521582	Gene	CvD
ENSG00000124610.4	HIST1H1A	ENSG00000124610	0.467205029649956	0.0007182907108641	Gene	CvD
ENSG00000196935.8	SRGAP1	ENSG00000196935	-0.241278711140277	0.0007773309874623	Gene	CvD
ENSG00000149292.16	TTC12	ENSG00000149292	-0.29167858059956	0.0008413583009337	Gene	CvD
ENSG00000157985.18	AGAP1	ENSG00000157985	-0.172320694166657	0.0009060683839166	Gene	CvD
ENSG00000137225.12	CAPN11	ENSG00000137225	0.809860339827588	0.0009070920237368	Gene	CvD
ENSG00000203435.2	E2F3P2	ENSG00000203435	0.485600288663976	0.0009748372309071	Gene	CvD
ENSG00000162373.12	BEND5	ENSG00000162373	0.223059461118854	0.0009920381781129	Gene	CvD
ENSG00000235049.1	LINC00940	ENSG00000235049	-0.571218603691366	0.0013649018732385	Gene	CvD
ENSG00000234449.2		ENSG00000234449	0.393613389868018	0.0013802340162203	Gene	CvD
ENSG00000160691.18	SHC1	ENSG00000160691	0.206014134282004	0.0014030459437671	Gene	CvD
ENSG00000175224.16	ATG13	ENSG00000175224	-0.118884237806269	0.0014030459437671	Gene	CvD
ENSG00000185909.14	KLHDC8B	ENSG00000185909	0.281669232179498	0.0014934873358297	Gene	CvD
ENSG00000106605.10	BLVRA	ENSG00000106605	0.174545025017941	0.0016758797665357	Gene	CvD
ENSG00000089280.18	FUS	ENSG00000089280	-0.130161693993499	0.0016758797665357	Gene	CvD
ENSG00000114446.4	IFT57	ENSG00000114446	0.187482708906633	0.0018693036646548	Gene	CvD
ENSG00000173809.16	TDRD12	ENSG00000173809	-0.462758806748437	0.0018726038583059	Gene	CvD
ENSG00000181585.3	TMIE	ENSG00000181585	0.392388163255701	0.0018726038583059	Gene	CvD
ENSG00000185477.4	GPRIN3	ENSG00000185477	-0.33767934833845	0.0018726038583059	Gene	CvD
ENSG00000120685.19	PROSER1	ENSG00000120685	-0.124501920407209	0.0019958031943924	Gene	CvD
ENSG00000123130.16	ACOT9	ENSG00000123130	0.155135400899785	0.0023208206782994	Gene	CvD
ENSG00000221914.8	PPP2R2A	ENSG00000221914	-0.165213102272186	0.0023208206782994	Gene	CvD
ENSG00000126883.16	NUP214	ENSG00000126883	-0.126259691909867	0.0033937148610238	Gene	CvD
ENSG00000129824.15	RPS4Y1	ENSG00000129824	0.809539019255087	0.0033937148610238	Gene	CvD
ENSG00000131002.11	TXLNGY	ENSG00000131002	0.843661698460559	0.0033937148610238	Gene	CvD
ENSG00000139946.9	PELI2	ENSG00000139946	-0.174438051462332	0.0033937148610238	Gene	CvD
ENSG00000164741.14	DLC1	ENSG00000164741	-0.170462856625371	0.0034254459934656	Gene	CvD
ENSG00000115297.10	TLX2	ENSG00000115297	-0.76149671705952	0.0034254459934656	Gene	CvD
ENSG00000130939.18	UBE4B	ENSG00000130939	-0.0982628562219731	0.0034254459934656	Gene	CvD
ENSG00000170011.13	MYRIP	ENSG00000170011	0.238429202806577	0.003461296794346	Gene	CvD
ENSG00000101846.6	STS	ENSG00000101846	0.245662342742938	0.0035996491380365	Gene	CvD
ENSG00000172817.3	CYP7B1	ENSG00000172817	-0.232067482917488	0.0035996491380365	Gene	CvD
ENSG00000118520.13	ARG1	ENSG00000118520	0.781644019529909	0.0035996491380365	Gene	CvD
ENSG00000188051.6	TMEM221	ENSG00000188051	0.391768508254753	0.0036064493763278	Gene	CvD
ENSG00000172232.9	AZU1	ENSG00000172232	0.609707733805588	0.0036606160380612	Gene	CvD
ENSG00000160179.18	ABCG1	ENSG00000160179	-0.193799768187969	0.0036606160380612	Gene	CvD
ENSG00000175445.14	LPL	ENSG00000175445	-0.555170761981716	0.0036606160380612	Gene	CvD
ENSG00000095370.19	SH2D3C	ENSG00000095370	0.265137141667738	0.0036606160380612	Gene	CvD
ENSG00000196335.12	STK31	ENSG00000196335	-0.267509962167817	0.0041388655211995	Gene	CvD
ENSG00000274767.1		ENSG00000274767	0.39078218444134	0.0042161087412673	Gene	CvD
ENSG00000128309.16	MPST	ENSG00000128309	-0.223545657963446	0.0042161087412673	Gene	CvD
ENSG00000177106.14	EPS8L2	ENSG00000177106	0.301802240465667	0.0049819989145544	Gene	CvD
ENSG00000131378.13	RFTN1	ENSG00000131378	0.372063254859964	0.0050210720521782	Gene	CvD
ENSG00000181222.15	POLR2A	ENSG00000181222	-0.167882804325637	0.0051419591377116	Gene	CvD
ENSG00000120733.13	KDM3B	ENSG00000120733	-0.0658151311364536	0.0052420907735134	Gene	CvD
ENSG00000101255.10	TRIB3	ENSG00000101255	0.351881719517514	0.0052420907735134	Gene	CvD
ENSG00000180182.10	MED14	ENSG00000180182	-0.11652106311354	0.0052420907735134	Gene	CvD
ENSG00000204936.9	CD177	ENSG00000204936	0.680026647989843	0.0052597990761547	Gene	CvD
ENSG00000086717.18	PPEF1	ENSG00000086717	0.413629684012426	0.0056130607953069	Gene	CvD
ENSG00000087365.15	SF3B2	ENSG00000087365	-0.110009869172141	0.0058686604964452	Gene	CvD
ENSG00000229238.3	PPP1R12BP1	ENSG00000229238	-0.767096849595118	0.0059624304132235	Gene	CvD
ENSG00000102804.14	TSC22D1	ENSG00000102804	0.16494430062271	0.0059624304132235	Gene	CvD
ENSG00000215190.9	LINC00680	ENSG00000215190	0.134970699828422	0.0060712657937532	Gene	CvD
ENSG00000205696.4	ADARB2-AS1	ENSG00000205696	-0.610355397992452	0.0060715261748766	Gene	CvD
ENSG00000099999.14	RNF215	ENSG00000099999	0.172413529550796	0.0060715261748766	Gene	CvD
ENSG00000116652.6	DLEU2L	ENSG00000116652	0.235667933511682	0.0060715261748766	Gene	CvD
ENSG00000180613.10	GSX2	ENSG00000180613	-0.572968981506043	0.006159586343984	Gene	CvD
ENSG00000225683.5	PACRG-AS3	ENSG00000225683	-0.431903658544961	0.0062338609345102	Gene	CvD
ENSG00000144036.15	EXOC6B	ENSG00000144036	-0.114315425026966	0.0062338609345102	Gene	CvD
ENSG00000213659.4	RSU1P3	ENSG00000213659	0.427487593289387	0.0063244610320942	Gene	CvD
ENSG00000198901.13	PRC1	ENSG00000198901	0.186418766119729	0.0063387409445221	Gene	CvD
ENSG00000143614.9	GATAD2B	ENSG00000143614	-0.120845835821819	0.0063387409445221	Gene	CvD
ENSG00000174206.12	C12orf66	ENSG00000174206	-0.115958872693696	0.0065029257108638	Gene	CvD
ENSG00000119125.16	GDA	ENSG00000119125	0.519303386222585	0.0065466526258927	Gene	CvD
ENSG00000214803.3		ENSG00000214803	0.604325669628421	0.0065466526258927	Gene	CvD
ENSG00000153495.10	TEX29	ENSG00000153495	0.287451715073842	0.0065466526258927	Gene	CvD
ENSG00000100097.11	LGALS1	ENSG00000100097	0.2499932387944	0.0065466526258927	Gene	CvD
ENSG00000161149.11	TUBA3FP	ENSG00000161149	0.224842397972289	0.0065466526258927	Gene	CvD
ENSG00000151150.21	ANK3	ENSG00000151150	-0.162443046487461	0.0065466526258927	Gene	CvD
ENSG00000260197.1		ENSG00000260197	0.604253364709144	0.0065466526258927	Gene	CvD
ENSG00000173517.10	PEAK1	ENSG00000173517	-0.111711147992152	0.0065466526258927	Gene	CvD
ENSG00000106829.18	TLE4	ENSG00000106829	-0.223875829428644	0.0065466526258927	Gene	CvD
ENSG00000048140.17	TSPAN17	ENSG00000048140	0.185952423466274	0.0065466526258927	Gene	CvD
ENSG00000131401.11	NAPSB	ENSG00000131401	-0.502923946686611	0.0068567053808665	Gene	CvD
ENSG00000175455.14	CCDC14	ENSG00000175455	0.147962540187183	0.0068567053808665	Gene	CvD
ENSG00000175764.14	TTLL11	ENSG00000175764	-0.147048417892683	0.0068776245151703	Gene	CvD
ENSG00000214193.9	SH3D21	ENSG00000214193	0.260846504360495	0.0068776245151703	Gene	CvD
ENSG00000257986.1		ENSG00000257986	0.619077643350065	0.0068776245151703	Gene	CvD
ENSG00000143367.15	TUFT1	ENSG00000143367	0.18947105286108	0.0069006395278327	Gene	CvD
ENSG00000275714.1	HIST1H3A	ENSG00000275714	0.318795582137359	0.0069006395278327	Gene	CvD
ENSG00000214413.7	BBIP1	ENSG00000214413	-0.127917398322797	0.0069006395278327	Gene	CvD
ENSG00000110497.14	AMBRA1	ENSG00000110497	-0.101128406067508	0.0069006395278327	Gene	CvD
ENSG00000100412.15	ACO2	ENSG00000100412	-0.126773568049367	0.0069572020889921	Gene	CvD
ENSG00000228510.2		ENSG00000228510	-0.453009933941096	0.0069814875959719	Gene	CvD
ENSG00000204767.3	FAM196B	ENSG00000204767	-0.300457129011271	0.0069814875959719	Gene	CvD
ENSG00000113805.8	CNTN3	ENSG00000113805	0.276342513735169	0.0069814875959719	Gene	CvD
ENSG00000257835.1		ENSG00000257835	0.347423527681271	0.0071574464497051	Gene	CvD
ENSG00000105538.9	RASIP1	ENSG00000105538	0.272342988257366	0.0072030760675552	Gene	CvD
ENSG00000173226.16	IQCB1	ENSG00000173226	0.106266140769979	0.0072931157652315	Gene	CvD
ENSG00000141505.11	ASGR1	ENSG00000141505	0.308212220040754	0.0073850982724336	Gene	CvD
ENSG00000168646.12	AXIN2	ENSG00000168646	0.156720250077894	0.0077547481641033	Gene	CvD
ENSG00000261716.1		ENSG00000261716	-0.15573655513159	0.0077547481641033	Gene	CvD
ENSG00000146938.14	NLGN4X	ENSG00000146938	0.204004584824796	0.0077547481641033	Gene	CvD
ENSG00000167081.16	PBX3	ENSG00000167081	-0.230217754701528	0.0077913531098715	Gene	CvD
ENSG00000238241.1	CCR12P	ENSG00000238241	-0.588489339844677	0.0078827868278606	Gene	CvD
ENSG00000178761.14	FAM219B	ENSG00000178761	0.0942553702211029	0.0079114763370025	Gene	CvD
ENSG00000105290.11	APLP1	ENSG00000105290	-0.254568495691985	0.0080732997134926	Gene	CvD
ENSG00000145725.19	PPIP5K2	ENSG00000145725	0.120833759179751	0.008176723230541	Gene	CvD
ENSG00000132622.10	HSPA12B	ENSG00000132622	0.264907447537735	0.0083624580169089	Gene	CvD
ENSG00000196422.10	PPP1R26	ENSG00000196422	0.160030887275908	0.0083624580169089	Gene	CvD
ENSG00000233593.8		ENSG00000233593	0.261006649496781	0.0083624580169089	Gene	CvD
ENSG00000172889.15	EGFL7	ENSG00000172889	0.248002598535086	0.0084290780862795	Gene	CvD
ENSG00000054523.17	KIF1B	ENSG00000054523	-0.0990582281647565	0.0084909869429792	Gene	CvD
ENSG00000133246.11	PRAM1	ENSG00000133246	-0.341430611854291	0.0086037351815973	Gene	CvD
ENSG00000100836.10	PABPN1	ENSG00000100836	0.125496319647936	0.0086037351815973	Gene	CvD
ENSG00000150175.13	FRMPD2B	ENSG00000150175	0.452218114874901	0.0088398950268502	Gene	CvD
ENSG00000182180.13	MRPS16	ENSG00000182180	0.0835874311495507	0.0089624435963119	Gene	CvD
ENSG00000150907.7	FOXO1	ENSG00000150907	-0.21992806439669	0.0090390405608359	Gene	CvD
ENSG00000233012.2	HDAC1P2	ENSG00000233012	0.261254019178643	0.0090390405608359	Gene	CvD
ENSG00000080823.21	MOK	ENSG00000080823	0.188545761289845	0.0090390405608359	Gene	CvD
ENSG00000185361.8	TNFAIP8L1	ENSG00000185361	0.271104707894521	0.0090390405608359	Gene	CvD
ENSG00000186654.20	PRR5	ENSG00000186654	0.24632519777553	0.0090390405608359	Gene	CvD
ENSG00000196839.12	ADA	ENSG00000196839	-0.34041998851403	0.0090390405608359	Gene	CvD
ENSG00000169064.12	ZBBX	ENSG00000169064	0.409096584429148	0.0090390405608359	Gene	CvD
ENSG00000234323.6		ENSG00000234323	-0.282215952172318	0.0090390405608359	Gene	CvD
ENSG00000131368.7	MRPS25	ENSG00000131368	0.0992072908280414	0.0090390405608359	Gene	CvD
ENSG00000206527.9	HACD2	ENSG00000206527	-0.165352069876592	0.009109066915659	Gene	CvD
ENSG00000120162.9	MOB3B	ENSG00000120162	-0.264451176578936	0.0091267652313153	Gene	CvD
ENSG00000128641.18	MYO1B	ENSG00000128641	0.230635396840472	0.0091267652313153	Gene	CvD
ENSG00000185015.7	CA13	ENSG00000185015	0.186053653363678	0.0091817326577333	Gene	CvD
ENSG00000136026.13	CKAP4	ENSG00000136026	0.184624921073712	0.0091859460198629	Gene	CvD
ENSG00000151148.13	UBE3B	ENSG00000151148	-0.0832186501462376	0.0091859460198629	Gene	CvD
ENSG00000152377.13	SPOCK1	ENSG00000152377	-0.264184587183548	0.0092378080657755	Gene	CvD
ENSG00000197181.11	PIWIL2	ENSG00000197181	-0.39387454294648	0.0092535542853442	Gene	CvD
ENSG00000175785.12	PRIMA1	ENSG00000175785	-0.427760337275915	0.0092535542853442	Gene	CvD
ENSG00000279310.1		ENSG00000279310	0.427145724951164	0.0097534604556251	Gene	CvD
ENSG00000174231.16	PRPF8	ENSG00000174231	-0.123606407832743	0.0097534604556251	Gene	CvD
ENSG00000150672.16	DLG2	ENSG00000150672	-0.164484239463734	0.0098431168178634	Gene	CvD
ENSG00000130921.7	C12orf65	ENSG00000130921	0.0909762907463303	0.0098846272226696	Gene	CvD
ENSG00000171811.12	CFAP46	ENSG00000171811	0.328793575199588	0.0098846272226696	Gene	CvD
ENSG00000138641.15	HERC3	ENSG00000138641	-0.138997361495713	0.0098846272226696	Gene	CvD
ENSG00000166225.8	FRS2	ENSG00000166225	-0.112481082502431	0.0099983769213534	Gene	CvD
ENSG00000134278.15	SPIRE1	ENSG00000134278	0.110225002508448	0.0100377386626333	Gene	CvD
ENSG00000251664.3	PCDHA12	ENSG00000251664	0.214539215183194	0.0100801402160312	Gene	CvD
ENSG00000157193.15	LRP8	ENSG00000157193	0.177076551368778	0.0100840740238803	Gene	CvD
ENSG00000076770.14	MBNL3	ENSG00000076770	-0.258156318254035	0.0100840740238803	Gene	CvD
ENSG00000101187.15	SLCO4A1	ENSG00000101187	0.302793671060706	0.0100840740238803	Gene	CvD
ENSG00000131236.16	CAP1	ENSG00000131236	-0.158652753538024	0.0100840740238803	Gene	CvD
ENSG00000102878.16	HSF4	ENSG00000102878	0.220158733217027	0.0101144227647009	Gene	CvD
ENSG00000176171.11	BNIP3	ENSG00000176171	0.140402935168708	0.0103482839405967	Gene	CvD
ENSG00000112972.14	HMGCS1	ENSG00000112972	0.197175493593946	0.0103482839405967	Gene	CvD
ENSG00000216809.1		ENSG00000216809	0.263699482498033	0.0104747856261103	Gene	CvD
ENSG00000159140.18	SON	ENSG00000159140	-0.0815110502628859	0.0106017600791733	Gene	CvD
ENSG00000197632.8	SERPINB2	ENSG00000197632	0.678542022955731	0.0106017600791733	Gene	CvD
ENSG00000228624.7		ENSG00000228624	-0.220942144310295	0.0108029295587198	Gene	CvD
ENSG00000081923.11	ATP8B1	ENSG00000081923	0.272689492975081	0.0108451695435479	Gene	CvD
ENSG00000260664.2		ENSG00000260664	-0.193181532063008	0.0108597707827969	Gene	CvD
ENSG00000117713.18	ARID1A	ENSG00000117713	-0.128230265895819	0.0108597707827969	Gene	CvD
ENSG00000184083.11	FAM120C	ENSG00000184083	-0.0997496192810146	0.0108597707827969	Gene	CvD
ENSG00000103544.14	C16orf62	ENSG00000103544	-0.0925864358399423	0.0108597707827969	Gene	CvD
ENSG00000232903.2	LINC01166	ENSG00000232903	0.411203738883942	0.0109628064146461	Gene	CvD
ENSG00000125827.8	TMX4	ENSG00000125827	0.163019678162894	0.0111550863533831	Gene	CvD
ENSG00000204103.3	MAFB	ENSG00000204103	0.272327640029465	0.0111550863533831	Gene	CvD
ENSG00000071242.11	RPS6KA2	ENSG00000071242	-0.142083518747455	0.0111550863533831	Gene	CvD
ENSG00000188130.13	MAPK12	ENSG00000188130	0.191156705856791	0.0111550863533831	Gene	CvD
ENSG00000231153.1		ENSG00000231153	0.358232020567382	0.0111550863533831	Gene	CvD
ENSG00000167106.11	FAM102A	ENSG00000167106	-0.181253238528519	0.0114400841443197	Gene	CvD
ENSG00000166965.12	RCCD1	ENSG00000166965	0.142574194083317	0.0117786828982791	Gene	CvD
ENSG00000207275.1	RNU6-441P	ENSG00000207275	0.598948972008224	0.0117931328941659	Gene	CvD
ENSG00000197111.15	PCBP2	ENSG00000197111	-0.126090009871415	0.0119655445371971	Gene	CvD
ENSG00000100034.13	PPM1F	ENSG00000100034	0.14540017854107	0.0119655445371971	Gene	CvD
ENSG00000130449.5	ZSWIM6	ENSG00000130449	-0.128951230075799	0.01199866668706	Gene	CvD
ENSG00000216753.3	HMGA1P7	ENSG00000216753	-0.513301610889787	0.0120931550447572	Gene	CvD
ENSG00000196169.14	KIF19	ENSG00000196169	-0.433767316029176	0.0120931550447572	Gene	CvD
ENSG00000188004.9	C1orf204	ENSG00000188004	0.130802670782455	0.0122372321575403	Gene	CvD
ENSG00000124713.5	GNMT	ENSG00000124713	0.257599478145074	0.0122372321575403	Gene	CvD
ENSG00000108370.16	RGS9	ENSG00000108370	-0.345151794738324	0.0122469107022553	Gene	CvD
ENSG00000279519.1		ENSG00000279519	-0.209683164414393	0.0127866194787373	Gene	CvD
ENSG00000159658.10	EFCAB14	ENSG00000159658	-0.117830856516003	0.0128354402363518	Gene	CvD
ENSG00000213066.11	FGFR1OP	ENSG00000213066	0.131601153269275	0.0130282565233242	Gene	CvD
ENSG00000117650.12	NEK2	ENSG00000117650	0.518934314069728	0.0131936884632102	Gene	CvD
ENSG00000141179.13	PCTP	ENSG00000141179	0.128729334739283	0.0136002102328873	Gene	CvD
ENSG00000163235.15	TGFA	ENSG00000163235	-0.306098689057253	0.0137016948146494	Gene	CvD
ENSG00000100433.15	KCNK10	ENSG00000100433	-0.267777753572518	0.0137930214812516	Gene	CvD
ENSG00000068650.18	ATP11A	ENSG00000068650	-0.205324960356631	0.0138800126731421	Gene	CvD
ENSG00000144395.17	CCDC150	ENSG00000144395	-0.306942935343902	0.0142873233405746	Gene	CvD
ENSG00000186854.10	TRABD2A	ENSG00000186854	0.377231681526423	0.0148725520397213	Gene	CvD
ENSG00000151552.11	QDPR	ENSG00000151552	-0.232593854707584	0.015306671379481	Gene	CvD
ENSG00000122694.15	GLIPR2	ENSG00000122694	-0.28455592763223	0.0153834741077805	Gene	CvD
ENSG00000166900.15	STX3	ENSG00000166900	0.114353731871883	0.0160046653096443	Gene	CvD
ENSG00000237250.3		ENSG00000237250	0.664410119392229	0.0161191873831163	Gene	CvD
ENSG00000143499.13	SMYD2	ENSG00000143499	0.217642771071018	0.0163391095637375	Gene	CvD
ENSG00000183718.5	TRIM52	ENSG00000183718	0.0858249903230166	0.0164371816176497	Gene	CvD
ENSG00000109927.9	TECTA	ENSG00000109927	-0.200721205560186	0.0167699594781349	Gene	CvD
ENSG00000115468.11	EFHD1	ENSG00000115468	-0.333806057116433	0.0167699594781349	Gene	CvD
ENSG00000006625.17	GGCT	ENSG00000006625	0.181236666817303	0.0168486360755674	Gene	CvD
ENSG00000261710.1		ENSG00000261710	-0.466213106994365	0.0170217295329538	Gene	CvD
ENSG00000261534.1		ENSG00000261534	-0.200087597918989	0.0170217295329538	Gene	CvD
ENSG00000116991.10	SIPA1L2	ENSG00000116991	0.16148038712252	0.0170217295329538	Gene	CvD
ENSG00000243422.1	RPL23AP49	ENSG00000243422	0.263299141714082	0.0170217295329538	Gene	CvD
ENSG00000214100.8		ENSG00000214100	-0.441300644317123	0.0170217295329538	Gene	CvD
ENSG00000201500.1		ENSG00000201500	0.467914539687985	0.0170217295329538	Gene	CvD
ENSG00000187742.14	SECISBP2	ENSG00000187742	-0.0742366217974662	0.0171930473725864	Gene	CvD
ENSG00000117691.9	NENF	ENSG00000117691	-0.167786040889807	0.0172948555985564	Gene	CvD
ENSG00000196455.7	PIK3R4	ENSG00000196455	-0.0922433744903498	0.0172948555985564	Gene	CvD
ENSG00000196104.10	SPOCK3	ENSG00000196104	-0.248171663334504	0.0173887417297935	Gene	CvD
ENSG00000171681.12	ATF7IP	ENSG00000171681	-0.0841059238691057	0.0173887417297935	Gene	CvD
ENSG00000160801.13	PTH1R	ENSG00000160801	0.21029292326147	0.0173887417297935	Gene	CvD
ENSG00000228496.1		ENSG00000228496	0.515667064133776	0.0173887417297935	Gene	CvD
ENSG00000203485.12	INF2	ENSG00000203485	-0.232229002537485	0.0173887417297935	Gene	CvD
ENSG00000164961.15	KIAA0196	ENSG00000164961	-0.116798075444211	0.017670259946309	Gene	CvD
ENSG00000235370.6	DNM1P51	ENSG00000235370	0.290656507208535	0.0178928285660595	Gene	CvD
ENSG00000206567.9		ENSG00000206567	0.298970046135749	0.0178928285660595	Gene	CvD
ENSG00000070388.11	FGF22	ENSG00000070388	0.283186217412829	0.0178928285660595	Gene	CvD
ENSG00000113448.17	PDE4D	ENSG00000113448	0.153117384259485	0.0184681195673796	Gene	CvD
ENSG00000048462.10	TNFRSF17	ENSG00000048462	-0.762387703932735	0.0184681195673796	Gene	CvD
ENSG00000165507.8	C10orf10	ENSG00000165507	0.334714913221132	0.0184681195673796	Gene	CvD
ENSG00000234975.6	FTH1P2	ENSG00000234975	-0.198684247568084	0.0186119182701364	Gene	CvD
ENSG00000186594.13	MIR22HG	ENSG00000186594	0.197798745725711	0.0186119182701364	Gene	CvD
ENSG00000066117.14	SMARCD1	ENSG00000066117	-0.0907800021383697	0.0186707223912359	Gene	CvD
ENSG00000115525.16	ST3GAL5	ENSG00000115525	-0.101277619446139	0.0187228276145983	Gene	CvD
ENSG00000111642.14	CHD4	ENSG00000111642	-0.085138891590208	0.0188407661219933	Gene	CvD
ENSG00000235237.1		ENSG00000235237	0.584618144588082	0.0190157617211093	Gene	CvD
ENSG00000198682.12	PAPSS2	ENSG00000198682	0.218719397181329	0.019184426382268	Gene	CvD
ENSG00000179178.10	TMEM125	ENSG00000179178	-0.421358439507371	0.0194512588707801	Gene	CvD
ENSG00000257093.6	KIAA1147	ENSG00000257093	-0.10922891799374	0.0194512588707801	Gene	CvD
ENSG00000221968.8	FADS3	ENSG00000221968	0.168285758802754	0.0194512588707801	Gene	CvD
ENSG00000233554.5	B4GALT1-AS1	ENSG00000233554	0.326364300601592	0.0194860016275354	Gene	CvD
ENSG00000117697.14	NSL1	ENSG00000117697	-0.100967581993811	0.0195869850610487	Gene	CvD
ENSG00000134256.12	CD101	ENSG00000134256	0.269781769733422	0.0197782808537485	Gene	CvD
ENSG00000113555.5	PCDH12	ENSG00000113555	0.28261629471597	0.0200202569506915	Gene	CvD
ENSG00000060718.19	COL11A1	ENSG00000060718	0.174345302557886	0.0203356688125827	Gene	CvD
ENSG00000006607.13	FARP2	ENSG00000006607	-0.10733016942452	0.0203356688125827	Gene	CvD
ENSG00000160752.14	FDPS	ENSG00000160752	0.109846344241965	0.0203356688125827	Gene	CvD
ENSG00000233928.5		ENSG00000233928	0.565219489198039	0.0203356688125827	Gene	CvD
ENSG00000099256.18	PRTFDC1	ENSG00000099256	-0.146322079801346	0.0211181807639242	Gene	CvD
ENSG00000085117.11	CD82	ENSG00000085117	-0.240407945001958	0.0211181807639242	Gene	CvD
ENSG00000213613.2		ENSG00000213613	0.221946220101187	0.0212067297811038	Gene	CvD
ENSG00000163531.15	NFASC	ENSG00000163531	-0.186012420925261	0.0212685802693149	Gene	CvD
ENSG00000120451.10	SNX19	ENSG00000120451	-0.0661113967592952	0.0213114182276392	Gene	CvD
ENSG00000256304.1	CCDC150P1	ENSG00000256304	0.235854005003997	0.0213681724164412	Gene	CvD
ENSG00000138798.11	EGF	ENSG00000138798	0.265086793838977	0.0216931189125983	Gene	CvD
ENSG00000221887.5	HMSD	ENSG00000221887	-0.481020093223684	0.0219774976962882	Gene	CvD
ENSG00000170775.2	GPR37	ENSG00000170775	-0.407388615588706	0.0225995670098216	Gene	CvD
ENSG00000244137.1		ENSG00000244137	-0.533010073753404	0.0236424526308247	Gene	CvD
ENSG00000124588.19	NQO2	ENSG00000124588	0.136810611404862	0.0238175142150445	Gene	CvD
ENSG00000091536.16	MYO15A	ENSG00000091536	0.312378283674521	0.0241175174052592	Gene	CvD
ENSG00000181652.18	ATG9B	ENSG00000181652	0.291098233869547	0.0241175174052592	Gene	CvD
ENSG00000188501.11	LCTL	ENSG00000188501	-0.394552395277306	0.0241175174052592	Gene	CvD
ENSG00000272993.1		ENSG00000272993	-0.214051656488791	0.0241175174052592	Gene	CvD
ENSG00000120729.9	MYOT	ENSG00000120729	-0.303663790682297	0.0241175174052592	Gene	CvD
ENSG00000135457.9	TFCP2	ENSG00000135457	-0.0728514697512064	0.0245110573401136	Gene	CvD
ENSG00000139793.18	MBNL2	ENSG00000139793	-0.132261447491746	0.0245110573401136	Gene	CvD
ENSG00000278873.1		ENSG00000278873	0.294522419747294	0.0245110573401136	Gene	CvD
ENSG00000173175.14	ADCY5	ENSG00000173175	-0.216168858629244	0.0245110573401136	Gene	CvD
ENSG00000079435.9	LIPE	ENSG00000079435	-0.333185197703066	0.0245110573401136	Gene	CvD
ENSG00000112541.13	PDE10A	ENSG00000112541	-0.332606414715163	0.0245110573401136	Gene	CvD
ENSG00000077063.10	CTTNBP2	ENSG00000077063	-0.134831846594565	0.0245110573401136	Gene	CvD
ENSG00000116679.15	IVNS1ABP	ENSG00000116679	-0.200391444457363	0.0245110573401136	Gene	CvD
ENSG00000007237.18	GAS7	ENSG00000007237	-0.169049709510423	0.0245110573401136	Gene	CvD
ENSG00000150656.14	CNDP1	ENSG00000150656	-0.381551246232943	0.0249820769232765	Gene	CvD
ENSG00000157557.11	ETS2	ENSG00000157557	0.21398265524846	0.02556842835624	Gene	CvD
ENSG00000279233.1		ENSG00000279233	0.21338708535488	0.02556842835624	Gene	CvD
ENSG00000132846.5	ZBED3	ENSG00000132846	-0.269195175691874	0.02556842835624	Gene	CvD
ENSG00000080200.9	CRYBG3	ENSG00000080200	-0.188198241144058	0.0255874228877532	Gene	CvD
ENSG00000163069.12	SGCB	ENSG00000163069	-0.104478607692462	0.0257344798944425	Gene	CvD
ENSG00000185736.15	ADARB2	ENSG00000185736	-0.26814689156382	0.0257962091319508	Gene	CvD
ENSG00000100485.11	SOS2	ENSG00000100485	-0.108032824830558	0.0259998273408358	Gene	CvD
ENSG00000135636.13	DYSF	ENSG00000135636	-0.263975762635533	0.0259998273408358	Gene	CvD
ENSG00000130035.6	GALNT8	ENSG00000130035	0.215522563145516	0.0261730803732759	Gene	CvD
ENSG00000197479.6	PCDHB11	ENSG00000197479	0.135084453532064	0.0261730803732759	Gene	CvD
ENSG00000116584.17	ARHGEF2	ENSG00000116584	-0.152990260074304	0.0261730803732759	Gene	CvD
ENSG00000232044.6	LINC01105	ENSG00000232044	-0.2167776732569	0.0261730803732759	Gene	CvD
ENSG00000214842.5	RAD51AP2	ENSG00000214842	0.618813176412383	0.0261733065864394	Gene	CvD
ENSG00000139438.5	FAM222A	ENSG00000139438	-0.297450796165175	0.0263203246028756	Gene	CvD
ENSG00000001084.10	GCLC	ENSG00000001084	-0.133610433888681	0.0266226323240288	Gene	CvD
ENSG00000261220.2		ENSG00000261220	0.343475799804483	0.0267308013896845	Gene	CvD
ENSG00000180834.7	MAP6D1	ENSG00000180834	-0.242498787656756	0.0271980350488574	Gene	CvD
ENSG00000124155.16	PIGT	ENSG00000124155	-0.178463600691841	0.0272358018908135	Gene	CvD
ENSG00000197070.13	ARRDC1	ENSG00000197070	0.180785698208666	0.0272942769447847	Gene	CvD
ENSG00000140718.19	FTO	ENSG00000140718	-0.0886479176618304	0.027305845107159	Gene	CvD
ENSG00000250140.1		ENSG00000250140	-0.542428971451463	0.0277072872808272	Gene	CvD
ENSG00000276545.1	PCDHGB9P	ENSG00000276545	0.200109437238714	0.0277086587181847	Gene	CvD
ENSG00000121310.16	ECHDC2	ENSG00000121310	0.178396887509817	0.0277086587181847	Gene	CvD
ENSG00000129946.10	SHC2	ENSG00000129946	0.199030139065078	0.0277086587181847	Gene	CvD
ENSG00000010292.12	NCAPD2	ENSG00000010292	-0.14774176445972	0.0277086587181847	Gene	CvD
ENSG00000225140.1		ENSG00000225140	-0.3087886608625	0.0277086587181847	Gene	CvD
ENSG00000283128.1		ENSG00000283128	-0.325141034517957	0.0278428818320163	Gene	CvD
ENSG00000187556.7	NANOS3	ENSG00000187556	0.261692057959182	0.0279195113951828	Gene	CvD
ENSG00000256008.2		ENSG00000256008	0.434175166659067	0.0279195113951828	Gene	CvD
ENSG00000162551.13	ALPL	ENSG00000162551	0.263780828302448	0.0281411593359883	Gene	CvD
ENSG00000168843.13	FSTL5	ENSG00000168843	0.271842055763734	0.0281411593359883	Gene	CvD
ENSG00000139292.12	LGR5	ENSG00000139292	-0.43764377153767	0.0281759213440147	Gene	CvD
ENSG00000260091.1		ENSG00000260091	0.494359871771161	0.0281759213440147	Gene	CvD
ENSG00000188229.5	TUBB4B	ENSG00000188229	0.225535377717797	0.0282016743311169	Gene	CvD
ENSG00000185046.18	ANKS1B	ENSG00000185046	-0.140359923767836	0.0282231373564527	Gene	CvD
ENSG00000069122.18	ADGRF5	ENSG00000069122	0.190192317325187	0.0284994645033519	Gene	CvD
ENSG00000116151.13	MORN1	ENSG00000116151	0.143721689213689	0.0285268730346718	Gene	CvD
ENSG00000105810.9	CDK6	ENSG00000105810	-0.167475370994888	0.0286772451151472	Gene	CvD
ENSG00000221843.3	C2orf16	ENSG00000221843	0.430503706630453	0.0289240783388206	Gene	CvD
ENSG00000164161.9	HHIP	ENSG00000164161	-0.397246611101376	0.0290121569274423	Gene	CvD
ENSG00000133056.13	PIK3C2B	ENSG00000133056	-0.205056679541119	0.0290121569274423	Gene	CvD
ENSG00000226555.1	AGKP1	ENSG00000226555	0.576028198153059	0.0294857632953705	Gene	CvD
ENSG00000183690.12	EFHC2	ENSG00000183690	0.368209512333212	0.0294857632953705	Gene	CvD
ENSG00000081803.15	CADPS2	ENSG00000081803	0.279357869468078	0.0294857632953705	Gene	CvD
ENSG00000256248.1		ENSG00000256248	0.324383575003233	0.0294857632953705	Gene	CvD
ENSG00000159063.12	ALG8	ENSG00000159063	-0.0855957592070285	0.0294857632953705	Gene	CvD
ENSG00000171766.15	GATM	ENSG00000171766	-0.182152312817976	0.0294857632953705	Gene	CvD
ENSG00000123124.13	WWP1	ENSG00000123124	-0.125722700340173	0.0294857632953705	Gene	CvD
ENSG00000065361.14	ERBB3	ENSG00000065361	-0.363776008430195	0.0294857632953705	Gene	CvD
ENSG00000143493.12	INTS7	ENSG00000143493	-0.106443257873539	0.0294857632953705	Gene	CvD
ENSG00000107331.16	ABCA2	ENSG00000107331	-0.286980096314687	0.0295484404755209	Gene	CvD
ENSG00000102934.9	PLLP	ENSG00000102934	-0.338282183385247	0.0295484404755209	Gene	CvD
ENSG00000204965.8	PCDHA5	ENSG00000204965	0.19947712672078	0.0296870038690256	Gene	CvD
ENSG00000277103.1		ENSG00000277103	0.249779061503037	0.0296870038690256	Gene	CvD
ENSG00000196950.13	SLC39A10	ENSG00000196950	0.202577274867857	0.0297836091247978	Gene	CvD
ENSG00000259782.2		ENSG00000259782	0.415609596098853	0.0297836091247978	Gene	CvD
ENSG00000259815.1		ENSG00000259815	-0.625464271375396	0.0297836091247978	Gene	CvD
ENSG00000105122.12	RASAL3	ENSG00000105122	-0.300022825639973	0.0297836091247978	Gene	CvD
ENSG00000134612.11	FOLH1B	ENSG00000134612	-0.458847374979483	0.0297836091247978	Gene	CvD
ENSG00000139714.12	MORN3	ENSG00000139714	0.224983813575194	0.0297837049894091	Gene	CvD
ENSG00000100146.16	SOX10	ENSG00000100146	-0.332550137851884	0.0297837049894091	Gene	CvD
ENSG00000120328.6	PCDHB12	ENSG00000120328	0.146586241277949	0.0298751570509359	Gene	CvD
ENSG00000258636.1		ENSG00000258636	0.281217401398892	0.0298751570509359	Gene	CvD
ENSG00000175265.17	GOLGA8A	ENSG00000175265	0.143183442151098	0.0299275364639487	Gene	CvD
ENSG00000260788.5		ENSG00000260788	-0.431566410198232	0.0299275364639487	Gene	CvD
ENSG00000280035.1		ENSG00000280035	0.330966169900642	0.0299432645906665	Gene	CvD
ENSG00000279082.3		ENSG00000279082	0.505739477278033	0.0300446951905251	Gene	CvD
ENSG00000197943.9	PLCG2	ENSG00000197943	-0.33017735592792	0.0300446951905251	Gene	CvD
ENSG00000196547.14	MAN2A2	ENSG00000196547	-0.164473928909108	0.0300446951905251	Gene	CvD
ENSG00000270641.1	TSIX	ENSG00000270641	0.526831517346581	0.0300446951905251	Gene	CvD
ENSG00000223855.1		ENSG00000223855	0.232323666151426	0.0301081406554717	Gene	CvD
ENSG00000179583.18	CIITA	ENSG00000179583	-0.305174025100092	0.0304522754534114	Gene	CvD
ENSG00000232528.3		ENSG00000232528	0.231369880825729	0.0304905256056357	Gene	CvD
ENSG00000163075.12	CFAP221	ENSG00000163075	0.200334651321671	0.0304905256056357	Gene	CvD
ENSG00000277531.2		ENSG00000277531	0.204107910015558	0.0304905256056357	Gene	CvD
ENSG00000165959.11	CLMN	ENSG00000165959	-0.29777715745025	0.0304905256056357	Gene	CvD
ENSG00000139132.14	FGD4	ENSG00000139132	-0.112946853289833	0.0304905256056357	Gene	CvD
ENSG00000176381.5	PRR18	ENSG00000176381	-0.347085571167	0.0308086418331598	Gene	CvD
ENSG00000223548.1		ENSG00000223548	-0.379045583436782	0.0309005914077176	Gene	CvD
ENSG00000132429.9	POPDC3	ENSG00000132429	0.256896010294503	0.0309005914077176	Gene	CvD
ENSG00000182648.11	LINC01006	ENSG00000182648	-0.112027366546173	0.0309005914077176	Gene	CvD
ENSG00000259609.1		ENSG00000259609	0.443280184930882	0.0309005914077176	Gene	CvD
ENSG00000241859.6	ANOS2P	ENSG00000241859	0.539474311839533	0.0309005914077176	Gene	CvD
ENSG00000166510.13	CCDC68	ENSG00000166510	0.31586079550857	0.0309005914077176	Gene	CvD
ENSG00000213626.11	LBH	ENSG00000213626	0.253151477118228	0.0309005914077176	Gene	CvD
ENSG00000112406.4	HECA	ENSG00000112406	0.113021222392788	0.0309005914077176	Gene	CvD
ENSG00000189280.3	GJB5	ENSG00000189280	0.615173054725573	0.0309005914077176	Gene	CvD
ENSG00000176485.10	PLA2G16	ENSG00000176485	-0.258193795257957	0.0309005914077176	Gene	CvD
ENSG00000001461.16	NIPAL3	ENSG00000001461	-0.162957325645821	0.0309005914077176	Gene	CvD
ENSG00000169884.13	WNT10B	ENSG00000169884	0.318259440463432	0.0309005914077176	Gene	CvD
ENSG00000100968.13	NFATC4	ENSG00000100968	0.194328731205666	0.0309005914077176	Gene	CvD
ENSG00000128283.6	CDC42EP1	ENSG00000128283	-0.351139495903826	0.0309005914077176	Gene	CvD
ENSG00000252220.1	RNU6-977P	ENSG00000252220	-0.611746288408712	0.0309005914077176	Gene	CvD
ENSG00000260077.1		ENSG00000260077	0.243623395038909	0.0309005914077176	Gene	CvD
ENSG00000103089.8	FA2H	ENSG00000103089	-0.42220588710165	0.0311928594031675	Gene	CvD
ENSG00000272462.2		ENSG00000272462	0.181685287699579	0.0311928594031675	Gene	CvD
ENSG00000137975.7	CLCA2	ENSG00000137975	-0.468916780720586	0.031196906437644	Gene	CvD
ENSG00000245060.6	LINC00847	ENSG00000245060	-0.120618422093474	0.031196906437644	Gene	CvD
ENSG00000124920.13	MYRF	ENSG00000124920	-0.402410840974406	0.0315162894682988	Gene	CvD
ENSG00000132591.11	ERAL1	ENSG00000132591	-0.0919058462532107	0.0315162894682988	Gene	CvD
ENSG00000261103.1		ENSG00000261103	-0.565977479529683	0.0315162894682988	Gene	CvD
ENSG00000171241.8	SHCBP1	ENSG00000171241	0.248016317312153	0.0315162894682988	Gene	CvD
ENSG00000230470.1		ENSG00000230470	0.332830317639671	0.0315162894682988	Gene	CvD
ENSG00000111879.18	FAM184A	ENSG00000111879	0.149255871785426	0.0315162894682988	Gene	CvD
ENSG00000186340.14	THBS2	ENSG00000186340	-0.27607498572908	0.0319754297778192	Gene	CvD
ENSG00000257057.2	C11orf97	ENSG00000257057	0.400950348559532	0.0320032576115848	Gene	CvD
ENSG00000107643.15	MAPK8	ENSG00000107643	0.113709376626509	0.0320032576115848	Gene	CvD
ENSG00000142279.12	WTIP	ENSG00000142279	0.222790881184632	0.0320309020144009	Gene	CvD
ENSG00000176720.4	BOK	ENSG00000176720	-0.319558523886161	0.0322532955319263	Gene	CvD
ENSG00000125124.11	BBS2	ENSG00000125124	-0.0813022711585067	0.0324119756616267	Gene	CvD
ENSG00000275340.1	FGD5P1	ENSG00000275340	0.254948445896278	0.0325257270831734	Gene	CvD
ENSG00000129521.13	EGLN3	ENSG00000129521	-0.16303155109343	0.0326418414529193	Gene	CvD
ENSG00000155367.15	PPM1J	ENSG00000155367	0.293896185728555	0.0329874122707049	Gene	CvD
ENSG00000081913.13	PHLPP1	ENSG00000081913	-0.166201017160654	0.0332232837114893	Gene	CvD
ENSG00000232533.1		ENSG00000232533	0.197765094789122	0.0332232837114893	Gene	CvD
ENSG00000267793.1		ENSG00000267793	0.494675244440453	0.0332232837114893	Gene	CvD
ENSG00000075568.16	TMEM131	ENSG00000075568	-0.0727456266310409	0.0333677730670292	Gene	CvD
ENSG00000163914.4	RHO	ENSG00000163914	0.594381526226213	0.0341221314224586	Gene	CvD
ENSG00000180929.5	GPR62	ENSG00000180929	-0.375552083960971	0.0341221314224586	Gene	CvD
ENSG00000180881.19	CAPS2	ENSG00000180881	0.136366435296117	0.0341221314224586	Gene	CvD
ENSG00000184216.12	IRAK1	ENSG00000184216	0.125560095944422	0.0341221314224586	Gene	CvD
ENSG00000172005.10	MAL	ENSG00000172005	-0.347947463970287	0.0341221314224586	Gene	CvD
ENSG00000099282.9	TSPAN15	ENSG00000099282	-0.326083931489943	0.0341221314224586	Gene	CvD
ENSG00000183723.12	CMTM4	ENSG00000183723	0.108806290495544	0.0341221314224586	Gene	CvD
ENSG00000135069.13	PSAT1	ENSG00000135069	-0.166212154503594	0.0341893679883556	Gene	CvD
ENSG00000173812.10	EIF1	ENSG00000173812	-0.104985583019067	0.0341893679883556	Gene	CvD
ENSG00000122417.15	ODF2L	ENSG00000122417	0.114025392390788	0.0341893679883556	Gene	CvD
ENSG00000226766.1	FABP7P1	ENSG00000226766	0.238114374243697	0.0341893679883556	Gene	CvD
ENSG00000204962.5	PCDHA8	ENSG00000204962	0.204380831051553	0.0341893679883556	Gene	CvD
ENSG00000178026.12	LRRC75B	ENSG00000178026	0.165053897006147	0.0341918469698637	Gene	CvD
ENSG00000121743.3	GJA3	ENSG00000121743	-0.518815544215787	0.0341918469698637	Gene	CvD
ENSG00000153896.17	ZNF599	ENSG00000153896	-0.134602005050366	0.0342683202092837	Gene	CvD
ENSG00000127452.8	FBXL12	ENSG00000127452	0.112304682117364	0.0348372180056022	Gene	CvD
ENSG00000123700.4	KCNJ2	ENSG00000123700	-0.25447680930717	0.0349056072840244	Gene	CvD
ENSG00000280188.1		ENSG00000280188	0.36367216944184	0.0349056072840244	Gene	CvD
ENSG00000196367.12	TRRAP	ENSG00000196367	-0.0959308126422835	0.0351350005066396	Gene	CvD
ENSG00000144063.3	MALL	ENSG00000144063	0.760174578544894	0.035139952621062	Gene	CvD
ENSG00000086967.9	MYBPC2	ENSG00000086967	0.602783197974344	0.0354348627759321	Gene	CvD
ENSG00000170017.12	ALCAM	ENSG00000170017	-0.171812471980105	0.0355816164239864	Gene	CvD
ENSG00000138448.11	ITGAV	ENSG00000138448	-0.152203521340831	0.0355816164239864	Gene	CvD
ENSG00000231665.1	OGFOD1P1	ENSG00000231665	0.386356741128691	0.0355850303156669	Gene	CvD
ENSG00000153879.8	CEBPG	ENSG00000153879	0.104949313373866	0.0356874108710022	Gene	CvD
ENSG00000249306.5	LINC01411	ENSG00000249306	-0.339181174585281	0.0357262941626956	Gene	CvD
ENSG00000102316.16	MAGED2	ENSG00000102316	0.103514519973483	0.0359131703802296	Gene	CvD
ENSG00000122779.17	TRIM24	ENSG00000122779	-0.088585495304378	0.0359131703802296	Gene	CvD
ENSG00000060762.18	MPC1	ENSG00000060762	-0.127004102740144	0.0359131703802296	Gene	CvD
ENSG00000229659.1		ENSG00000229659	0.261795327204261	0.0359131703802296	Gene	CvD
ENSG00000170802.15	FOXN2	ENSG00000170802	-0.214828708397301	0.0359131703802296	Gene	CvD
ENSG00000236700.5	LINC01010	ENSG00000236700	-0.385497011948275	0.0359761093942742	Gene	CvD
ENSG00000158747.13	NBL1	ENSG00000158747	0.214370547573824	0.0359761093942742	Gene	CvD
ENSG00000229014.3	RPL30P13	ENSG00000229014	0.378447565763649	0.0359761093942742	Gene	CvD
ENSG00000127074.14	RGS13	ENSG00000127074	-0.645190992565244	0.0359761093942742	Gene	CvD
ENSG00000137393.9	RNF144B	ENSG00000137393	0.183450110380869	0.0359761093942742	Gene	CvD
ENSG00000134548.9	SPX	ENSG00000134548	-0.232687683542977	0.0359761093942742	Gene	CvD
ENSG00000176907.4	C8orf4	ENSG00000176907	0.317314514636322	0.0359761093942742	Gene	CvD
ENSG00000176463.13	SLCO3A1	ENSG00000176463	-0.195838724989241	0.0359761093942742	Gene	CvD
ENSG00000149294.16	NCAM1	ENSG00000149294	-0.138939344301123	0.0359761093942742	Gene	CvD
ENSG00000181458.10	TMEM45A	ENSG00000181458	-0.303462241086621	0.0359952390896728	Gene	CvD
ENSG00000166435.15	XRRA1	ENSG00000166435	-0.0735591434011966	0.0359956075182388	Gene	CvD
ENSG00000135905.18	DOCK10	ENSG00000135905	-0.270420898354077	0.0360738103719565	Gene	CvD
ENSG00000105695.14	MAG	ENSG00000105695	-0.425692727730606	0.0360738103719565	Gene	CvD
ENSG00000226863.1	SHROOM2P1	ENSG00000226863	-0.698377003598264	0.0362550130937771	Gene	CvD
ENSG00000177105.9	RHOG	ENSG00000177105	-0.294475240572097	0.0363197118865649	Gene	CvD
ENSG00000013583.8	HEBP1	ENSG00000013583	-0.123950756909145	0.0364494706944657	Gene	CvD
ENSG00000248383.4	PCDHAC1	ENSG00000248383	0.165177618811394	0.0364494706944657	Gene	CvD
ENSG00000100393.11	EP300	ENSG00000100393	-0.0846800565089983	0.036475483316114	Gene	CvD
ENSG00000048471.13	SNX29	ENSG00000048471	-0.120558132940214	0.0365030353684955	Gene	CvD
ENSG00000151923.17	TIAL1	ENSG00000151923	-0.09079747574174	0.0365667449930533	Gene	CvD
ENSG00000187634.11	SAMD11	ENSG00000187634	-0.385044950791481	0.0368265765935301	Gene	CvD
ENSG00000128311.13	TST	ENSG00000128311	-0.182930123355585	0.0368375595686825	Gene	CvD
ENSG00000280623.1	PCAT14	ENSG00000280623	-0.646009021193343	0.0368375595686825	Gene	CvD
ENSG00000203737.3	GPR52	ENSG00000203737	-0.285743057957465	0.036852232876702	Gene	CvD
ENSG00000272449.1		ENSG00000272449	0.418216966333958	0.036852232876702	Gene	CvD
ENSG00000230490.2		ENSG00000230490	-0.318114283168332	0.0370668831409629	Gene	CvD
ENSG00000143420.17	ENSA	ENSG00000143420	0.100414488983993	0.0373633546354269	Gene	CvD
ENSG00000100003.17	SEC14L2	ENSG00000100003	0.132142758940218	0.037382123655835	Gene	CvD
ENSG00000272070.1		ENSG00000272070	0.142439384285255	0.0375649164939415	Gene	CvD
ENSG00000265093.2	RN7SL246P	ENSG00000265093	-0.467348188833731	0.0375649164939415	Gene	CvD
ENSG00000012171.18	SEMA3B	ENSG00000012171	-0.320120842840224	0.0375649164939415	Gene	CvD
ENSG00000147852.15	VLDLR	ENSG00000147852	-0.166788184246909	0.0375649164939415	Gene	CvD
ENSG00000102760.12	RGCC	ENSG00000102760	-0.187982157686226	0.0376604870880949	Gene	CvD
ENSG00000125820.5	NKX2-2	ENSG00000125820	-0.309271994382653	0.0376604870880949	Gene	CvD
ENSG00000010278.12	CD9	ENSG00000010278	-0.304312714668622	0.0376604870880949	Gene	CvD
ENSG00000065970.8	FOXJ2	ENSG00000065970	-0.102337484130446	0.0376669375457087	Gene	CvD
ENSG00000173786.16	CNP	ENSG00000173786	-0.335639342813985	0.0376669375457087	Gene	CvD
ENSG00000170537.12	TMC7	ENSG00000170537	-0.280463828983948	0.0377191574261551	Gene	CvD
ENSG00000116833.13	NR5A2	ENSG00000116833	-0.688536915528028	0.0377191574261551	Gene	CvD
ENSG00000169057.20	MECP2	ENSG00000169057	-0.096209816456945	0.0377191574261551	Gene	CvD
ENSG00000251033.1		ENSG00000251033	0.664620750331552	0.0377481747419719	Gene	CvD
ENSG00000115758.12	ODC1	ENSG00000115758	0.149617071785072	0.03777419564609	Gene	CvD
ENSG00000183155.4	RABIF	ENSG00000183155	-0.125170820060122	0.0381256420831888	Gene	CvD
ENSG00000253686.1	LINC01484	ENSG00000253686	0.67130629526646	0.0383087781320874	Gene	CvD
ENSG00000114993.15	RTKN	ENSG00000114993	-0.309147346579441	0.038397631639776	Gene	CvD
ENSG00000172059.10	KLF11	ENSG00000172059	0.163519151191202	0.038397631639776	Gene	CvD
ENSG00000100429.17	HDAC10	ENSG00000100429	0.249332913504515	0.0386963807247792	Gene	CvD
ENSG00000176728.7	TTTY14	ENSG00000176728	0.559169853746882	0.0387949136901038	Gene	CvD
ENSG00000165714.10	BORCS5	ENSG00000165714	-0.0802371793626061	0.0388177208133353	Gene	CvD
ENSG00000130779.19	CLIP1	ENSG00000130779	0.0803548489979476	0.0388177208133353	Gene	CvD
ENSG00000070756.14	PABPC1	ENSG00000070756	-0.105071343551046	0.0388374299581161	Gene	CvD
ENSG00000115828.15	QPCT	ENSG00000115828	0.261412955970264	0.0388374299581161	Gene	CvD
ENSG00000223764.2		ENSG00000223764	-0.447255903979599	0.0388989784275117	Gene	CvD
ENSG00000104356.10	POP1	ENSG00000104356	0.0863589896579905	0.0392194204150628	Gene	CvD
ENSG00000161132.6		ENSG00000161132	0.544320747477508	0.0394782759994162	Gene	CvD
ENSG00000280214.1		ENSG00000280214	0.212793429562855	0.0394782759994162	Gene	CvD
ENSG00000214381.4	LINC00488	ENSG00000214381	0.688750440327599	0.0394782759994162	Gene	CvD
ENSG00000187764.11	SEMA4D	ENSG00000187764	-0.263076029965016	0.0398879254757946	Gene	CvD
ENSG00000113578.17	FGF1	ENSG00000113578	-0.245749773105396	0.0401081677978122	Gene	CvD
ENSG00000188379.6	IFNA2	ENSG00000188379	-0.392869809931322	0.0403654279187436	Gene	CvD
ENSG00000250397.2		ENSG00000250397	0.375844852643499	0.0404307721589321	Gene	CvD
ENSG00000256682.2		ENSG00000256682	0.194454445887106	0.0404307721589321	Gene	CvD
ENSG00000199005.4	MIR370	ENSG00000199005	0.410550673791913	0.0404307721589321	Gene	CvD
ENSG00000281920.1		ENSG00000281920	0.367286763827582	0.0404307721589321	Gene	CvD
ENSG00000273312.2		ENSG00000273312	0.335319504191578	0.0404307721589321	Gene	CvD
ENSG00000162702.7	ZNF281	ENSG00000162702	-0.119101462563393	0.0404307721589321	Gene	CvD
ENSG00000105287.12	PRKD2	ENSG00000105287	0.16668871814106	0.0405370834965573	Gene	CvD
ENSG00000225660.1		ENSG00000225660	-0.39069418797673	0.0407096817855891	Gene	CvD
ENSG00000260213.5		ENSG00000260213	-0.241954667378328	0.0408554484000642	Gene	CvD
ENSG00000103569.9	AQP9	ENSG00000103569	0.456386037579792	0.0408653886749214	Gene	CvD
ENSG00000239389.7	PCDHA13	ENSG00000239389	0.173503935905207	0.0410313030040381	Gene	CvD
ENSG00000104067.16	TJP1	ENSG00000104067	-0.116424476051046	0.0411873274729106	Gene	CvD
ENSG00000228999.2		ENSG00000228999	0.512835056863399	0.0411873274729106	Gene	CvD
ENSG00000250159.6		ENSG00000250159	-0.133051242582758	0.0418723808331224	Gene	CvD
ENSG00000198646.13	NCOA6	ENSG00000198646	-0.111958849039551	0.0418723808331224	Gene	CvD
ENSG00000135077.8	HAVCR2	ENSG00000135077	-0.221210944047281	0.0419118915534365	Gene	CvD
ENSG00000225449.3	RAB6C-AS1	ENSG00000225449	-0.267743445172259	0.0419118915534365	Gene	CvD
ENSG00000157510.13	AFAP1L1	ENSG00000157510	0.20511713164809	0.0419118915534365	Gene	CvD
ENSG00000165185.14	KIAA1958	ENSG00000165185	-0.132043177982386	0.0419118915534365	Gene	CvD
ENSG00000281186.1	LINC00706	ENSG00000281186	-0.457144164541935	0.0419118915534365	Gene	CvD
ENSG00000138363.14	ATIC	ENSG00000138363	-0.0980930857196928	0.0419118915534365	Gene	CvD
ENSG00000149948.13	HMGA2	ENSG00000149948	0.599056252579039	0.0419118915534365	Gene	CvD
ENSG00000228140.1		ENSG00000228140	0.444712037624803	0.0419118915534365	Gene	CvD
ENSG00000170703.15	TTLL6	ENSG00000170703	0.287887353626837	0.0419118915534365	Gene	CvD
ENSG00000279619.1		ENSG00000279619	0.322167400861428	0.0419118915534365	Gene	CvD
ENSG00000169692.12	AGPAT2	ENSG00000169692	0.216759355027805	0.0419118915534365	Gene	CvD
ENSG00000117143.13	UAP1	ENSG00000117143	0.133574028986694	0.0419118915534365	Gene	CvD
ENSG00000028528.14	SNX1	ENSG00000028528	-0.0963286418489248	0.0419118915534365	Gene	CvD
ENSG00000166402.8	TUB	ENSG00000166402	0.15710144240493	0.0419118915534365	Gene	CvD
ENSG00000232611.1		ENSG00000232611	0.113810150302501	0.0419118915534365	Gene	CvD
ENSG00000128335.13	APOL2	ENSG00000128335	0.178614856097574	0.0419118915534365	Gene	CvD
ENSG00000183060.15	LYSMD4	ENSG00000183060	0.0938862456546333	0.0419118915534365	Gene	CvD
ENSG00000129538.13	RNASE1	ENSG00000129538	-0.315391727428515	0.0419118915534365	Gene	CvD
ENSG00000171840.11	NINJ2	ENSG00000171840	-0.372608785099108	0.0419118915534365	Gene	CvD
ENSG00000124766.6	SOX4	ENSG00000124766	0.181715318898059	0.0419118915534365	Gene	CvD
ENSG00000102221.13	JADE3	ENSG00000102221	-0.191659422621657	0.0419118915534365	Gene	CvD
ENSG00000167641.10	PPP1R14A	ENSG00000167641	-0.367634841499045	0.0419118915534365	Gene	CvD
ENSG00000019995.6	ZRANB1	ENSG00000019995	0.0670106641091542	0.0420152597462045	Gene	CvD
ENSG00000145794.16	MEGF10	ENSG00000145794	-0.173023796322285	0.042053934797145	Gene	CvD
ENSG00000155111.14	CDK19	ENSG00000155111	-0.156875346852222	0.0423049534367695	Gene	CvD
ENSG00000104833.11	TUBB4A	ENSG00000104833	-0.225124553187746	0.0423049534367695	Gene	CvD
ENSG00000140398.13	NEIL1	ENSG00000140398	0.143328131998839	0.0423049534367695	Gene	CvD
ENSG00000171634.16	BPTF	ENSG00000171634	-0.0811645394537914	0.0423049534367695	Gene	CvD
ENSG00000228223.2	HCG11	ENSG00000228223	0.131062653328268	0.0423049534367695	Gene	CvD
ENSG00000143479.15	DYRK3	ENSG00000143479	0.240199834173889	0.0424187484633235	Gene	CvD
ENSG00000173273.15	TNKS	ENSG00000173273	-0.0786975043161909	0.0424187484633235	Gene	CvD
ENSG00000234420.7	ZNF37BP	ENSG00000234420	0.106401294124598	0.0424187484633235	Gene	CvD
ENSG00000138131.3	LOXL4	ENSG00000138131	-0.396937129974443	0.0427466268929799	Gene	CvD
ENSG00000241187.1		ENSG00000241187	0.475245330275165	0.0429406444181427	Gene	CvD
ENSG00000115963.13	RND3	ENSG00000115963	0.225463277292488	0.0429864635985231	Gene	CvD
ENSG00000271646.1		ENSG00000271646	-0.235196996375725	0.0430547055142085	Gene	CvD
ENSG00000262223.6		ENSG00000262223	-0.308770045116804	0.0430547055142085	Gene	CvD
ENSG00000276710.4	CSPG4P10	ENSG00000276710	0.24583632209097	0.0431914211883457	Gene	CvD
ENSG00000174607.10	UGT8	ENSG00000174607	-0.39492071411073	0.0434843276337481	Gene	CvD
ENSG00000223669.1		ENSG00000223669	0.613479387269319	0.0434843276337481	Gene	CvD
ENSG00000187446.11	CHP1	ENSG00000187446	0.11280936440548	0.0434843276337481	Gene	CvD
ENSG00000274307.1		ENSG00000274307	0.264602274006058	0.0438367461081578	Gene	CvD
ENSG00000116574.5	RHOU	ENSG00000116574	-0.270924750695537	0.0438489359773691	Gene	CvD
ENSG00000223750.1	SIRPB3P	ENSG00000223750	0.291543004375441	0.0438489359773691	Gene	CvD
ENSG00000182993.3	C12orf60	ENSG00000182993	-0.154498850116784	0.0438489359773691	Gene	CvD
ENSG00000164736.5	SOX17	ENSG00000164736	0.289349221318365	0.0438489359773691	Gene	CvD
ENSG00000138316.10	ADAMTS14	ENSG00000138316	-0.352211726161931	0.0438489359773691	Gene	CvD
ENSG00000125354.22	SEPT6	ENSG00000125354	0.167056501389572	0.0438489359773691	Gene	CvD
ENSG00000184144.10	CNTN2	ENSG00000184144	-0.336249548170277	0.0438489359773691	Gene	CvD
ENSG00000249776.5		ENSG00000249776	0.224046501761557	0.0438489359773691	Gene	CvD
ENSG00000161896.11	IP6K3	ENSG00000161896	-0.3986409489515	0.0438489359773691	Gene	CvD
ENSG00000109099.13	PMP22	ENSG00000109099	-0.257500352936952	0.0438489359773691	Gene	CvD
ENSG00000165813.17	CCDC186	ENSG00000165813	0.106698757116725	0.0438489359773691	Gene	CvD
ENSG00000104998.3	IL27RA	ENSG00000104998	0.226723819304261	0.0438489359773691	Gene	CvD
ENSG00000107731.12	UNC5B	ENSG00000107731	-0.243917780238922	0.0439046325682248	Gene	CvD
ENSG00000137845.14	ADAM10	ENSG00000137845	-0.0954887786934567	0.0439046325682248	Gene	CvD
ENSG00000164659.14	KIAA1324L	ENSG00000164659	-0.173066153913083	0.0439772209102953	Gene	CvD
ENSG00000136111.12	TBC1D4	ENSG00000136111	0.115262179586228	0.0441777558024051	Gene	CvD
ENSG00000165609.12	NUDT5	ENSG00000165609	-0.0867699079043444	0.0443649400170018	Gene	CvD
ENSG00000235903.7	CPB2-AS1	ENSG00000235903	-0.241187212542099	0.0443649400170018	Gene	CvD
ENSG00000257545.4		ENSG00000257545	-0.397978604614648	0.0448075710099996	Gene	CvD
ENSG00000146859.6	TMEM140	ENSG00000146859	-0.297422364485912	0.0450023090847242	Gene	CvD
ENSG00000185022.11	MAFF	ENSG00000185022	0.363627817406295	0.0453848296353976	Gene	CvD
ENSG00000133872.13	SARAF	ENSG00000133872	0.104876819243551	0.045439973817777	Gene	CvD
ENSG00000164983.7	TMEM65	ENSG00000164983	0.148424877757533	0.045439973817777	Gene	CvD
ENSG00000058056.8	USP13	ENSG00000058056	-0.0953895670088647	0.045439973817777	Gene	CvD
ENSG00000196141.13	SPATS2L	ENSG00000196141	0.120316733778694	0.045439973817777	Gene	CvD
ENSG00000168874.12	ATOH8	ENSG00000168874	-0.189550773314461	0.0454474690270265	Gene	CvD
ENSG00000262188.1		ENSG00000262188	-0.431692735908348	0.0456171780100086	Gene	CvD
ENSG00000155849.15	ELMO1	ENSG00000155849	-0.17610553740239	0.0456171780100086	Gene	CvD
ENSG00000159176.13	CSRP1	ENSG00000159176	-0.182859958711943	0.0456762402761733	Gene	CvD
ENSG00000114439.18	BBX	ENSG00000114439	-0.142314757303269	0.0459853802619057	Gene	CvD
ENSG00000225860.2		ENSG00000225860	-0.361071302251666	0.0459853802619057	Gene	CvD
ENSG00000111305.18	GSG1	ENSG00000111305	0.661870469443291	0.0459853802619057	Gene	CvD
ENSG00000165475.13	CRYL1	ENSG00000165475	-0.11256839706006	0.0459853802619057	Gene	CvD
ENSG00000279174.1		ENSG00000279174	0.477621198070181	0.0459853802619057	Gene	CvD
ENSG00000159079.18	C21orf59	ENSG00000159079	0.103864659435718	0.0459853802619057	Gene	CvD
ENSG00000254491.1		ENSG00000254491	-0.522088833412161	0.0459853802619057	Gene	CvD
ENSG00000230373.8	GOLGA6L5P	ENSG00000230373	0.313858540266545	0.046033319379163	Gene	CvD
ENSG00000013523.9	ANGEL1	ENSG00000013523	-0.0829022449396176	0.046033319379163	Gene	CvD
ENSG00000186827.10	TNFRSF4	ENSG00000186827	0.523411796386968	0.046033319379163	Gene	CvD
ENSG00000270317.1		ENSG00000270317	0.419059118763758	0.0460348300434845	Gene	CvD
ENSG00000115935.17	WIPF1	ENSG00000115935	-0.281963866048622	0.0460363217394896	Gene	CvD
ENSG00000167755.13	KLK6	ENSG00000167755	-0.441847752526875	0.0460544750372107	Gene	CvD
ENSG00000175928.5	LRRN1	ENSG00000175928	-0.206259065271726	0.0461437490455952	Gene	CvD
ENSG00000090020.10	SLC9A1	ENSG00000090020	-0.225846949182383	0.0462954759648772	Gene	CvD
ENSG00000204961.6	PCDHA9	ENSG00000204961	0.161520834097689	0.0466262319053112	Gene	CvD
ENSG00000166387.11	PPFIBP2	ENSG00000166387	-0.245247541987096	0.0466262319053112	Gene	CvD
ENSG00000116198.12	CEP104	ENSG00000116198	-0.0869401325259157	0.0467302279075488	Gene	CvD
ENSG00000196782.12	MAML3	ENSG00000196782	-0.160203170674595	0.046752218846672	Gene	CvD
ENSG00000141524.15	TMC6	ENSG00000141524	-0.315932684794831	0.046752218846672	Gene	CvD
ENSG00000215154.6		ENSG00000215154	0.18413124268718	0.046752218846672	Gene	CvD
ENSG00000197385.5	ZNF860	ENSG00000197385	0.295380812616413	0.0471465266179967	Gene	CvD
ENSG00000187867.8	PALM3	ENSG00000187867	0.411770367430352	0.0471602993816912	Gene	CvD
ENSG00000130766.4	SESN2	ENSG00000130766	0.157002720387659	0.0471602993816912	Gene	CvD
ENSG00000130584.10	ZBTB46	ENSG00000130584	0.153020381936668	0.0471602993816912	Gene	CvD
ENSG00000134317.17	GRHL1	ENSG00000134317	0.193146700309281	0.047262512373279	Gene	CvD
ENSG00000250072.5		ENSG00000250072	-0.432981435704044	0.047262512373279	Gene	CvD
ENSG00000086589.11	RBM22	ENSG00000086589	-0.0792327098848694	0.047262512373279	Gene	CvD
ENSG00000163590.13	PPM1L	ENSG00000163590	0.181764413717109	0.047262512373279	Gene	CvD
ENSG00000219607.3	PPP1R3G	ENSG00000219607	0.204684956796535	0.047262512373279	Gene	CvD
ENSG00000100814.17	CCNB1IP1	ENSG00000100814	0.115514271944491	0.047262512373279	Gene	CvD
ENSG00000095397.13	WHRN	ENSG00000095397	-0.267118441334973	0.047262512373279	Gene	CvD
ENSG00000196743.8	GM2A	ENSG00000196743	-0.130647180313544	0.047262512373279	Gene	CvD
ENSG00000146592.16	CREB5	ENSG00000146592	-0.289790996363615	0.0472728587171374	Gene	CvD
ENSG00000201689.1	SNORD114-29	ENSG00000201689	0.441186262291504	0.0473655631973658	Gene	CvD
ENSG00000165929.12	TC2N	ENSG00000165929	0.330753122014891	0.0475999214436231	Gene	CvD
ENSG00000143376.12	SNX27	ENSG00000143376	-0.0822748952634955	0.0478497664668171	Gene	CvD
ENSG00000076513.16	ANKRD13A	ENSG00000076513	-0.141715454110036	0.0480181598234215	Gene	CvD
ENSG00000117408.10	IPO13	ENSG00000117408	-0.156699867641067	0.0480602040456891	Gene	CvD
ENSG00000237166.1		ENSG00000237166	-0.346361523027706	0.048136775849242	Gene	CvD
ENSG00000224536.2		ENSG00000224536	-0.243771023849837	0.048136775849242	Gene	CvD
ENSG00000204262.11	COL5A2	ENSG00000204262	0.424647294031143	0.0482091822078188	Gene	CvD
ENSG00000138031.14	ADCY3	ENSG00000138031	-0.156923147849922	0.0482091822078188	Gene	CvD
ENSG00000166148.3	AVPR1A	ENSG00000166148	0.432657983178994	0.0482091822078188	Gene	CvD
ENSG00000189058.8	APOD	ENSG00000189058	-0.267608367350611	0.0482652311252201	Gene	CvD
ENSG00000261572.1		ENSG00000261572	0.391945329991277	0.0483587903065855	Gene	CvD
ENSG00000162949.16	CAPN13	ENSG00000162949	-0.347449176479527	0.0484637484688356	Gene	CvD
ENSG00000118997.13	DNAH7	ENSG00000118997	0.237091963721224	0.0484637484688356	Gene	CvD
ENSG00000165566.12	AMER2	ENSG00000165566	-0.194001939915695	0.0484637484688356	Gene	CvD
ENSG00000126803.9	HSPA2	ENSG00000126803	-0.348867747277531	0.0484837862768904	Gene	CvD
ENSG00000107341.4	UBE2R2	ENSG00000107341	-0.0647478311286706	0.0484837862768904	Gene	CvD
ENSG00000272505.1		ENSG00000272505	0.188618804433009	0.0484837862768904	Gene	CvD
ENSG00000121774.17	KHDRBS1	ENSG00000121774	-0.0734385156334636	0.0484837862768904	Gene	CvD
ENSG00000250244.5		ENSG00000250244	-0.485892246849831	0.0484837862768904	Gene	CvD
ENSG00000140519.12	RHCG	ENSG00000140519	0.262282924585588	0.0484837862768904	Gene	CvD
ENSG00000182487.12	NCF1B	ENSG00000182487	-0.452108836165787	0.0484837862768904	Gene	CvD
ENSG00000102921.7	N4BP1	ENSG00000102921	-0.0601012287744314	0.0484837862768904	Gene	CvD
ENSG00000147459.17	DOCK5	ENSG00000147459	-0.31208938516057	0.0484837862768904	Gene	CvD
ENSG00000113360.16	DROSHA	ENSG00000113360	-0.0775577406710104	0.0486645861714773	Gene	CvD
ENSG00000005893.15	LAMP2	ENSG00000005893	-0.240616345990754	0.0486853291924105	Gene	CvD
ENSG00000101265.15	RASSF2	ENSG00000101265	-0.273415142472276	0.0487555204272744	Gene	CvD
ENSG00000273237.1		ENSG00000273237	-0.246309876727619	0.0487697439675259	Gene	CvD
ENSG00000173540.12	GMPPB	ENSG00000173540	0.104905892748462	0.048967378917268	Gene	CvD
ENSG00000176890.15	TYMS	ENSG00000176890	-0.338925523409077	0.048967378917268	Gene	CvD
ENSG00000108861.8	DUSP3	ENSG00000108861	0.108100352037956	0.048967378917268	Gene	CvD
ENSG00000198729.4	PPP1R14C	ENSG00000198729	0.236527915172557	0.048967378917268	Gene	CvD
ENSG00000274001.1		ENSG00000274001	-0.358951544967596	0.048967378917268	Gene	CvD
ENSG00000033170.16	FUT8	ENSG00000033170	-0.138716786980011	0.0492537049627993	Gene	CvD
ENSG00000228793.1		ENSG00000228793	-0.4532532593623	0.0492537049627993	Gene	CvD
ENSG00000117115.12	PADI2	ENSG00000117115	-0.261698066187021	0.0492537049627993	Gene	CvD
ENSG00000272323.1		ENSG00000272323	-0.188673074530473	0.0492746297545387	Gene	CvD
ENSG00000183696.13	UPP1	ENSG00000183696	0.159960681091705	0.0492852141456325	Gene	CvD
ENSG00000230725.5		ENSG00000230725	0.323828987205552	0.0492852141456325	Gene	CvD
ENSG00000073584.18	SMARCE1	ENSG00000073584	-0.0837900152965457	0.0492852141456325	Gene	CvD
ENSG00000109846.7	CRYAB	ENSG00000109846	-0.31754332054034	0.0492852141456325	Gene	CvD
ENSG00000274080.1		ENSG00000274080	0.475932941881163	0.0492852141456325	Gene	CvD
ENSG00000071991.8	CDH19	ENSG00000071991	-0.333749529364666	0.0493393544168917	Gene	CvD
ENSG00000162444.11	RBP7	ENSG00000162444	-0.385744284999627	0.0495863249551508	Gene	CvD
ENSG00000140284.10	SLC27A2	ENSG00000140284	0.418420890439175	0.049620369608389	Gene	CvD
ENSG00000135525.18	MAP7	ENSG00000135525	-0.166807847445008	0.049622291910871	Gene	CvD
ENSG00000198740.8	ZNF652	ENSG00000198740	-0.146905672154832	0.0496550739006886	Gene	CvD
ENSG00000141540.10	TTYH2	ENSG00000141540	-0.317093112526941	0.0497983144634734	Gene	CvD
ENSG00000256351.1		ENSG00000256351	-0.359262526234672	0.0498232515004791	Gene	CvD
ENSG00000119608.12	PROX2	ENSG00000119608	-0.542165637383401	0.0498855025111684	Gene	CvD
ENSG00000184991.2	TTTY13	ENSG00000184991	-4.28443117569863	1.4643195076488e-132	Gene	CvH
ENSG00000231436.1	RBMY3AP	ENSG00000231436	-3.69287203984746	1.68647392183731e-53	Gene	CvH
ENSG00000092377.13	TBL1Y	ENSG00000092377	-2.82598903756439	6.2755291143845405e-52	Gene	CvH
ENSG00000273906.1		ENSG00000273906	-2.78948281821423	4.3783280703062704e-45	Gene	CvH
ENSG00000099715.14	PCDH11Y	ENSG00000099715	2.79686428155417	1.12346123882259e-36	Gene	CvH
ENSG00000146674.14	IGFBP3	ENSG00000146674	0.859079564434134	2.7887231708257403e-10	Gene	CvH
ENSG00000252766.1	RNU6-255P	ENSG00000252766	1.16741781939303	4.4098119133207004e-10	Gene	CvH
ENSG00000232348.2	LINC00279	ENSG00000232348	-1.13715051792293	1.92281481143035e-09	Gene	CvH
ENSG00000173809.16	TDRD12	ENSG00000173809	-0.546204271762128	0.0001550003028861	Gene	CvH
ENSG00000185275.6	CD24P4	ENSG00000185275	-0.837699942145495	0.0006893577205378	Gene	CvH
ENSG00000066629.16	EML1	ENSG00000066629	-0.21342198601538	0.000883507020419	Gene	CvH
ENSG00000277438.1		ENSG00000277438	0.698664349608876	0.0012614762939822	Gene	CvH
ENSG00000180458.2		ENSG00000180458	-0.400300469916874	0.008928497265621	Gene	CvH
ENSG00000197181.11	PIWIL2	ENSG00000197181	-0.404263529661833	0.008928497265621	Gene	CvH
ENSG00000228223.2	HCG11	ENSG00000228223	0.174199991590114	0.0116665761082433	Gene	CvH
ENSG00000113231.13	PDE8B	ENSG00000113231	-0.258654394470733	0.0125689042177027	Gene	CvH
ENSG00000215506.5	TPTE2P4	ENSG00000215506	-0.865487666372809	0.0317230944212715	Gene	CvH
ENSG00000121743.3	GJA3	ENSG00000121743	-0.625273535854347	0.0317230944212715	Gene	CvH
ENSG00000238241.1	CCR12P	ENSG00000238241	-0.591531336537895	0.0317230944212715	Gene	CvH
ENSG00000170011.13	MYRIP	ENSG00000170011	0.221760572405413	0.038417190047462	Gene	CvH
ENSG00000256651.1		ENSG00000256651	0.305561239761331	0.0423454195014113	Gene	CvH
ENSG00000071205.11	ARHGAP10	ENSG00000071205	-0.250736007923792	0.0434034712449968	Gene	CvH
ENSG00000229203.1		ENSG00000229203	-0.636009689823244	0.0459765283459776	Gene	CvH
ENSG00000185275.6	CD24P4	ENSG00000185275	2.10677429826119	6.090385396549141e-25	Gene	DvH
ENSG00000239893.1	ZNF736P9Y	ENSG00000239893	-2.58693883663555	3.36486951845573e-22	Gene	DvH
ENSG00000114374.12	USP9Y	ENSG00000114374	1.519384876189	1.6773977932380902e-15	Gene	DvH
ENSG00000099725.14	PRKY	ENSG00000099725	1.29366411947956	1.9742811700416297e-11	Gene	DvH
ENSG00000183878.15	UTY	ENSG00000183878	1.46146375787817	3.4627881830616694e-11	Gene	DvH
ENSG00000205664.10		ENSG00000205664	0.407016300607165	1.59813095740271e-10	Gene	DvH
ENSG00000233864.7	TTTY15	ENSG00000233864	1.23596283953849	4.86805864208014e-10	Gene	DvH
ENSG00000012817.15	KDM5D	ENSG00000012817	1.27022559806715	6.34642874704796e-10	Gene	DvH
ENSG00000067048.16	DDX3Y	ENSG00000067048	1.22760965619787	1.87566915210521e-08	Gene	DvH
ENSG00000129824.15	RPS4Y1	ENSG00000129824	1.28236081134673	2.69013980984647e-08	Gene	DvH
ENSG00000067646.11	ZFY	ENSG00000067646	1.13503328462895	2.69013980984647e-08	Gene	DvH
ENSG00000131002.11	TXLNGY	ENSG00000131002	1.1402277078383	4.61566954087898e-06	Gene	DvH
ENSG00000198692.9	EIF1AY	ENSG00000198692	0.825453454482503	0.0031793185920588	Gene	DvH
ENSG00000260197.1		ENSG00000260197	0.677054345310233	0.0050348967974607	Gene	DvH
ENSG00000006757.11	PNPLA4	ENSG00000006757	0.176995216338943	0.005571701083756	Gene	DvH
ENSG00000187260.15	WDR86	ENSG00000187260	0.454819956942789	0.0060439325102626	Gene	DvH
ENSG00000092377.13	TBL1Y	ENSG00000092377	-0.8016443753818	0.0060439325102626	Gene	DvH
ENSG00000176728.7	TTTY14	ENSG00000176728	0.774488404256444	0.0060439325102626	Gene	DvH
ENSG00000229807.10	XIST	ENSG00000229807	-0.82227363171736	0.0127510517754251	Gene	DvH
ENSG00000234449.2		ENSG00000234449	0.367055016676039	0.0194997469356465	Gene	DvH
ENSG00000227494.2	USP9YP14	ENSG00000227494	0.732698450030217	0.0220269223249963	Gene	DvH
ENSG00000273906.1		ENSG00000273906	-0.796203465876472	0.0226888320314777	Gene	DvH
ENSG00000168734.13	PKIG	ENSG00000168734	0.177966400688283	0.0297946618434016	Gene	DvH
ENSG00000140287.10	HDC	ENSG00000140287	0.586948654508393	0.0414508088306261	Gene	DvH
ENSG00000151923.17	TIAL1	ENSG00000151923	-0.108670872353673	0.0471136878977623	Gene	DvH
ENSG00000157399.14	ARSE	ENSG00000157399	0.23744037124923	0.0471136878977623	Gene	DvH
ENST00000418290.1	CDY4P	ENSG00000228411	-5.77571023609265	6.6937284980555e-291	Transcript	CvD
ENST00000400275.2	PSMA6P1	ENSG00000215414	-5.6437398411725	1.0510308684868699e-288	Transcript	CvD
ENST00000403487.2	ZNF839P1	ENSG00000217896	-5.60513845106397	1.31435867640013e-276	Transcript	CvD
ENST00000443820.1	ARSDP1	ENSG00000225117	-5.7062739791881	3.0982821899416697e-258	Transcript	CvD
ENST00000455273.1	OFD1P4Y	ENSG00000229406	-4.81812118446776	5.604904551955749e-228	Transcript	CvD
ENST00000435433.1	FAM8A4P	ENSG00000232730	-4.57136124361863	1.0955242965331501e-201	Transcript	CvD
ENST00000324446.3	TTTY14	ENSG00000176728	4.1583538279134	2.6688081220581097e-187	Transcript	CvD
ENST00000440408.5	TTTY15	ENSG00000233864	3.11637331919081	5.66919088774207e-170	Transcript	CvD
ENST00000528056.5	PRKY	ENSG00000099725	2.38581193114786	1.6053671492018e-146	Transcript	CvD
ENST00000478891.1	KDM5D	ENSG00000012817	3.20466252024688	2.54310323579672e-128	Transcript	CvD
ENST00000444242.1	HSFY3P	ENSG00000227289	-3.56923849512038	5.0142847139458204e-111	Transcript	CvD
ENST00000495163.1	PRKY	ENSG00000099725	3.23897323000915	1.33408325899581e-110	Transcript	CvD
ENST00000566193.1	RP11-424G14.1	ENSG00000260197	3.10128869801883	1.21382705775905e-104	Transcript	CvD
ENST00000417071.1	TTTY15	ENSG00000233864	3.89722367033667	3.17094634926333e-99	Transcript	CvD
ENST00000383032.5	TBL1Y	ENSG00000092377	-5.89662747054588	1.24135731703258e-97	Transcript	CvD
ENST00000336079.7	DDX3Y	ENSG00000067048	3.94371017634869	4.12747790660194e-95	Transcript	CvD
ENST00000550058.1	METTL25	ENSG00000127720	-3.61897216708583	5.47212272051687e-94	Transcript	CvD
ENST00000253320.8	TXLNGY	ENSG00000131002	3.60837838551246	8.950942870205489e-94	Transcript	CvD
ENST00000492117.1	KDM5D	ENSG00000012817	3.03249525512386	1.45449825494117e-80	Transcript	CvD
ENST00000343584.10	PRYP3	ENSG00000169763	-3.63212523962747	1.7512076921908001e-68	Transcript	CvD
ENST00000330337.2	TTTY13	ENSG00000184991	-3.44245292598772	3.37859562308052e-63	Transcript	CvD
ENST00000304790.3	HSFY2	ENSG00000169953	2.10352288066301	1.57696588320217e-59	Transcript	CvD
ENST00000413486.2	LINC00279	ENSG00000232348	-2.65571001674016	2.1054214326331203e-58	Transcript	CvD
ENST00000449381.1	RBMY3AP	ENSG00000231436	-3.3493651096337	9.77178220122511e-58	Transcript	CvD
ENST00000382806.6	KDM5D	ENSG00000012817	-5.21547123994506	1.30171067524508e-53	Transcript	CvD
ENST00000432915.1	XKRYP2	ENSG00000230904	1.94902696734378	8.50819458720228e-47	Transcript	CvD
ENST00000382963.5	GYG2P1	ENSG00000206159	1.99636946824666	5.067798278250951e-44	Transcript	CvD
ENST00000620615.4	PCDH11Y	ENSG00000099715	3.00087619159673	1.24811593641663e-42	Transcript	CvD
ENST00000471409.1	USP9Y	ENSG00000114374	1.39575993226473	4.76898328227327e-39	Transcript	CvD
ENST00000452584.5	TTTY14	ENSG00000176728	1.64468527379845	5.91083824656385e-37	Transcript	CvD
ENST00000415360.1	KDM5D	ENSG00000012817	-2.87012469589561	6.75605189798092e-34	Transcript	CvD
ENST00000472510.5	DDX3Y	ENSG00000067048	1.61996742603454	1.41041495233575e-30	Transcript	CvD
ENST00000414053.1	ARSD-AS1	ENSG00000229851	1.91730576561836	1.04423013137668e-29	Transcript	CvD
ENST00000474345.5	FDPS	ENSG00000160752	-2.37547595140824	6.84304103384209e-29	Transcript	CvD
ENST00000609745.1	SDCBP2-AS1	ENSG00000234684	0.925564437484657	2.15838447291365e-24	Transcript	CvD
ENST00000460561.1	ANOS2P	ENSG00000241859	1.32823781894084	8.11686238712925e-24	Transcript	CvD
ENST00000481896.1	ANOS1	ENSG00000011201	1.67935440241564	4.07268620529452e-21	Transcript	CvD
ENST00000346432.3	TBL1Y	ENSG00000092377	-2.97936835506588	4.43762889448238e-21	Transcript	CvD
ENST00000414209.5	JPX	ENSG00000225470	0.30797807539803	1.30482352127279e-20	Transcript	CvD
ENST00000400457.3	PCDH11Y	ENSG00000099715	2.53536059856854	6.6549872992636e-20	Transcript	CvD
ENST00000416956.1	PPP1R12BP2	ENSG00000205936	-2.45505353678139	6.91723062451451e-20	Transcript	CvD
ENST00000382868.5	NLGN4Y	ENSG00000165246	-3.03937038762341	1.28513750359391e-19	Transcript	CvD
ENST00000463199.1	DDX3Y	ENSG00000067048	1.29806643573357	2.00512463608083e-17	Transcript	CvD
ENST00000603672.5	FTX	ENSG00000230590	0.65211003814069	8.48062608996593e-16	Transcript	CvD
ENST00000533551.5	PRKY	ENSG00000099725	-2.46894104218926	1.06109170115665e-15	Transcript	CvD
ENST00000603952.1	RP13-36G14.4	ENSG00000270223	0.651264505776619	6.9440334296267106e-15	Transcript	CvD
ENST00000618474.4	UTY	ENSG00000183878	4.45768721692677	7.82449697071543e-15	Transcript	CvD
ENST00000622698.4	PCDH11Y	ENSG00000099715	-0.961624273438053	1.0100278584758e-12	Transcript	CvD
ENST00000510613.1	AC022486.1	ENSG00000251510	2.34576874366698	6.199153200791009e-12	Transcript	CvD
ENST00000215473.7	PCDH11Y	ENSG00000099715	2.64253253980764	8.99279696130083e-12	Transcript	CvD
ENST00000516161.1	RNU1-41P	ENSG00000251970	0.890846382734362	9.87492153923606e-12	Transcript	CvD
ENST00000382872.5	NLGN4Y	ENSG00000165246	1.05352284054418	1.49910309470629e-11	Transcript	CvD
ENST00000155093.7	ZFY	ENSG00000067646	-4.09113591763915	3.4837023689322795e-11	Transcript	CvD
ENST00000551722.1	METTL25	ENSG00000127720	-0.67340393690732	7.8377021054512e-11	Transcript	CvD
ENST00000434773.1	SHROOM2P1	ENSG00000226863	-1.23639637259101	1.06608964678345e-10	Transcript	CvD
ENST00000426564.6	USP9Y	ENSG00000114374	1.41988907096744	4.20173552551707e-10	Transcript	CvD
ENST00000413508.1	RP13-33H18.1	ENSG00000234969	-1.03392495788397	5.04210570733435e-10	Transcript	CvD
ENST00000398758.2	ARSFP1	ENSG00000232226	-0.91376812823788	5.38015272205839e-10	Transcript	CvD
ENST00000538878.5	UTY	ENSG00000183878	-2.99715823756632	6.887266822453e-09	Transcript	CvD
ENST00000441139.5	BCORP1	ENSG00000215580	1.03953829072552	7.032920890921821e-09	Transcript	CvD
ENST00000381086.9	IGFBP3	ENSG00000146674	0.961737730141247	8.349967955582221e-09	Transcript	CvD
ENST00000433732.1	XIST	ENSG00000229807	-0.666027544556804	1.60575444828786e-08	Transcript	CvD
ENST00000355162.6	TBL1Y	ENSG00000092377	-2.0094132896344	1.64004613719062e-08	Transcript	CvD
ENST00000458667.1	FAM224B	ENSG00000230663	2.04312213436381	1.92464746160156e-08	Transcript	CvD
ENST00000367272.4	PPP1R12BP1	ENSG00000229238	-1.18885312046873	2.22225762416403e-08	Transcript	CvD
ENST00000469101.1	DDX3Y	ENSG00000067048	0.84759336154969	2.47486003508039e-08	Transcript	CvD
ENST00000572385.5	ALOX12-AS1	ENSG00000215067	-0.658337244876664	3.73596269116124e-08	Transcript	CvD
ENST00000495294.1	ARSD	ENSG00000006756	-1.5491383821903	7.44633857517923e-08	Transcript	CvD
ENST00000464196.5	EIF1AY	ENSG00000198692	-0.367091889324878	2.8186581428269e-07	Transcript	CvD
ENST00000333995.7	FAM9C	ENSG00000187268	-0.963382473310235	3.37028540498378e-07	Transcript	CvD
ENST00000589075.5	TXLNGY	ENSG00000131002	-1.79544446654736	1.05180235845441e-06	Transcript	CvD
ENST00000219235.4	CCL22	ENSG00000102962	-0.303259758770442	1.10783019126723e-06	Transcript	CvD
ENST00000360160.8	DDX3Y	ENSG00000067048	-2.68120025471145	3.72640631623381e-06	Transcript	CvD
ENST00000570562.5	ALOX12-AS1	ENSG00000215067	-0.963376711238276	6.75420695101762e-06	Transcript	CvD
ENST00000488280.1	TXLNGY	ENSG00000131002	-1.4043182578807	1.10395269884833e-05	Transcript	CvD
ENST00000602812.5	FTX	ENSG00000230590	0.225632531657342	1.16715805179827e-05	Transcript	CvD
ENST00000612274.4	UTY	ENSG00000183878	-2.28044471520736	1.25241692296929e-05	Transcript	CvD
ENST00000496648.1	PRKX	ENSG00000183943	0.612335740443502	1.76551139949252e-05	Transcript	CvD
ENST00000414784.1	AC012442.5	ENSG00000243389	-0.690545348470557	2.00024492748181e-05	Transcript	CvD
ENST00000541639.5	KDM5D	ENSG00000012817	1.77046875435756	2.39006147594342e-05	Transcript	CvD
ENST00000490920.1	RP11-706O15.1	ENSG00000205664	0.43558691047052	2.64439597373104e-05	Transcript	CvD
ENST00000619668.1	FAM27E2	ENSG00000276135	1.34047790015427	2.64439597373104e-05	Transcript	CvD
ENST00000604411.1	TSIX	ENSG00000270641	0.186379371321779	3.59759316517774e-05	Transcript	CvD
ENST00000529399.1	DLG2	ENSG00000150672	-0.519890349936345	3.62015067681571e-05	Transcript	CvD
ENST00000603360.1	RP13-216E22.5	ENSG00000271199	0.574557374600699	3.62015067681571e-05	Transcript	CvD
ENST00000536315.6	RPS6KA5	ENSG00000100784	-0.318125835060353	5.32733024419565e-05	Transcript	CvD
ENST00000444263.5	LINC00278	ENSG00000231535	-0.859930870414302	5.80583765833808e-05	Transcript	CvD
ENST00000481089.1	NLGN4Y	ENSG00000165246	-0.694228165949357	5.80583765833808e-05	Transcript	CvD
ENST00000217890.10	ARSD	ENSG00000006756	-0.336225573816113	6.67528839202489e-05	Transcript	CvD
ENST00000375383.7	KDM5C	ENSG00000126012	-1.64802575551031	9.88082205034621e-05	Transcript	CvD
ENST00000536272.5	KIAA1958	ENSG00000165185	-1.6341932066041	0.000132606976974	Transcript	CvD
ENST00000457658.5	TTTY15	ENSG00000233864	0.701917224835351	0.0001331517532633	Transcript	CvD
ENST00000493675.1	AGGF1P3	ENSG00000241532	0.630389112965942	0.0001405051394002	Transcript	CvD
ENST00000514855.1	RP11-769N22.1	ENSG00000249228	0.204181889964018	0.0001409303555537	Transcript	CvD
ENST00000263918.8	STRN	ENSG00000115808	-0.248744885298529	0.0001919895320019	Transcript	CvD
ENST00000438107.1	RP11-706O15.3	ENSG00000234449	0.284151193029656	0.0002721972624732	Transcript	CvD
ENST00000540369.2	RP11-728G15.1	ENSG00000256008	0.462627566503439	0.0003216314224833	Transcript	CvD
ENST00000602863.1	XIST	ENSG00000229807	-0.645715955286504	0.000343262846965	Transcript	CvD
ENST00000418006.1	LINC00940	ENSG00000235049	-0.640940380640234	0.0003562758537401	Transcript	CvD
ENST00000324817.5	MED14	ENSG00000180182	-0.151744731906987	0.0003599370119039	Transcript	CvD
ENST00000429829.5	XIST	ENSG00000229807	-0.839146196134903	0.0003599370119039	Transcript	CvD
ENST00000430663.2	USP9YP14	ENSG00000227494	-1.18399311380986	0.0004374474598856	Transcript	CvD
ENST00000253251.12	UBE4B	ENSG00000130939	-0.155893881076962	0.0004989464630853	Transcript	CvD
ENST00000412242.1	KDM5C-IT1	ENSG00000235262	0.346064351465255	0.0004989464630853	Transcript	CvD
ENST00000491282.5	SOX2-OT	ENSG00000242808	-1.83442710230464	0.0005171433819198	Transcript	CvD
ENST00000615425.1	AQP6	ENSG00000086159	-0.334513588584404	0.0005514335445221	Transcript	CvD
ENST00000415195.1	XXbac-BPG249D20.9	ENSG00000235781	-0.336834081951303	0.0006488635248403	Transcript	CvD
ENST00000444659.5	DTNA	ENSG00000134769	2.18821373636741	0.00089243853847	Transcript	CvD
ENST00000367858.9	SGK1	ENSG00000118515	-0.273616119688059	0.0009357556848913	Transcript	CvD
ENST00000478432.1	FMO5	ENSG00000131781	-0.714261402850128	0.000956276151832	Transcript	CvD
ENST00000530484.1	USP17L3	ENSG00000225327	1.07242698216937	0.0010464757134614	Transcript	CvD
ENST00000617998.4	POLR2A	ENSG00000181222	-0.20387767974788	0.001077845054256	Transcript	CvD
ENST00000578655.1	GAS7	ENSG00000007237	-0.315297440493637	0.001077845054256	Transcript	CvD
ENST00000631006.2	SRGAP1	ENSG00000196935	-0.281890397927298	0.0011525468400816	Transcript	CvD
ENST00000451898.5	BAG6	ENSG00000204463	-1.39688508893913	0.0011525468400816	Transcript	CvD
ENST00000267460.8	PELI2	ENSG00000139946	-0.205128481975066	0.0011601681222322	Transcript	CvD
ENST00000374112.7	C10orf53	ENSG00000178645	0.468490550308989	0.0011707110845009	Transcript	CvD
ENST00000553105.1	RP11-996F15.2	ENSG00000257176	-0.378742201364302	0.0012230814108508	Transcript	CvD
ENST00000602918.1	RP13-942N8.1	ENSG00000256092	0.470853172887706	0.0013278796461422	Transcript	CvD
ENST00000635525.1	AJ006998.2	ENSG00000229425	0.421903674150509	0.0013890260014701	Transcript	CvD
ENST00000544612.5	ANKRD49	ENSG00000168876	1.15139329607771	0.0013890260014701	Transcript	CvD
ENST00000546463.5	PCBP2	ENSG00000197111	-0.200254755129198	0.0015467133844969	Transcript	CvD
ENST00000269812.7	PLPP2	ENSG00000141934	-1.68110951877492	0.001740261525006	Transcript	CvD
ENST00000579350.1	STRADA	ENSG00000266173	-0.29315327134806	0.0017994103462696	Transcript	CvD
ENST00000430079.5	ANOS2P	ENSG00000241859	-0.703829706436559	0.0019207844971437	Transcript	CvD
ENST00000547859.2	PCBP2	ENSG00000197111	-0.212912325146799	0.0021237451998318	Transcript	CvD
ENST00000586845.1	CTC-550B14.7	ENSG00000267265	-0.715472901227774	0.0023298983717829	Transcript	CvD
ENST00000621128.4	NCAM1	ENSG00000149294	-0.297235116460491	0.0023729287876571	Transcript	CvD
ENST00000546284.1	RP11-159N11.3	ENSG00000256757	-0.535816316956671	0.0024244781121157	Transcript	CvD
ENST00000396136.6	ADAM10	ENSG00000137845	-0.157782017129574	0.0025457156539418	Transcript	CvD
ENST00000419373.2	MIR3663HG	ENSG00000234474	0.695277137346426	0.0026255028471547	Transcript	CvD
ENST00000503258.5	PDE4D	ENSG00000113448	0.361977250351211	0.0026255028471547	Transcript	CvD
ENST00000322535.10	SF3B2	ENSG00000087365	-0.139815848783957	0.002665558017219	Transcript	CvD
ENST00000544848.2	H2AFJ	ENSG00000246705	-0.34251305821291	0.0026887385481116	Transcript	CvD
ENST00000614987.4	RPS6KA5	ENSG00000100784	-0.22243247975051	0.0026887385481116	Transcript	CvD
ENST00000276297.8	DLC1	ENSG00000164741	-0.197060399804404	0.0026887385481116	Transcript	CvD
ENST00000310837.8	EIF1	ENSG00000173812	-0.169238497771615	0.0030280399994666	Transcript	CvD
ENST00000424866.1	PRUNE2	ENSG00000106772	-0.266383855034329	0.0030816199367007	Transcript	CvD
ENST00000451297.6	DMKN	ENSG00000161249	-0.821682806126149	0.0031163926455795	Transcript	CvD
ENST00000483748.5	PLA2G4B	ENSG00000243708	0.292384279480299	0.0031810206180024	Transcript	CvD
ENST00000631979.1	CLUHP10	ENSG00000282511	0.610623317309903	0.0031980036712996	Transcript	CvD
ENST00000272427.10	EXOC6B	ENSG00000144036	-0.13015017478119	0.0032388057329074	Transcript	CvD
ENST00000263253.8	EP300	ENSG00000100393	-0.124645519707596	0.00341780095168	Transcript	CvD
ENST00000252744.5	ZSWIM6	ENSG00000130449	-0.151539904761712	0.0034911780898375	Transcript	CvD
ENST00000447755.1	E2F3P2	ENSG00000203435	0.303500150144681	0.0037072239032516	Transcript	CvD
ENST00000390654.7	COL23A1	ENSG00000050767	0.94091630040853	0.0038928195162598	Transcript	CvD
ENST00000463904.1	FAM217A	ENSG00000145975	0.38441709654337	0.0038928195162598	Transcript	CvD
ENST00000310193.3	CYP7B1	ENSG00000172817	-0.249750147637749	0.0038928195162598	Transcript	CvD
ENST00000371933.7	EFCAB14	ENSG00000159658	-0.149673761081594	0.004095215616687	Transcript	CvD
ENST00000255198.2	ZBED3	ENSG00000132846	-0.317740160367694	0.0048462354279139	Transcript	CvD
ENST00000377365.3	FAM196B	ENSG00000204767	-0.322013161473288	0.0048462354279139	Transcript	CvD
ENST00000554267.1	ZMYND19P1	ENSG00000258917	0.386983359124968	0.0048462354279139	Transcript	CvD
ENST00000326431.3	TMIE	ENSG00000181585	0.38380850709272	0.0048462354279139	Transcript	CvD
ENST00000263593.7	SIAE	ENSG00000110013	-0.291444198409114	0.0048462354279139	Transcript	CvD
ENST00000562563.1	FBXL16	ENSG00000127585	1.32855066537963	0.0048462354279139	Transcript	CvD
ENST00000262244.5	MOB3B	ENSG00000120162	-0.284395104376473	0.0048959307683848	Transcript	CvD
ENST00000564237.1	RP11-196G18.22	ENSG00000261716	-0.164308988095147	0.0048959307683848	Transcript	CvD
ENST00000439586.1	ZNF736P9Y	ENSG00000239893	-0.782530104958361	0.0050147686167871	Transcript	CvD
ENST00000244766.6	NRN1	ENSG00000124785	0.433110626671431	0.0051085746294878	Transcript	CvD
ENST00000518193.1	XRCC6P4	ENSG00000253517	0.43323541856237	0.0051780337989694	Transcript	CvD
ENST00000370684.5	PRKACB	ENSG00000142875	-0.320288047724661	0.0052754068340319	Transcript	CvD
ENST00000333244.5	AHNAK2	ENSG00000185567	0.509735704615471	0.0052754068340319	Transcript	CvD
ENST00000304992.10	PRPF8	ENSG00000174231	-0.149758840791707	0.0053302690174987	Transcript	CvD
ENST00000432519.5	RFTN1	ENSG00000131378	0.483741527989122	0.0053892725535527	Transcript	CvD
ENST00000262719.9	PHLPP1	ENSG00000081913	-0.202763165607944	0.0054987027633847	Transcript	CvD
ENST00000262233.10	EML1	ENSG00000066629	-0.325911592954544	0.0057274742890934	Transcript	CvD
ENST00000507400.1	TUSC3	ENSG00000104723	-1.48679190888203	0.0057515034295317	Transcript	CvD
ENST00000447937.1	TTTY14	ENSG00000176728	-0.502942972339023	0.0057887410901275	Transcript	CvD
ENST00000338754.8	TPST2	ENSG00000128294	0.16437517709606	0.005959451803482	Transcript	CvD
ENST00000491383.5	KDM3A	ENSG00000115548	0.23912972338675	0.005959451803482	Transcript	CvD
ENST00000477725.1	RPS4Y1	ENSG00000129824	0.60068327643051	0.0062915115522958	Transcript	CvD
ENST00000376410.6	ARHGAP21	ENSG00000107863	-1.86134904366568	0.0064402790641057	Transcript	CvD
ENST00000569858.1	RP11-72I8.1	ENSG00000260735	0.260795226579122	0.00658521346948	Transcript	CvD
ENST00000216254.8	ACO2	ENSG00000100412	-0.1483329209624	0.0066539260880503	Transcript	CvD
ENST00000428275.1	ACTG1P10	ENSG00000231340	-0.460579601393475	0.0066539260880503	Transcript	CvD
ENST00000371833.3	BEND5	ENSG00000162373	0.283171668742186	0.0068805274138774	Transcript	CvD
ENST00000614721.1	ACSM3	ENSG00000005187	-0.368508993515024	0.0068824413220932	Transcript	CvD
ENST00000359428.9	NUP214	ENSG00000126883	-0.198193700704748	0.0068824413220932	Transcript	CvD
ENST00000515519.5	CTC-529P8.1	ENSG00000250072	-0.669929330048834	0.0072097241350302	Transcript	CvD
ENST00000368655.4	GATAD2B	ENSG00000143614	-0.144113800950856	0.0075672110631265	Transcript	CvD
ENST00000607307.1	RP4-758J18.13	ENSG00000272455	0.130651581095846	0.0075680707520762	Transcript	CvD
ENST00000392379.5	BDH1	ENSG00000161267	1.7341674625936	0.0075803019311275	Transcript	CvD
ENST00000579024.5	AC005154.6	ENSG00000196295	-0.794719496092	0.0076163106442338	Transcript	CvD
ENST00000536133.2	CXorf56	ENSG00000018610	-0.240914249204515	0.0076163106442338	Transcript	CvD
ENST00000446203.1	CCR12P	ENSG00000238241	-0.591600186833678	0.0076163106442338	Transcript	CvD
ENST00000430184.1	RP11-93B14.4	ENSG00000223669	0.788985291282656	0.0079742391706028	Transcript	CvD
ENST00000355086.7	SRGAP1	ENSG00000196935	-0.183820801300357	0.0082492423686561	Transcript	CvD
ENST00000389622.6	CRYBG3	ENSG00000080200	-0.218487739157715	0.0084127748535007	Transcript	CvD
ENST00000493363.1	DDX3Y	ENSG00000067048	0.567235848436359	0.0085307714072588	Transcript	CvD
ENST00000373095.5	FAM102A	ENSG00000167106	-0.226130132632204	0.0085307714072588	Transcript	CvD
ENST00000417362.6	C16orf62	ENSG00000103544	-0.12757934866913	0.0090202122807806	Transcript	CvD
ENST00000312493.5	PEAK1	ENSG00000173517	-0.1322016889369	0.0090595579452395	Transcript	CvD
ENST00000611145.1	RP11-651L5.3	ENSG00000277715	0.212531932070977	0.0090834292514386	Transcript	CvD
ENST00000356766.10	PIWIL2	ENSG00000197181	-0.529808730929815	0.0093742078567911	Transcript	CvD
ENST00000587757.5	LDLRAD4	ENSG00000168675	-0.328216306573291	0.0093813626372738	Transcript	CvD
ENST00000309879.9	ADCY5	ENSG00000173175	-0.3292524140823	0.0094179036580423	Transcript	CvD
ENST00000440077.5	KDM5D	ENSG00000012817	-2.42281528651907	0.0094179036580423	Transcript	CvD
ENST00000379561.5	FOXO1	ENSG00000150907	-0.246786512985272	0.0095629300062995	Transcript	CvD
ENST00000622961.3	bP-21264C1.2	ENSG00000278932	-0.280053475746232	0.0099489646515806	Transcript	CvD
ENST00000382108.7	SPATA13	ENSG00000182957	-0.309609184199334	0.0104941084458859	Transcript	CvD
ENST00000265428.4	WWP1	ENSG00000123124	-0.180140482446393	0.0107399980772431	Transcript	CvD
ENST00000624305.1	RP11-405M12.2	ENSG00000278911	0.272036455489535	0.0107399980772431	Transcript	CvD
ENST00000448602.5	ELMO1	ENSG00000155849	-0.393832256149272	0.0109218587584654	Transcript	CvD
ENST00000530932.1	PPFIA1	ENSG00000131626	0.557957997667922	0.0110166809686616	Transcript	CvD
ENST00000484581.6	VPS13A	ENSG00000197969	0.335377977856748	0.0113483427121695	Transcript	CvD
ENST00000200639.8	LAMP2	ENSG00000005893	-0.350690985119683	0.0113483427121695	Transcript	CvD
ENST00000564508.2	AC004158.3	ENSG00000260664	-0.212564967114071	0.0114637221680209	Transcript	CvD
ENST00000606243.5	CPB2-AS1	ENSG00000235903	-0.277875205392316	0.0114757845138547	Transcript	CvD
ENST00000501744.2	H2AFJ	ENSG00000246705	-0.276261897360385	0.011608339298117	Transcript	CvD
ENST00000367097.7	TULP4	ENSG00000130338	-0.136018271024033	0.011608339298117	Transcript	CvD
ENST00000609438.1	GPRIN3	ENSG00000185477	-0.328865688637486	0.0120208997610686	Transcript	CvD
ENST00000430010.1	AC012358.4	ENSG00000227799	0.343734651929452	0.0121080847036711	Transcript	CvD
ENST00000485154.1	KDM5D	ENSG00000012817	0.581796507449847	0.0121194911380727	Transcript	CvD
ENST00000493168.1	USP9Y	ENSG00000114374	0.506734305300441	0.0122625812916148	Transcript	CvD
ENST00000620295.2	KIF1B	ENSG00000054523	-0.322028567173073	0.0129488017963215	Transcript	CvD
ENST00000557276.1	NDUFA4L2	ENSG00000185633	0.641278091815341	0.0129780865181736	Transcript	CvD
ENST00000567067.1	RP11-575H3.1	ENSG00000261600	-0.598587629583053	0.0129780865181736	Transcript	CvD
ENST00000565875.5	LCTL	ENSG00000188501	-0.839914428563607	0.0138161478905617	Transcript	CvD
ENST00000592931.1	AC005616.2	ENSG00000267423	0.307983515957293	0.0138161478905617	Transcript	CvD
ENST00000424561.1	RP11-462B18.1	ENSG00000230867	-0.475299415582261	0.0138829179188193	Transcript	CvD
ENST00000567068.1	RP11-244O19.1	ENSG00000261534	-0.224125709692429	0.0140550850466099	Transcript	CvD
ENST00000566228.5	SNX29	ENSG00000048471	-0.147877717525254	0.0141192793273623	Transcript	CvD
ENST00000586861.5	APLP1	ENSG00000105290	-0.296081339034703	0.0143273394693654	Transcript	CvD
ENST00000566627.5	LMF1	ENSG00000103227	-0.755518084286779	0.0143273394693654	Transcript	CvD
ENST00000636219.1	ARID1A	ENSG00000117713	-0.170303927139849	0.0145237163763131	Transcript	CvD
ENST00000389916.4	KIF19	ENSG00000196169	-0.481823959978568	0.0145407156178653	Transcript	CvD
ENST00000265734.8	CDK6	ENSG00000105810	-0.199236234192421	0.0148496329385479	Transcript	CvD
ENST00000389212.7	RAPGEF3	ENSG00000079337	-1.17003824452683	0.0150999161755261	Transcript	CvD
ENST00000443864.6	OGDH	ENSG00000105953	-0.194847466062523	0.0150999161755261	Transcript	CvD
ENST00000356107.10	TJP1	ENSG00000104067	-0.209894158258879	0.0151144614482511	Transcript	CvD
ENST00000341181.10	CLDND1	ENSG00000080822	-0.39335667140435	0.0151144614482511	Transcript	CvD
ENST00000608362.1	CTB-119C2.1	ENSG00000273237	-0.330231386720589	0.0151815800203717	Transcript	CvD
ENST00000559844.5	SNX1	ENSG00000028528	-0.177596595868763	0.0152560178140809	Transcript	CvD
ENST00000264059.7	EFHD1	ENSG00000115468	-0.385257671703715	0.0152560178140809	Transcript	CvD
ENST00000362016.6	HTR4	ENSG00000164270	1.05083971788063	0.0158050107121544	Transcript	CvD
ENST00000315939.10	WNK1	ENSG00000060237	-0.195541557086895	0.0158139151292927	Transcript	CvD
ENST00000295400.10	TGFA	ENSG00000163235	-0.335513894086165	0.0161034092304409	Transcript	CvD
ENST00000634469.1	FRG1EP	ENSG00000282995	-0.75096477201597	0.0163642108621736	Transcript	CvD
ENST00000377560.9	HECTD4	ENSG00000173064	-0.186966536717224	0.0163780123552869	Transcript	CvD
ENST00000341130.5	TMEM221	ENSG00000188051	0.326104654309634	0.0164520690659952	Transcript	CvD
ENST00000358338.7	CACNA1E	ENSG00000198216	1.43160937036728	0.0167019684363482	Transcript	CvD
ENST00000323646.9	PLA2G16	ENSG00000176485	-0.300429487633763	0.0167733828102206	Transcript	CvD
ENST00000420329.6	CRTC3	ENSG00000140577	-0.176289975432783	0.0168281290998054	Transcript	CvD
ENST00000506603.5	CMYA5	ENSG00000164309	0.232256834762662	0.0168281290998054	Transcript	CvD
ENST00000479713.1	UTY	ENSG00000183878	-0.624432277118279	0.0171053007388064	Transcript	CvD
ENST00000616281.1	EMX1	ENSG00000135638	0.549119917435471	0.0171646276359882	Transcript	CvD
ENST00000003912.7	NIPAL3	ENSG00000001461	-0.183105433382504	0.017644053718531	Transcript	CvD
ENST00000244573.4	HIST1H1A	ENSG00000124610	0.410008204705542	0.0177960083934092	Transcript	CvD
ENST00000592946.1	AC084219.4	ENSG00000186019	-0.452336753290387	0.0179121371473318	Transcript	CvD
ENST00000371086.3	DLEU2L	ENSG00000116652	0.219324579247929	0.0182602141794871	Transcript	CvD
ENST00000332468.5	RNF215	ENSG00000099999	0.178416828924079	0.0182602141794871	Transcript	CvD
ENST00000581792.1	MIR3648-2	ENSG00000264462	0.764731973934228	0.0186186511320923	Transcript	CvD
ENST00000431809.5	RASSF7	ENSG00000099849	1.01572760437279	0.0187121445419575	Transcript	CvD
ENST00000398055.7	C12orf66	ENSG00000174206	-0.138789728632023	0.0187392409090521	Transcript	CvD
ENST00000413569.5	FOXN2	ENSG00000170802	-0.27533961685136	0.0187392409090521	Transcript	CvD
ENST00000423345.4	PRAM1	ENSG00000133246	-0.377699326816031	0.018867656359484	Transcript	CvD
ENST00000553116.5	RAB5B	ENSG00000111540	-0.110486543973106	0.01918641454687	Transcript	CvD
ENST00000429836.5	SEMA4D	ENSG00000187764	-0.429436410459674	0.0194082864368304	Transcript	CvD
ENST00000589360.1	AC005786.7	ENSG00000267436	0.92819603113145	0.0194082864368304	Transcript	CvD
ENST00000397223.4	FOXRED2	ENSG00000100350	-1.16414268898134	0.0194664514632982	Transcript	CvD
ENST00000635100.1	AGAP1	ENSG00000157985	-0.216915434383318	0.0196449366258401	Transcript	CvD
ENST00000620700.1	MAFIP	ENSG00000278212	-0.684742940189844	0.0198011123916724	Transcript	CvD
ENST00000443798.8	SEC14L1	ENSG00000129657	-0.234631694646082	0.0198641673625726	Transcript	CvD
ENST00000409567.7	DCTN1	ENSG00000204843	-2.45237082879438	0.0198641673625726	Transcript	CvD
ENST00000381431.9	SGCB	ENSG00000163069	-0.127344935394789	0.0198776813948939	Transcript	CvD
ENST00000549139.5	CHMP1A	ENSG00000131165	-0.890789984064841	0.0200104487471026	Transcript	CvD
ENST00000366780.8	PHF10	ENSG00000130024	-0.234169686071224	0.0206813546461182	Transcript	CvD
ENST00000475317.4	RP11-706O15.1	ENSG00000205664	0.550782373405445	0.0207919128401718	Transcript	CvD
ENST00000591893.1	H3F3B	ENSG00000132475	0.355097739087563	0.0207919128401718	Transcript	CvD
ENST00000318410.11	KIAA0196	ENSG00000164961	-0.151156021503034	0.0207919128401718	Transcript	CvD
ENST00000432011.2	RP11-236F9.2	ENSG00000228522	0.600873728061516	0.0207919128401718	Transcript	CvD
ENST00000546412.1	RP11-314P15.2	ENSG00000257986	0.564024230247413	0.0211156064684002	Transcript	CvD
ENST00000504094.1	FIP1L1	ENSG00000145216	0.44106467419976	0.0211156064684002	Transcript	CvD
ENST00000332780.3	KLHDC8B	ENSG00000185909	0.26135942243443	0.0211156064684002	Transcript	CvD
ENST00000589717.1	ZNF253	ENSG00000256771	-0.17051600697464	0.0211156064684002	Transcript	CvD
ENST00000555149.2	RP11-829H16.5	ENSG00000258968	0.316682454195559	0.0213278064012827	Transcript	CvD
ENST00000291892.10	RDH13	ENSG00000160439	0.55099054635388	0.0217011225761217	Transcript	CvD
ENST00000384417.1	Y_RNA	ENSG00000207146	0.460026825254999	0.0217011225761217	Transcript	CvD
ENST00000554171.1	LRFN5	ENSG00000165379	0.342082766974167	0.0218237212304763	Transcript	CvD
ENST00000558447.1	TJP1	ENSG00000104067	-0.221986333643641	0.0218679804639554	Transcript	CvD
ENST00000578590.1	ALDOC	ENSG00000109107	0.389991904399501	0.0219320929126398	Transcript	CvD
ENST00000160740.7	CIC	ENSG00000079432	-1.28073632675946	0.0219320929126398	Transcript	CvD
ENST00000404125.5	PSME4	ENSG00000068878	-0.144727814211121	0.0219320929126398	Transcript	CvD
ENST00000508719.1	CTC-467M3.3	ENSG00000250377	0.587424568916173	0.0219320929126398	Transcript	CvD
ENST00000281243.9	QDPR	ENSG00000151552	-0.247444245911643	0.0220024669810253	Transcript	CvD
ENST00000070846.10	PKP2	ENSG00000057294	0.923439647962612	0.0221365538965365	Transcript	CvD
ENST00000276440.11	DOCK5	ENSG00000147459	-0.387381978172431	0.0225278623098989	Transcript	CvD
ENST00000357164.3	GM2A	ENSG00000196743	-0.160934213839532	0.0225278623098989	Transcript	CvD
ENST00000527450.1	CTD-2560E9.3	ENSG00000254664	0.61678787068463	0.0226800243169566	Transcript	CvD
ENST00000492451.1	PTPN7	ENSG00000143851	-0.580922805062474	0.0227393630550383	Transcript	CvD
ENST00000530908.5	CBR1	ENSG00000159228	-0.321672563021604	0.0228432691603562	Transcript	CvD
ENST00000361350.5	SSBP3-AS1	ENSG00000198711	-0.551055209460076	0.0230507166243501	Transcript	CvD
ENST00000412878.2	RSU1P3	ENSG00000213659	0.423507652274488	0.0233377221350925	Transcript	CvD
ENST00000536163.5	KIAA1147	ENSG00000257093	-0.126123377481649	0.0234239212505507	Transcript	CvD
ENST00000366988.4	NENF	ENSG00000117691	-0.226936383776865	0.0235668523803865	Transcript	CvD
ENST00000438547.6	SEMA4D	ENSG00000187764	-0.301608006040005	0.0239029320704699	Transcript	CvD
ENST00000633794.1	DAAM2	ENSG00000146122	-0.441106010657191	0.0241381387380247	Transcript	CvD
ENST00000588758.5	MIR7-3HG	ENSG00000176840	0.627240947899683	0.0241381387380247	Transcript	CvD
ENST00000258729.7	IGF2BP3	ENSG00000136231	0.810802707389425	0.0241381387380247	Transcript	CvD
ENST00000376544.7	TLE4	ENSG00000106829	-0.242366275256998	0.0241964885714204	Transcript	CvD
ENST00000162391.7	FOXJ2	ENSG00000065970	-0.137291807130662	0.0241964885714204	Transcript	CvD
ENST00000368842.9	LHPP	ENSG00000107902	-0.241835268197416	0.0243243192997341	Transcript	CvD
ENST00000009180.8	CD9	ENSG00000010278	-0.369293030585265	0.0243243192997341	Transcript	CvD
ENST00000423902.6	CHD7	ENSG00000171316	-0.20844623080254	0.0244397903976231	Transcript	CvD
ENST00000450181.1	PRDX2P1	ENSG00000215049	0.393185603607148	0.025095004204542	Transcript	CvD
ENST00000613764.4	PATJ	ENSG00000132849	-1.25600616177714	0.0254935213462876	Transcript	CvD
ENST00000496314.1	TSC22D1	ENSG00000102804	0.339636913043948	0.0254935213462876	Transcript	CvD
ENST00000503335.6	MEGF10	ENSG00000145794	-0.212088481124771	0.0254935213462876	Transcript	CvD
ENST00000463679.5	BSCL2	ENSG00000168000	0.295819117446658	0.0254935213462876	Transcript	CvD
ENST00000318631.7	MAP6D1	ENSG00000180834	-0.262552480063357	0.0254935213462876	Transcript	CvD
ENST00000620285.1	RP11-166B2.1	ENSG00000234719	-0.755607898119181	0.0255575585237679	Transcript	CvD
ENST00000554050.5	NFATC4	ENSG00000100968	1.61294364605321	0.0256045693534067	Transcript	CvD
ENST00000475076.5	DYSF	ENSG00000135636	-0.433238457190976	0.0256045693534067	Transcript	CvD
ENST00000319231.9	KCNK10	ENSG00000100433	-0.384536910430457	0.025843713407552	Transcript	CvD
ENST00000449048.2	RP11-339B21.8	ENSG00000228510	-0.431645380499814	0.0259351714986275	Transcript	CvD
ENST00000395080.7	SPP1	ENSG00000118785	-0.43655108057495	0.0259351714986275	Transcript	CvD
ENST00000366767.7	CDC42BPA	ENSG00000143776	-0.400329675604416	0.0260074568735789	Transcript	CvD
ENST00000045347.11	SPATA7	ENSG00000042317	-1.53431336197678	0.0260074568735789	Transcript	CvD
ENST00000330634.11	INF2	ENSG00000203485	-0.250120019497045	0.0262928269082876	Transcript	CvD
ENST00000372330.3	MMP9	ENSG00000100985	-0.615466829279112	0.0263129440454541	Transcript	CvD
ENST00000585886.5	TNPO2	ENSG00000105576	-1.74383839924479	0.0263129440454541	Transcript	CvD
ENST00000407270.7	MTA3	ENSG00000057935	1.04456199133279	0.0263129440454541	Transcript	CvD
ENST00000341511.10	ABCA2	ENSG00000107331	-0.401034525613809	0.0264333822997431	Transcript	CvD
ENST00000531253.5	MYO18A	ENSG00000196535	-0.186789062304305	0.0264333822997431	Transcript	CvD
ENST00000508854.1	SH3D21	ENSG00000214193	1.18128702796695	0.0264333822997431	Transcript	CvD
ENST00000298912.8	CLMN	ENSG00000165959	-0.325087370121563	0.0264395733952605	Transcript	CvD
ENST00000507540.1	GPM6A	ENSG00000150625	0.321427183426118	0.0265944191177465	Transcript	CvD
ENST00000514644.5	NFASC	ENSG00000163531	-0.303544998475592	0.0265944191177465	Transcript	CvD
ENST00000411727.1	RP11-33A14.1	ENSG00000223930	0.532970579205437	0.0267826146104578	Transcript	CvD
ENST00000488346.5	PRUNE2	ENSG00000106772	-0.335491877926089	0.0267917001115877	Transcript	CvD
ENST00000244289.8	LIPE	ENSG00000079435	-0.368279474996283	0.0269224933087374	Transcript	CvD
ENST00000337530.10	KIAA1958	ENSG00000165185	-0.151319823590459	0.0270654157330737	Transcript	CvD
ENST00000447070.1	AC074117.10	ENSG00000234072	0.139351601073105	0.0270654157330737	Transcript	CvD
ENST00000438419.6	TRAPPC13	ENSG00000113597	0.938412889434653	0.0274729432244843	Transcript	CvD
ENST00000422678.2	CFL2	ENSG00000165410	-0.282297946186012	0.0274964072929686	Transcript	CvD
ENST00000381312.5	ADARB2	ENSG00000185736	-0.27585236171935	0.0274964072929686	Transcript	CvD
ENST00000574212.1	AF001548.5	ENSG00000263335	-0.451440104384321	0.0274964072929686	Transcript	CvD
ENST00000452372.1	COL9A3	ENSG00000092758	-1.02213532938816	0.0274964072929686	Transcript	CvD
ENST00000424004.1	FABP7P1	ENSG00000226766	0.286403488640255	0.0276183226631215	Transcript	CvD
ENST00000219596.5	MEFV	ENSG00000103313	0.967133137392771	0.0276346107796057	Transcript	CvD
ENST00000506172.2	RP11-1391J7.1	ENSG00000250397	0.228547315194784	0.027894789586805	Transcript	CvD
ENST00000490056.5	SFXN5	ENSG00000144040	0.443529946118768	0.0285716482633539	Transcript	CvD
ENST00000424428.1	SLIT1-AS1	ENSG00000234855	0.452838337026948	0.0285987580057744	Transcript	CvD
ENST00000505289.5	RP11-9G1.3	ENSG00000250241	-0.16834847713538	0.0288362287608434	Transcript	CvD
ENST00000452261.5	EPB41L1	ENSG00000088367	0.924171945601175	0.0289243687454213	Transcript	CvD
ENST00000629462.2	RP11-384K6.8	ENSG00000281731	0.610610920270993	0.0289281009151613	Transcript	CvD
ENST00000406908.3	HMGA1P7	ENSG00000216753	-0.601363698015485	0.0289854320189955	Transcript	CvD
ENST00000510312.6	ARHGEF28	ENSG00000214944	0.288982572549957	0.0290178247179987	Transcript	CvD
ENST00000579318.1	STRADA	ENSG00000266173	-0.252192089537457	0.0290178247179987	Transcript	CvD
ENST00000367733.6	DNM3	ENSG00000197959	-0.252861695142826	0.0290178247179987	Transcript	CvD
ENST00000381962.3	SRXN1	ENSG00000271303	0.187013747625149	0.0290178247179987	Transcript	CvD
ENST00000334701.11	HSP90AA1	ENSG00000080824	-0.218136696208419	0.0290219573216264	Transcript	CvD
ENST00000303921.2	GPR37	ENSG00000170775	-0.421840664458865	0.029361960850912	Transcript	CvD
ENST00000392011.6	SH3BP4	ENSG00000130147	-0.278546007464665	0.0294679065439377	Transcript	CvD
ENST00000593649.5	KANK3	ENSG00000186994	0.69881531822332	0.0294679065439377	Transcript	CvD
ENST00000251089.6	ANGEL1	ENSG00000013523	-0.106623761063558	0.0295319253476502	Transcript	CvD
ENST00000564459.5	BBS2	ENSG00000125124	-0.17418858033115	0.0297369059841084	Transcript	CvD
ENST00000527569.1	MUC15	ENSG00000169550	-0.999021214250003	0.0297792075456325	Transcript	CvD
ENST00000409261.5	NCKAP5	ENSG00000176771	-0.219812399245066	0.0298436916934883	Transcript	CvD
ENST00000278836.9	MYRF	ENSG00000124920	-0.490901651257524	0.0304576220611621	Transcript	CvD
ENST00000612258.4	FGF1	ENSG00000113578	-0.289212424885699	0.0304576220611621	Transcript	CvD
ENST00000413800.5	GAL3ST4	ENSG00000197093	-0.405062244221716	0.0305085154285257	Transcript	CvD
ENST00000468646.6	LINC00877	ENSG00000241163	-0.450609566753491	0.0306121108781873	Transcript	CvD
ENST00000444304.2	C1QTNF7	ENSG00000163145	0.8182717337365	0.0306121108781873	Transcript	CvD
ENST00000456563.1	RP11-706O15.3	ENSG00000234449	0.66817301232905	0.0306121108781873	Transcript	CvD
ENST00000624697.3	ISG15	ENSG00000187608	0.839066450635978	0.0306121108781873	Transcript	CvD
ENST00000293894.3	SOX8	ENSG00000005513	-0.304043196015375	0.0306121108781873	Transcript	CvD
ENST00000595930.1	PSG1	ENSG00000231924	0.346344612387943	0.0306121108781873	Transcript	CvD
ENST00000393892.7	CNP	ENSG00000173786	-0.364726138479693	0.0306121108781873	Transcript	CvD
ENST00000014930.8	HEBP1	ENSG00000013583	-0.155255659601823	0.030637589672954	Transcript	CvD
ENST00000521891.6	ZFHX4	ENSG00000091656	-0.185594256472042	0.030637589672954	Transcript	CvD
ENST00000623987.1	RP11-123O10.1	ENSG00000279310	0.460109378119001	0.0308514800424015	Transcript	CvD
ENST00000414190.6	GOLGA6L5P	ENSG00000230373	0.277187419431035	0.0308514800424015	Transcript	CvD
ENST00000371941.3	PREX1	ENSG00000124126	-0.220423428613617	0.0308514800424015	Transcript	CvD
ENST00000478156.5	MUC4	ENSG00000145113	0.808597423647779	0.0308514800424015	Transcript	CvD
ENST00000372343.7	IPO13	ENSG00000117408	-0.180450135728918	0.0308514800424015	Transcript	CvD
ENST00000274867.8	DAAM2	ENSG00000146122	-0.327608293532611	0.0309836424966047	Transcript	CvD
ENST00000311322.8	LPL	ENSG00000175445	-0.522725571243098	0.0310269776044193	Transcript	CvD
ENST00000406052.2	KRT8P43	ENSG00000218186	0.332984580116395	0.0310702450780216	Transcript	CvD
ENST00000415149.6	BBX	ENSG00000114439	-0.193798374711071	0.0310702450780216	Transcript	CvD
ENST00000554046.1	RP11-794A8.1	ENSG00000258753	0.311784911581491	0.0312112016638832	Transcript	CvD
ENST00000625127.3	RP11-227G15.12	ENSG00000279762	0.520607883473319	0.0312346262442963	Transcript	CvD
ENST00000624376.1	RP11-288C18.1	ENSG00000279519	-0.220720268122194	0.0313600857244113	Transcript	CvD
ENST00000186436.9	TMEM131	ENSG00000075568	-0.105745337621034	0.031591839298485	Transcript	CvD
ENST00000494914.1	DDC	ENSG00000132437	-0.761938587097336	0.031591839298485	Transcript	CvD
ENST00000523827.1	EPHX2	ENSG00000120915	-0.176208813371439	0.0317617902482245	Transcript	CvD
ENST00000461273.1	RP11-274B21.5	ENSG00000241493	0.373321847165973	0.0317866783409696	Transcript	CvD
ENST00000383657.9	HACD2	ENSG00000206527	-0.164855039769412	0.0317866783409696	Transcript	CvD
ENST00000263525.6	TNR	ENSG00000116147	-1.73861300543156	0.0320499051959506	Transcript	CvD
ENST00000380155.3	SYAP1	ENSG00000169895	0.0877795338704975	0.0320499051959506	Transcript	CvD
ENST00000508243.5	TMEM144	ENSG00000164124	-0.482173278786128	0.0320499051959506	Transcript	CvD
ENST00000508040.1	DNAH5	ENSG00000039139	0.467026859999744	0.0320499051959506	Transcript	CvD
ENST00000322583.4	PRR18	ENSG00000176381	-0.377874217886274	0.0320499051959506	Transcript	CvD
ENST00000305557.9	RTKN	ENSG00000114993	-0.385429286130504	0.0320499051959506	Transcript	CvD
ENST00000513287.5	CLDND1	ENSG00000080822	-0.696188773561429	0.0320499051959506	Transcript	CvD
ENST00000464542.5	COG5	ENSG00000164597	0.866936507114547	0.0320499051959506	Transcript	CvD
ENST00000372348.6	ABL1	ENSG00000097007	-0.160037858678658	0.0320499051959506	Transcript	CvD
ENST00000342320.8	RBPJ	ENSG00000168214	-0.209621738953399	0.0320499051959506	Transcript	CvD
ENST00000369774.8	SH3PXD2A	ENSG00000107957	-0.359909353007045	0.0320499051959506	Transcript	CvD
ENST00000497139.5	VEGFA	ENSG00000112715	0.27393401138586	0.032182002781258	Transcript	CvD
ENST00000375300.5	SIK3	ENSG00000160584	-0.405600214499636	0.0322751639844335	Transcript	CvD
ENST00000593957.1	CTD-2521M24.6	ENSG00000269481	0.479469119558217	0.0325602555164314	Transcript	CvD
ENST00000369739.7	DOPEY1	ENSG00000083097	-2.07228442183188	0.0325622287985139	Transcript	CvD
ENST00000379400.7	RASSF2	ENSG00000101265	-0.320427971680798	0.0327371700900576	Transcript	CvD
ENST00000263980.7	SLC9A1	ENSG00000090020	-0.308810538035486	0.0327799654386979	Transcript	CvD
ENST00000455308.6	AP005901.1	ENSG00000215512	0.299749721851286	0.0329945170328154	Transcript	CvD
ENST00000378821.3	TMEM88B	ENSG00000205116	-0.636646330750999	0.0330459928684479	Transcript	CvD
ENST00000547048.5	PCBP2	ENSG00000197111	-0.149453656984046	0.0330683058218985	Transcript	CvD
ENST00000320152.10	PRTFDC1	ENSG00000099256	-0.178480565804442	0.0333217322411452	Transcript	CvD
ENST00000309988.8	MAL	ENSG00000172005	-0.384569275991793	0.0333448155081025	Transcript	CvD
ENST00000219207.9	PLLP	ENSG00000102934	-0.367327431659185	0.0335154347594925	Transcript	CvD
ENST00000380206.3	IFNA2	ENSG00000188379	-0.466870715622704	0.0335302542467146	Transcript	CvD
ENST00000529760.5	PICALM	ENSG00000073921	-0.565174470383811	0.0335651678372261	Transcript	CvD
ENST00000318407.4	BOK	ENSG00000176720	-0.350223516216493	0.0336725806456907	Transcript	CvD
ENST00000265678.8	RPS6KA2	ENSG00000071242	-0.243604033284196	0.0337710191878196	Transcript	CvD
ENST00000400334.7	PIGN	ENSG00000197563	-0.173481079121118	0.0337710191878196	Transcript	CvD
ENST00000286794.4	NAA11	ENSG00000156269	0.555205829022275	0.0338362480945772	Transcript	CvD
ENST00000379359.3	RGCC	ENSG00000102760	-0.211843416548426	0.0341396673312859	Transcript	CvD
ENST00000479574.5	MED18	ENSG00000130772	-0.955861771197387	0.0341396673312859	Transcript	CvD
ENST00000381835.9	CIITA	ENSG00000179583	-0.979141845778989	0.0343282251578337	Transcript	CvD
ENST00000603540.1	ADAM21	ENSG00000139985	0.386583428880625	0.0343282251578337	Transcript	CvD
ENST00000599618.1	ZNF836	ENSG00000196267	0.253734910528438	0.0343282251578337	Transcript	CvD
ENST00000378910.9	NPHS1	ENSG00000161270	-0.270287646990346	0.0343984348470921	Transcript	CvD
ENST00000456327.1	LINC01105	ENSG00000232044	-0.251890378548067	0.0345280901691286	Transcript	CvD
ENST00000450451.1	RP11-193H5.1	ENSG00000237250	0.700977064016374	0.0345450172999309	Transcript	CvD
ENST00000545496.5	ARSE	ENSG00000157399	-1.06440036546719	0.0345450172999309	Transcript	CvD
ENST00000366663.9	C1orf198	ENSG00000119280	-0.24438378340357	0.0345450172999309	Transcript	CvD
ENST00000444603.2	RP11-236F9.2	ENSG00000228522	0.516770018583081	0.0345766792634222	Transcript	CvD
ENST00000377960.8	GLIPR2	ENSG00000122694	-0.333926133267344	0.0345766792634222	Transcript	CvD
ENST00000333319.6	LINC01006	ENSG00000182648	-0.164651369170427	0.0345766792634222	Transcript	CvD
ENST00000367302.5	NAV1	ENSG00000134369	-0.322376252324552	0.0345766792634222	Transcript	CvD
ENST00000556454.1	CLMN	ENSG00000165959	-0.348103146760895	0.0345766792634222	Transcript	CvD
ENST00000393888.1	CNP	ENSG00000173786	-0.374366616793491	0.0345766792634222	Transcript	CvD
ENST00000396535.7	SHC4	ENSG00000185634	-0.271763991235361	0.0346002662476931	Transcript	CvD
ENST00000574526.1	RP11-353N14.4	ENSG00000262188	-0.210456058162259	0.0347515040185384	Transcript	CvD
ENST00000525032.1	GRIA4	ENSG00000152578	0.390207095039618	0.0356060561506767	Transcript	CvD
ENST00000466990.2	POU5F1P6	ENSG00000242551	0.392640060945395	0.0356060561506767	Transcript	CvD
ENST00000433290.5	AC079776.2	ENSG00000214100	-0.812409384507696	0.0357294177560236	Transcript	CvD
ENST00000621739.1	ANK3	ENSG00000151150	-0.252627354342016	0.0357294177560236	Transcript	CvD
ENST00000443633.1	LINC01166	ENSG00000232903	0.394577710360973	0.0359315977489483	Transcript	CvD
ENST00000392634.8	INF2	ENSG00000203485	-0.281037979654039	0.036060595331995	Transcript	CvD
ENST00000609278.1	GRM4	ENSG00000124493	-1.06150910245807	0.0366177760713663	Transcript	CvD
ENST00000636809.1	CNTN2	ENSG00000184144	-0.411970707751611	0.0366177760713663	Transcript	CvD
ENST00000249014.4	CDC42EP1	ENSG00000128283	-0.383207653094324	0.0368334138594009	Transcript	CvD
ENST00000479049.6	DYSF	ENSG00000135636	-0.539540781561443	0.0368334138594009	Transcript	CvD
ENST00000618265.4	CD177	ENSG00000204936	0.795497245659545	0.0371312706849674	Transcript	CvD
ENST00000475305.1	TMEM67	ENSG00000164953	0.263533017155279	0.0371978247064783	Transcript	CvD
ENST00000373290.6	TSPAN15	ENSG00000099282	-0.36279996063227	0.0374484852325141	Transcript	CvD
ENST00000229416.10	GCLC	ENSG00000001084	-0.165651428577878	0.0376969195717865	Transcript	CvD
ENST00000605138.5	GALNT6	ENSG00000139629	-1.02342976655879	0.0378533263145054	Transcript	CvD
ENST00000382966.5	GYG2P1	ENSG00000206159	-0.571191445783037	0.0380078434438857	Transcript	CvD
ENST00000340006.6	CSRP1	ENSG00000159176	-0.207365078648284	0.0383251846791026	Transcript	CvD
ENST00000581692.2	TSPOAP1	ENSG00000005379	0.260206823374615	0.0383942821866973	Transcript	CvD
ENST00000392793.5	TECTA	ENSG00000109927	-0.294264298407933	0.0383942821866973	Transcript	CvD
ENST00000389561.6	EP400	ENSG00000183495	-0.129524922781395	0.0383942821866973	Transcript	CvD
ENST00000449237.4	ZFY	ENSG00000067646	0.796621110074447	0.0383942821866973	Transcript	CvD
ENST00000558064.1	DAPK2	ENSG00000035664	-0.29059487638041	0.0386089253334855	Transcript	CvD
ENST00000616821.4	HIP1	ENSG00000127946	-1.3076585115247	0.0386089253334855	Transcript	CvD
ENST00000413266.6	RNF10	ENSG00000022840	-0.124314483808702	0.0386628610193886	Transcript	CvD
ENST00000265460.9	MYRF	ENSG00000124920	-0.449811878049467	0.0386628610193886	Transcript	CvD
ENST00000430105.1	AC009228.1	ENSG00000242628	-0.558359255336323	0.0386628610193886	Transcript	CvD
ENST00000486911.2	C9orf85	ENSG00000155621	-0.122588748213404	0.0386628610193886	Transcript	CvD
ENST00000590602.5	TMC6	ENSG00000141524	-0.421601977331079	0.0386628610193886	Transcript	CvD
ENST00000215909.9	LGALS1	ENSG00000100097	0.215009861256592	0.0386628610193886	Transcript	CvD
ENST00000255674.10	RTTN	ENSG00000176225	-0.300580737057019	0.0386628610193886	Transcript	CvD
ENST00000288976.3	PTPDC1	ENSG00000158079	-0.34429468424469	0.0388262634242848	Transcript	CvD
ENST00000578339.1	ZNF830	ENSG00000198783	1.13326132633689	0.038965242589957	Transcript	CvD
ENST00000451601.1	RP11-809C18.3	ENSG00000225140	-0.312663053453411	0.0393914786951233	Transcript	CvD
ENST00000511566.5	RACK1	ENSG00000204628	-1.39329322656843	0.0394393427844589	Transcript	CvD
ENST00000392039.2	GPR55	ENSG00000135898	-0.837207817987371	0.0394393427844589	Transcript	CvD
ENST00000461133.7	CLASP2	ENSG00000163539	-0.166056120831058	0.0394832053613792	Transcript	CvD
ENST00000216373.9	SOS2	ENSG00000100485	-0.155357049870924	0.0398501181566276	Transcript	CvD
ENST00000434719.1	DPYSL5	ENSG00000157851	-1.23358506075985	0.0398674469274849	Transcript	CvD
ENST00000581080.1	RARA-AS1	ENSG00000265666	0.329850426806531	0.0398674469274849	Transcript	CvD
ENST00000296575.7	HHIP	ENSG00000164161	-0.396807807161523	0.0399265940175996	Transcript	CvD
ENST00000407780.7	ICOSLG	ENSG00000160223	-0.287657409644702	0.0399265940175996	Transcript	CvD
ENST00000462308.1	FRMD4B	ENSG00000114541	-0.459986075513092	0.0400519602750413	Transcript	CvD
ENST00000469002.1	WIPF1	ENSG00000115935	-0.377474775481514	0.0400764376489126	Transcript	CvD
ENST00000480807.1	SNX8	ENSG00000106266	-1.05149718180366	0.0400773182951644	Transcript	CvD
ENST00000295049.8	RFTN2	ENSG00000162944	-0.213239546904993	0.0400940263570766	Transcript	CvD
ENST00000566390.5	RP11-303E16.3	ENSG00000260213	-0.494725310367409	0.0401403152218268	Transcript	CvD
ENST00000367187.7	PIK3C2B	ENSG00000133056	-0.211966799319685	0.0402206187629919	Transcript	CvD
ENST00000467239.5	FAM86JP	ENSG00000171084	-1.42564880839756	0.0404321000705251	Transcript	CvD
ENST00000321322.6	DSCAML1	ENSG00000177103	-0.213046720596339	0.0406130408579828	Transcript	CvD
ENST00000515828.1	ANKRD13D	ENSG00000172932	0.388072380333183	0.0406130408579828	Transcript	CvD
ENST00000341376.10	NFYA	ENSG00000001167	-0.111393757204783	0.0406130408579828	Transcript	CvD
ENST00000377142.4	NKX2-2	ENSG00000125820	-0.338394413178117	0.0406130408579828	Transcript	CvD
ENST00000227214.10	PLEKHB1	ENSG00000021300	-0.23015550440077	0.0406130408579828	Transcript	CvD
ENST00000560079.6	ZNF592	ENSG00000166716	-0.0891675274308975	0.0406130408579828	Transcript	CvD
ENST00000339094.5	UBE2Q2P1	ENSG00000189136	0.18119713596778	0.0406130408579828	Transcript	CvD
ENST00000570301.5	RP11-1055B8.3	ENSG00000262223	-0.395523118812789	0.0406130408579828	Transcript	CvD
ENST00000333896.5	SPTBN1	ENSG00000115306	-0.237808112305641	0.0407670949701761	Transcript	CvD
ENST00000592071.1	MRPL4	ENSG00000105364	0.222645031120112	0.0407670949701761	Transcript	CvD
ENST00000376177.6	DDX39B	ENSG00000198563	-1.15952474528502	0.0408918488411544	Transcript	CvD
ENST00000286344.3	SLC24A2	ENSG00000155886	-0.240172114970432	0.0415900462365492	Transcript	CvD
ENST00000586539.5	ABCA8	ENSG00000141338	-1.29967555322734	0.0422200635827784	Transcript	CvD
ENST00000593867.5	CD22	ENSG00000012124	-0.621641115052041	0.0425422382564187	Transcript	CvD
ENST00000568463.1	PRMT7	ENSG00000132600	-0.309424044101896	0.0425495429201168	Transcript	CvD
ENST00000487628.1	INPP1	ENSG00000151689	-0.313633903685175	0.0426790194007016	Transcript	CvD
ENST00000370269.3	SLF2	ENSG00000119906	-0.229233209770243	0.0426790194007016	Transcript	CvD
ENST00000158762.7	ACAP1	ENSG00000072818	-0.43548836249381	0.0426928779421657	Transcript	CvD
ENST00000482609.1	PRICKLE2-AS1	ENSG00000241111	0.520900323238368	0.0426928779421657	Transcript	CvD
ENST00000592299.5	SPHK1	ENSG00000176170	-1.4550437963052	0.0429993012052832	Transcript	CvD
ENST00000375486.8	PADI2	ENSG00000117115	-0.29503091435442	0.0429993012052832	Transcript	CvD
ENST00000392407.6	MUC4	ENSG00000145113	-0.958022447561608	0.0430861183141517	Transcript	CvD
ENST00000571580.1	FLYWCH1	ENSG00000059122	0.426974021113755	0.0433861033895526	Transcript	CvD
ENST00000264042.7	FARP2	ENSG00000006607	-0.193492151706363	0.0435620446863025	Transcript	CvD
ENST00000217961.4	STS	ENSG00000101846	0.211246445317447	0.0435620446863025	Transcript	CvD
ENST00000574165.1	KIF1C	ENSG00000129250	-0.527953761024273	0.0435620446863025	Transcript	CvD
ENST00000354333.5	TSPEAR-AS2	ENSG00000182912	0.270612199088579	0.0435620446863025	Transcript	CvD
ENST00000339708.9	PDE8A	ENSG00000073417	-1.07594328063683	0.0435620446863025	Transcript	CvD
ENST00000265136.11	COBL	ENSG00000106078	-0.231448020930804	0.0435620446863025	Transcript	CvD
ENST00000427175.2	RALGAPA2	ENSG00000188559	-0.203448628028333	0.0436574444707761	Transcript	CvD
ENST00000472587.5	ABCG1	ENSG00000160179	-0.51217264844942	0.0436574444707761	Transcript	CvD
ENST00000413553.1	SIK3	ENSG00000160584	-0.173691996691225	0.0436574444707761	Transcript	CvD
ENST00000534941.2	C3orf33	ENSG00000174928	-0.380686002374897	0.0437038604103105	Transcript	CvD
ENST00000422882.1	LINC00680	ENSG00000215190	0.112461176269657	0.0438830536317775	Transcript	CvD
ENST00000410061.3	RAB6C	ENSG00000222014	-0.26315537914868	0.0439695074185748	Transcript	CvD
ENST00000377041.6	ABHD17B	ENSG00000107362	-0.272076370025946	0.0439695074185748	Transcript	CvD
ENST00000367685.3	GPR52	ENSG00000203737	-0.325423628278252	0.0443356250613768	Transcript	CvD
ENST00000507108.5	RP11-364P22.1	ENSG00000234111	0.652958708216326	0.044663825014649	Transcript	CvD
ENST00000508237.5	ZNF652	ENSG00000198740	-0.170588696191261	0.0446990442965505	Transcript	CvD
ENST00000426248.7	PKP4	ENSG00000144283	-0.36446694350063	0.0446990442965505	Transcript	CvD
ENST00000545217.5	ZNF175	ENSG00000105497	-0.247806409830055	0.0446990442965505	Transcript	CvD
ENST00000359798.8	ZNF808	ENSG00000198482	-0.176567554551433	0.0446990442965505	Transcript	CvD
ENST00000323851.11	NDRG1	ENSG00000104419	-0.260797555798241	0.0449164296298488	Transcript	CvD
ENST00000421194.3	RP11-188C12.2	ENSG00000255585	0.348052265481186	0.0449164296298488	Transcript	CvD
ENST00000347982.8	NSD1	ENSG00000165671	-0.0890255483945717	0.0449164296298488	Transcript	CvD
ENST00000623138.1	RP11-45A17.3	ENSG00000279982	-0.281992826631249	0.0450713405082122	Transcript	CvD
ENST00000443767.1	TATDN2P1	ENSG00000198414	0.609843259094744	0.0450713405082122	Transcript	CvD
ENST00000523978.1	EFCAB13	ENSG00000178852	0.611011486337759	0.0450713405082122	Transcript	CvD
ENST00000373313.2	MAFB	ENSG00000204103	0.253109441008154	0.0450713405082122	Transcript	CvD
ENST00000592697.1	TXLNGY	ENSG00000131002	-0.824515654972655	0.0450713405082122	Transcript	CvD
ENST00000303391.10	MECP2	ENSG00000169057	-0.122621141142974	0.0450792549408958	Transcript	CvD
ENST00000478233.1	MAP2	ENSG00000078018	0.292756591243856	0.0455081241740135	Transcript	CvD
ENST00000590490.1	SLC7A10	ENSG00000130876	0.579811438511695	0.0456102057510326	Transcript	CvD
ENST00000583419.5	STARD3	ENSG00000131748	0.613582547844364	0.0456102057510326	Transcript	CvD
ENST00000366691.3	RHOU	ENSG00000116574	-0.298320319092077	0.0456102057510326	Transcript	CvD
ENST00000217233.7	TRIB3	ENSG00000101255	0.307116671501409	0.0457569986223599	Transcript	CvD
ENST00000352480.9	ASS1	ENSG00000130707	0.369731963433052	0.0463219213196101	Transcript	CvD
ENST00000585676.1	MGRN1	ENSG00000102858	0.421608835355302	0.0467207646199177	Transcript	CvD
ENST00000490882.5	FLNB	ENSG00000136068	-0.307077341306536	0.0468090695304892	Transcript	CvD
ENST00000408974.8	DNM2	ENSG00000079805	-0.370684364558579	0.0468090695304892	Transcript	CvD
ENST00000243457.3	KCNJ2	ENSG00000123700	-0.268456228983973	0.0468164783701695	Transcript	CvD
ENST00000411731.6	ERBB3	ENSG00000065361	-0.300308803815818	0.0468164783701695	Transcript	CvD
ENST00000313695.11	ARHGEF2	ENSG00000116584	-0.214500975777362	0.0469583165215386	Transcript	CvD
ENST00000496201.2	PTPN5	ENSG00000110786	-0.925001278820773	0.0469583165215386	Transcript	CvD
ENST00000257414.12	SEMA6A	ENSG00000092421	-0.334604756956566	0.0469583165215386	Transcript	CvD
ENST00000340208.9	MEF2C	ENSG00000081189	1.99836216954432	0.0469583165215386	Transcript	CvD
ENST00000335350.10	UNC5B	ENSG00000107731	-0.466955359838671	0.0469583165215386	Transcript	CvD
ENST00000376741.4	SP2	ENSG00000167182	-0.182291354539243	0.0469583165215386	Transcript	CvD
ENST00000535650.6	AL109923.1	ENSG00000283472	-0.161726147823577	0.0469583165215386	Transcript	CvD
ENST00000215793.12	SF3A1	ENSG00000099995	-0.117145735452467	0.0469583165215386	Transcript	CvD
ENST00000336926.10	HIP1	ENSG00000127946	-0.247042042279745	0.0469583165215386	Transcript	CvD
ENST00000530915.1	GAB2	ENSG00000033327	-0.459852949706374	0.0471460858931712	Transcript	CvD
ENST00000467579.7	GSTM2	ENSG00000213366	-1.00019860162461	0.0472833766360864	Transcript	CvD
ENST00000439992.5	RP11-305F18.1	ENSG00000233928	0.606138024649949	0.0474657224646682	Transcript	CvD
ENST00000577708.1	MIR3687-2	ENSG00000264063	0.434689550145122	0.0474657224646682	Transcript	CvD
ENST00000250457.7	EGLN3	ENSG00000129521	-0.186069050940026	0.0474657224646682	Transcript	CvD
ENST00000569523.1	PLCG2	ENSG00000197943	-1.04523535512267	0.0474657224646682	Transcript	CvD
ENST00000376573.8	PIP4K2A	ENSG00000150867	-0.288881939122125	0.0474657224646682	Transcript	CvD
ENST00000382099.2	VLDLR	ENSG00000147852	-0.235018539326244	0.0474657224646682	Transcript	CvD
ENST00000302763.11	CTNNA1	ENSG00000044115	-0.215537838539707	0.0474657224646682	Transcript	CvD
ENST00000054666.10	VAMP3	ENSG00000049245	-0.22481952966842	0.0474657224646682	Transcript	CvD
ENST00000538904.6	EVI5L	ENSG00000142459	-0.194222796437337	0.0474657224646682	Transcript	CvD
ENST00000342494.7	UBE3B	ENSG00000151148	-0.121111234633202	0.0474657224646682	Transcript	CvD
ENST00000237623.11	SPP1	ENSG00000118785	-0.43608557564891	0.0474657224646682	Transcript	CvD
ENST00000455843.5	SEPT5	ENSG00000184702	0.332306581087627	0.0474657224646682	Transcript	CvD
ENST00000509550.5	ANK2	ENSG00000145362	-0.249997044994406	0.0474657224646682	Transcript	CvD
ENST00000233202.10	SLC11A1	ENSG00000018280	-0.39062453682257	0.0474657224646682	Transcript	CvD
ENST00000331830.5	CNTN2	ENSG00000184144	-0.35790852945498	0.0474657224646682	Transcript	CvD
ENST00000556751.5	BEGAIN	ENSG00000183092	0.281281349259483	0.0474657224646682	Transcript	CvD
ENST00000581399.5	SPECC1	ENSG00000128487	-0.938836959917854	0.0474657224646682	Transcript	CvD
ENST00000269346.8	TTYH2	ENSG00000141540	-0.39521741876501	0.0474728514572879	Transcript	CvD
ENST00000357727.6	CREB5	ENSG00000146592	-0.324895282453336	0.0474728514572879	Transcript	CvD
ENST00000424848.2	CDK6	ENSG00000105810	-0.581347237458965	0.047643314263983	Transcript	CvD
ENST00000613446.4	ZWILCH	ENSG00000174442	0.940363049949405	0.047643314263983	Transcript	CvD
ENST00000366787.7	THBS2	ENSG00000186340	-0.285680973347168	0.0476798657063948	Transcript	CvD
ENST00000507361.5	LINC01411	ENSG00000249306	-0.293599144986216	0.0476798657063948	Transcript	CvD
ENST00000432432.6	ANKRD20A8P	ENSG00000229089	-0.678247169571577	0.0476798657063948	Transcript	CvD
ENST00000298248.11	CRYL1	ENSG00000165475	-0.163029473436975	0.0476798657063948	Transcript	CvD
ENST00000468021.1	IFT57	ENSG00000114446	0.501263984209005	0.0476798657063948	Transcript	CvD
ENST00000628166.1	GRIN2B	ENSG00000273079	-1.95654463310867	0.0478270070959694	Transcript	CvD
ENST00000347697.6	EPN2	ENSG00000072134	-0.156949557606787	0.0478270070959694	Transcript	CvD
ENST00000357816.2	AMER2	ENSG00000165566	-0.216015527025354	0.0478270070959694	Transcript	CvD
ENST00000566609.1	LMF1	ENSG00000103227	-1.08608843664487	0.0478270070959694	Transcript	CvD
ENST00000445902.2	VPS52	ENSG00000223501	-0.104768621772879	0.0478270070959694	Transcript	CvD
ENST00000448814.5	BBIP1	ENSG00000214413	-0.163043571989234	0.0478270070959694	Transcript	CvD
ENST00000590127.5	PIAS2	ENSG00000078043	-1.0307669328419	0.0478270070959694	Transcript	CvD
ENST00000264126.7	GPSM2	ENSG00000121957	-0.199802398089685	0.0478270070959694	Transcript	CvD
ENST00000624814.1	RP11-862L9.2	ENSG00000279811	-0.432075692853869	0.0481254009798294	Transcript	CvD
ENST00000369409.8	PHGDH	ENSG00000092621	-0.188835567697197	0.0481254009798294	Transcript	CvD
ENST00000400186.7	CSMD1	ENSG00000183117	-1.86150084400586	0.0481254009798294	Transcript	CvD
ENST00000317268.7	SEPT4	ENSG00000108387	-0.411423670124618	0.0483330885502684	Transcript	CvD
ENST00000262648.7	ANOS1	ENSG00000011201	0.206240640443946	0.0483486785651738	Transcript	CvD
ENST00000480233.1	TTC12	ENSG00000149292	-0.500787185747996	0.0483486785651738	Transcript	CvD
ENST00000615498.4	FAM124A	ENSG00000150510	-0.330796663170916	0.0483486785651738	Transcript	CvD
ENST00000295417.3	FZD5	ENSG00000163251	-0.250471074530095	0.0483723025565995	Transcript	CvD
ENST00000496992.1	MYO1B	ENSG00000128641	0.575500280686036	0.0483723025565995	Transcript	CvD
ENST00000251453.7	RPS16	ENSG00000105193	-0.315618139669989	0.0483723025565995	Transcript	CvD
ENST00000314565.8	BORCS5	ENSG00000165714	-0.0981340579471646	0.0483723025565995	Transcript	CvD
ENST00000547610.1	KMT2D	ENSG00000167548	-0.232468201664173	0.0483723025565995	Transcript	CvD
ENST00000304031.7	HS1BP3	ENSG00000118960	-0.145942471356161	0.0483723025565995	Transcript	CvD
ENST00000356763.7	PIK3R4	ENSG00000196455	-0.0979570854878258	0.0484394910381244	Transcript	CvD
ENST00000326080.9	FAXDC2	ENSG00000170271	-0.248220214063868	0.0484394910381244	Transcript	CvD
ENST00000522729.5	NECAB1	ENSG00000123119	-0.287581388980768	0.0485981761719384	Transcript	CvD
ENST00000341657.8	ANKFY1	ENSG00000185722	-0.10474161018488	0.0490548137603906	Transcript	CvD
ENST00000367840.3	DCAF6	ENSG00000143164	-1.28569887172121	0.0490548137603906	Transcript	CvD
ENST00000392547.6	WIPF1	ENSG00000115935	-0.3259693358655	0.0490548137603906	Transcript	CvD
ENST00000306317.6	LGI3	ENSG00000168481	-0.232581393265359	0.0490548137603906	Transcript	CvD
ENST00000415033.2	CPB2-AS1	ENSG00000235903	-0.388915912231645	0.0490548137603906	Transcript	CvD
ENST00000371681.8	HECTD2	ENSG00000165338	0.198669369410394	0.0490548137603906	Transcript	CvD
ENST00000357927.7	ANKRD18B	ENSG00000230453	0.301007344151732	0.0490548137603906	Transcript	CvD
ENST00000377238.2	PLXDC2	ENSG00000120594	-0.240478762004315	0.0490548137603906	Transcript	CvD
ENST00000337630.10	GSG1	ENSG00000111305	0.144422803460315	0.0490548137603906	Transcript	CvD
ENST00000569847.1	GPRC5B	ENSG00000167191	-0.454472104325026	0.0490548137603906	Transcript	CvD
ENST00000275262.11	QKI	ENSG00000112531	-0.292867356745256	0.0490548137603906	Transcript	CvD
ENST00000514140.1	FAM47E-STBD1	ENSG00000272414	0.309091931716508	0.0491455598267	Transcript	CvD
ENST00000294435.7	RBP7	ENSG00000162444	-0.574056832903301	0.0491455598267	Transcript	CvD
ENST00000359939.10	KIF19	ENSG00000196169	-1.00684621311603	0.0491455598267	Transcript	CvD
ENST00000535139.5	SPX	ENSG00000134548	-0.277262524281937	0.0491455598267	Transcript	CvD
ENST00000618852.4	WASF2	ENSG00000158195	-0.168448611305432	0.0491455598267	Transcript	CvD
ENST00000377470.7	SPATC1	ENSG00000186583	0.58143764072202	0.0491455598267	Transcript	CvD
ENST00000455254.1	AGKP1	ENSG00000226555	0.454634391437475	0.0491455598267	Transcript	CvD
ENST00000572949.5	USP6	ENSG00000129204	-1.62780692050729	0.0491455598267	Transcript	CvD
ENST00000429010.1	LINC01447	ENSG00000236078	-0.203315491550845	0.0491455598267	Transcript	CvD
ENST00000596211.5	ZNF675	ENSG00000197372	-0.642896579246013	0.0491455598267	Transcript	CvD
ENST00000549921.5	FRS2	ENSG00000166225	-0.152463223659376	0.0491508260588597	Transcript	CvD
ENST00000476272.6	CEP85	ENSG00000130695	-0.236387961525693	0.0491508260588597	Transcript	CvD
ENST00000034275.12	RANBP3	ENSG00000031823	-1.55420437636217	0.0491508260588597	Transcript	CvD
ENST00000568223.6	METRN	ENSG00000103260	-0.238897425541293	0.0493313164279655	Transcript	CvD
ENST00000374244.3	KIAA1958	ENSG00000165185	-0.170339927999286	0.0493313164279655	Transcript	CvD
ENST00000519596.5	PABPC1	ENSG00000070756	-0.356716839384752	0.0493887348863793	Transcript	CvD
ENST00000337540.11	ZFYVE27	ENSG00000155256	1.50385706752853	0.0493887348863793	Transcript	CvD
ENST00000619023.4	AKAP9	ENSG00000127914	1.72478453789977	0.0493887348863793	Transcript	CvD
ENST00000247207.6	HSPA2	ENSG00000126803	-0.403112115246882	0.0493887348863793	Transcript	CvD
ENST00000537123.1	CCDC150P1	ENSG00000256304	0.222198461744533	0.0494559159821919	Transcript	CvD
ENST00000381042.8	PNPLA4	ENSG00000006757	0.22228384254453	0.0495189709386479	Transcript	CvD
ENST00000567379.5	VPS9D1	ENSG00000075399	0.779262748735232	0.0495189709386479	Transcript	CvD
ENST00000307851.8	HAVCR2	ENSG00000135077	-0.216110038883854	0.0495189709386479	Transcript	CvD
ENST00000392213.7	MAG	ENSG00000105695	-0.440719278393702	0.0498442920738064	Transcript	CvD
ENST00000571489.5	PCTP	ENSG00000141179	0.245195320917872	0.0498442920738064	Transcript	CvD
ENST00000418290.1	CDY4P	ENSG00000228411	-5.78018096499701	7.6864735310291005e-292	Transcript	CvH
ENST00000400275.2	PSMA6P1	ENSG00000215414	-5.62433279734418	3.0917202773718096e-288	Transcript	CvH
ENST00000403487.2	ZNF839P1	ENSG00000217896	-5.64195128105729	3.4092886889545804e-279	Transcript	CvH
ENST00000443820.1	ARSDP1	ENSG00000225117	-5.78705693975599	3.9558861485994e-264	Transcript	CvH
ENST00000455273.1	OFD1P4Y	ENSG00000229406	-4.88041749403838	5.957605798861151e-233	Transcript	CvH
ENST00000435433.1	FAM8A4P	ENSG00000232730	-4.60852782690531	7.90854731174823e-206	Transcript	CvH
ENST00000324446.3	TTTY14	ENSG00000176728	3.94967155209708	3.91116139925692e-179	Transcript	CvH
ENST00000440408.5	TTTY15	ENSG00000233864	2.57277907743354	6.25255163596469e-133	Transcript	CvH
ENST00000478891.1	KDM5D	ENSG00000012817	2.80302318449402	1.76351958247372e-107	Transcript	CvH
ENST00000444242.1	HSFY3P	ENSG00000227289	-3.43331044481726	1.73437709886368e-106	Transcript	CvH
ENST00000417071.1	TTTY15	ENSG00000233864	3.96961776248602	1.92713522246954e-101	Transcript	CvH
ENST00000495163.1	PRKY	ENSG00000099725	2.98145341181794	3.06218239286689e-98	Transcript	CvH
ENST00000528056.5	PRKY	ENSG00000099725	1.71185496388138	1.8416036422230001e-93	Transcript	CvH
ENST00000383032.5	TBL1Y	ENSG00000092377	-5.32427554023107	9.20225197020151e-86	Transcript	CvH
ENST00000550058.1	METTL25	ENSG00000127720	-3.71482343847196	1.9423845717880597e-77	Transcript	CvH
ENST00000566193.1	RP11-424G14.1	ENSG00000260197	2.35009095879912	7.32493654863888e-69	Transcript	CvH
ENST00000253320.8	TXLNGY	ENSG00000131002	2.81619119026105	3.05022071240309e-66	Transcript	CvH
ENST00000382806.6	KDM5D	ENSG00000012817	-5.65297322480994	1.65488483844015e-63	Transcript	CvH
ENST00000449381.1	RBMY3AP	ENSG00000231436	-3.36348783324857	2.21230806352937e-59	Transcript	CvH
ENST00000343584.10	PRYP3	ENSG00000169763	-3.23497265864959	8.74109349426329e-58	Transcript	CvH
ENST00000492117.1	KDM5D	ENSG00000012817	2.34793006495784	4.1070578913458e-53	Transcript	CvH
ENST00000336079.7	DDX3Y	ENSG00000067048	2.67181066708402	3.87383079951679e-52	Transcript	CvH
ENST00000413486.2	LINC00279	ENSG00000232348	-2.4136407712078	6.33564393990988e-51	Transcript	CvH
ENST00000304790.3	HSFY2	ENSG00000169953	1.83514218417771	6.91608875110274e-48	Transcript	CvH
ENST00000330337.2	TTTY13	ENSG00000184991	-2.87872621070082	9.90247007266379e-48	Transcript	CvH
ENST00000415360.1	KDM5D	ENSG00000012817	-3.32625358314206	1.96556743619227e-45	Transcript	CvH
ENST00000620615.4	PCDH11Y	ENSG00000099715	2.58406221026063	1.71509119175127e-32	Transcript	CvH
ENST00000609745.1	SDCBP2-AS1	ENSG00000234684	0.973095857752205	2.31971928407797e-29	Transcript	CvH
ENST00000432915.1	XKRYP2	ENSG00000230904	1.49921975195044	5.75976365002946e-29	Transcript	CvH
ENST00000460561.1	ANOS2P	ENSG00000241859	1.43574044412153	1.2533809417778299e-28	Transcript	CvH
ENST00000400457.3	PCDH11Y	ENSG00000099715	3.14341340455747	1.05117015129426e-27	Transcript	CvH
ENST00000398758.2	ARSFP1	ENSG00000232226	-1.43624114925705	4.6365882201736496e-26	Transcript	CvH
ENST00000474345.5	FDPS	ENSG00000160752	-2.28659722575323	1.24315477465412e-25	Transcript	CvH
ENST00000481896.1	ANOS1	ENSG00000011201	1.80801614635168	1.28294115858071e-25	Transcript	CvH
ENST00000439586.1	ZNF736P9Y	ENSG00000239893	1.84915064304328	3.08930001932098e-24	Transcript	CvH
ENST00000447937.1	TTTY14	ENSG00000176728	-1.23500051376363	2.98080884664101e-23	Transcript	CvH
ENST00000471409.1	USP9Y	ENSG00000114374	1.05694337798657	1.13350695396848e-22	Transcript	CvH
ENST00000414209.5	JPX	ENSG00000225470	0.302070829374154	3.70652315054074e-20	Transcript	CvH
ENST00000346432.3	TBL1Y	ENSG00000092377	-2.83702315372786	7.86865714070549e-20	Transcript	CvH
ENST00000414053.1	ARSD-AS1	ENSG00000229851	1.51610043795309	1.8607585287889502e-19	Transcript	CvH
ENST00000382868.5	NLGN4Y	ENSG00000165246	-2.90697483830378	1.4757612919024001e-18	Transcript	CvH
ENST00000533551.5	PRKY	ENSG00000099725	-2.61156890800652	3.84925104958798e-18	Transcript	CvH
ENST00000551722.1	METTL25	ENSG00000127720	-0.826562739745363	1.9772944013587899e-16	Transcript	CvH
ENST00000382963.5	GYG2P1	ENSG00000206159	1.15109822236446	1.78871929149134e-15	Transcript	CvH
ENST00000481089.1	NLGN4Y	ENSG00000165246	-1.11769453616487	6.2006722641971804e-15	Transcript	CvH
ENST00000603952.1	RP13-36G14.4	ENSG00000270223	0.667015873514996	2.9073969513391e-14	Transcript	CvH
ENST00000622698.4	PCDH11Y	ENSG00000099715	-1.00251231489476	5.6524908043949904e-14	Transcript	CvH
ENST00000472510.5	DDX3Y	ENSG00000067048	1.02484459611657	3.12076562738161e-12	Transcript	CvH
ENST00000215473.7	PCDH11Y	ENSG00000099715	2.65588185289878	5.3751408549827895e-12	Transcript	CvH
ENST00000510613.1	AC022486.1	ENSG00000251510	2.30121625668214	6.9662644388673194e-12	Transcript	CvH
ENST00000495294.1	ARSD	ENSG00000006756	-1.78597913080359	2.5305455623643298e-11	Transcript	CvH
ENST00000589075.5	TXLNGY	ENSG00000131002	-2.23424395633537	2.8432431682602e-11	Transcript	CvH
ENST00000413508.1	RP13-33H18.1	ENSG00000234969	-1.05832798899549	4.38771003359108e-11	Transcript	CvH
ENST00000430663.2	USP9YP14	ENSG00000227494	-1.77333909721935	9.95692944316406e-11	Transcript	CvH
ENST00000602863.1	XIST	ENSG00000229807	-0.917438241606295	2.60064028702309e-10	Transcript	CvH
ENST00000416956.1	PPP1R12BP2	ENSG00000205936	-1.76293148712308	2.87173291768756e-10	Transcript	CvH
ENST00000603672.5	FTX	ENSG00000230590	0.532877316922137	3.63618631331426e-10	Transcript	CvH
ENST00000155093.7	ZFY	ENSG00000067646	-3.7895117949013	6.88470760678564e-10	Transcript	CvH
ENST00000488280.1	TXLNGY	ENSG00000131002	-1.75985322719622	7.0794365085267e-10	Transcript	CvH
ENST00000217890.10	ARSD	ENSG00000006756	-0.441451298260423	1.4928571300514901e-09	Transcript	CvH
ENST00000441139.5	BCORP1	ENSG00000215580	1.0398576756748	2.4758932207154803e-09	Transcript	CvH
ENST00000452584.5	TTTY14	ENSG00000176728	0.823089646708839	3.27608779812207e-09	Transcript	CvH
ENST00000545496.5	ARSE	ENSG00000157399	-1.8831271831141	4.29842928182588e-09	Transcript	CvH
ENST00000538878.5	UTY	ENSG00000183878	-2.914183764598	1.21380642705444e-08	Transcript	CvH
ENST00000381086.9	IGFBP3	ENSG00000146674	0.928709026178622	1.60824999762393e-08	Transcript	CvH
ENST00000538014.2	TXLNGY	ENSG00000131002	-1.92306147456652	2.52576322698567e-08	Transcript	CvH
ENST00000463199.1	DDX3Y	ENSG00000067048	0.885234641988583	1.04363964568104e-07	Transcript	CvH
ENST00000440077.5	KDM5D	ENSG00000012817	-3.62575742485395	1.55051731272016e-07	Transcript	CvH
ENST00000219235.4	CCL22	ENSG00000102962	-0.314167489659998	3.55891637968406e-07	Transcript	CvH
ENST00000455084.1	TTTY10	ENSG00000229236	-0.62737433408968	5.79373862344236e-07	Transcript	CvH
ENST00000612274.4	UTY	ENSG00000183878	-2.42456689333098	8.05792821928991e-07	Transcript	CvH
ENST00000493160.5	GYG2P1	ENSG00000206159	-0.976908465022317	8.66450312906574e-07	Transcript	CvH
ENST00000434773.1	SHROOM2P1	ENSG00000226863	-0.991853555292107	9.55053964263016e-07	Transcript	CvH
ENST00000618474.4	UTY	ENSG00000183878	3.06834666479924	1.53766515547285e-06	Transcript	CvH
ENST00000421322.1	XIST	ENSG00000229807	1.82727833999343	1.77510402955261e-06	Transcript	CvH
ENST00000572385.5	ALOX12-AS1	ENSG00000215067	-0.608793885806954	2.12479681588585e-06	Transcript	CvH
ENST00000355162.6	TBL1Y	ENSG00000092377	-1.65857040203113	1.32351277479991e-05	Transcript	CvH
ENST00000464196.5	EIF1AY	ENSG00000198692	-0.330504071349215	1.32351277479991e-05	Transcript	CvH
ENST00000459719.6	TXLNGY	ENSG00000131002	-0.796668553076465	2.54321247984125e-05	Transcript	CvH
ENST00000570562.5	ALOX12-AS1	ENSG00000215067	-0.945273562572551	3.12412918542989e-05	Transcript	CvH
ENST00000602812.5	FTX	ENSG00000230590	0.216788356922932	4.54096164260144e-05	Transcript	CvH
ENST00000333995.7	FAM9C	ENSG00000187268	-0.816648708002487	5.31689566793342e-05	Transcript	CvH
ENST00000592697.1	TXLNGY	ENSG00000131002	-1.19474623502245	9.06049555569808e-05	Transcript	CvH
ENST00000469599.6	KDM5D	ENSG00000012817	-0.717749509675152	9.32744046159238e-05	Transcript	CvH
ENST00000440554.1	DDX3Y	ENSG00000067048	-0.714263070741779	0.0001002522958943	Transcript	CvH
ENST00000604411.1	TSIX	ENSG00000270641	0.18139145145655	0.0001063021314895	Transcript	CvH
ENST00000443793.1	ZFY	ENSG00000067646	-1.67467372780073	0.000119060722399	Transcript	CvH
ENST00000611750.1	RP11-414C23.1	ENSG00000278847	-0.725427370060741	0.0001276015476753	Transcript	CvH
ENST00000250784.12	RPS4Y1	ENSG00000129824	-1.07390337091856	0.0001501151680083	Transcript	CvH
ENST00000415195.1	XXbac-BPG249D20.9	ENSG00000235781	-0.353573588334319	0.0001950105335682	Transcript	CvH
ENST00000479713.1	UTY	ENSG00000183878	-0.780286626843074	0.0002364846334408	Transcript	CvH
ENST00000458667.1	FAM224B	ENSG00000230663	1.53767235336299	0.0002375598777786	Transcript	CvH
ENST00000414784.1	AC012442.5	ENSG00000243389	-0.633450425004335	0.0004055670251612	Transcript	CvH
ENST00000514855.1	RP11-769N22.1	ENSG00000249228	0.193932094730058	0.0005854629019929	Transcript	CvH
ENST00000356766.10	PIWIL2	ENSG00000197181	-0.58148064798138	0.0005862708853117	Transcript	CvH
ENST00000593000.1	TXLNGY	ENSG00000131002	-0.666016942506739	0.0008407104578921	Transcript	CvH
ENST00000530484.1	USP17L3	ENSG00000225327	1.0709293407221	0.0008853417815856	Transcript	CvH
ENST00000604647.1	AC015849.16	ENSG00000270977	0.48151385399496	0.0009124431150766	Transcript	CvH
ENST00000381663.8	PLCXD1	ENSG00000182378	-1.46136942412546	0.0009771453684307	Transcript	CvH
ENST00000518193.1	XRCC6P4	ENSG00000253517	0.464993177895967	0.0009868513279867	Transcript	CvH
ENST00000407270.7	MTA3	ENSG00000057935	1.2729751898304	0.0011804363294801	Transcript	CvH
ENST00000439913.1	AL022344.5	ENSG00000234864	0.329996734369874	0.0013997228805126	Transcript	CvH
ENST00000454875.1	TTTY14	ENSG00000176728	-0.948859961725877	0.0014937445566406	Transcript	CvH
ENST00000430079.5	ANOS2P	ENSG00000241859	-0.701487977676711	0.0016695064462625	Transcript	CvH
ENST00000619668.1	FAM27E2	ENSG00000276135	1.11946492748633	0.0017518919513137	Transcript	CvH
ENST00000367272.4	PPP1R12BP1	ENSG00000229238	-0.812509917559748	0.0018923930159103	Transcript	CvH
ENST00000436556.5	ZFAND2B	ENSG00000158552	0.459831835381055	0.0019727225985369	Transcript	CvH
ENST00000615425.1	AQP6	ENSG00000086159	-0.308960551804802	0.0032151286834943	Transcript	CvH
ENST00000457545.6	AKR1B15	ENSG00000227471	0.627433154450436	0.0034225813751823	Transcript	CvH
ENST00000586845.1	CTC-550B14.7	ENSG00000267265	-0.708714383506918	0.0034354911861062	Transcript	CvH
ENST00000491383.5	KDM3A	ENSG00000115548	0.251975234262289	0.0034589890346442	Transcript	CvH
ENST00000451646.1	RP3-467L1.4	ENSG00000236266	0.550778819033844	0.0038779978757499	Transcript	CvH
ENST00000382966.5	GYG2P1	ENSG00000206159	-0.686348474787739	0.0039925885399202	Transcript	CvH
ENST00000617758.1	TBL1XR1-AS1	ENSG00000231310	-0.431755410023543	0.0042409607285473	Transcript	CvH
ENST00000374455.2	RASGEF1A	ENSG00000198915	-1.33709510909535	0.0043101331629723	Transcript	CvH
ENST00000284856.3	TMSB4Y	ENSG00000154620	-0.528443117224647	0.0043101331629723	Transcript	CvH
ENST00000603360.1	RP13-216E22.5	ENSG00000271199	0.483060061204558	0.0044341788849773	Transcript	CvH
ENST00000619960.4	CMB9-22P13.1	ENSG00000173727	-0.219332394394301	0.0044884497096026	Transcript	CvH
ENST00000529626.1	MED17	ENSG00000042429	0.346014067653753	0.0047382885339706	Transcript	CvH
ENST00000317961.8	KDM5D	ENSG00000012817	-0.79079306555565	0.0048237511542712	Transcript	CvH
ENST00000297967.9	NLGN4Y	ENSG00000165246	-2.51138502178988	0.0054359262971988	Transcript	CvH
ENST00000381154.5	ARSD	ENSG00000006756	-0.226081599970472	0.0066197511628364	Transcript	CvH
ENST00000631979.1	CLUHP10	ENSG00000282511	0.582905370038257	0.006687559987644	Transcript	CvH
ENST00000445814.1	XIST	ENSG00000229807	-1.29505241734055	0.0070919810818485	Transcript	CvH
ENST00000414057.6	SCAMP4	ENSG00000227500	-1.5004790684132	0.0071914140184307	Transcript	CvH
ENST00000567067.1	RP11-575H3.1	ENSG00000261600	-0.683478317983904	0.0071914140184307	Transcript	CvH
ENST00000382872.5	NLGN4Y	ENSG00000165246	0.578433712751306	0.0077836716634303	Transcript	CvH
ENST00000586512.1	NLRP2	ENSG00000022556	-0.599320957752824	0.0080285412801508	Transcript	CvH
ENST00000493675.1	AGGF1P3	ENSG00000241532	0.531250232056996	0.0087398350859256	Transcript	CvH
ENST00000486571.1	RP11-706O15.1	ENSG00000205664	-0.382186650127361	0.0089067012342972	Transcript	CvH
ENST00000467646.1	TYW3	ENSG00000162623	1.04823309136534	0.0093499980147834	Transcript	CvH
ENST00000637382.1	IGHVII-28-2	ENSG00000283557	-0.492378444006347	0.0096768725999372	Transcript	CvH
ENST00000428275.1	ACTG1P10	ENSG00000231340	-0.446058060898229	0.0107486638585729	Transcript	CvH
ENST00000413266.6	RNF10	ENSG00000022840	-0.144228753568723	0.0113487800963972	Transcript	CvH
ENST00000482651.5	HDGF	ENSG00000143321	-1.05535511480642	0.0118454345600207	Transcript	CvH
ENST00000529399.1	DLG2	ENSG00000150672	-0.390433542845989	0.0131933093879434	Transcript	CvH
ENST00000361365.6	EIF1AY	ENSG00000198692	-0.611650541121743	0.0154348162197991	Transcript	CvH
ENST00000431170.5	AASS	ENSG00000008311	1.57196681928197	0.0158753936145215	Transcript	CvH
ENST00000262648.7	ANOS1	ENSG00000011201	0.232036340481072	0.0160632945836075	Transcript	CvH
ENST00000558064.1	DAPK2	ENSG00000035664	-0.327164328430635	0.0164965379652532	Transcript	CvH
ENST00000360160.8	DDX3Y	ENSG00000067048	-1.85363255449178	0.0164965379652532	Transcript	CvH
ENST00000537580.5	UTY	ENSG00000183878	-1.66203059949435	0.018033618758065	Transcript	CvH
ENST00000620285.1	RP11-166B2.1	ENSG00000234719	-0.806061261196457	0.0201178418502131	Transcript	CvH
ENST00000566627.5	LMF1	ENSG00000103227	-0.758964255807082	0.0201178418502131	Transcript	CvH
ENST00000527315.5	NOX5	ENSG00000255346	0.217074483115891	0.0205787743060309	Transcript	CvH
ENST00000340994.4	PKHD1	ENSG00000170927	-0.665032429770202	0.0225631090449205	Transcript	CvH
ENST00000446203.1	CCR12P	ENSG00000238241	-0.551717529680733	0.0254281777529147	Transcript	CvH
ENST00000475672.5	SLC51A	ENSG00000163959	0.408194561298329	0.0256470370016131	Transcript	CvH
ENST00000412242.1	KDM5C-IT1	ENSG00000235262	0.283483679408379	0.0266241323122939	Transcript	CvH
ENST00000241125.3	GJA3	ENSG00000121743	-0.605051946917444	0.0267458924392577	Transcript	CvH
ENST00000251453.7	RPS16	ENSG00000105193	-0.364573160053816	0.0277030629752134	Transcript	CvH
ENST00000362016.6	HTR4	ENSG00000164270	1.02625944863103	0.0280988267421492	Transcript	CvH
ENST00000523252.1	PHYHIP	ENSG00000168490	-1.38058702954838	0.029256778694179	Transcript	CvH
ENST00000371757.6	KCNT1	ENSG00000107147	-1.82311290896214	0.0293511553428486	Transcript	CvH
ENST00000381105.2	RP11-706O15.7	ENSG00000205662	-1.21938774728184	0.0298342741483329	Transcript	CvH
ENST00000511306.5	POTEC	ENSG00000183206	0.216653951277951	0.0347949704235117	Transcript	CvH
ENST00000316807.2	CTD-3064H18.4	ENSG00000180458	-0.328136332234754	0.0349540664869319	Transcript	CvH
ENST00000504094.1	FIP1L1	ENSG00000145216	0.449696875777433	0.035251689738108	Transcript	CvH
ENST00000424561.1	RP11-462B18.1	ENSG00000230867	-0.451608085308831	0.035251689738108	Transcript	CvH
ENST00000554267.1	ZMYND19P1	ENSG00000258917	0.34011104362789	0.035251689738108	Transcript	CvH
ENST00000497100.5	KDM5C	ENSG00000126012	0.265545082289191	0.035251689738108	Transcript	CvH
ENST00000217939.6	MXRA5	ENSG00000101825	-0.352124241716403	0.035251689738108	Transcript	CvH
ENST00000602295.5	ANKRD18A	ENSG00000180071	0.255491632487232	0.0356922406295884	Transcript	CvH
ENST00000413447.1	CYCS	ENSG00000172115	-1.26825919872822	0.0370798811070522	Transcript	CvH
ENST00000422467.1	PRRC2B	ENSG00000130723	-1.50955054578253	0.0373330492766894	Transcript	CvH
ENST00000607307.1	RP4-758J18.13	ENSG00000272455	0.119287298751188	0.0386588588549991	Transcript	CvH
ENST00000437330.1	AC103564.7	ENSG00000229203	-0.441397081752035	0.0393272681789278	Transcript	CvH
ENST00000245934.11	SYMPK	ENSG00000125755	-0.27274286317915	0.0393272681789278	Transcript	CvH
ENST00000336498.7	ARHGAP10	ENSG00000071205	-0.261343663410415	0.0406679211166962	Transcript	CvH
ENST00000305877.12	BCR	ENSG00000186716	-0.253861634161867	0.0410389636591771	Transcript	CvH
ENST00000614721.1	ACSM3	ENSG00000005187	-0.322144195063041	0.0416079409651959	Transcript	CvH
ENST00000476598.1	APOO	ENSG00000184831	1.04068990121322	0.0435769847767685	Transcript	CvH
ENST00000482704.1	GPAT2	ENSG00000186281	0.604071388252393	0.0451937644163402	Transcript	CvH
ENST00000371930.4	ANKRD22	ENSG00000152766	-0.621984837800485	0.0471690935889776	Transcript	CvH
ENST00000586213.1	RP11-116O18.3	ENSG00000267193	0.623785117547181	0.0479357177302462	Transcript	CvH
ENST00000469101.1	DDX3Y	ENSG00000067048	0.486011396490045	0.0485240870066984	Transcript	CvH
ENST00000620700.1	MAFIP	ENSG00000278212	-0.645488611022523	0.0495137172093686	Transcript	CvH
ENST00000439586.1	ZNF736P9Y	ENSG00000239893	-2.63168074800164	8.961530335753709e-36	Transcript	DvH
ENST00000528056.5	PRKY	ENSG00000099725	0.673956967266488	1.40121825403373e-11	Transcript	DvH
ENST00000457658.5	TTTY15	ENSG00000233864	0.984381128967889	4.8627566962815e-09	Transcript	DvH
ENST00000469599.6	KDM5D	ENSG00000012817	0.997490902454949	4.8627566962815e-09	Transcript	DvH
ENST00000516161.1	RNU1-41P	ENSG00000251970	0.759462716561654	3.38602427666647e-07	Transcript	DvH
ENST00000421322.1	XIST	ENSG00000229807	-2.06251585502862	3.38602427666647e-07	Transcript	DvH
ENST00000452584.5	TTTY14	ENSG00000176728	0.821595627089613	4.71710061796681e-07	Transcript	DvH
ENST00000447937.1	TTTY14	ENSG00000176728	0.732057541424607	3.52142603367901e-06	Transcript	DvH
ENST00000336079.7	DDX3Y	ENSG00000067048	1.27189950926466	5.45851769429509e-06	Transcript	DvH
ENST00000445814.1	XIST	ENSG00000229807	1.8073513484594	2.31685001088426e-05	Transcript	DvH
ENST00000433732.1	XIST	ENSG00000229807	-0.583490797462036	2.86284123689956e-05	Transcript	DvH
ENST00000382963.5	GYG2P1	ENSG00000206159	0.845271245882199	4.56447690057315e-05	Transcript	DvH
ENST00000490920.1	RP11-706O15.1	ENSG00000205664	0.460372846967993	5.57669929382079e-05	Transcript	DvH
ENST00000426564.6	USP9Y	ENSG00000114374	1.10712704172957	0.0001249304542335	Transcript	DvH
ENST00000566193.1	RP11-424G14.1	ENSG00000260197	0.751197739219712	0.0001494354065599	Transcript	DvH
ENST00000440408.5	TTTY15	ENSG00000233864	0.543594241757269	0.0007484992372342	Transcript	DvH
ENST00000338981.7	USP9Y	ENSG00000114374	1.04115175579958	0.0007484992372342	Transcript	DvH
ENST00000250784.12	RPS4Y1	ENSG00000129824	1.09214144096469	0.0010534937408653	Transcript	DvH
ENST00000429829.5	XIST	ENSG00000229807	-0.824706944474523	0.0075300090875714	Transcript	DvH
ENST00000472510.5	DDX3Y	ENSG00000067048	0.595122829917971	0.0128082781668825	Transcript	DvH
ENST00000440554.1	DDX3Y	ENSG00000067048	0.633179059793674	0.0142014457368397	Transcript	DvH
ENST00000580888.5	EIF4A1	ENSG00000161960	1.37793319869196	0.0145355051380326	Transcript	DvH
ENST00000253320.8	TXLNGY	ENSG00000131002	0.792187195251409	0.0152451637657356	Transcript	DvH
ENST00000482651.5	HDGF	ENSG00000143321	1.31392673265337	0.016284959608776	Transcript	DvH
ENST00000492117.1	KDM5D	ENSG00000012817	0.684565190166016	0.016284959608776	Transcript	DvH
ENST00000413447.1	CYCS	ENSG00000172115	1.51289474779438	0.016284959608776	Transcript	DvH
ENST00000443793.1	ZFY	ENSG00000067646	1.46720080955923	0.0198815724463136	Transcript	DvH
ENST00000449636.5	BSCL2	ENSG00000168000	1.11933260918604	0.0356615166007055	Transcript	DvH
e1181198	TTTY13	ENSG00000184991	-4.15849331157998	2.76688572160793e-127	Exon	CvD
e1179056	TBL1Y	ENSG00000092377	-4.2476360843818	1.5830912302664702e-117	Exon	CvD
e1179070	TBL1Y	ENSG00000092377	-3.65560282829046	3.51113858944945e-100	Exon	CvD
e1179071	TBL1Y	ENSG00000092377	-3.53560621702679	2.01097003264842e-92	Exon	CvD
e1179068	TBL1Y	ENSG00000092377	-3.69594670564868	9.43574507056666e-91	Exon	CvD
e1179062	TBL1Y	ENSG00000092377	-3.69318253957005	8.021273016526781e-87	Exon	CvD
e1179061	TBL1Y	ENSG00000092377	-3.50704446758683	6.00743205754809e-76	Exon	CvD
e1179059	TBL1Y	ENSG00000092377	-3.28226132875418	4.40615094275858e-74	Exon	CvD
e1179064	TBL1Y	ENSG00000092377	-3.32133255972571	8.99255489343266e-72	Exon	CvD
e1179060	TBL1Y	ENSG00000092377	-3.27446301067328	5.4069072840253e-65	Exon	CvD
e1179110		ENSG00000273906	-3.5720946242489	8.92790986690258e-54	Exon	CvD
e1179535	RBMY3AP	ENSG00000231436	-3.1950940699102	6.7933361901465394e-43	Exon	CvD
e1178918	PCDH11Y	ENSG00000099715	2.43224288107143	1.29864494607455e-35	Exon	CvD
e1179183	ZNF736P9Y	ENSG00000239893	-3.1180835079246	4.62871197412301e-27	Exon	CvD
e1178913	PCDH11Y	ENSG00000099715	2.91685173536515	9.062053889473889e-26	Exon	CvD
e1178903	PCDH11Y	ENSG00000099715	2.38894266883825	1.9133633164561e-23	Exon	CvD
e1178901	PCDH11Y	ENSG00000099715	2.97279883502525	1.56433582955338e-20	Exon	CvD
e1178894	PCDH11Y	ENSG00000099715	2.96095420309599	3.3132954585137604e-20	Exon	CvD
e1178896	PCDH11Y	ENSG00000099715	1.97730907616658	2.86163291709545e-18	Exon	CvD
e1178904	PCDH11Y	ENSG00000099715	2.01617775447253	7.73820656918919e-17	Exon	CvD
e1178917	PCDH11Y	ENSG00000099715	2.18865198351931	8.61903629466808e-17	Exon	CvD
e1180576	USP9YP14	ENSG00000227494	1.60113571967866	2.4599339891826302e-15	Exon	CvD
e1178890	PCDH11Y	ENSG00000099715	2.18966743666186	6.079825538474031e-15	Exon	CvD
e1178891	PCDH11Y	ENSG00000099715	1.99403919692016	3.45485615279559e-13	Exon	CvD
e1178916	PCDH11Y	ENSG00000099715	2.17399080353535	4.669628248676e-13	Exon	CvD
e440099	IGFBP3	ENSG00000146674	1.1420627397731	1.9099145225982198e-12	Exon	CvD
e440112	IGFBP3	ENSG00000146674	1.13087112165075	8.40851586918637e-12	Exon	CvD
e440086	IGFBP3	ENSG00000146674	1.12797824132903	1.7233862280506198e-11	Exon	CvD
e440118	IGFBP3	ENSG00000146674	1.09123523330541	6.51673078536576e-11	Exon	CvD
e1180732	RNU6-255P	ENSG00000252766	1.35781912104801	1.44359715954472e-10	Exon	CvD
e1178910	PCDH11Y	ENSG00000099715	2.10805685036895	2.43301748785296e-10	Exon	CvD
e440098	IGFBP3	ENSG00000146674	0.903499428932979	4.90740638401266e-10	Exon	CvD
e1143912	PNPLA4	ENSG00000006757	0.325355767188402	5.43313267545106e-10	Exon	CvD
e1143906	PNPLA4	ENSG00000006757	0.323289683801495	5.79243619521146e-10	Exon	CvD
e440106	IGFBP3	ENSG00000146674	1.04684815097881	1.11710760968722e-09	Exon	CvD
e440093	IGFBP3	ENSG00000146674	0.87493415169048	1.99776210322234e-09	Exon	CvD
e440087	IGFBP3	ENSG00000146674	0.874838820185453	1.99776210322234e-09	Exon	CvD
e440110	IGFBP3	ENSG00000146674	1.02618165166308	2.1829049918909904e-09	Exon	CvD
e440126	IGFBP3	ENSG00000146674	1.02158580212018	2.29503956795675e-09	Exon	CvD
e440084	IGFBP3	ENSG00000146674	1.02492888347672	2.29503956795675e-09	Exon	CvD
e440085	IGFBP3	ENSG00000146674	1.04835458865777	6.1988720924482905e-09	Exon	CvD
e1178893	PCDH11Y	ENSG00000099715	2.17406718877925	6.24710021934936e-09	Exon	CvD
e440121	IGFBP3	ENSG00000146674	1.0269329007971	2.82512134182231e-08	Exon	CvD
e1180333	NLGN4Y	ENSG00000165246	-1.0608881089417	2.03393684908993e-07	Exon	CvD
e558337	ASS1	ENSG00000130707	0.498653132699252	2.55161051371135e-07	Exon	CvD
e558395	ASS1	ENSG00000130707	0.498159450136449	2.55161051371135e-07	Exon	CvD
e558400	ASS1	ENSG00000130707	0.51217856148912	6.97500938920877e-07	Exon	CvD
e440100	IGFBP3	ENSG00000146674	1.05264275412559	7.97660658741639e-07	Exon	CvD
e1143759		ENSG00000205664	0.40767967544827	2.18292434304955e-06	Exon	CvD
e558342	ASS1	ENSG00000130707	0.455487651114282	5.04177068593506e-06	Exon	CvD
e558374	ASS1	ENSG00000130707	0.455290341244698	5.04177068593506e-06	Exon	CvD
e1178895	PCDH11Y	ENSG00000099715	1.48562786821928	5.04177068593506e-06	Exon	CvD
e1178902	PCDH11Y	ENSG00000099715	1.469220878238	5.24308196571242e-06	Exon	CvD
e558417	ASS1	ENSG00000130707	0.453732571545817	5.85841908010203e-06	Exon	CvD
e1178889	PCDH11Y	ENSG00000099715	1.47511573154428	6.12565037999983e-06	Exon	CvD
e440124	IGFBP3	ENSG00000146674	0.970809503495565	6.14227174013852e-06	Exon	CvD
e1143901	PNPLA4	ENSG00000006757	0.322719883826717	6.18570497717982e-06	Exon	CvD
e440105	IGFBP3	ENSG00000146674	1.01458002963438	6.4782809721617e-06	Exon	CvD
e1178905	PCDH11Y	ENSG00000099715	1.43325343581674	1.24810796178046e-05	Exon	CvD
e1180731	CD24P4	ENSG00000185275	1.30646867741536	1.93651483303428e-05	Exon	CvD
e558339	ASS1	ENSG00000130707	0.42969745414603	1.93651483303428e-05	Exon	CvD
e1179120	PRKY	ENSG00000099725	1.25984342305477	2.00548603437806e-05	Exon	CvD
e373614	NRN1	ENSG00000124785	0.4986435680575	2.00548603437806e-05	Exon	CvD
e373610	NRN1	ENSG00000124785	0.498615630613957	2.00548603437806e-05	Exon	CvD
e658823	DLG2	ENSG00000150672	-0.453088370564328	2.09521138852944e-05	Exon	CvD
e558411	ASS1	ENSG00000130707	0.437421582689082	2.71656190077467e-05	Exon	CvD
e558338	ASS1	ENSG00000130707	0.455185878121869	2.92824481806676e-05	Exon	CvD
e558407	ASS1	ENSG00000130707	0.42730406583582	3.47062287789292e-05	Exon	CvD
e32142	CCDC24	ENSG00000159214	0.363035109929828	3.99786432156961e-05	Exon	CvD
e558330	ASS1	ENSG00000130707	0.441735396228193	4.4289803811616e-05	Exon	CvD
e558396	ASS1	ENSG00000130707	0.44363821607251	5.24437454131328e-05	Exon	CvD
e1180999		ENSG00000277438	0.904474524812952	5.81217122598209e-05	Exon	CvD
e558331	ASS1	ENSG00000130707	0.414885384464895	5.81217122598209e-05	Exon	CvD
e558333	ASS1	ENSG00000130707	0.441722003983086	6.39370447735968e-05	Exon	CvD
e1143905	PNPLA4	ENSG00000006757	0.287258731450113	7.59633479704334e-05	Exon	CvD
e558340	ASS1	ENSG00000130707	0.429539846967445	7.90746149751058e-05	Exon	CvD
e1160418	XIST	ENSG00000229807	-1.11315704010151	8.36610659248099e-05	Exon	CvD
e668256	SIK3	ENSG00000160584	-0.24405927628969	8.36610659248099e-05	Exon	CvD
e668260	SIK3	ENSG00000160584	-0.249675312301722	8.37867849820908e-05	Exon	CvD
e1179852	USP9Y	ENSG00000114374	0.878659921065533	9.00747693503295e-05	Exon	CvD
e1143757		ENSG00000205664	0.566177792444401	9.54465165745529e-05	Exon	CvD
e558399	ASS1	ENSG00000130707	0.41030457594346	9.73428168178652e-05	Exon	CvD
e120864	STRN	ENSG00000115808	-0.28623074143397	9.73852269577972e-05	Exon	CvD
e798070	RPS6KA5	ENSG00000100784	-0.293760402223211	0.000107329439673	Exon	CvD
e558408	ASS1	ENSG00000130707	0.407765232094285	0.0001116130814783	Exon	CvD
e1179789	USP9Y	ENSG00000114374	0.957692525698343	0.0001162601372692	Exon	CvD
e500898	CYP7B1	ENSG00000172817	-0.317807395375179	0.0001162601372692	Exon	CvD
e235169	AGGF1P3	ENSG00000241532	0.614518682050592	0.0001219654743116	Exon	CvD
e798022	RPS6KA5	ENSG00000100784	-0.296449398962781	0.0001219654743116	Exon	CvD
e558336	ASS1	ENSG00000130707	0.406059738057632	0.0001219654743116	Exon	CvD
e558402	ASS1	ENSG00000130707	0.419088116468806	0.0001597194597921	Exon	CvD
e373608	NRN1	ENSG00000124785	0.576861441305822	0.0001694039218237	Exon	CvD
e1143925	PNPLA4	ENSG00000006757	0.290750566881874	0.0001751837012087	Exon	CvD
e1160408	XIST	ENSG00000229807	-0.928656145521951	0.0002269825861353	Exon	CvD
e558334	ASS1	ENSG00000130707	0.428161625817596	0.0002375425797671	Exon	CvD
e558383	ASS1	ENSG00000130707	0.428164875435627	0.0002375944942682	Exon	CvD
e369719	COL23A1	ENSG00000050767	0.854909841684844	0.000239295874923	Exon	CvD
e558329	ASS1	ENSG00000130707	0.427661259801617	0.0002442572408425	Exon	CvD
e558389	ASS1	ENSG00000130707	0.424383529422793	0.0002453372292083	Exon	CvD
e668258	SIK3	ENSG00000160584	-0.230785385238984	0.0002548662022883	Exon	CvD
e1143902	PNPLA4	ENSG00000006757	0.322078766099884	0.0002657776036543	Exon	CvD
e373609	NRN1	ENSG00000124785	0.509561587585566	0.0002692260355803	Exon	CvD
e1178908	PCDH11Y	ENSG00000099715	1.81860798014342	0.0003204460588194	Exon	CvD
e1143879	STS	ENSG00000101846	0.318868436120048	0.0003329394833998	Exon	CvD
e120861	STRN	ENSG00000115808	-0.261374020448563	0.0003579471299329	Exon	CvD
e798043	RPS6KA5	ENSG00000100784	-0.266421462500096	0.0003970783565462	Exon	CvD
e668259	SIK3	ENSG00000160584	-0.236814813757195	0.0004318355369062	Exon	CvD
e32166	CCDC24	ENSG00000159214	0.303000207840648	0.0004387404549947	Exon	CvD
e373621	NRN1	ENSG00000124785	0.477375020913849	0.0004427529719917	Exon	CvD
e798082	RPS6KA5	ENSG00000100784	-0.311161415817542	0.0004464711833095	Exon	CvD
e32154	CCDC24	ENSG00000159214	0.302583953909525	0.0004665441804449	Exon	CvD
e120891	STRN	ENSG00000115808	-0.257155156052191	0.0004726377213427	Exon	CvD
e798025	RPS6KA5	ENSG00000100784	-0.309685029398527	0.0004890575641612	Exon	CvD
e668380	SIK3	ENSG00000160584	-0.22280199799376	0.0005108274647901	Exon	CvD
e32145	CCDC24	ENSG00000159214	0.30096860132233	0.0005211061121154	Exon	CvD
e32165	CCDC24	ENSG00000159214	0.404315034701541	0.0005252846171617	Exon	CvD
e45795	USP33	ENSG00000077254	0.235268643125579	0.0005312877875057	Exon	CvD
e668253	SIK3	ENSG00000160584	-0.224910471506889	0.0005330807032027	Exon	CvD
e1178892	PCDH11Y	ENSG00000099715	1.88787014431456	0.0005611964233497	Exon	CvD
e369771	COL23A1	ENSG00000050767	0.549988355207022	0.0006367722530036	Exon	CvD
e369746	COL23A1	ENSG00000050767	0.548825931930016	0.0006607422100477	Exon	CvD
e1178909	PCDH11Y	ENSG00000099715	1.83912128860288	0.0006962722526043	Exon	CvD
e1178911	PCDH11Y	ENSG00000099715	1.83909300672538	0.0006962722526043	Exon	CvD
e120859	STRN	ENSG00000115808	-0.251313590463994	0.0007104622602564	Exon	CvD
e798018	RPS6KA5	ENSG00000100784	-0.295615203053056	0.0007104622602564	Exon	CvD
e120860	STRN	ENSG00000115808	-0.242395048334199	0.0007717535949913	Exon	CvD
e331209	PDE4D	ENSG00000113448	0.413763913161793	0.000790295017814	Exon	CvD
e806519	AHNAK2	ENSG00000185567	0.450493639766565	0.000796710753726	Exon	CvD
e1143754		ENSG00000205664	0.352989741946905	0.0008101866260487	Exon	CvD
e806529	AHNAK2	ENSG00000185567	0.450122873527925	0.0008213413313087	Exon	CvD
e798020	RPS6KA5	ENSG00000100784	-0.291325375814477	0.0009743732869346	Exon	CvD
e45887	USP33	ENSG00000077254	0.225651925647654	0.0010227585221363	Exon	CvD
e1136700	ACO2	ENSG00000100412	-0.157838257013688	0.0010417622639521	Exon	CvD
e759174	TBC1D4	ENSG00000136111	0.328193213402249	0.0010626064174052	Exon	CvD
e658818	DLG2	ENSG00000150672	-0.413693759815702	0.0011015836509371	Exon	CvD
e120855	STRN	ENSG00000115808	-0.263893158750711	0.0011015836509371	Exon	CvD
e321242	LINC01018	ENSG00000250056	0.388103714660562	0.001152716282189	Exon	CvD
e1180785	TXLNGY	ENSG00000131002	0.870595751909758	0.0011687390009456	Exon	CvD
e1143736		ENSG00000205664	0.345981900412723	0.001179449924819	Exon	CvD
e490331	PPP2R2A	ENSG00000221914	-0.197902663131394	0.00130367917293	Exon	CvD
e1077560	SRXN1	ENSG00000271303	0.238091254520647	0.001316154964708	Exon	CvD
e1077563		ENSG00000270299	0.238082957417564	0.001316154964708	Exon	CvD
e863809	CORO7	ENSG00000262246	-0.347790343202119	0.0013253783132797	Exon	CvD
e668311	SIK3	ENSG00000160584	-0.219845345705715	0.0013253783132797	Exon	CvD
e798023	RPS6KA5	ENSG00000100784	-0.264266463202226	0.0014083612878159	Exon	CvD
e1054762	CD177	ENSG00000204936	0.91728154935897	0.0014458054207311	Exon	CvD
e36152	BEND5	ENSG00000162373	0.254822950338548	0.0014710293828401	Exon	CvD
e1143903	PNPLA4	ENSG00000006757	0.271873374739342	0.001513522114678	Exon	CvD
e377601	HIST1H1A	ENSG00000124610	0.469807527179416	0.0015218460324364	Exon	CvD
e1180354	NLGN4Y	ENSG00000165246	0.744752724992701	0.0015253920679744	Exon	CvD
e558341	ASS1	ENSG00000130707	0.411675678475484	0.0015420638007352	Exon	CvD
e798017	RPS6KA5	ENSG00000100784	-0.290879855395664	0.0015562481448008	Exon	CvD
e558375	ASS1	ENSG00000130707	0.472346987076012	0.0016098897395394	Exon	CvD
e1125574	TPST2	ENSG00000128294	0.234158877686531	0.0016205950803358	Exon	CvD
e679789	LINC00940	ENSG00000235049	-0.629425483984314	0.0016645348661474	Exon	CvD
e321247	LINC01018	ENSG00000250056	0.392120635864611	0.0016645348661474	Exon	CvD
e1179851	USP9Y	ENSG00000114374	0.742691312926309	0.0016851673796773	Exon	CvD
e558382	ASS1	ENSG00000130707	0.398830800131014	0.0017158125998861	Exon	CvD
e629746	ATG13	ENSG00000175224	-0.181623998614549	0.0017393966143491	Exon	CvD
e558388	ASS1	ENSG00000130707	0.397709045787331	0.0018074225007774	Exon	CvD
e558335	ASS1	ENSG00000130707	0.397312353970865	0.0018461185793076	Exon	CvD
e558332	ASS1	ENSG00000130707	0.398140606107074	0.0018461185793076	Exon	CvD
e120865	STRN	ENSG00000115808	-0.243769704664784	0.0018681079089869	Exon	CvD
e1037645	ZNF253	ENSG00000256771	-0.171764532513131	0.0019348906633153	Exon	CvD
e629705	ATG13	ENSG00000175224	-0.194190944172586	0.0019367163616907	Exon	CvD
e629630	ATG13	ENSG00000175224	-0.177375268470624	0.0019367163616907	Exon	CvD
e221693	KLHDC8B	ENSG00000185909	0.305257551570363	0.0020375932630545	Exon	CvD
e645925	SF3B2	ENSG00000087365	-0.156544088056858	0.0020375932630545	Exon	CvD
e1160433	XIST	ENSG00000229807	-0.408411018061516	0.0020937301057517	Exon	CvD
e120887	STRN	ENSG00000115808	-0.265935129810254	0.002126831575233	Exon	CvD
e806522	AHNAK2	ENSG00000185567	0.432782804502735	0.0022117400036557	Exon	CvD
e221681	KLHDC8B	ENSG00000185909	0.303196079395923	0.0022936394793282	Exon	CvD
e668257	SIK3	ENSG00000160584	-0.228624509041941	0.0023201502322748	Exon	CvD
e259679	ZBBX	ENSG00000169064	0.50262602801197	0.0025219617002759	Exon	CvD
e668252	SIK3	ENSG00000160584	-0.203968242845209	0.0025327237445828	Exon	CvD
e912401	PRPF8	ENSG00000174231	-0.14417953759384	0.0025327237445828	Exon	CvD
e1179790	USP9Y	ENSG00000114374	0.753588177954599	0.0026043902163848	Exon	CvD
e298958	GPRIN3	ENSG00000185477	-0.337245417365509	0.0028467003892659	Exon	CvD
e120866	STRN	ENSG00000115808	-0.246994095819586	0.0028467003892659	Exon	CvD
e658827	DLG2	ENSG00000150672	-0.403852958134773	0.0028467003892659	Exon	CvD
e764511	ATP11A	ENSG00000068650	-0.367393887230083	0.0028584415026687	Exon	CvD
e668247	SIK3	ENSG00000160584	-0.209204956632356	0.002948856396721	Exon	CvD
e764605	ATP11A	ENSG00000068650	-0.288851794035553	0.002948856396721	Exon	CvD
e488387	PIWIL2	ENSG00000197181	-0.715234149558482	0.0029827247168022	Exon	CvD
e628140	CD82	ENSG00000085117	-0.366786187042015	0.0030184108245395	Exon	CvD
e488320	PIWIL2	ENSG00000197181	-0.709378602873262	0.0030184108245395	Exon	CvD
e36143	BEND5	ENSG00000162373	0.247941927878114	0.0031165736128245	Exon	CvD
e1180335	NLGN4Y	ENSG00000165246	0.841137033401843	0.003133314681632	Exon	CvD
e1179798	USP9Y	ENSG00000114374	0.773637525734385	0.0032435826801332	Exon	CvD
e1079431	HSPA12B	ENSG00000132622	0.337687961384109	0.0032435826801332	Exon	CvD
e36156	BEND5	ENSG00000162373	0.247848465841626	0.0033159709243363	Exon	CvD
e1179793	USP9Y	ENSG00000114374	0.720735486491537	0.0033229786901604	Exon	CvD
e288871	GSX2	ENSG00000180613	-0.674156612834692	0.0033502723516036	Exon	CvD
e1179749	TTTY15	ENSG00000233864	0.868067752723773	0.0033651057783342	Exon	CvD
e1077736	SDCBP2	ENSG00000125775	0.485905689300069	0.0033749497325539	Exon	CvD
e335780	ARHGEF28	ENSG00000214944	0.512430204249501	0.0034221559306187	Exon	CvD
e120862	STRN	ENSG00000115808	-0.276457597651521	0.0034221559306187	Exon	CvD
e629621	ATG13	ENSG00000175224	-0.188745151135803	0.0034221559306187	Exon	CvD
e490380	PPP2R2A	ENSG00000221914	-0.179090266994472	0.0034344004616912	Exon	CvD
e628190	CD82	ENSG00000085117	-0.361056288706279	0.003548359568732	Exon	CvD
e36144	BEND5	ENSG00000162373	0.30083214715648	0.003548359568732	Exon	CvD
e1037639	ZNF253	ENSG00000256771	-0.188448040708517	0.0036410249422658	Exon	CvD
e1045727	ZNF571-AS1	ENSG00000267470	-0.29836899478094	0.0037566305027853	Exon	CvD
e175958	E2F3P2	ENSG00000203435	0.489561197523083	0.0037566305027853	Exon	CvD
e582238	ANK3	ENSG00000151150	-0.196983327298201	0.0039725112014426	Exon	CvD
e1039852	TDRD12	ENSG00000173809	-0.633684370525466	0.0039725112014426	Exon	CvD
e202222	OGG1	ENSG00000114026	-0.2154668051954	0.0040247684153863	Exon	CvD
e175552	MYO1B	ENSG00000128641	0.337838508772175	0.0040734929537591	Exon	CvD
e1145845	SYAP1	ENSG00000169895	0.155435103896489	0.0040734929537591	Exon	CvD
e923952	GAS7	ENSG00000007237	-0.226824211354917	0.0040734929537591	Exon	CvD
e1136746	ACO2	ENSG00000100412	-0.145542432627449	0.0040843912506244	Exon	CvD
e668248	SIK3	ENSG00000160584	-0.182700070493534	0.0041577880563358	Exon	CvD
e1136703	ACO2	ENSG00000100412	-0.145362108968871	0.0041634852124165	Exon	CvD
e367482	TSPAN17	ENSG00000048140	0.23133763405185	0.0041735930059265	Exon	CvD
e367499	TSPAN17	ENSG00000048140	0.231294038319023	0.0041744500534176	Exon	CvD
e367470	TSPAN17	ENSG00000048140	0.231185343941403	0.0042030451120252	Exon	CvD
e1136721	ACO2	ENSG00000100412	-0.144512211798272	0.0042508859700121	Exon	CvD
e175418	MYO1B	ENSG00000128641	0.327656235621173	0.0042508859700121	Exon	CvD
e798026	RPS6KA5	ENSG00000100784	-0.253480084781214	0.0042508859700121	Exon	CvD
e1179743	TTTY15	ENSG00000233864	0.698723164455708	0.0043282573957886	Exon	CvD
e259613	ZBBX	ENSG00000169064	0.48921783435386	0.0043282573957886	Exon	CvD
e259709	ZBBX	ENSG00000169064	0.497885320146057	0.0043282573957886	Exon	CvD
e335958	ARHGEF28	ENSG00000214944	0.482165091003073	0.0043718598943283	Exon	CvD
e202229	OGG1	ENSG00000114026	-0.213654657181981	0.0044623057277747	Exon	CvD
e120886	STRN	ENSG00000115808	-0.231189251496718	0.0048182962306109	Exon	CvD
e802234	EML1	ENSG00000066629	-0.235089416162755	0.0048696501461992	Exon	CvD
e120856	STRN	ENSG00000115808	-0.275641654496732	0.0049667622964937	Exon	CvD
e202245	OGG1	ENSG00000114026	-0.212490865302752	0.0049667622964937	Exon	CvD
e1143880	STS	ENSG00000101846	0.274582431022813	0.0050388932655156	Exon	CvD
e558328	ASS1	ENSG00000130707	0.454845515570125	0.0050839640239122	Exon	CvD
e213947	MYRIP	ENSG00000170011	0.294319339384569	0.0050969258412344	Exon	CvD
e213931	MYRIP	ENSG00000170011	0.294299729642332	0.0050969258412344	Exon	CvD
e802191	EML1	ENSG00000066629	-0.219086831348111	0.0050969258412344	Exon	CvD
e1179792	USP9Y	ENSG00000114374	0.700098964756284	0.0050969258412344	Exon	CvD
e924088	GAS7	ENSG00000007237	-0.231727130701343	0.0051251685607295	Exon	CvD
e1136742	ACO2	ENSG00000100412	-0.14155122178402	0.0051251685607295	Exon	CvD
e335745	ARHGEF28	ENSG00000214944	0.478245219726695	0.005146896135624	Exon	CvD
e645843	SF3B2	ENSG00000087365	-0.128453907178523	0.005146896135624	Exon	CvD
e120868	STRN	ENSG00000115808	-0.228522293394006	0.005146896135624	Exon	CvD
e558359	ASS1	ENSG00000130707	0.453965126728653	0.005146896135624	Exon	CvD
e582239	ANK3	ENSG00000151150	-0.177678451151364	0.005146896135624	Exon	CvD
e1043802	APLP1	ENSG00000105290	-0.277682174932864	0.0051622258163228	Exon	CvD
e259675	ZBBX	ENSG00000169064	0.483505230211986	0.0052039320755546	Exon	CvD
e802126	EML1	ENSG00000066629	-0.23288513488441	0.0052039320755546	Exon	CvD
e802214	EML1	ENSG00000066629	-0.214077260486522	0.0052039320755546	Exon	CvD
e194605	AGAP1	ENSG00000157985	-0.205051653188127	0.0052254286831012	Exon	CvD
e607371	CFAP46	ENSG00000171811	0.721678482102912	0.005266658348969	Exon	CvD
e558343	ASS1	ENSG00000130707	0.453640334015166	0.0053016735429557	Exon	CvD
e466549	CTTNBP2	ENSG00000077063	-0.249644248575211	0.0053016735429557	Exon	CvD
e689632	H2AFJ	ENSG00000246705	-0.321914234972939	0.0055329520115136	Exon	CvD
e1039845	TDRD12	ENSG00000173809	-0.624110922836377	0.0055329520115136	Exon	CvD
e764513	ATP11A	ENSG00000068650	-0.320229227070048	0.005534796756867	Exon	CvD
e1136737	ACO2	ENSG00000100412	-0.148895737758488	0.005534796756867	Exon	CvD
e806069	INF2	ENSG00000203485	-0.303270693132302	0.005534796756867	Exon	CvD
e554046	SH2D3C	ENSG00000095370	0.337842434214143	0.0055486533695635	Exon	CvD
e373616	NRN1	ENSG00000124785	0.535676498531383	0.0056485311256386	Exon	CvD
e717873	SRGAP1	ENSG00000196935	-0.256524475477798	0.00568128664891	Exon	CvD
e1143878	STS	ENSG00000101846	0.304592232426453	0.0057733580673072	Exon	CvD
e490382	PPP2R2A	ENSG00000221914	-0.208747509151098	0.0057910487435591	Exon	CvD
e1066714	NAPSB	ENSG00000131401	-0.619691015331194	0.0058303954392936	Exon	CvD
e194725	AGAP1	ENSG00000157985	-0.193659461625864	0.0058544993530698	Exon	CvD
e798024	RPS6KA5	ENSG00000100784	-0.25480242775656	0.0060359691143729	Exon	CvD
e775267		ENSG00000257986	0.606979646747439	0.0061388497975373	Exon	CvD
e365127	FAM196B	ENSG00000204767	-0.400795278284576	0.0061544236129457	Exon	CvD
e1141322	MAPK12	ENSG00000188130	0.248224505596956	0.006176853980224	Exon	CvD
e1141314	MAPK12	ENSG00000188130	0.248102680077448	0.006186573467994	Exon	CvD
e394673	NFKBIE	ENSG00000146232	0.234791362784615	0.0062034446971598	Exon	CvD
e764606	ATP11A	ENSG00000068650	-0.306196713773478	0.0062034446971598	Exon	CvD
e806518	AHNAK2	ENSG00000185567	0.575675946813112	0.0062034446971598	Exon	CvD
e206886	RFTN1	ENSG00000131378	0.406911125715818	0.0062957470566775	Exon	CvD
e1043868	APLP1	ENSG00000105290	-0.281934737581448	0.0063253237807572	Exon	CvD
e206876	RFTN1	ENSG00000131378	0.406350373071582	0.0063785887619309	Exon	CvD
e352012	SPOCK1	ENSG00000152377	-0.298699615834403	0.0063785887619309	Exon	CvD
e194713	AGAP1	ENSG00000157985	-0.203418149159379	0.0063882188534348	Exon	CvD
e798076	RPS6KA5	ENSG00000100784	-0.269708717667525	0.0063882188534348	Exon	CvD
e487025	LPL	ENSG00000175445	-0.605384336944704	0.0063882188534348	Exon	CvD
e238947	IFT57	ENSG00000114446	0.217511899427533	0.0063882188534348	Exon	CvD
e1161707	ZNF711	ENSG00000147180	0.246599802041652	0.0063882188534348	Exon	CvD
e238973	IFT57	ENSG00000114446	0.217429901092341	0.0063882188534348	Exon	CvD
e798014	RPS6KA5	ENSG00000100784	-0.260839196168165	0.0063882188534348	Exon	CvD
e920336	POLR2A	ENSG00000181222	-0.201700666651504	0.0064904958327537	Exon	CvD
e194603	AGAP1	ENSG00000157985	-0.198910197905041	0.0065049176828765	Exon	CvD
e1179797	USP9Y	ENSG00000114374	0.684874515374249	0.0065049176828765	Exon	CvD
e802217	EML1	ENSG00000066629	-0.228944196547729	0.0065049176828765	Exon	CvD
e920307	POLR2A	ENSG00000181222	-0.210206704675891	0.0065049176828765	Exon	CvD
e883243	FUS	ENSG00000089280	-0.163072901197365	0.0065049176828765	Exon	CvD
e1141326	MAPK12	ENSG00000188130	0.246661440418601	0.0065049176828765	Exon	CvD
e120863	STRN	ENSG00000115808	-0.255131242281003	0.0065866748636038	Exon	CvD
e920338	POLR2A	ENSG00000181222	-0.227590959996275	0.0067782770159688	Exon	CvD
e298957	GPRIN3	ENSG00000185477	-0.333140387130063	0.0068673975713601	Exon	CvD
e238959	IFT57	ENSG00000114446	0.227572750081982	0.0069405249882863	Exon	CvD
e238966	IFT57	ENSG00000114446	0.228346776718136	0.0070374220012757	Exon	CvD
e806145	INF2	ENSG00000203485	-0.296611817316104	0.0070437961496822	Exon	CvD
e87408	IVNS1ABP	ENSG00000116679	-0.253594715303827	0.0071257280610964	Exon	CvD
e490376	PPP2R2A	ENSG00000221914	-0.196002545668305	0.0071257280610964	Exon	CvD
e32206	CCDC24	ENSG00000159214	0.360792357428656	0.0071257280610964	Exon	CvD
e214016	MYRIP	ENSG00000170011	0.28460377003575	0.0071257280610964	Exon	CvD
e490371	PPP2R2A	ENSG00000221914	-0.198401146688949	0.0071257280610964	Exon	CvD
e194729	AGAP1	ENSG00000157985	-0.190584932619854	0.0071257280610964	Exon	CvD
e175417	MYO1B	ENSG00000128641	0.294907611288731	0.0071257280610964	Exon	CvD
e1143766		ENSG00000234449	0.350520187026096	0.0071257280610964	Exon	CvD
e711727		ENSG00000257411	-0.569902288635063	0.0071257280610964	Exon	CvD
e1179786	USP9Y	ENSG00000114374	0.715502427928516	0.0071257280610964	Exon	CvD
e500897	CYP7B1	ENSG00000172817	-0.253825746204551	0.0071257280610964	Exon	CvD
e802165	EML1	ENSG00000066629	-0.231090490216488	0.0071257280610964	Exon	CvD
e790612	RGS6	ENSG00000182732	0.435384041429425	0.007243332808787	Exon	CvD
e628119	CD82	ENSG00000085117	-0.329265017001042	0.0072656561828065	Exon	CvD
e798015	RPS6KA5	ENSG00000100784	-0.266554348820756	0.0072656561828065	Exon	CvD
e87455	IVNS1ABP	ENSG00000116679	-0.253237339858002	0.0073350999590042	Exon	CvD
e609950	EPS8L2	ENSG00000177106	0.352792034823957	0.0074064695656608	Exon	CvD
e609789	EPS8L2	ENSG00000177106	0.352642072701634	0.0074205737922388	Exon	CvD
e1160423	XIST	ENSG00000229807	-0.815322703116024	0.0074205737922388	Exon	CvD
e87459	IVNS1ABP	ENSG00000116679	-0.25274832515846	0.0074384439576866	Exon	CvD
e490278	PPP2R2A	ENSG00000221914	-0.202640822678197	0.0074384439576866	Exon	CvD
e609846	EPS8L2	ENSG00000177106	0.352334510240751	0.0074384439576866	Exon	CvD
e609985	EPS8L2	ENSG00000177106	0.352237463879451	0.0074384439576866	Exon	CvD
e1122031	PPM1F	ENSG00000100034	0.171359822899701	0.0074384439576866	Exon	CvD
e802230	EML1	ENSG00000066629	-0.235379012633973	0.0074384439576866	Exon	CvD
e120867	STRN	ENSG00000115808	-0.236570782262119	0.0074384439576866	Exon	CvD
e238972	IFT57	ENSG00000114446	0.225510543773321	0.0074384439576866	Exon	CvD
e609767	EPS8L2	ENSG00000177106	0.35209376064856	0.0074384439576866	Exon	CvD
e609810	EPS8L2	ENSG00000177106	0.35209376064856	0.0074384439576866	Exon	CvD
e1122037	PPM1F	ENSG00000100034	0.171312365996094	0.0074384439576866	Exon	CvD
e112357		ENSG00000228496	0.656305840714633	0.0074440139075096	Exon	CvD
e1145837	SYAP1	ENSG00000169895	0.21184806040675	0.0074917161817433	Exon	CvD
e280848	CPEB2	ENSG00000137449	-0.203981060228351	0.0074919494590685	Exon	CvD
e1037643	ZNF253	ENSG00000256771	-0.159658047393673	0.0075117062019983	Exon	CvD
e971271	KIF19	ENSG00000196169	-0.564833498454548	0.0077460170108042	Exon	CvD
e629830	ATG13	ENSG00000175224	-0.135837893654098	0.0077460170108042	Exon	CvD
e1134753	GTPBP1	ENSG00000100226	-0.232042169141341	0.0077948901440894	Exon	CvD
e1147515	ACOT9	ENSG00000123130	0.188536159305895	0.0078167744920764	Exon	CvD
e1143900	PNPLA4	ENSG00000006757	0.369733851638451	0.0078665884093365	Exon	CvD
e668336	SIK3	ENSG00000160584	-0.244234775348376	0.0079738445518378	Exon	CvD
e912320	PRPF8	ENSG00000174231	-0.148668164608737	0.0079862903353137	Exon	CvD
e1178793	RPS4Y1	ENSG00000129824	-0.892500649355077	0.0080733660752019	Exon	CvD
e971275	KIF19	ENSG00000196169	-0.587849955666396	0.0080733660752019	Exon	CvD
e175574	MYO1B	ENSG00000128641	0.338719398178058	0.0080733660752019	Exon	CvD
e1133241	LGALS1	ENSG00000100097	0.307723636226562	0.0081705153639897	Exon	CvD
e1179794	USP9Y	ENSG00000114374	0.687574229862109	0.0081705153639897	Exon	CvD
e235055	CNTN3	ENSG00000113805	0.396801088094405	0.0081705153639897	Exon	CvD
e1133245	LGALS1	ENSG00000100097	0.307677204668638	0.0082089182512132	Exon	CvD
e259602	ZBBX	ENSG00000169064	0.474491350702595	0.0082219446778759	Exon	CvD
e238946	IFT57	ENSG00000114446	0.223866449479302	0.0082258606397512	Exon	CvD
e806144	INF2	ENSG00000203485	-0.289226242694139	0.0082648282163943	Exon	CvD
e1133247	LGALS1	ENSG00000100097	0.307373500619833	0.0082927904973454	Exon	CvD
e484714	DLC1	ENSG00000164741	-0.206931313376246	0.0082927904973454	Exon	CvD
e920339	POLR2A	ENSG00000181222	-0.210361231503025	0.0083512010492673	Exon	CvD
e689633	H2AFJ	ENSG00000246705	-0.318063884235414	0.0083512010492673	Exon	CvD
e217231	TMIE	ENSG00000181585	0.391716945448589	0.0083858039769508	Exon	CvD
e490305	PPP2R2A	ENSG00000221914	-0.535174312563446	0.0083858039769508	Exon	CvD
e1133251	LGALS1	ENSG00000100097	0.30701664820433	0.0084127495869431	Exon	CvD
e806125	INF2	ENSG00000203485	-0.295629716984932	0.0084127495869431	Exon	CvD
e840318	FAM219B	ENSG00000178761	0.10630135115726	0.0084199082370688	Exon	CvD
e840313	FAM219B	ENSG00000178761	0.106292397488585	0.0084199082370688	Exon	CvD
e554673	FAM102A	ENSG00000167106	-0.248486886451446	0.0084199082370688	Exon	CvD
e484716	DLC1	ENSG00000164741	-0.213956530183672	0.0084751608916667	Exon	CvD
e840290	FAM219B	ENSG00000178761	0.106203308489204	0.0084926732691766	Exon	CvD
e453052	CDK6	ENSG00000105810	-0.30309093923855	0.0085999037861561	Exon	CvD
e194607	AGAP1	ENSG00000157985	-0.181272495711462	0.0085999037861561	Exon	CvD
e920303	POLR2A	ENSG00000181222	-0.17675872393125	0.0086339195329242	Exon	CvD
e764503	ATP11A	ENSG00000068650	-0.290837978654247	0.0086432455575631	Exon	CvD
e915346	PELP1	ENSG00000141456	-0.225611033785125	0.0086569274235425	Exon	CvD
e645844	SF3B2	ENSG00000087365	-0.135934503184369	0.0086569274235425	Exon	CvD
e806066	INF2	ENSG00000203485	-0.294160466861861	0.0086569274235425	Exon	CvD
e1133258	LGALS1	ENSG00000100097	0.275954040642162	0.0086569274235425	Exon	CvD
e1133254	LGALS1	ENSG00000100097	0.306184825864679	0.0086569274235425	Exon	CvD
e205946	MRPS25	ENSG00000131368	0.222469068735779	0.0086976162190334	Exon	CvD
e1136704	ACO2	ENSG00000100412	-0.136274681872574	0.0087335302446956	Exon	CvD
e629620	ATG13	ENSG00000175224	-0.16311596600981	0.0087981815216075	Exon	CvD
e609992	EPS8L2	ENSG00000177106	0.408163703736985	0.0087981815216075	Exon	CvD
e175429	MYO1B	ENSG00000128641	0.353933960320418	0.0089864390206553	Exon	CvD
e607375	CFAP46	ENSG00000171811	0.535813357739264	0.0090235652724029	Exon	CvD
e367474	TSPAN17	ENSG00000048140	0.209476427582122	0.0092658473922966	Exon	CvD
e609994	EPS8L2	ENSG00000177106	0.406874016442162	0.0093378720973517	Exon	CvD
e920306	POLR2A	ENSG00000181222	-0.201529063150543	0.0094895381309533	Exon	CvD
e920343	POLR2A	ENSG00000181222	-0.222151810012071	0.0096567488253525	Exon	CvD
e32208	CCDC24	ENSG00000159214	0.460825554271932	0.0096567488253525	Exon	CvD
e1143744		ENSG00000205664	0.34782916385134	0.0096567488253525	Exon	CvD
e658690	DLG2	ENSG00000150672	-0.30279810371202	0.0096567488253525	Exon	CvD
e802169	EML1	ENSG00000066629	-0.25798503705403	0.0097565654405603	Exon	CvD
e133433	DYSF	ENSG00000135636	-0.40652557754587	0.0097565654405603	Exon	CvD
e668244	SIK3	ENSG00000160584	-0.188965002477126	0.0098038857354056	Exon	CvD
e668254	SIK3	ENSG00000160584	-0.204615277508675	0.0098439517222035	Exon	CvD
e798021	RPS6KA5	ENSG00000100784	-0.255516506096665	0.0098621314065204	Exon	CvD
e175575	MYO1B	ENSG00000128641	0.39369612008054	0.0098621314065204	Exon	CvD
e70213	SHC1	ENSG00000160691	0.202403625495278	0.0098621314065204	Exon	CvD
e1077782		ENSG00000274322	0.429241967987636	0.0099465185155066	Exon	CvD
e539374	TLE4	ENSG00000106829	-0.274022132272094	0.0099737435563544	Exon	CvD
e213991	MYRIP	ENSG00000170011	0.293912725813281	0.0099737435563544	Exon	CvD
e806531	AHNAK2	ENSG00000185567	0.457571707360523	0.0100543871322438	Exon	CvD
e1143877	STS	ENSG00000101846	0.276427791237096	0.0102600208403048	Exon	CvD
e582501	ANK3	ENSG00000151150	-0.182197437280135	0.0103136662788811	Exon	CvD
e578702	FRMPD2B	ENSG00000150175	0.522054171371869	0.0103258324427236	Exon	CvD
e562858	EGFL7	ENSG00000172889	0.280085931590748	0.010352953890789	Exon	CvD
e562869	EGFL7	ENSG00000172889	0.279970397634796	0.0104027981636926	Exon	CvD
e802139	EML1	ENSG00000066629	-0.23804237717861	0.0104027981636926	Exon	CvD
e134236	SFXN5	ENSG00000144040	0.374402898565268	0.010534796995324	Exon	CvD
e1121199	TUBA3FP	ENSG00000161149	0.253562099811088	0.0105428064222137	Exon	CvD
e802218	EML1	ENSG00000066629	-0.258334675603652	0.010623943944681	Exon	CvD
e582227	ANK3	ENSG00000151150	-0.192635784140176	0.010623943944681	Exon	CvD
e554048	SH2D3C	ENSG00000095370	0.374220887977812	0.0106744201141022	Exon	CvD
e722827		ENSG00000257835	0.5644513283774	0.0108221937177836	Exon	CvD
e798019	RPS6KA5	ENSG00000100784	-0.249878726034581	0.0108221937177836	Exon	CvD
e668246	SIK3	ENSG00000160584	-0.188985146505759	0.0108221937177836	Exon	CvD
e484770	DLC1	ENSG00000164741	-0.208596153954045	0.0108221937177836	Exon	CvD
e365123	FAM196B	ENSG00000204767	-0.317982350776691	0.0108221937177836	Exon	CvD
e1132627		ENSG00000235237	0.68881307840462	0.0110822447204157	Exon	CvD
e206892	RFTN1	ENSG00000131378	0.395740246323614	0.0110822447204157	Exon	CvD
e244230	ADCY5	ENSG00000173175	-0.270843409966711	0.0110822447204157	Exon	CvD
e717856	SRGAP1	ENSG00000196935	-0.276397224729777	0.0111081945535194	Exon	CvD
e206864	RFTN1	ENSG00000131378	0.463595192830363	0.0111081945535194	Exon	CvD
e343561	PPIP5K2	ENSG00000145725	0.190324700778683	0.0112476986859026	Exon	CvD
e871423	TMC7	ENSG00000170537	-0.417764933820265	0.0113944578553421	Exon	CvD
e1128137	RNF215	ENSG00000099999	0.194833405214993	0.0115532691831371	Exon	CvD
e802268	EML1	ENSG00000066629	-0.212961007733988	0.0116493881175693	Exon	CvD
e48838		ENSG00000233593	0.314793592635339	0.0117772408722649	Exon	CvD
e645842	SF3B2	ENSG00000087365	-0.124051970239457	0.0117772408722649	Exon	CvD
e802161	EML1	ENSG00000066629	-0.257294835197411	0.0117772408722649	Exon	CvD
e894518	HSF4	ENSG00000102878	0.260130023362358	0.011851662067565	Exon	CvD
e48842		ENSG00000233593	0.314427150657304	0.0118861789208382	Exon	CvD
e802242	EML1	ENSG00000066629	-0.232614820147494	0.0118861789208382	Exon	CvD
e558744	NUP214	ENSG00000126883	-0.143277657225738	0.0118861789208382	Exon	CvD
e48833		ENSG00000233593	0.314278947404253	0.0118861789208382	Exon	CvD
e120893	STRN	ENSG00000115808	-0.238192792396463	0.0118925355943791	Exon	CvD
e1128119	RNF215	ENSG00000099999	0.291628328205185	0.0118925355943791	Exon	CvD
e920292	POLR2A	ENSG00000181222	-0.18306886159577	0.0119487265579896	Exon	CvD
e668363	SIK3	ENSG00000160584	-0.184822870017881	0.0120121375802949	Exon	CvD
e558780	NUP214	ENSG00000126883	-0.143224689886159	0.0120675658720602	Exon	CvD
e1091432	PPP1R16B	ENSG00000101445	-0.248274831517196	0.0120900316815549	Exon	CvD
e377602	HIST1H3A	ENSG00000275714	0.32775195431888	0.0121781869704563	Exon	CvD
e135920	RTKN	ENSG00000114993	-0.53456098873928	0.0121781869704563	Exon	CvD
e920301	POLR2A	ENSG00000181222	-0.177195420091205	0.0123211946796172	Exon	CvD
e804041	MOK	ENSG00000080823	0.249131655344741	0.0123211946796172	Exon	CvD
e422333	PACRG-AS3	ENSG00000225683	-0.467490448621592	0.0123350680371135	Exon	CvD
e420899	TULP4	ENSG00000130338	-0.164977924726915	0.0123363804904384	Exon	CvD
[truncated: 2,508 more rows]
