# Supplementary material for: Sex affects transcriptional associations with schizophrenia across the dorsolateral prefrontal cortex, hippocampus, and caudate nucleus
Source: Nat Commun. 2024 May 10;15:3980. doi: 10.1038/s41467-024-48048-z (PMC11087501; doi:10.1038/s41467-024-48048-z)
Supplement: Supplementary file 10 — Data S7 [file 41467_2024_48048_MOESM10_ESM.xlsx]

## Sheet: caudate vs dlpfc
ID	Description	setSize	enrichmentScore	NES	pvalue	p.adjust	qvalue	rank	leading_edge	core_enrichment
GO:0035195	miRNA-mediated gene silencing	190	0.511814	2.05071	5.052e-09	1.5598e-05	1.46641e-05	2688	tags=33%, list=14%, signal=29%	MIR661/MIR589/MIR758/TERT/MIR496/MIR411/MIR154/MIR544A/MIR370/MIR592/MIR654/MIR300/MIR329-1/MIR133A1HG/MIR605/MIR181C/MIR9-1/MIR873/MIR337/MIR665/WTIP/MIR1197/MIR616/MIR181B1/MIR376B/MIR668/MIR138-1/MIR490/MIR221/MIR34AHG/MIR335/MIR26A1/MIR222/MIR3677HG/AJUBA/MIR155HG/MIR432/MIR648/MIR99A/MEG3/MIR876/MIR3909/MIR597/MIR204/MIR1183/MIR601/MIR618/MIR578/MIR491/MIR541/MIR550A2/MIR582/MIR643/MIR494/MI…
GO:0035194	post-transcriptional gene silencing by RNA	198	0.50715	2.04122	4.46796e-09	1.5598e-05	1.46641e-05	2688	tags=32%, list=14%, signal=28%	MIR661/MIR589/MIR758/TERT/MIR496/MIR411/MIR154/MIR544A/MIR370/MIR592/MIR654/MIR300/MIR329-1/MIR133A1HG/MIR605/MIR181C/MIR9-1/MIR873/MIR337/MIR665/WTIP/MIR1197/MIR616/MIR181B1/MIR376B/MIR668/MIR138-1/MIR490/MIR221/MIR34AHG/MIR335/MIR26A1/MIR222/MIR3677HG/AJUBA/MIR155HG/MIR432/MIR648/MIAT/MIR99A/MEG3/MIR876/MIR3909/MIR597/MIR204/MIR1183/MIR601/MIR618/MIR578/MIR491/MIR541/MIR550A2/MIR582/MIR643/MIR4…
GO:0016441	post-transcriptional gene silencing	203	0.499287	2.01489	3.09468e-08	6.36989e-05	5.98848e-05	2688	tags=32%, list=14%, signal=27%	MIR661/MIR589/MIR758/TERT/MIR496/MIR411/MIR154/MIR544A/MIR370/MIR592/MIR654/MIR300/MIR329-1/MIR133A1HG/MIR605/MIR181C/MIR9-1/MIR873/MIR337/MIR665/WTIP/MIR1197/MIR616/MIR181B1/MIR376B/MIR668/MIR138-1/MIR490/MIR221/MIR34AHG/MIR335/MIR26A1/MIR222/MIR3677HG/AJUBA/MIR155HG/MIR432/MIR648/MIAT/MIR99A/MEG3/MIR876/MIR3909/MIR597/MIR204/MIR1183/MIR601/MIR618/MIR578/MIR491/MIR541/MIR550A2/MIR582/MIR643/MIR4…
GO:0035082	axoneme assembly	90	0.613356	2.22632	4.67079e-08	7.21054e-05	6.7788e-05	3026	tags=53%, list=16%, signal=45%	RSPH9/DNAAF1/DNAH5/CFAP46/CFAP65/SPAG6/CFAP157/DNAI2/DRC1/CLXN/DAW1/DNAH7/CCDC65/ZMYND10/SPAG17/ODAD1/ODAD2/DRC7/DNAI1/CFAP58/RSPH6A/CFAP74/DNAI3/DNAH2/PLA2G3/CFAP97D1/DNAAF3/CFAP100/CFAP73/CFAP44/ODAD4/DNAJB13/CFAP69/SPEF1/DNAAF8/CFAP43/GAS8/CFAP206/ODAD3/DNAAF4/STK36/CCDC40/RP1L1/SPEF2/CFAP91/DNAAF6/FSIP2/RSPH4A
GO:0001578	microtubule bundle formation	119	0.544515	2.05493	2.54362e-07	0.000314136	0.000295327	3513	tags=48%, list=18%, signal=40%	RSPH9/DNAAF1/DNAH5/CFAP46/CFAP65/SPAG6/CFAP157/TTLL6/DNAI2/DRC1/CLXN/DAW1/DNAH7/CCDC65/ZMYND10/SPAG17/ODAD1/ODAD2/DRC7/DNAI1/CFAP58/RSPH6A/CFAP74/DNAI3/PRC1/DNAH2/PLA2G3/CFAP97D1/DNAAF3/CFAP100/CFAP73/CFAP44/ODAD4/DNAJB13/CFAP69/SPEF1/DNAAF8/CFAP43/GAS8/CFAP206/ODAD3/DNAAF4/STK36/CCDC40/RP1L1/SPEF2/CFAP91/DNAAF6/CHP1/FSIP2/RSPH4A/CLIP1/PIERCE1/DNAL1/TTC26/PLK1/GAS2L1
GO:0007272	ensheathment of neurons	142	-0.561829	-2.23478	2.56378e-06	0.00197892	0.00186043	3441	tags=40%, list=18%, signal=33%	ANK2/FIG4/NSUN5/PTPRZ1/TYMP/ZNF24/PALS1/TNFRSF21/ACER3/DLG1/ZNF488/KCNJ10/PTN/SIRT2/CXCR4/ITGB4/ARHGEF10/TLR2/TPPP/DHH/TSPAN2/ID4/PPP3R1/NFASC/HYCC1/SERINC5/ITGAX/NDRG1/JAM3/GAL3ST1/BCAS1/CST7/OLIG2/PMP22/QKI/RXRG/ASPA/TMEM98/LPAR1/SH3TC2/ABCA2/KEL/CNTN2/MBP/CD9/SOX10/PLLP/MAL/NKX6-2/MYRF/CLDN11/FA2H/MAG/PLP1/UGT8/KLK6/NCMAP
GO:0008366	axon ensheathment	142	-0.561829	-2.23478	2.56378e-06	0.00197892	0.00186043	3441	tags=40%, list=18%, signal=33%	ANK2/FIG4/NSUN5/PTPRZ1/TYMP/ZNF24/PALS1/TNFRSF21/ACER3/DLG1/ZNF488/KCNJ10/PTN/SIRT2/CXCR4/ITGB4/ARHGEF10/TLR2/TPPP/DHH/TSPAN2/ID4/PPP3R1/NFASC/HYCC1/SERINC5/ITGAX/NDRG1/JAM3/GAL3ST1/BCAS1/CST7/OLIG2/PMP22/QKI/RXRG/ASPA/TMEM98/LPAR1/SH3TC2/ABCA2/KEL/CNTN2/MBP/CD9/SOX10/PLLP/MAL/NKX6-2/MYRF/CLDN11/FA2H/MAG/PLP1/UGT8/KLK6/NCMAP
GO:0031047	gene silencing by RNA	248	0.430452	1.78584	2.0633e-06	0.00197892	0.00186043	2688	tags=27%, list=14%, signal=23%	MIR661/MIR589/MIR758/TERT/MIR496/MIR411/MIR154/MIR544A/MIR370/MIR592/EXD1/MIR654/MIR300/MIR329-1/MIR133A1HG/MIR605/MIR181C/MIR9-1/MIR873/MIR337/MIR665/WTIP/MIR1197/MIR616/MIR181B1/MIR376B/MIR668/MIR138-1/MIR490/MIR221/MIR34AHG/MIR335/MIR26A1/MIR222/MIR3677HG/AJUBA/MIR155HG/MIR432/PIWIL1/MIR648/MIAT/MIR99A/MEG3/MIR876/MIR3909/MIR597/MIR204/MIR1183/MIR601/MIR618/MIR578/MIR491/MIR541/MIR550A2/MIR582…
GO:0003341	cilium movement	169	0.464613	1.83525	3.04217e-06	0.00208727	0.00196229	4272	tags=49%, list=22%, signal=39%	RSPH9/ZBBX/DNAAF1/DNAH5/TSSK4/CFAP46/CFAP52/CFAP65/SPAG6/CFAP157/TTLL6/DNAI2/DRC1/CLXN/DAW1/DNAH7/CATSPER1/CFAP221/CFAP45/TTC29/CCDC65/ZMYND10/SPAG17/DNAH9/ODAD1/ODAD2/DRC7/DNAI1/CFAP58/RSPH6A/DNAI3/PLA2G3/ROPN1L/CFAP97D1/SLC22A14/TPPP2/CFAP100/CFAP73/CFAP44/ODAD4/TTC21A/TEKT1/ATP1A4/CFAP69/TCTE1/SPEF1/CFAP43/KIF9/CFAP251/GAS8/ROPN1/CFAP206/ODAD3/DNAAF4/IQCF1/STK36/CCDC40/SPEF2/CFAP91/DNAAF6/SPA1…
GO:0042552	myelination	140	-0.556387	-2.2077	7.54549e-06	0.00465934	0.00438036	3441	tags=40%, list=18%, signal=33%	ANK2/FIG4/NSUN5/PTPRZ1/TYMP/ZNF24/PALS1/TNFRSF21/ACER3/DLG1/ZNF488/KCNJ10/PTN/SIRT2/CXCR4/ITGB4/ARHGEF10/TLR2/TPPP/DHH/TSPAN2/ID4/PPP3R1/NFASC/HYCC1/SERINC5/ITGAX/NDRG1/JAM3/GAL3ST1/BCAS1/CST7/OLIG2/PMP22/QKI/RXRG/ASPA/TMEM98/LPAR1/SH3TC2/ABCA2/KEL/CNTN2/MBP/CD9/SOX10/PLLP/MAL/NKX6-2/MYRF/FA2H/MAG/PLP1/UGT8/KLK6/NCMAP
GO:0007606	sensory perception of chemical stimulus	148	0.478047	1.85561	1.30705e-05	0.00733728	0.00689795	3424	tags=45%, list=18%, signal=37%	OR2J2/OR2A7/OR2M5/OR2T11/TAS2R8/OR2D2/P2RX2/OR8D4/TAS2R9/OR52N5/PKD2L1/OR2M2/OR2I1P/WNT10B/OR12D2/OR2B8P/LCN1/OR52H1/OR2G6/OR12D1/OR2H1/OR2W3/OR1F2P/TAS1R3/OR2T7/OR52N4/SCNN1D/OR14I1/OR2T8/OR2L2/OR52N1/SYT10/OR13C4/OR2M4/OR2L3/OR51I1/TAS2R7/TAS2R10/CFAP69/CNGB1/TAS2R20/OR10G4/SCNN1G/OR2AG2/LEF1/GNG13/OR2L8/ITPR3/LPO/OR2AJ1/OR6A2/OR2L5/TAS2R13/TAS2R43/SLC24A4/TRPA1/OR2M3/OR2T10/OR13C9/OMP/GNAS/TAS…
GO:0070286	axonemal dynein complex assembly	37	0.677954	2.06273	2.33177e-05	0.0119989	0.0112805	2726	tags=62%, list=14%, signal=54%	DNAAF1/DNAH5/DNAI2/DRC1/CLXN/DAW1/DNAH7/CCDC65/ZMYND10/ODAD1/ODAD2/DNAI1/DNAI3/DNAH2/DNAAF3/CFAP100/CFAP73/ODAD4/DNAAF8/ODAD3/DNAAF4/CCDC40/DNAAF6
GO:0050907	detection of chemical stimulus involved in sensory perception	109	0.501622	1.87693	2.74308e-05	0.0130296	0.0122495	3424	tags=50%, list=18%, signal=41%	OR2J2/OR2A7/OR2M5/OR2T11/TAS2R8/OR2D2/OR8D4/TAS2R9/OR52N5/PKD2L1/OR2M2/OR2I1P/OR12D2/OR2B8P/OR52H1/OR2G6/OR12D1/OR2H1/OR2W3/OR1F2P/TAS1R3/OR2T7/OR52N4/OR14I1/OR2T8/OR2L2/OR52N1/OR13C4/OR2M4/OR2L3/OR51I1/TAS2R7/TAS2R10/CNGB1/TAS2R20/OR10G4/OR2AG2/OR2L8/LPO/OR2AJ1/OR6A2/OR2L5/TAS2R13/TAS2R43/SLC24A4/TRPA1/OR2M3/OR2T10/OR13C9/TAS2R46/OR7D2/TAS2R50/OR51B4/PKD1L3
GO:0002250	adaptive immune response	381	-0.401343	-1.77519	3.29823e-05	0.0145476	0.0136765	4305	tags=40%, list=22%, signal=32%	PPP3CB/MAP3K7/FBXO38/FGL1/SIPA1/C2/PIK3CG/TCIRG1/RC3H2/B2M/ADCY7/MSH6/C1QA/CARD9/TLR4/HLA-DQB1/PAG1/SIRT1/CCL19/SAMSN1/NOTCH1/CD4/CD226/HMCES/C5/CD55/FCGR1A/IL1B/CD86/AZGP1/DUSP10/BACH2/LILRB2/BMX/TNFRSF21/HPRT1/HLX/DENND1B/MAD2L2/PDCD1LG2/EBI3/HLA-DRB1/DUSP22/JCHAIN/CAMK4/IL6ST/PRKCD/SH2D1B/NLRP3/CD3E/CTSS/EOMES/CLEC7A/NOD2/MYD88/LY9/CCR6/HLA-DMB/OTUD7B/PRKCQ/RORC/ZP3/APLF/RIPK3/C1QB/INPP5D/SYK/…
GO:0002181	cytoplasmic translation	156	-0.520394	-2.09842	4.11257e-05	0.0169301	0.0159164	7329	tags=68%, list=38%, signal=43%	METTL3/DNAJC24/RPS15/DHX9/CPEB4/RPL28/RPL22/RPL17/RPL31/DPH3/RPL5/RPS2/DPH7/RPS24/RPL18A/RPS17/RPS7/RPL38/RPL15/RPL26L1/RPL13/RPL37A/RPL19/SYNCRIP/EIF3B/RPS15A/SH3BGRL/RPL7A/RPL13A/CPEB1/UBA52/NCBP2/RPS10/FAU/NCK1/RPS5/RPL14/RPS11/RPS8/YBX1/RPL4/RPL11/RACK1/MCTS2/DRG1/RPL27A/RPL3/RPS9/EIF4A2/RPL8/RPS25/EIF3H/RPL12/EIF3D/RPS27A/RPL22L1/RWDD1/CNBP/RPLP2/RPLP1/FTSJ1/EIF2S3/RPL10A/RPL37/RPL36A/RPL35A…
GO:0003351	epithelial cilium movement involved in extracellular fluid movement	41	0.644244	2.01891	5.11469e-05	0.0190848	0.0179421	3765	tags=54%, list=19%, signal=43%	DNAAF1/DNAH5/SPAG6/DAW1/CFAP221/CFAP45/SPAG17/DNAH9/DNAI1/ROPN1L/ODAD4/CFAP43/GAS8/ODAD3/DNAAF4/STK36/CCDC40/SPEF2/SPA17/CABYR/DNAH11/CFAP54
GO:0006858	extracellular transport	44	0.63305	2.00254	5.56319e-05	0.0190848	0.0179421	3765	tags=52%, list=19%, signal=42%	DNAAF1/DNAH5/SPAG6/DAW1/CFAP221/CFAP45/SPAG17/DNAH9/DNAI1/ROPN1L/ARRDC1/ODAD4/CFAP43/GAS8/ODAD3/DNAAF4/STK36/CCDC40/SPEF2/SPA17/CABYR/DNAH11/CFAP54
GO:0002253	activation of immune response	279	-0.423837	-1.8222	5.31365e-05	0.0190848	0.0179421	4558	tags=42%, list=23%, signal=33%	CACNB4/C6/IFI16/PQBP1/CTLA4/KLRC3/CMKLR1/MAP3K7/YES1/C2/MATR3/NONO/MAPK1/KHDRBS1/PLA2G6/RC3H2/C1QA/TLR4/HLA-DQB1/SPG21/PTPN22/PHPT1/PRKCH/MNDA/FPR2/CD226/RPS3/PRKDC/C5/CD55/IL1B/PLCL2/CD38/FOXP1/BTN2A2/BMX/TNFRSF21/FPR1/DENND1B/PDE4B/ABL1/STING1/HLA-DRB1/DUSP22/PRKCD/WNK1/EP300/CD3E/NFATC2/LAPTM5/ELF1/PVRIG/CLEC7A/NOD2/PAK2/BAG6/BLNK/FPR3/C1QB/PTK2/INPP5D/SYK/BTNL8/TYROBP/BTK/NFAM1/FCER1G/LAT2/BA…
GO:0002764	immune response-regulating signaling pathway	385	-0.391573	-1.73258	8.90213e-05	0.0289319	0.0271996	4885	tags=41%, list=25%, signal=31%	HCK/IRAK4/RIGI/IRAK2/PJA2/EZR/TSPAN6/STOML2/PLPP4/CACNB4/PUM2/HSPA1B/CTLA4/ITCH/PIK3AP1/KLRC3/MAP3K1/CMKLR1/TRIL/MAP3K7/XIAP/YES1/DAB2IP/MAPK1/KHDRBS1/PLA2G6/RC3H2/TLR4/HLA-DQB1/SPG21/PTPN22/UBQLN1/SLC15A3/PHPT1/PRKCH/UFD1/MNDA/FPR2/ALPK1/CD226/RPS3/TLR5/FCGR1A/PLCL2/RAB7B/CD38/CASP1/FOXP1/BTN2A2/LILRB2/BMX/TNFRSF21/FPR1/OAS3/DENND1B/TLR7/PDE4B/ABL1/OTUD4/TASL/HLA-DRB1/TLR1/AP3B1/LILRA4/CYLD/DUSP…
GO:0042110	T cell activation	470	-0.362613	-1.63153	0.000122689	0.0378802	0.035612	3889	tags=35%, list=20%, signal=29%	HLA-DQB1/EGR3/PTPN22/SMARCE1/SMARCD1/NCSTN/PAG1/ATP7A/CCL19/MSN/CD4/SELENOK/RPS3/PRKDC/CASP8/CD55/ITPKB/IL1B/CD86/RUNX2/DUSP10/AZI2/AMBRA1/PHF10/FOXP1/BTN2A2/LILRB2/TWSG1/ACTL6B/TNFRSF21/CBFB/PKNOX1/PSMB10/HLX/IL2RG/ABL1/CXADR/ZFP36L2/PDCD1LG2/SOCS6/SMARCC1/EBI3/HLA-DRB1/AP3B1/DUSP22/CAMK4/ARID1A/IL6ST/PIK3R6/KIT/SOS2/RHOA/DLG1/NLRP3/CD3E/LAPTM5/LCP1/EOMES/PATZ1/DROSHA/LGALS9/CLEC7A/VCAM1/NOD2/LY…
GO:0022010	central nervous system myelination	24	-0.733431	-2.10569	0.000153561	0.0395101	0.0371443	564	tags=54%, list=3%, signal=53%	KCNJ10/TLR2/ID4/ASPA/ABCA2/CNTN2/SOX10/MAL/NKX6-2/MYRF/FA2H/MAG/PLP1
GO:0032291	axon ensheathment in central nervous system	24	-0.733431	-2.10569	0.000153561	0.0395101	0.0371443	564	tags=54%, list=3%, signal=53%	KCNJ10/TLR2/ID4/ASPA/ABCA2/CNTN2/SOX10/MAL/NKX6-2/MYRF/FA2H/MAG/PLP1
GO:0072498	embryonic skeletal joint development	11	0.850952	1.95159	0.000147236	0.0395101	0.0371443	885	tags=45%, list=5%, signal=43%	SHOX2/OSR1/WNT9A/HYAL1/COL2A1
GO:0009593	detection of chemical stimulus	140	0.446098	1.7169	0.000149392	0.0395101	0.0371443	3424	tags=42%, list=18%, signal=35%	OR2J2/OR2A7/OR2M5/DRGX/OR2T11/TAS2R8/OR2D2/P2RX2/OR8D4/TAS2R9/OR52N5/PKD2L1/OR2M2/OR2I1P/OR12D2/OR2B8P/OR52H1/OR2G6/OR12D1/OR2H1/OR2W3/OR1F2P/TAS1R3/OR2T7/OR52N4/OR14I1/GCK/OR2T8/OR2L2/OR52N1/OR13C4/OR2M4/OR2L3/OR51I1/TAS2R7/TAS2R10/CNGB1/TAS2R20/OR10G4/OR2AG2/OR2L8/LPO/OR2AJ1/OR6A2/OR2L5/TAS2R13/LY96/TAS2R43/SLC24A4/TRPA1/OR2M3/OR2T10/KCNMB3/OR13C9/TAS2R46/OR7D2/TAS2R50/OR51B4/PKD1L3
GO:1903231	mRNA base-pairing post-transcriptional repressor activity	51	0.650019	2.16326	3.78589e-06	0.00448249	0.00433185	2657	tags=55%, list=14%, signal=48%	MIR661/MIR758/MIR411/MIR154/MIR654/MIR329-1/MIR181C/MIR9-1/MIR873/MIR665/MIR181B1/MIR138-1/MIR221/MIR335/MIR26A1/MIR222/MIR99A/MIR876/MIR3909/MIR204/MIR491/MIR582/MIR494/MIR708/MIR1298/MIR126/MIR128-1/MIR145
GO:0004930	G protein-coupled receptor activity	433	0.359635	1.57843	1.30245e-05	0.00771052	0.0074514	3697	tags=37%, list=19%, signal=30%	RHO/OR2J2/GPRC5A/OR2A7/GPR20/OR2M5/PTGER2/OR2T11/CELSR1/PTGER3/AVPR1A/TAS2R8/OR2D2/OR8D4/TAS2R9/TRHR/GRM2/CCR9/OR52N5/PTGDR/OR2M2/GPR78/OR2I1P/LPAR3/GLP2R/GHSR/OR12D2/OR2B8P/ADRA1D/F2RL3/AGTR1/BRS3/S1PR4/RGR/OR52H1/HCRTR1/OR2G6/OR12D1/RXFP2/OR2H1/OR2W3/GPR157/OR1F2P/OXGR1/TAS1R3/NPSR1/HTR2A/PTH1R/OR2T7/GPR4/OR52N4/AVPR1B/SSTR1/LHCGR/OR14I1/MAS1/OR2T8/PTGFR/GLP1R/ADGRF5/ADGRL2/ADGRA2/OR2L2/OR52N1/…
GO:0016442	RISC complex	122	0.543423	2.0746	2.2552e-07	8.13217e-05	7.19278e-05	2688	tags=39%, list=14%, signal=34%	MIR661/MIR589/MIR496/MIR411/MIR154/MIR544A/MIR370/MIR592/MIR300/MIR329-1/MIR133A1HG/MIR605/MIR181C/MIR9-1/MIR873/MIR337/MIR665/MIR1197/MIR376B/MIR138-1/MIR490/MIR221/MIR335/MIR26A1/MIR222/MIR22HG/MIR3677HG/MIR155HG/MIR648/MIR99A/MEG3/MIR876/MIR204/MIR1183/MIR601/MIR618/MIR578/MIR491/MIR541/MIR550A2/MIR582/MIR643/MIR494/MIR126/MIR128-1/MIR1296/MIR145/MIR137HG
GO:0031332	RNAi effector complex	122	0.543423	2.0746	2.2552e-07	8.13217e-05	7.19278e-05	2688	tags=39%, list=14%, signal=34%	MIR661/MIR589/MIR496/MIR411/MIR154/MIR544A/MIR370/MIR592/MIR300/MIR329-1/MIR133A1HG/MIR605/MIR181C/MIR9-1/MIR873/MIR337/MIR665/MIR1197/MIR376B/MIR138-1/MIR490/MIR221/MIR335/MIR26A1/MIR222/MIR22HG/MIR3677HG/MIR155HG/MIR648/MIR99A/MEG3/MIR876/MIR204/MIR1183/MIR601/MIR618/MIR578/MIR491/MIR541/MIR550A2/MIR582/MIR643/MIR494/MIR126/MIR128-1/MIR1296/MIR145/MIR137HG
GO:0097014	ciliary plasm	153	0.50676	1.98709	3.16838e-07	8.13217e-05	7.19278e-05	4597	tags=51%, list=24%, signal=39%	GLI1/DNAH3/RSPH9/DNAAF1/DNAH5/EFHC2/CFAP46/CFAP52/SPAG6/RIBC2/DNAI2/DRC1/DNAH7/TEKTIP1/CFAP221/CFAP45/DCDC2/CCDC65/SPAG17/DNAH9/ODAD1/AKAP14/ODAD2/DNAI1/RSPH6A/CFAP74/DNAI3/DNAH2/DNAH10/DRC3/CFAP100/CFAP73/ODAD4/SPATA4/TEKT1/DNAJB13/SPEF1/IFT57/CFAP43/CFAP251/CCDC113/GAS8/DNAI7/CFAP206/ODAD3/DNAH14/CCDC40/RP1L1/CFAP91/SEPTIN9/CFAP161/KIF17/RSPH4A/SPAG8/PIERCE1/CFAP126/TRAF3IP1/DNAL1/SAXO2/CFAP61/…
GO:0005930	axoneme	152	0.50557	1.98754	5.16514e-07	9.94289e-05	8.79433e-05	4597	tags=51%, list=24%, signal=39%	GLI1/DNAH3/RSPH9/DNAAF1/DNAH5/EFHC2/CFAP46/CFAP52/SPAG6/RIBC2/DNAI2/DRC1/DNAH7/TEKTIP1/CFAP221/CFAP45/DCDC2/CCDC65/SPAG17/DNAH9/ODAD1/AKAP14/ODAD2/DNAI1/RSPH6A/CFAP74/DNAI3/DNAH2/DNAH10/DRC3/CFAP100/CFAP73/ODAD4/SPATA4/TEKT1/DNAJB13/SPEF1/IFT57/CFAP43/CFAP251/CCDC113/GAS8/DNAI7/CFAP206/ODAD3/DNAH14/CCDC40/RP1L1/CFAP91/SEPTIN9/CFAP161/KIF17/RSPH4A/SPAG8/PIERCE1/CFAP126/TRAF3IP1/DNAL1/SAXO2/CFAP61/…
GO:0044391	ribosomal subunit	180	-0.512788	-2.13517	3.68794e-06	0.000567942	0.000502336	7316	tags=64%, list=37%, signal=40%	MRPL41/RPS15/MRPS18B/MRPL20/MRPL18/RPL28/RPL22/RPL17/MRPL50/RPL31/MRPS18A/MRPS30/RPL5/MRPL12/MRPS17/RPS2/MRPL1/MRPS14/RPS24/RPL18A/MPV17L2/NSUN3/MRPL24/RPS17/MRPL14/RPS7/RPL38/MRPS10/MRPL52/RPL15/RPL26L1/RPL13/RPL37A/RPL19/MRPS28/MRPL44/MRPL32/MRPL10/RPS15A/RPL7A/MRPL45/RPL13A/MRPL51/MRPL43/UBA52/RPS10/MRPS22/MRPS2/MRPL40/FAU/RPS5/RPL14/RPS11/RPS8/RPL4/RPL11/RACK1/MRPL47/RPL27A/RPL3/RPS9/MRPL3/RP…
GO:0031514	motile cilium	218	0.433217	1.7788	4.95479e-06	0.000635865	0.000562412	3026	tags=33%, list=16%, signal=28%	RHO/DNAH3/LYZL4/RSPH9/ZBBX/DNAH5/TSSK4/CATSPERB/CFAP99/CFAP52/CFAP65/SPAG6/DNAI2/DRC1/PPP3R2/SPATA19/CATSPER1/SPAG4/CFAP221/CFAP45/TTC29/CCDC65/SPAG17/DNAH9/CFAP119/DRC7/DNAI1/CFAP58/AK7/RSPH6A/DNAH2/ROPN1L/DNAH10/DRC3/SLC22A14/FSCB/TPPP2/CFAP100/HYAL3/CFAP73/CFAP44/ODAD4/PKD1/TEKT1/ATP1A4/DNAJB13/CFAP69/TCTE1/SPEF1/CFAP43/KIF9/SEPTIN6/CFAP251/GAS8/ROPN1/SLC25A31/CFAP206/SPEF2/DAAM1/CFAP91/TCP11/…
GO:0005840	ribosome	211	-0.475765	-2.00963	9.18635e-06	0.0010105	0.000893769	7316	tags=62%, list=37%, signal=39%	MRPL41/RPS15/DHX9/MRPS18B/MRPL20/MRPL18/RPL28/RPL22/RPL17/MRPL50/RPL31/GCN1/MRPS18A/MRPS30/RPL5/MRPL12/MRPS17/HSPA14/MTG1/RPS2/MRPL1/MRPS14/RPS24/RPL18A/MPV17L2/NSUN3/MRPL24/RPS17/MRPL14/RPS7/RPL38/MRPS10/MRPL52/RPL15/RPL26L1/RPL13/SRP68/RPL37A/RPL19/MRPS28/MRPL44/MRPL32/MT3/MRPL10/RPS15A/RPL7A/MRPL45/RPL13A/MRPL51/MRPL43/UBA52/RPS10/MRPS22/MRPS2/MRPL40/FAU/NCK1/RPS5/RPL14/RPS11/RPS8/RPL4/LARP1/R…
GO:0022626	cytosolic ribosome	98	-0.598959	-2.28763	5.22165e-05	0.00502584	0.00444528	7007	tags=80%, list=36%, signal=51%	RPL28/RPL22/RPL17/RPL31/RPL5/RPS2/MRPL1/RPS24/RPL18A/RPS17/RPS7/RPL38/RPL15/RPL26L1/RPL13/RPL37A/RPL19/RPS15A/RPL7A/RPL13A/UBA52/RPS10/FAU/RPS5/RPL14/RPS11/RPS8/RPL4/RPL11/RACK1/RPL27A/RPL3/RPS9/RPL8/RPS25/RPL12/RPS27A/RPLP2/RPLP1/RPL10A/RPL37/RPL36A/RPL35A/DHX29/RPS27L/RPS3/RPL24/RPS23/RPS19/RPS13/RPL29/RPS4X/RPL21/RPL35/RPS29/RPS21/RPL9/EIF2A/RPS14/RPS3A/RPS27/RPL7/RPS18/RPL32/RPL23A/RPL10/RPS2…
GO:0032838	plasma membrane bounded cell projection cytoplasm	242	0.390983	1.61507	0.00014948	0.0127888	0.0113115	3775	tags=31%, list=19%, signal=25%	GLI1/DNAH3/RSPH9/DNAAF1/DNAH5/EFHC2/CFAP46/CFAP52/SPAG6/RIBC2/DNAI2/DRC1/DNAH7/TEKTIP1/CFAP221/CFAP45/DCDC2/CCDC65/SPAG17/DNAH9/ODAD1/AKAP14/ODAD2/DNAI1/ARC/RSPH6A/CFAP74/DNAI3/DNAH2/DNAH10/DRC3/CFAP100/CFAP73/ODAD4/SPATA4/TEKT1/DNAJB13/AGBL4/SPEF1/IFT57/CFAP43/CFAP251/CCDC113/GAS8/DNAI7/CFAP206/ODAD3/DNAH14/CCDC40/RP1L1/CFAP91/SEPTIN9/KLHL17/CFAP161/CCIN/KIF17/RSPH4A/SYBU/SPAG8/PIERCE1/CFAP126/H…
GO:0044304	main axon	60	-0.631698	-2.18784	0.000458318	0.0352905	0.0312139	1616	tags=43%, list=8%, signal=40%	SCN2A/APP/KCNA1/ADORA1/LRRC7/DLG1/SIRT2/ANK3/NFASC/DLG2/CNTNAP2/BIN1/MYO1D/CNGA3/TUBB4A/KCNQ3/GJC2/HAPLN2/KCNAB1/CNTN2/MBP/SPOCK1/ERMN/MAG/ADORA2A/NCMAP
GO:0022627	cytosolic small ribosomal subunit	43	-0.641765	-2.10502	0.000616038	0.0431227	0.0381413	5221	tags=77%, list=27%, signal=56%	RPS15A/UBA52/RPS10/FAU/RPS5/RPS11/RPS8/RACK1/RPS9/RPS25/RPS27A/DHX29/RPS27L/RPS3/RPS23/RPS19/RPS13/RPS4X/RPS29/RPS21/EIF2A/RPS14/RPS3A/RPS27/RPS18/RPS20/RPSA/RPS6/RPS12/HBA2/HBA1/RPS16/RPS4Y1

## Sheet: caudate vs hippocampus
ID	Description	setSize	enrichmentScore	NES	pvalue	p.adjust	qvalue	rank	leading_edge	core_enrichment
GO:0099177	regulation of trans-synaptic signaling	421	-0.535529	-2.2659	1e-10	3.0875e-07	2.65684e-07	3101	tags=38%, list=16%, signal=32%	SYT7/CACNG4/PRKCE/VAMP2/BRSK1/DGKE/CHRNB4/PRKCZ/ADRA2A/KCNB1/KIT/MAPK1/SYN3/GRIN1/GRIN2A/JPH4/APBA1/LAMA2/TPRG1L/DBN1/GRIK1/PRRT1/BEGAIN/PPFIA3/YWHAH/DLGAP4/PTN/RAB26/GIT1/NOG/ARF1/YWHAG/RASGRF2/GRIK5/SYT12/NLGN1/SNCA/MIR342/SHANK2/PLCL2/SIPA1L1/SCTR/GRM1/CHRNA3/RELN/BTBD9/DLGAP2/FABP5/PPP1R9A/ARC/CRTC1/SYT1/DRD2/CYP46A1/NPY5R/EGR2/ADCY1/DCC/HRAS/SEPTIN5/ATP2A2/CALM3/CACNB4/PREPL/CDK5/DRD5/DRD1/C…
GO:0050804	modulation of chemical synaptic transmission	420	-0.534483	-2.25887	1e-10	3.0875e-07	2.65684e-07	3101	tags=37%, list=16%, signal=32%	SYT7/CACNG4/PRKCE/VAMP2/BRSK1/DGKE/CHRNB4/PRKCZ/ADRA2A/KCNB1/KIT/MAPK1/SYN3/GRIN1/GRIN2A/JPH4/APBA1/LAMA2/TPRG1L/DBN1/GRIK1/PRRT1/BEGAIN/PPFIA3/YWHAH/DLGAP4/PTN/RAB26/GIT1/NOG/ARF1/YWHAG/RASGRF2/GRIK5/SYT12/NLGN1/SNCA/MIR342/SHANK2/PLCL2/SIPA1L1/SCTR/GRM1/CHRNA3/RELN/BTBD9/DLGAP2/PPP1R9A/ARC/CRTC1/SYT1/DRD2/CYP46A1/NPY5R/EGR2/ADCY1/DCC/HRAS/SEPTIN5/ATP2A2/CALM3/CACNB4/PREPL/CDK5/DRD5/DRD1/CCR2/CA…
GO:0048167	regulation of synaptic plasticity	191	-0.584232	-2.28927	4.9527e-08	0.000101943	8.77236e-05	2991	tags=42%, list=15%, signal=36%	VAMP2/BRSK1/PRKCZ/KCNB1/KIT/MAPK1/GRIN1/GRIN2A/JPH4/DBN1/PRRT1/PPFIA3/YWHAH/PTN/NOG/ARF1/YWHAG/RASGRF2/SYT12/SNCA/MIR342/SHANK2/SIPA1L1/SCTR/RELN/ARC/CRTC1/DRD2/CYP46A1/EGR2/ADCY1/HRAS/CDK5/DRD5/DRD1/SORCS3/RIMS1/NSMF/NSG1/DLG4/GRM5/GRIA1/SHANK3/LRRTM2/NPAS4/NEURL1/SYT4/CRHR2/PPP3CB/CAMK2B/SLC4A10/PTK2B/LRRTM1/CX3CL1/RAB3A/PRKCG/JPH3/GRIN2B/NPTN/SHISA9/CAMK2A/AKAP5/NRGN/VGF/ACP4/SNAP25/ITPKA/LZTS…
GO:0023061	signal release	426	-0.459489	-1.94318	8.34482e-08	0.000128823	0.000110854	3101	tags=30%, list=16%, signal=26%	SYT7/F2RL1/PRKCE/ANXA1/SNAP47/NAPA/EPHA5/VAMP2/BRSK1/NKX6-1/FOXO1/CHRNB4/KDM5B/SNPH/PARK7/ADRA2A/KCNB1/DNAJC5/TSPO/SYN3/PTPRN2/APBA1/GPR27/BTK/UCP2/SYT5/HRH3/PPFIA3/GIT1/SYT3/LIN7B/SUCNR1/GRIK5/SYT12/NLGN1/SYN2/SNCA/PIM3/SLC25A22/PTGES/CHRNA3/PLA2G3/PTPRN/NEUROD1/SYT1/DRD2/SYT6/SLC16A10/KCNA5/PIP5K1C/LILRB1/NKX3-1/MPC2/ADCY1/C2CD2L/SEPTIN5/ATP2A2/CALM3/MIF/CACNB4/PREPL/CDK5/DRD1/NR1H4/FFAR4/MTNR1…
GO:0034765	regulation of ion transmembrane transport	473	-0.42955	-1.83265	4.03708e-07	0.00049858	0.000429036	3205	tags=35%, list=16%, signal=30%	SLC31A2/CNIH3/SUMO1/CORO1A/CACNG4/PRKCE/FXYD7/GPD1L/IFNGR2/VAMP2/VMP1/SCN2B/FGF11/PARK7/ADRA2A/KCNB1/MMP9/CACNB1/KCNK4/GRIN1/GLRX/CALCR/GRIN2A/SCN5A/JPH4/KCNG3/SCN3B/COMMD1/TACO1/ATP1B1/KCNJ13/PRRT1/CLIC4/TMSB4X/CACNA1C/YWHAH/KCNJ16/GNB2/KCNS2/ARL6IP5/RASGRF2/ANK3/NLGN1/COX17/PDPK1/SNCA/STIM1/GNB5/P2RX2/PLN/CALM1/CACNA2D4/HCN4/RELN/HTT/ASIC2/VDAC1/ARC/KCNJ4/RRAD/DRD2/KCNA5/KCND2/NDUFA4/RYR2/CHP2/…
GO:0050907	detection of chemical stimulus involved in sensory perception	109	0.542165	2.08626	8.95951e-07	0.000761233	0.000655053	2177	tags=44%, list=11%, signal=39%	OR1E2/OR2B8P/OR52N4/OR2T11/PKD2L1/OR2M5/OR2M2/OR2AJ1/TAS2R8/OR52K1/TAS2R9/OR1B1/OR2G6/OR13C4/OR51B4/TAS2R7/OR2L3/TAS1R3/OR2M4/PKD1L3/OR2T7/OR51I1/OR13C9/OR2J2/OR13A1/OR13C3/TAS2R10/OR52N5/TAS2R20/ASIC3/TAS2R43/AZGP1/SLC24A4/TAS2R5/OR2L2/TAS2R46/OR2L8/OR7A5/OR7D2/OR8B12/OR52N1/TAS2R31/OR2M3/TRPV1/TAS2R30/OR2A7/OR2T4/TAS2R13
GO:0050890	cognition	296	-0.488712	-2.01723	1.05289e-06	0.000761233	0.000655053	3070	tags=33%, list=16%, signal=28%	CBR3/ATP8A1/BRSK1/PRKCZ/ARF4/KIT/GPR155/MAPK1/KCNK4/GRIN1/GRIN2A/JPH4/TACO1/PRRT1/HRH3/PTN/GIT1/NOG/ARL6IP5/MGAT3/SHANK2/HLA-DRA/RELN/BTBD9/HTT/ARMCX5-GPRASP2/B3GAT1/SLC12A5/GTF2A1L/VDAC1/ACTR2/ARC/CRTC1/DRD2/KCNK2/EGR2/ADCY1/PAK6/CDK5/DRD5/DRD1/PPP1R9B/MEIS2/AFF2/SORCS3/NTF3/SYNJ1/OPRK1/PLCB1/TREM2/TUSC3/DLG4/GRM5/FOXO6/CAMK2N1/GRIA1/SHANK3/NPAS4/VLDLR/CHRNB2/SYT4/PPP3CB/SCN2A/CNTNAP2/CHRM1/CAMK…
GO:0035195	miRNA-mediated gene silencing	190	0.457653	1.91467	1.10949e-06	0.000761233	0.000655053	2400	tags=31%, list=12%, signal=28%	MIR661/MIR370/MIR181A1/MIR605/MIR181C/MIR589/MIR181B1/MIR154/MIR876/MIR553/MIR99A/MIR337/MIR34AHG/MIR625/MIR126/MIR133A1HG/MIR135A2/MIR578/MIR648/MIR221/MIR329-1/MIR326/MIR1183/MIR873/MIR490/MIR496/MIR592/MIR563/MIR744/MIR346/MIR151A/MIR644A/MIR125B1/MIR499B/MIR3909/MIR145/MIR204/MIR23B/MIRLET7BHG/MIR562/MIR569/MIR544A/MIR760/MIR1296/SPACA6-AS1/BMP4/MIR331/MIR582/MIR1251/MIR597/MIR601/MIR30A/MIR8…
GO:1904062	regulation of cation transmembrane transport	360	-0.455281	-1.90563	1.017e-06	0.000761233	0.000655053	3205	tags=36%, list=16%, signal=31%	SLC31A2/CNIH3/SUMO1/CORO1A/CACNG4/PRKCE/FXYD7/GPD1L/IFNGR2/VAMP2/VMP1/SCN2B/FGF11/PARK7/ADRA2A/MMP9/CACNB1/GRIN1/GLRX/CALCR/GRIN2A/SCN5A/JPH4/SCN3B/COMMD1/TACO1/ATP1B1/PRRT1/TMSB4X/CACNA1C/YWHAH/GNB2/KCNS2/RASGRF2/ANK3/NLGN1/COX17/PDPK1/SNCA/STIM1/GNB5/P2RX2/PLN/CALM1/HCN4/RELN/HTT/VDAC1/ARC/RRAD/DRD2/NDUFA4/RYR2/CHP2/CACNA2D1/RANGRF/CALM3/DPP6/CACNB4/KCNE4/CDK5/HCN2/UBASH3B/DRD1/ACTN2/CCR2/MTNR1…
GO:0035194	post-transcriptional gene silencing by RNA	198	0.452187	1.89864	1.31394e-06	0.000811359	0.000698187	2400	tags=30%, list=12%, signal=27%	MIR661/MIR370/MIR181A1/MIR605/MIR181C/MIR589/MIR181B1/MIR154/MIR876/MIR553/MIR99A/MIR337/MIR34AHG/MIR625/MIR126/MIR133A1HG/MIR135A2/MIR578/MIR648/MIR221/MIR329-1/MIR326/MIR1183/MIR873/MIR490/MIR496/MIR592/MIR563/MIR744/MIR346/MIAT/MIR151A/MIR644A/MIR125B1/MIR499B/MIR3909/MIR145/MIR204/MIR23B/MIRLET7BHG/MIR562/MIR569/MIR544A/MIR760/MIR1296/SPACA6-AS1/BMP4/MIR331/MIR582/MIR1251/MIR597/MIR601/MIR30A…
GO:0016441	post-transcriptional gene silencing	203	0.444109	1.87056	1.67874e-06	0.000942382	0.000810935	2400	tags=30%, list=12%, signal=26%	MIR661/MIR370/MIR181A1/MIR605/MIR181C/MIR589/MIR181B1/MIR154/MIR876/MIR553/MIR99A/MIR337/MIR34AHG/MIR625/MIR126/MIR133A1HG/MIR135A2/MIR578/MIR648/MIR221/MIR329-1/MIR326/MIR1183/MIR873/MIR490/MIR496/MIR592/MIR563/MIR744/MIR346/MIAT/MIR151A/MIR644A/MIR125B1/MIR499B/MIR3909/MIR145/MIR204/MIR23B/MIRLET7BHG/MIR562/MIR569/MIR544A/MIR760/MIR1296/SPACA6-AS1/BMP4/MIR331/MIR582/MIR1251/MIR597/MIR601/MIR30A…
GO:0007611	learning or memory	260	-0.500533	-2.04175	2.11207e-06	0.00108684	0.000935239	3020	tags=34%, list=15%, signal=29%	ATP8A1/BRSK1/PRKCZ/ARF4/KIT/MAPK1/KCNK4/GRIN1/GRIN2A/JPH4/TACO1/PRRT1/PTN/GIT1/NOG/ARL6IP5/SHANK2/RELN/BTBD9/HTT/ARMCX5-GPRASP2/B3GAT1/SLC12A5/VDAC1/ACTR2/ARC/CRTC1/DRD2/KCNK2/EGR2/ADCY1/PAK6/CDK5/DRD5/DRD1/PPP1R9B/MEIS2/AFF2/SORCS3/NTF3/SYNJ1/OPRK1/PLCB1/TREM2/DLG4/GRM5/FOXO6/CAMK2N1/GRIA1/SHANK3/NPAS4/VLDLR/CHRNB2/SYT4/PPP3CB/SCN2A/CNTNAP2/CAMK4/ADCY3/PRKCG/JPH3/GRIN2B/NLGN4Y/FOSL1/NPTN/LHX8/NR…
GO:0019932	second-messenger-mediated signaling	284	-0.485908	-1.99257	3.09963e-06	0.00147232	0.00126696	2827	tags=34%, list=14%, signal=30%	UBE2B/GRIN1/GRIN2A/CCR5/CAMTA1/CCR1/BTK/BCAP31/ATP1B1/CACNA1C/GPR62/CMKLR1/SELENOK/HINT1/PTGFR/DMTN/SAMD14/SPHK1/SULT1A4/PPP2CA/PDPK1/P2RX2/PLN/RUNDC3A/CALM1/SCTR/HTT/PPP1R9A/NEUROD1/PPP2R1A/RYR2/ADCY1/CHP2/RNF157/ATP2A2/CALM3/FPR1/GPR3/HTR2B/CCR2/NMUR1/PPP1R9B/FFAR4/MTNR1B/CAMKK2/GBP1/NDNF/ADGRB2/TBC1D10C/CALM2/GUCA1A/EDN1/CDH13/TREM2/GSTO1/GRM5/CHRM3/FKBP1B/SLC9A1/PPP3CB/PTK2B/IGF1/CAP1/KSR2/CA…
GO:0009593	detection of chemical stimulus	140	0.489813	1.944	3.46729e-06	0.00152932	0.00131601	2177	tags=37%, list=11%, signal=33%	OR1E2/DRGX/OR2B8P/OR52N4/OR2T11/PKD2L1/OR2M5/OR2M2/OR2AJ1/TAS2R8/OR52K1/TAS2R9/CASR/OR1B1/OR2G6/OR13C4/OR51B4/TAS2R7/OR2L3/TAS1R3/OR2M4/PKD1L3/OR2T7/OR51I1/OR13C9/OR2J2/OR13A1/KCNMB3/OR13C3/TAS2R10/OR52N5/TAS2R20/GCK/ASIC3/TAS2R43/AZGP1/SLC24A4/TAS2R5/OR2L2/TAS2R46/OR2L8/OR7A5/OR7D2/OR8B12/OR52N1/TAS2R31/OR2M3/TRPV1/TAS2R30/OR2A7/OR2T4/TAS2R13
GO:0001505	regulation of neurotransmitter levels	213	-0.520687	-2.06825	4.73863e-06	0.00195074	0.00167864	3835	tags=40%, list=20%, signal=32%	GAD1/CADPS/DAGLA/SLC38A2/ADRA1A/HTR1B/KMO/GAD2/PAH/GABRA2/SLC32A1/MCTP2/SYT7/SNAP47/NAPA/VAMP2/BRSK1/CHRNB4/SNPH/PARK7/ADRA2A/DNAJC5/SYN3/PTPRN2/APBA1/SYT5/HRH3/PPFIA3/GIT1/LIN7B/GRIK5/SYT12/NLGN1/SYN2/SNCA/CHRNA3/ZNF219/SYT1/DRD2/MOXD1/PIP5K1C/ADCY1/SEPTIN5/ATP2A2/CALM3/CACNB4/PREPL/CDK5/SLC5A7/DRD1/ACHE/SYT2/RIMS1/SLC1A6/SYNJ1/SLC6A13/SYN1/CACNB2/SYT4/STX1B/SLC18A1/RAB3A/PRKCG/SLC22A3/NOS1/SLC1…
GO:0032412	regulation of ion transmembrane transporter activity	258	-0.490609	-2.00073	5.2867e-06	0.00204034	0.00175574	3194	tags=38%, list=16%, signal=32%	CNIH3/SUMO1/CACNG4/PRKCE/FXYD7/GPD1L/IFNGR2/VAMP2/VMP1/SCN2B/FGF11/ADRA2A/MMP9/CACNB1/GLRX/JPH4/SCN3B/TACO1/ATP1B1/PRRT1/TMSB4X/YWHAH/KCNS2/RASGRF2/ANK3/NLGN1/COX17/STIM1/GNB5/PLN/CALM1/HCN4/RELN/HTT/ARC/RRAD/DRD2/NDUFA4/RYR2/CHP2/CACNA2D1/RANGRF/CALM3/CACNB4/KCNE4/CDK5/HCN2/ACTN2/CCR2/MTNR1B/LRRC55/CALM2/EDN1/TREM2/GSTO1/SLMAP/DLG4/GRM5/SHANK3/CHRM3/CNIH2/CACNB2/FKBP1A/WNK4/FKBP1B/FGF14/CACNB3/S…
GO:0048168	regulation of neuronal synaptic plasticity	57	-0.693157	-2.26632	5.91467e-06	0.00214842	0.00184875	2849	tags=54%, list=15%, signal=47%	KIT/GRIN1/GRIN2A/DBN1/PPFIA3/NOG/SNCA/ARC/DRD2/EGR2/HRAS/NSMF/DLG4/GRM5/SHANK3/NEURL1/SYT4/CAMK2B/SLC4A10/RAB3A/JPH3/GRIN2B/NPTN/SHISA9/CAMK2A/VGF/ACP4/NCDN/MCTP1/NETO1/SHISA8
GO:2001257	regulation of cation channel activity	176	-0.54808	-2.12666	7.33915e-06	0.00251774	0.00216655	3194	tags=42%, list=16%, signal=35%	CNIH3/SUMO1/CACNG4/IFNGR2/VAMP2/FGF11/MMP9/CACNB1/JPH4/PRRT1/TMSB4X/KCNS2/RASGRF2/ANK3/NLGN1/STIM1/GNB5/PLN/CALM1/HCN4/RELN/HTT/ARC/RRAD/DRD2/CACNA2D1/CALM3/CACNB4/KCNE4/CDK5/HCN2/ACTN2/CCR2/MTNR1B/LRRC55/CALM2/EDN1/TREM2/GSTO1/SLMAP/DLG4/SHANK3/CNIH2/CACNB2/FKBP1A/FKBP1B/FGF14/CACNB3/PPP3CB/HOMER1/CACNG5/PTK2B/STAC2/JPH3/NOS1/SHISA9/GSG1L/KCNIP2/AKAP5/CACNG3/JSRP1/PLCG2/CCL2/CACNG8/KCNA1/FGF13/P…
GO:0022898	regulation of transmembrane transporter activity	267	-0.487439	-1.98517	7.82279e-06	0.00254241	0.00218778	3194	tags=38%, list=16%, signal=32%	CNIH3/SUMO1/CACNG4/PRKCE/FXYD7/GPD1L/IFNGR2/VAMP2/VMP1/SCN2B/FGF11/PARK7/ADRA2A/MMP9/CACNB1/GLRX/JPH4/SCN3B/TACO1/ATP1B1/PRRT1/TMSB4X/YWHAH/KCNS2/RASGRF2/ANK3/ACTB/NLGN1/COX17/SNCA/STIM1/GNB5/PLN/CALM1/HCN4/RELN/HTT/ARC/RRAD/DRD2/NDUFA4/RYR2/CHP2/CACNA2D1/RANGRF/CALM3/CACNB4/KCNE4/CDK5/HCN2/ACTN2/CCR2/MTNR1B/LRRC55/CALM2/EDN1/TREM2/GSTO1/SLMAP/DLG4/GRM5/SHANK3/CHRM3/CNIH2/CACNB2/FKBP1A/WNK4/FKBP1…
GO:0001964	startle response	25	-0.754396	-2.10801	1.13527e-05	0.00338764	0.00291511	2158	tags=40%, list=11%, signal=36%	GLRB/DRD2/KCNH1/DRD1/KCNA1/ADORA2A/GLRA1/DRD3/PENK/SLC6A3
GO:0015874	norepinephrine transport	19	-0.798731	-2.08505	1.20693e-05	0.00338764	0.00291511	2888	tags=58%, list=15%, signal=49%	ADRA2A/KCNB1/HRH3/ACTB/SNCA/SLC22A3/ADRA2C/ADRA2B/ADORA2A/SLC22A2/SLC6A3
GO:0042391	regulation of membrane potential	399	-0.430287	-1.80954	1.16071e-05	0.00338764	0.00291511	3463	tags=34%, list=18%, signal=29%	SCN8A/IFI6/NEDD4L/PRDX3/PRKAR1B/YWHAE/GABRA2/KCNMA1/P2RX6/SUMO1/STOML2/GPD1L/SCN2B/CHRNB4/PRKCZ/PARK7/KCNB1/KCNK4/TSPO/GRIN1/GLRX/GRIN2A/SCN5A/SCN3B/UCP2/UBB/ATP1B1/ATP5IF1/GRIK1/OPRD1/CACNA1C/YWHAH/ARL6IP5/ANK3/BID/GRIK5/NLGN1/SNCA/GLRB/GABRQ/CNTNAP1/P2RX2/PLN/CALM1/HCN4/GRM1/CHRNA3/RELN/ASIC2/MLLT11/DCN/PKP2/CRTC1/ATP1A3/DRD2/GABRB2/PYCR1/KCNK2/KCNA5/KCND2/RYR2/CACNA2D1/RANGRF/KCNH3/KCNH1/ATP2A…
GO:0050806	positive regulation of synaptic transmission	153	-0.563041	-2.16127	1.27927e-05	0.00343455	0.00295549	3484	tags=43%, list=18%, signal=36%	CALB2/KMO/PRKAR1B/CLSTN2/CACNG4/PRKCE/VAMP2/PRKCZ/MAPK1/GRIN1/GRIN2A/LAMA2/PRRT1/PTN/NOG/RASGRF2/SYT12/NLGN1/SNCA/MIR342/SHANK2/RELN/ARC/CRTC1/SYT1/DRD2/CYP46A1/ADCY1/CACNB4/CDK5/DRD1/CCR2/CA2/RIMS1/NSG1/DLG4/CA7/SHANK3/RAPSN/LRRTM2/CACNB2/CRHR2/CACNG5/PTK2B/STX1B/LRRTM1/PRKCG/GRIN2B/CLSTN3/NPTN/DTNBP1/AKAP5/CACNG3/NRGN/SNAP25/CCL2/KISS1/CACNG8/PLK2/MME/NTRK1/CNR1/RGS14/ADORA2A/SCGN/CALB1
GO:0050906	detection of stimulus involved in sensory perception	171	0.440782	1.82261	1.49196e-05	0.00383868	0.00330324	2177	tags=32%, list=11%, signal=29%	RHO/OR1E2/OR2B8P/OR52N4/OR2T11/PKD2L1/OR2M5/PPEF2/OR2M2/OR2AJ1/TAS2R8/OR52K1/TAS2R9/OR1B1/PPEF1/OR2G6/OR13C4/OR51B4/TAS2R7/OR2L3/TAS1R3/CHRNA10/OR2M4/PKD1L3/OR2T7/OR51I1/OR13C9/OR2J2/EYS/OR13A1/OR13C3/TAS2R10/OR52N5/TAS2R20/ASIC3/NTSR1/TAS2R43/AZGP1/SLC24A4/TAS2R5/OR2L2/TAS2R46/STRC/OR2L8/OR7A5/OR7D2/OR8B12/OR52N1/TAS2R31/OR2M3/TRPV1/TAS2R30/OR2A7/OR2T4/TAS2R13
GO:0099003	vesicle-mediated transport in synapse	208	-0.513675	-2.03115	1.73303e-05	0.00428059	0.00368351	4489	tags=44%, list=23%, signal=34%	DNM1/RAP1A/CPLX1/PLD1/UNC13C/PLAA/AP2B1/CDK5R1/STXBP1/NUMB/SYNDIG1/NAPB/CADPS/ACTG1/DNAJC6/ADRA1A/CALY/HTR1B/VAMP4/AP2S1/PRKAR1B/SLC32A1/DNM3/SNAP91/SYT7/SNAP47/NAPA/VAMP2/BRSK1/SNPH/ADRA2A/DNAJC5/SYN3/APBA1/SYT5/PPFIA3/GIT1/GRIK5/ACTB/SYT12/NLGN1/PACSIN1/SYN2/SNCA/BTBD9/BSN/ARC/SYT1/DRD2/PIP5K1C/ADCY1/SEPTIN5/ATP2A2/CALM3/CACNB4/PREPL/CDK5/DRD1/SYT2/RIMS1/SYNJ1/DDC/NSG1/SYN1/SH3GL2/CACNB2/SYT4/P…
GO:0006836	neurotransmitter transport	206	-0.51037	-2.01724	2.29663e-05	0.0054545	0.00469368	3254	tags=37%, list=17%, signal=31%	GABRA2/SLC32A1/MCTP2/SYT7/SNAP47/NAPA/VAMP2/BRSK1/CHRNB4/SNPH/PARK7/ADRA2A/DNAJC5/SYN3/PTPRN2/APBA1/SYT5/HRH3/PPFIA3/GIT1/LIN7B/GRIK5/SYT12/NLGN1/SYN2/SNCA/GABRQ/CHRNA3/SLC6A17/SYT1/DRD2/PIP5K1C/ADCY1/SEPTIN5/ATP2A2/CALM3/CACNB4/PREPL/CDK5/SLC5A7/DRD1/SYT2/RIMS1/SLC1A6/SYNJ1/DDC/SLC18A3/SLC6A13/SYN1/CACNB2/SYT4/STX1B/SLC18A1/RAB3A/PRKCG/SLC22A3/NOS1/SV2C/SLC18A2/CAMK2A/DTNBP1/SNAP25/UNC13A/MCTP1/…
GO:0006816	calcium ion transport	399	-0.423869	-1.78255	2.53932e-05	0.00580752	0.00499746	3120	tags=31%, list=16%, signal=27%	CORO1A/CALCRL/CACNG4/PRKCE/STOML2/VMP1/ADRA2A/CACNB1/TSPO/GRIN1/CALCR/GRIN2A/CCR5/JPH4/CCR1/MICU3/ATP1B1/NCS1/OPRD1/CACNA1C/CCL19/SLC25A25/ORAI2/SELENOK/ITGAV/SLC35G1/PDPK1/SNCA/STIM1/GP1BB/ANXA6/GNB5/P2RX2/PLN/GRAMD2A/CALM1/CACNA2D4/SLC25A23/TPT1/HTT/TRPC4/ATP2B2/VDAC1/GP5/RRAD/DRD2/BSPRY/RYR2/LILRB1/CACNA2D1/ATP2A2/CALM3/CACNB4/HTR2B/CALHM1/CDK5/UBASH3B/STC1/DRD1/CACNA2D3/NMUR1/ATP2A3/CALM2/CAC…
GO:0035094	response to nicotine	45	-0.665509	-2.11579	2.7813e-05	0.00592224	0.00509618	2969	tags=40%, list=15%, signal=34%	NKX6-1/CHRNB4/HMOX1/MAPK1/MMP2/CHRNA3/DRD2/HDAC2/PPP1R9B/EDN1/CHRNB2/HOMER1/NTRK1/CNR1/TH/CHRNA2/PENK/SLC6A3
GO:0007606	sensory perception of chemical stimulus	148	0.460925	1.85264	2.74e-05	0.00592224	0.00509618	2198	tags=39%, list=11%, signal=34%	GNG13/OR1E2/OR2B8P/OR52N4/OR2T11/PKD2L1/OR2M5/OR2M2/OR2AJ1/TAS2R8/OR52K1/TAS2R9/OR1B1/OR2G6/OR13C4/OR51B4/TAS2R7/OR2L3/TAS1R3/OR2M4/PKD1L3/OR2T7/OR51I1/OR13C9/OR2J2/SCNN1D/OR13A1/OR13C3/TAS2R10/OR52N5/TAS2R20/ASIC3/SCNN1A/OMP/TAS2R43/AZGP1/SLC24A4/TAS2R5/SYT10/OR2L2/TAS2R46/OR2L8/OR7A5/CNGA4/OR7D2/OR8B12/ITPR3/OR52N1/TAS2R31/OR2M3/TRPV1/TAS2R30/OR2A7/LEF1/OR2T4/TAS2R13/WNT10B
GO:0050808	synapse organization	422	-0.414811	-1.75514	3.8492e-05	0.00792293	0.00681781	4130	tags=33%, list=21%, signal=27%	COL4A1/IGSF21/CNKSR2/NEFL/CDK5R1/SYNGAP1/PIN1/CBLN1/C1QB/EPHA4/INA/SYNDIG1/BAIAP2/DOCK10/ACTG1/NEGR1/PFN1/C1QC/PALM/ROBO2/MYOT/RAB39B/ABHD17C/CLSTN2/ERC1/C1QA/DHX36/GABRA2/DNM3/CRIPT/SDK1/ARF4/CACNB1/LHFPL4/CDKL5/FZD1/CNTN5/PTPRO/DRP2/DBN1/L1CAM/IL10RA/LZTS3/PRRT1/SLITRK3/MDGA1/PPFIA3/IL1RAP/EPHA7/ARF1/ZNF365/ANK3/ACTB/NLGN1/SNCA/GLRB/DAB2IP/SRPX2/SHANK2/CNTNAP1/P2RX2/SIPA1L1/SEZ6L2/RELN/ARMCX5-G…
GO:0010959	regulation of metal ion transport	380	-0.423416	-1.77987	4.75073e-05	0.00946314	0.00814318	3039	tags=30%, list=16%, signal=26%	PRKCE/FXYD7/GPD1L/VAMP2/VMP1/SCN2B/FGF11/ADRA2A/CACNB1/TSPO/GRIN1/GLRX/CALCR/SCN5A/JPH4/SCN3B/COMMD1/CCR1/ATP1B1/NKAIN1/OPRD1/CACNA1C/YWHAH/GNB2/KCNS2/ANK3/PDPK1/SNCA/STIM1/GNB5/P2RX2/PLN/GRAMD2A/CALM1/HTT/VDAC1/PKP2/RRAD/DRD2/KCNA5/RYR2/LILRB1/CHP2/CACNA2D1/RANGRF/CALM3/DPP6/CACNB4/KCNE4/CDK5/UBASH3B/STC1/DRD1/ACTN2/MTNR1B/HAMP/KCNH2/LRRC55/CALM2/OPRK1/KCNAB2/TREM2/GSTO1/SLMAP/EPB41/CEMIP/CACNB2…
GO:0015844	monoamine transport	80	-0.594454	-2.06768	6.89381e-05	0.0133029	0.0114474	2899	tags=42%, list=15%, signal=36%	PARK7/ADRA2A/KCNB1/SDHD/SYT5/HRH3/SYT3/ACTB/SYT12/SNCA/SYT1/DRD2/SYT6/LILRB1/DRD1/SYT2/OPRK1/CHRNB2/SYT4/SLC18A1/RAB3A/SLC22A3/NOS1/SLC18A2/DTNBP1/ADRA2C/ADRA2B/CNR1/VIP/ADORA2A/CHRNA6/SLC22A2/DRD3/SLC6A3
GO:0097120	receptor localization to synapse	56	-0.636433	-2.07917	7.5575e-05	0.0141417	0.0121691	3115	tags=45%, list=16%, signal=38%	GRIP1/CACNG4/PRKCZ/TAMALIN/LRRC7/DBN1/ANKS1B/KIF3B/NLGN1/DLG3/RELN/DLG2/HRAS/NSG1/DLG4/ARHGAP44/CNIH2/CACNG5/STX1B/NPTN/NPTX1/CACNG3/SNAP25/CACNG8/NETO1
GO:0043270	positive regulation of ion transport	266	-0.461604	-1.8793	8.0687e-05	0.0146542	0.0126102	3073	tags=33%, list=16%, signal=29%	CACNG4/GPD1L/IFNGR2/VMP1/ADRA2A/KCNB1/TSPO/GRIN1/GLRX/CALCR/SCN5A/SCN3B/CCR1/ATP1B1/TMSB4X/ANK3/ACTB/COX17/PDPK1/SNCA/STIM1/P2RX2/CALM1/PTGES/RELN/PLA2G3/HTT/ARC/PKP2/SYT1/DRD2/NDUFA4/RYR2/CHP2/CACNA2D1/CALM3/MIF/CACNB4/CDK5/STC1/DRD1/ACTN2/CCR2/KCNH2/LRRC55/CALM2/OPRK1/EDN1/TREM2/GSTO1/CEMIP/SHANK3/CACNB2/WNK4/CHRNB2/CACNB3/SYT4/SLC9A1/PPP3CB/HOMER1/STAC2/CHRM1/CX3CL1/CLTRN/TESC/CXCL9/NOS1/CXCL1…
GO:0032409	regulation of transporter activity	288	-0.45714	-1.88124	9.11725e-05	0.0160854	0.0138418	3194	tags=36%, list=16%, signal=31%	CNIH3/SUMO1/CACNG4/PRKCE/FXYD7/GPD1L/IFNGR2/VAMP2/VMP1/SCN2B/FGF11/PARK7/ADRA2A/MMP9/CACNB1/GLRX/JPH4/SCN3B/TACO1/ATP1B1/PRRT1/TMSB4X/YWHAH/KCNS2/RASGRF2/ANK3/ACTB/NLGN1/COX17/SNCA/STIM1/GNB5/PLN/CALM1/HCN4/RELN/HTT/ARC/RRAD/DRD2/NDUFA4/RYR2/CHP2/CACNA2D1/RANGRF/CALM3/CACNB4/KCNE4/CDK5/HCN2/ACTN2/CCR2/MTNR1B/LRRC55/CALM2/EDN1/TREM2/NDFIP2/GSTO1/SLMAP/PRKCD/DLG4/GRM5/SHANK3/CHRM3/CNIH2/CACNB2/FKBP…
GO:0050911	detection of chemical stimulus involved in sensory perception of smell	77	0.523504	1.91369	9.92643e-05	0.0170266	0.0146516	2173	tags=40%, list=11%, signal=36%	OR1E2/OR2B8P/OR52N4/OR2T11/OR2M5/OR2M2/OR2AJ1/OR52K1/OR1B1/OR2G6/OR13C4/OR51B4/OR2L3/OR2M4/OR2T7/OR51I1/OR13C9/OR2J2/OR13A1/OR13C3/OR52N5/SLC24A4/OR2L2/OR2L8/OR7A5/OR7D2/OR8B12/OR52N1/OR2M3/OR2A7/OR2T4
GO:0002181	cytoplasmic translation	156	-0.547115	-2.1062	0.000103539	0.0172799	0.0148696	5699	tags=63%, list=29%, signal=45%	RPS24/RPL22/RPS28/AARS1/RPL26/RPL11/RPL18/RPL17/RPL14/EIF3H/NCBP2/RPL8/ZC3H15/RPL10/RPS17/EIF4H/RPL7A/RPL5/RPL13/DHX29/SLBP/EIF3M/RPL13A/RPL12/PABPC1/RPL36/RPL37A/RPL23/RPL30/RPS20/RPLP0/ETF1/RPL7/RPL19/DRG1/EIF3E/EIF3I/HNRNPD/PAIP1/RPS12/RPS9/RPL23A/DPH2/RPL6/EIF5/RPS11/DPH3/RPS4X/RPL31/RPL32/RPL18A/UBA52/RPL10A/RPL29/EIF2S3/RPS27/RPS8/RPS3/RPS14/RPLP2/RPS29/YBX1/RPS19/RPS27A/RPS6/DHX36/RPL35/RP…
GO:0009206	purine ribonucleoside triphosphate biosynthetic process	112	-0.529319	-1.94692	0.000128563	0.0208914	0.0179774	4637	tags=54%, list=24%, signal=42%	NME5/NDUFB8/ATP5PB/NDUFA7/NDUFB4/ATP5MF/ATP5F1A/SDHB/ATP5F1D/NME7/NDUFA11/NDUFV2/NDUFC1/NDUFS7/DNAJC30/AK4/NDUFA5/NDUFS8/ATP5F1E/ATP5ME/ATP5MJ/STOML2/IMPDH1/ATP5F1C/SDHD/NME1/NDUFS4/NDUFB11/SLC25A12/ATP5PF/NDUFS6/TMSB4X/NDUFA3/NDUFB3/NDUFB7/NDUFB5/ATP5MC3/NDUFA13/ATP5PD/NUDT2/NDUFA8/NDUFA1/NDUFB9/NDUFB2/ATP5MG/ATP5MK/NME2/NDUFAB1/NDUFA2/NDUFB6/ATP5PO/NDUFB10/ATP5F1B/ATP5MC1/TREM2/NDUFB1/NDUFS5/PR…
GO:0050905	neuromuscular process	136	-0.553136	-2.09329	0.000156584	0.0247924	0.0213342	2761	tags=29%, list=14%, signal=25%	GRIN2A/JPH4/CAMTA1/HSP90AA1/PEX5/TNNC2/GLRB/CNTNAP1/DRD2/KCNH1/DRD1/ADARB1/GSTO1/DLG4/UCHL1/HOMER1/STAC2/CHRNA1/JPH3/GCH1/BCR/ADCY5/JSRP1/TNNI3/TNNT1/STRIT1/RBFOX1/ITPR1/KCNA1/TIFAB/ALDH1A3/SCN4A/PDE8B/GPR88/ADORA2A/STRA6/GLRA1/DRD3/PENK/SLC6A3
GO:0007626	locomotory behavior	178	-0.510121	-1.98459	0.000173653	0.0268077	0.0230684	4334	tags=40%, list=22%, signal=31%	DDHD2/USP2/CDH23/CNP/PAK5/EGR1/EPHA4/FGF12/GAD1/OPRL1/NEGR1/FIG4/HEXB/RCAN1/DAB1/NPY2R/CEND1/PRKCE/CIART/CHRNB4/PARK7/APBA1/OPRD1/GIT1/GPR37/SNCA/GLRB/SHANK2/GRM1/CHRNA3/RELN/BTBD9/DRD2/KCND2/CACNB4/PAK6/DRD1/STRN/OPRK1/HPRT1/NKX2-1/SEZ6/DLG4/GRM5/UCHL1/CHRNB2/PPP3CB/SLC4A10/LRRTM1/SLC18A2/ADCY5/HTR2C/SNAP25/PDE1B/TMOD1/DPP4/PBX3/ALDH1A3/PPP1R1B/LMX1A/RASD2/GPR52/GPR88/TH/ADORA2A/TRH/GLRA1/CALB1/…
GO:0002090	regulation of receptor internalization	56	-0.587733	-1.92007	0.000255372	0.0375457	0.0323087	2353	tags=36%, list=12%, signal=31%	ARF1/UBQLN2/ARC/DRD2/NTF3/SDCBP/DLG4/LRPAP1/LRRTM2/NECAB2/LRRTM1/SFRP4/GSG1L/DTNBP1/GREM1/PLCG2/PPP3R1/RSPO1/HPCA/DRD3
GO:0031047	gene silencing by RNA	248	0.369247	1.59069	0.000251823	0.0375457	0.0323087	2311	tags=25%, list=12%, signal=22%	MIR661/MIR370/MIR181A1/MIR605/MIR181C/MIR589/MIR181B1/MIR154/MIR876/PIWIL1/MIR553/MIR99A/MIR337/MIR34AHG/MIR625/MIR126/EXD1/MIR133A1HG/MIR135A2/MIR578/MIR648/MIR221/MIR329-1/MIR326/MIR1183/MIR873/MIR490/MIR496/MIR592/MIR563/MIR744/MIR346/MIAT/MIR151A/MIR644A/MIR125B1/MIR499B/MIR3909/MIR145/MIR204/MIR23B/MIRLET7BHG/MIR562/MIR569/MIR544A/MIR760/MIR1296/SPACA6-AS1/BMP4/MIR331/MIR582/MIR1251/MIR597/M…
GO:0099504	synaptic vesicle cycle	188	-0.505389	-1.97118	0.000290457	0.0389907	0.0335521	4489	tags=43%, list=23%, signal=33%	DNM1/RAP1A/CPLX1/PLD1/UNC13C/PLAA/CDK5R1/STXBP1/SYNDIG1/NAPB/CADPS/ACTG1/DNAJC6/ADRA1A/HTR1B/VAMP4/PRKAR1B/SLC32A1/DNM3/SNAP91/SYT7/SNAP47/NAPA/VAMP2/BRSK1/SNPH/ADRA2A/DNAJC5/SYN3/APBA1/SYT5/PPFIA3/GIT1/GRIK5/ACTB/SYT12/NLGN1/PACSIN1/SYN2/SNCA/BTBD9/BSN/SYT1/DRD2/PIP5K1C/ADCY1/SEPTIN5/ATP2A2/CALM3/CACNB4/PREPL/CDK5/DRD1/SYT2/RIMS1/SYNJ1/DDC/SYN1/SH3GL2/CACNB2/SYT4/PPP3CB/STX1B/SLC18A1/RAB3A/PRKCG…
GO:0070588	calcium ion transmembrane transport	315	-0.417053	-1.72824	0.000273338	0.0389907	0.0335521	3120	tags=32%, list=16%, signal=27%	CORO1A/CACNG4/PRKCE/STOML2/VMP1/ADRA2A/CACNB1/GRIN1/CALCR/GRIN2A/CCR5/JPH4/MICU3/ATP1B1/NCS1/CACNA1C/CCL19/SLC25A25/ORAI2/ITGAV/SLC35G1/PDPK1/SNCA/STIM1/GP1BB/ANXA6/GNB5/P2RX2/PLN/CALM1/CACNA2D4/SLC25A23/HTT/TRPC4/ATP2B2/VDAC1/GP5/RRAD/DRD2/RYR2/CACNA2D1/ATP2A2/CALM3/CACNB4/HTR2B/CALHM1/CDK5/UBASH3B/DRD1/CACNA2D3/ATP2A3/CALM2/CACNA1E/EDN1/GSTO1/CEMIP/ATP2B3/CACNB2/FKBP1A/FKBP1B/CACNB3/SLC9A1/PPP3…
GO:0006887	exocytosis	348	-0.411148	-1.71722	0.000280374	0.0389907	0.0335521	4357	tags=34%, list=22%, signal=27%	CPLX1/PTAFR/UNC13C/TRPV6/FCGR3A/STXBP5L/RAB31/SYT15/STXBP1/SCAMP5/SCAMP1/SNF8/NAPB/ZP3/CADPS/ATP9A/S100A13/MILR1/ADRA1A/RAB8B/RAB2B/CDK16/CD84/HTR1B/STEAP2/ITGB2/CORO1A/SYT7/F2RL1/ANXA1/SNAP47/NAPA/VAMP2/SNPH/ADRA2A/KCNB1/HMOX1/KIT/DNAJC5/MYO1G/NCKAP1L/APBA1/CCR1/BTK/CHMP2A/SYT5/EXOC6/PPFIA3/RAB26/GIT1/SYT3/LIN7B/GRIK5/SYT12/NLGN1/DMTN/SYN2/PDPK1/SNCA/CDK5R2/PLA2G3/SYT1/DRD2/SYT6/PIP5K1C/NR4A3/AD…
GO:0051606	detection of stimulus	276	0.364222	1.57591	0.000284796	0.0389907	0.0335521	2177	tags=25%, list=11%, signal=23%	RHO/RS1/OR1E2/DRGX/OR2B8P/OR52N4/OR2T11/PKDREJ/PKD2L1/OR2M5/PPEF2/OR2M2/OR2AJ1/TAS2R8/TTN/OR52K1/TAS2R9/CASR/OR1B1/PPEF1/GUCY2D/OR2G6/OR13C4/OR51B4/TAS2R7/RGR/OR2L3/TAS1R3/CHRNA10/OR2M4/PKD1L3/OR2T7/OR51I1/OR13C9/FAP/FOXF1/TRPM3/OR2J2/EYS/OR13A1/KCNMB3/OR13C3/TAS2R10/OR52N5/TAS2R20/GCK/ASIC3/NTSR1/TAS2R43/AZGP1/SLC24A4/TAS2R5/OR2L2/TAS2R46/STRC/OR2L8/OR7A5/TCAP/OPN3/OR7D2/OR8B12/OR52N1/TAS2R31/GR…
GO:0051223	regulation of protein transport	461	-0.376296	-1.60552	0.000298365	0.0392001	0.0337323	3554	tags=23%, list=18%, signal=19%	CDK16/ACSL4/TARDBP/C1QTNF3/ABCG1/SNX3/ITGB2/YWHAE/PKIG/SUMO1/SYT7/F2RL1/PRKCE/EPHA5/VAMP2/NKX6-1/FOXO1/PRKCZ/SREBF2/PARK7/ADRA2A/KCNB1/TAMALIN/NDEL1/BAG4/GPR27/HSP90AA1/BCAP31/UCP2/ATP5IF1/TOMM7/PKIA/OAZ1/BAP1/SMAD3/PPIA/PARD6A/SELENOK/TXN/HAX1/ANK3/DMTN/PIM3/IFI27/ITGB1BP1/SLC25A22/CDK1/NEUROD1/PIK3R2/EDEM1/DRD2/KCNA5/CNST/MPC2/CHP2/HRAS/RHOU/C2CD2L/CDK5/NR1H4/DNAJC27/MTNR1B/ACHE/TREM2/NDFIP2/PR…
GO:1901021	positive regulation of calcium ion transmembrane transporter activity	45	-0.58661	-1.86495	0.000351057	0.0442403	0.0380695	3181	tags=49%, list=16%, signal=41%	SUMO1/VMP1/ATP1B1/STIM1/CALM1/HTT/RYR2/CACNA2D1/CALM3/CACNB4/CDK5/CALM2/GSTO1/CACNB2/CACNB3/SLC9A1/PPP3CB/STAC2/AKAP5/PLCG2/PPP3R1/PPP3CA
GO:0042220	response to cocaine	45	-0.586535	-1.86471	0.000351057	0.0442403	0.0380695	3196	tags=42%, list=16%, signal=35%	HTR1B/HSPA5/CACNG4/SDK1/HSP90AA1/DRD2/HDAC2/CDK5/DRD5/DRD1/OPRK1/CHRNB2/HOMER1/PTK2B/RGS4/PPP1R1B/CNR1/DRD3/SLC6A3
GO:0009201	ribonucleoside triphosphate biosynthetic process	118	-0.526806	-1.94605	0.000411046	0.0499045	0.0429436	3804	tags=53%, list=19%, signal=43%	NME5/NDUFB8/ATP5PB/NDUFA7/NDUFB4/ATP5MF/ATP5F1A/SDHB/ATP5F1D/NME7/NDUFA11/NDUFV2/NDUFC1/NDUFS7/DNAJC30/AK4/NDUFA5/NDUFS8/ATP5F1E/UCK2/ATP5ME/ATP5MJ/STOML2/IMPDH1/ATP5F1C/SDHD/NME1/NDUFS4/NDUFB11/SLC25A12/ATP5PF/NDUFS6/TMSB4X/NDUFA3/NDUFB3/NDUFB7/NDUFB5/ATP5MC3/NDUFA13/ATP5PD/NUDT2/NDUFA8/NDUFA1/NDUFB9/NDUFB2/ATP5MG/ATP5MK/NME2/NDUFAB1/NDUFA2/NDUFB6/ATP5PO/NDUFB10/ATP5F1B/CTPS1/ATP5MC1/TREM2/NDUFB…
GO:0002689	negative regulation of leukocyte chemotaxis	19	-0.733199	-1.91398	0.000420248	0.0499045	0.0429436	1683	tags=47%, list=9%, signal=43%	MIF/TNFAIP6/SLIT2/GREM1/CCL2/SLAMF8/DPP4/CYP19A1/STAP1
GO:0022613	ribonucleoprotein complex biogenesis	464	-0.378097	-1.61117	0.00041378	0.0499045	0.0429436	6751	tags=47%, list=35%, signal=32%	SF3A1/NOPCHAP1/TENT4B/RUVBL1/GAR1/EIF3B/RIOK2/YTHDF2/DHX9/RRP7A/GEMIN7/MYBBP1A/EIF3G/SRSF1/EIF3CL/POLR2D/TFB1M/RRP1B/SF3A3/PRKDC/SRSF9/RNU5A-1/ABCE1/GEMIN2/TMA16/BUD23/DCAF13/EXOSC1/UTP15/DIMT1/LSM2/NOL11/NOLC1/NCBP1/UTP18/DHX30/NOP14/MRPL36/SNRPB/RPS24/TXNL4A/LTV1/RPS28/STRAP/DROSHA/SF3B3/NOC4L/RPL26/METTL5/RPP40/RPL11/POP4/PINX1/RPL14/PRPF19/MRPS2/EIF3H/PTGES3/NOP56/RPL10/DDX18/RPS17/EIF4H/URB1…
GO:0003735	structural constituent of ribosome	157	-0.577191	-2.20582	1.79521e-06	0.00212553	0.00191615	5699	tags=73%, list=29%, signal=52%	RPS24/RPL22/RPS28/MRPL35/RPL26/MRPS21/RPL11/RPL18/MRPL9/MRPL57/RPL17/RPL14/MRPS2/RPL8/RPL10/RPS17/RPL7A/RPL5/MRPS23/RPL13/RPL13A/RPL12/RPL7L1/RPL36/MRPL46/MRPS7/MRPL49/MRPS35/RSL24D1/RPS27L/MRPS18C/RPL37A/RPL23/MRPS18A/RPL30/RPS20/RPLP0/NDUFA7/RPL7/MRPS17/RPL39L/RPL19/MRPL51/RPS12/RPS9/MRPL18/MRPL21/RPL23A/RPL6/RPS11/RPS4X/RPL31/RPL32/RPL18A/UBA52/RPL10A/RPL29/RPS27/MRPL1/MRPL13/MRPS15/RPS8/MRPL2…
GO:1903231	mRNA base-pairing post-transcriptional repressor activity	51	0.622526	2.12633	6.33094e-05	0.0311813	0.0281097	2052	tags=41%, list=11%, signal=37%	MIR661/MIR181C/MIR181B1/MIR154/MIR876/MIR99A/MIR126/MIR221/MIR329-1/MIR326/MIR873/MIR346/MIR151A/MIR644A/MIR125B1/MIR3909/MIR145/MIR204/MIR582/MIR30A/MIR9-1
GO:0030371	translation repressor activity	76	0.517042	1.90523	7.90066e-05	0.0311813	0.0281097	2052	tags=28%, list=11%, signal=25%	MIR661/MIR181C/MIR181B1/MIR154/MIR876/MIR99A/MIR126/MIR221/MIR329-1/MIR326/MIR873/MIR346/MIR151A/MIR644A/MIR125B1/MIR3909/MIR145/MIR204/MIR582/MIR30A/MIR9-1
GO:0004984	olfactory receptor activity	75	0.523303	1.92464	0.00032856	0.0413915	0.0373142	2173	tags=40%, list=11%, signal=36%	OR1E2/OR2B8P/OR52N4/OR2T11/OR2M5/OR2M2/OR2AJ1/OR52K1/OR1B1/OR2G6/OR13C4/OR51B4/OR2L3/OR2M4/OR2T7/OR51I1/OR13C9/OR2J2/OR13A1/OR13C3/OR52N5/OR2L2/OR2L8/OR7A5/OR7D2/OR8B12/OR52N1/OR2M3/OR2A7/OR2T4
GO:0035254	glutamate receptor binding	42	-0.607259	-1.91108	0.000325064	0.0413915	0.0373142	3187	tags=43%, list=16%, signal=36%	DNM3/CACNG4/MYL12A/SHANK2/ATP2B2/DRD2/CALM3/DLG4/SHANK3/NSF/RAPSN/HOMER1/NECAB2/CAMK2A/AKAP5/CACNG3/NETO1/ADORA2A
GO:0022843	voltage-gated cation channel activity	142	-0.505552	-1.89737	0.00034959	0.0413915	0.0373142	3866	tags=49%, list=20%, signal=40%	KCNC3/CATSPER3/KCNB2/KCND3/KCNA4/HTR1B/KCNG4/KCNT2/KCNMA1/CACNG4/SCN2B/KCNB1/CACNB1/KCNK4/GRIN1/GRIN2A/KCNG3/KCNJ13/NCS1/CACNA1C/KCNJ16/KCNS2/KCNT1/ITGAV/CACNA2D4/HCN4/KCNJ4/KCNK2/KCNA5/KCND2/CACNA2D1/KCNH3/KCNH1/CACNB4/KCNE4/CALHM1/CDK5/HCN2/CACNA2D3/KCNG2/KCNH2/LRRC55/CACNA1E/KCNAB2/KCNF1/CACNB2/CACNB3/CACNG5/KCNV1/PTK2B/KCNQ5/GRIN2B/CACNA1F/CACNA1H/KCNQ2/KCNIP2/CACNA1I/CACNG3/KCNH4/SNAP25/KCNJ…
GO:0001664	G protein-coupled receptor binding	218	-0.452401	-1.80483	0.000198327	0.0413915	0.0373142	1736	tags=23%, list=9%, signal=21%	GNAT2/CALM3/FPR1/CTHRC1/CCR2/PPP1R9B/SDCBP/EDN1/FZD7/WNT7B/DLG4/CCDC88C/GRM5/UTS2B/RTP4/UCHL1/HOMER1/NECAB2/CX3CL1/RSPO3/CXCL9/MSMP/WNT2B/CXCL11/AKAP5/NPFFR2/ADRA2C/GNAL/TAC1/CCL2/KISS1/YARS1/RTP5/ACE/PPBP/WNT6/RSPO1/CXCL6/ADCYAP1/CXCL1/WNT16/ADORA2A/CXCL10/SAG/PDYN/CCL8/CXCL8/GAL/DRD3/PENK
GO:0030545	signaling receptor regulator activity	368	-0.396554	-1.66889	0.000164947	0.0413915	0.0373142	2490	tags=26%, list=13%, signal=23%	PRRT1/SEMA3C/PTN/CCL19/EPHA7/LY6E/CXCL14/KL/NENF/C1QTNF4/AREG/GMFG/FGF7/GREM2/FST/PDGFD/MIF/LILRB4/ENDOU/CDK5/LYPD6B/STC1/IL34/HAMP/NODAL/ERFE/NTF3/DKK3/EDN1/IL10/METRN/MACC1/CER1/WNT7B/LRPAP1/UTS2B/CHGB/ALKAL2/SCG2/FGF14/TNFRSF11B/SEMA6B/IGF1/OGN/BMP5/CX3CL1/FLRT3/PROK1/CXCL9/BMP6/MSMP/CMTM2/WNT2B/CXCL11/FAM3B/CLCF1/VGF/SPP1/GREM1/IL18/CCL2/IL6/IL1A/IL11/FGF13/DPP4/IL1B/IL1RN/CLEC12B/OSM/INHBA/P…
GO:0022836	gated channel activity	311	-0.400261	-1.66365	0.000311146	0.0413915	0.0373142	2976	tags=32%, list=15%, signal=28%	SCN2B/CHRNB4/ANO4/KCNB1/CACNB1/KCNK4/GRIN1/GRIN2A/SCN5A/KCNG3/SCN3B/KCNJ13/NCS1/GRIK1/CLIC4/CACNA1C/KCNJ16/KCNS2/KCNT1/GRIK5/ITGAV/GLRB/GABRQ/ANXA6/P2RX2/CACNA2D4/HCN4/CHRNA3/ASIC2/VDAC1/KCNJ4/GABRB2/KCNK2/KCNA5/KCND2/RYR2/CACNA2D1/KCNH3/KCNH1/CACNB4/KCNE4/CALHM1/CDK5/HCN2/GABRR1/CACNA2D3/KCNG2/GABRA1/KCNH2/LRRC55/CACNA1E/KCNAB2/GABRE/GRIK4/GRIA1/KCNF1/CACNB2/CHRFAM7A/FKBP1B/CHRNB2/CACNB3/CACNG5/…
GO:0030546	signaling receptor activator activity	342	-0.399	-1.65693	0.000315687	0.0413915	0.0373142	1683	tags=22%, list=9%, signal=20%	MIF/ENDOU/CDK5/STC1/IL34/HAMP/NODAL/ERFE/NTF3/EDN1/IL10/METRN/MACC1/CER1/WNT7B/LRPAP1/UTS2B/CHGB/ALKAL2/SCG2/FGF14/TNFRSF11B/SEMA6B/IGF1/OGN/BMP5/CX3CL1/FLRT3/PROK1/CXCL9/BMP6/MSMP/CMTM2/WNT2B/CXCL11/FAM3B/CLCF1/VGF/SPP1/GREM1/IL18/CCL2/IL6/IL1A/IL11/FGF13/DPP4/IL1B/IL1RN/OSM/INHBA/PPBP/TTR/WNT6/CCN6/TAFA3/CXCL6/NRTN/VIP/IL7/ADCYAP1/CXCL1/WNT16/CSF3/TRH/CXCL10/PDYN/CCL8/CXCL8/GAL/AMBN/FASLG/C1QTN…
GO:0048018	receptor ligand activity	335	-0.40001	-1.66162	0.000384665	0.041404	0.0373254	1683	tags=25%, list=9%, signal=24%	PTN/CCL19/EPHA7/CXCL14/KL/NENF/C1QTNF4/AREG/GMFG/FGF7/GREM2/PDGFD/MIF/ENDOU/STC1/IL34/HAMP/NODAL/ERFE/NTF3/EDN1/IL10/METRN/MACC1/CER1/WNT7B/LRPAP1/UTS2B/CHGB/ALKAL2/SCG2/FGF14/TNFRSF11B/SEMA6B/IGF1/OGN/BMP5/CX3CL1/FLRT3/PROK1/CXCL9/BMP6/MSMP/CMTM2/WNT2B/CXCL11/FAM3B/CLCF1/VGF/SPP1/GREM1/IL18/CCL2/IL6/IL1A/IL11/FGF13/DPP4/IL1B/IL1RN/OSM/INHBA/PPBP/TTR/WNT6/CCN6/TAFA3/CXCL6/NRTN/VIP/IL7/ADCYAP1/CXC…
GO:0099572	postsynaptic specialization	342	-0.559835	-2.33478	1e-10	1.54e-08	1.24421e-08	4804	tags=50%, list=25%, signal=39%	RPL12/DISC1/EFNB3/CACNG2/PDE4B/ADORA1/RHEB/LRRC4B/SLC8A1/ADGRL1/ABHD17A/RPL30/CRYAB/RPLP0/LRFN4/RPL7/GABRA5/CHRND/CNKSR2/CDK5R1/SYNGAP1/RTN4/HTR5A/EPHA4/SYNDIG1/BAIAP2/RPL6/SLC16A3/DAGLA/KCND3/RPL10A/DNAJC6/PALM/RPS27/GRIA2/RPS3/RPS14/ABHD17C/RPS19/CLSTN2/GABRA2/DNM3/P2RX6/MT3/GRIP1/INPP4A/CACNG4/IQSEC3/CRIPT/RNF10/PRKCZ/ADRA2A/TAMALIN/SYN3/GRIN1/GRIN2A/RPS25/LRRC7/PTPRO/RPS13/DRP2/RPS18/DBN1/ANK…
GO:0014069	postsynaptic density	321	-0.560113	-2.32026	1e-10	1.54e-08	1.24421e-08	4804	tags=50%, list=25%, signal=38%	RPL12/DISC1/EFNB3/CACNG2/PDE4B/ADORA1/RHEB/LRRC4B/SLC8A1/ADGRL1/ABHD17A/RPL30/CRYAB/RPLP0/LRFN4/RPL7/CNKSR2/CDK5R1/SYNGAP1/RTN4/EPHA4/SYNDIG1/BAIAP2/RPL6/SLC16A3/DAGLA/KCND3/RPL10A/DNAJC6/PALM/RPS27/GRIA2/RPS3/RPS14/ABHD17C/RPS19/CLSTN2/DNM3/P2RX6/MT3/GRIP1/INPP4A/CACNG4/IQSEC3/CRIPT/RNF10/PRKCZ/ADRA2A/TAMALIN/SYN3/GRIN1/GRIN2A/RPS25/LRRC7/PTPRO/RPS13/DRP2/RPS18/DBN1/ANKS1B/LZTS3/NCS1/PRRT1/SLITR…
GO:0032279	asymmetric synapse	327	-0.554063	-2.29544	1e-10	1.54e-08	1.24421e-08	4804	tags=49%, list=25%, signal=38%	RPL12/DISC1/EFNB3/SLC1A1/CACNG2/PDE4B/ADORA1/RHEB/LRRC4B/SLC8A1/ADGRL1/ABHD17A/RPL30/CRYAB/RPLP0/LRFN4/RPL7/CNKSR2/CDK5R1/SYNGAP1/RTN4/EPHA4/SYNDIG1/BAIAP2/RPL6/SLC16A3/DAGLA/KCND3/RPL10A/DNAJC6/PALM/RPS27/GRIA2/RPS3/RPS14/ABHD17C/RPS19/CLSTN2/DNM3/P2RX6/MT3/GRIP1/INPP4A/CACNG4/IQSEC3/CRIPT/RNF10/PRKCZ/ADRA2A/TAMALIN/SYN3/GRIN1/GRIN2A/RPS25/LRRC7/PTPRO/RPS13/DRP2/RPS18/DBN1/ANKS1B/LZTS3/NCS1/PRRT…
GO:0098984	neuron to neuron synapse	350	-0.540138	-2.25503	1e-10	1.54e-08	1.24421e-08	4072	tags=44%, list=21%, signal=36%	CNKSR2/CDK5R1/SYNGAP1/RTN4/EPHA4/SYNDIG1/BAIAP2/RPL6/SLC16A3/DAGLA/KCND3/RPL10A/DNAJC6/PALM/RPS27/GRIA2/RPS3/RPS14/ABHD17C/RPS19/PRKAR1B/CLSTN2/DNM3/P2RX6/MT3/GRIP1/SYT7/INPP4A/CACNG4/IQSEC3/CRIPT/RNF10/PRKCZ/ADRA2A/TAMALIN/SYN3/GRIN1/GRIN2A/RPS25/LRRC7/PTPRO/RPS13/DRP2/RPS18/DBN1/ANKS1B/LZTS3/NCS1/PRRT1/SLITRK3/OPRD1/CACNA1C/EPHA7/GIT1/ARF1/LIN7B/GRIK5/SYT12/NLGN1/DMTN/SAMD14/SYN2/PDPK1/IQSEC1/S…
GO:0097060	synaptic membrane	372	-0.516982	-2.17301	1e-10	1.54e-08	1.24421e-08	4538	tags=46%, list=23%, signal=36%	LRRC4B/SLC8A1/DNM1/NTRK3/SYDE2/ADGRL1/ABHD17A/SLC6A6/CRYAB/LRFN4/UNC13C/GABRD/LRRTM4/GABRA5/GRIA3/CHRND/IGSF21/CNKSR2/STXBP1/HTR5A/CBLN1/EPHA4/SYNDIG1/PI4K2A/KCNC3/BAIAP2/ENO2/SLC16A3/DAGLA/KCND3/ADRA1A/GRIA2/NDUFS7/HTR1B/FAIM2/SSPN/ABHD17C/GAD2/CLSTN2/ERC1/GABRA2/KCNMA1/CNIH3/DNM3/P2RX6/GRIP1/SNAP91/SYT7/CACNG4/IQSEC3/RNF10/CHRNB4/ADRA2A/KCNB1/TAMALIN/COL13A1/LHFPL4/TENM2/GRIN1/GRIN2A/APBA1/CNTN…
GO:0098978	glutamatergic synapse	320	-0.522557	-2.1661	3.45086e-10	4.4286e-08	3.57799e-08	4489	tags=44%, list=23%, signal=35%	DNM1/NTRK3/RAP1A/ABHD17A/CPLX1/CDH11/EIF4A3/LRFN4/AP2B1/ACTC1/CNKSR2/SYNGAP1/PRKAR2B/STXBP1/PIN1/CBLN1/EPHA4/NUMB/NAPB/BAIAP2/C1QBP/CADPS/PFN1/ADRA1A/CALY/ABHD17C/CPT1C/ELAVL1/PRKAR1B/CLSTN2/DNM3/P2RX6/CORO1A/CACNG4/NAPA/DGKE/RNF10/PRKCZ/ARF4/ADRA2A/TAMALIN/SYN3/CDKL5/GRIN2A/APBA1/PTPRO/DRP2/PPP1CC/DBN1/ARPC5L/PPFIA3/DLGAP4/IL1RAP/EPHA7/GRIK5/ACTB/NLGN1/SYN2/SHANK2/DLG3/GRM1/ATP2B2/DLGAP2/SLC6A17…
GO:0045211	postsynaptic membrane	266	-0.531448	-2.18412	8.01605e-09	8.81766e-07	7.12404e-07	4538	tags=48%, list=23%, signal=38%	LRRC4B/SLC8A1/NTRK3/ABHD17A/SLC6A6/LRFN4/GABRD/LRRTM4/GABRA5/GRIA3/CHRND/IGSF21/CNKSR2/HTR5A/CBLN1/EPHA4/SYNDIG1/KCNC3/SLC16A3/DAGLA/KCND3/ADRA1A/GRIA2/FAIM2/SSPN/ABHD17C/CLSTN2/GABRA2/KCNMA1/CNIH3/DNM3/P2RX6/GRIP1/CACNG4/IQSEC3/RNF10/CHRNB4/ADRA2A/KCNB1/TAMALIN/COL13A1/LHFPL4/TENM2/GRIN1/GRIN2A/PTPRO/DBN1/GRIK1/PRRT1/SLITRK3/OPRD1/CACNA1C/EPHA7/LIN7B/ANK3/GRIK5/NLGN1/MAGEE1/GLRB/GABRQ/SHANK2/GRM…
GO:0016442	RISC complex	122	0.554738	2.17677	1.52399e-08	1.30386e-06	1.05342e-06	2400	tags=39%, list=12%, signal=35%	MIR661/MIR370/MIR181A1/MIR605/MIR181C/MIR589/MIR154/MIR876/MIR553/MIR99A/MIR337/MIR625/MIR126/MIR133A1HG/MIR135A2/MIR578/MIR648/MIR221/MIR329-1/MIR326/MIR1183/MIR873/MIR490/MIR496/MIR592/MIR744/MIR346/MIR125B1/MIR499B/MIR145/MIR204/MIR23B/MIRLET7BHG/MIR569/MIR544A/MIR1296/SPACA6-AS1/MIR331/MIR582/MIR1251/MIR601/MIR30A/MIR874/MIR9-1/MIR26A2/MIRLET7A2/MIR550A2/MIR3677HG
GO:0031332	RNAi effector complex	122	0.554738	2.17677	1.52399e-08	1.30386e-06	1.05342e-06	2400	tags=39%, list=12%, signal=35%	MIR661/MIR370/MIR181A1/MIR605/MIR181C/MIR589/MIR154/MIR876/MIR553/MIR99A/MIR337/MIR625/MIR126/MIR133A1HG/MIR135A2/MIR578/MIR648/MIR221/MIR329-1/MIR326/MIR1183/MIR873/MIR490/MIR496/MIR592/MIR744/MIR346/MIR125B1/MIR499B/MIR145/MIR204/MIR23B/MIRLET7BHG/MIR569/MIR544A/MIR1296/SPACA6-AS1/MIR331/MIR582/MIR1251/MIR601/MIR30A/MIR874/MIR9-1/MIR26A2/MIRLET7A2/MIR550A2/MIR3677HG
GO:0044391	ribosomal subunit	180	-0.58721	-2.32469	1.31635e-07	1.01359e-05	8.18906e-06	5788	tags=71%, list=30%, signal=50%	MRPL36/MRPS10/RPS24/RPL22/RPS28/MRPL35/RPL26/MRPS21/RPL11/RPL18/MRPL9/MRPL57/MRPL39/RPL17/MRPL48/RPL14/MRPS2/RPL8/RPL10/MRPL45/RPS17/RPL7A/RPL5/MRPS23/RPL13/DHX29/RPL13A/ZCCHC17/RPL12/RPL7L1/RPL36/MRPL46/MRPS7/MRPL49/MRPS35/RPS27L/MRPS18C/NPM1/RPL37A/RPL23/MRPS18A/RPL30/RPS20/RPLP0/RPL7/MRPS17/RPL39L/RPL19/MRPL51/RPS12/RPS9/MRPL18/MRPL21/RPL23A/RPL6/RPS11/RPS4X/RPL31/RPL32/RPL18A/UBA52/RPL10A/RPL…
GO:0005840	ribosome	211	-0.55201	-2.24389	2.41075e-07	1.68753e-05	1.3634e-05	6814	tags=73%, list=35%, signal=48%	ISG15/MRPL50/MRPL42/MRPL41/MRPL27/DHX9/NCK1/MRPL4/MRPS34/RPL3/MRPL43/MRPS28/MRPL24/RACK1/RPL36A/SRP68/MRPS26/MRPL16/MRPL36/MRPS10/RPS24/RPL22/RPS28/MRPL35/RPL26/MRPS21/RPL11/RPL18/MRPL9/MRPL57/MRPL39/RPL17/MRPL48/RPL14/MRPS2/EIF3H/RPL8/RPL10/MRPL45/RPS17/RPL7A/RPL5/MRPS23/RPL13/DHX29/RPL13A/ZCCHC17/RPL12/RPL7L1/RPL36/MRPL46/MRPS7/MRPL49/MRPS35/RSL24D1/RPS27L/MRPS18C/NPM1/RPL37A/RPL23/MRPS18A/RPL3…
GO:0098798	mitochondrial protein-containing complex	286	-0.498925	-2.05541	3.83413e-07	2.46024e-05	1.9877e-05	6508	tags=63%, list=33%, signal=42%	MRPL4/MRPS34/HSD17B10/MRPL43/MRPS28/MRPL24/NDUFA12/DBT/NDUFA6/CHCHD3/APOOL/NDUFV1/MRPS26/DLD/COX5A/MRPL16/MRPL36/MRPS10/PPIF/MRPL35/UQCRB/MRPS21/SMDT1/WDR93/MRPL9/MRPL57/NDUFA4L2/MRPL39/MRPL48/IMMT/MRPS2/MRPL45/NDUFC2/TIMM9/PHB1/UQCR10/TOMM6/MRPS23/COX6B1/TIMM23/PMPCA/TIMM21/TIMM8B/PDHX/MICOS13/TOMM40L/IMMP1L/MRPL46/MRPS7/APOO/PDHA1/MRPL49/MRPS35/PDHB/TIMM17A/NDUFB8/MRPS18C/DLAT/CYC1/ATP5PB/DNAJC…
GO:0150034	distal axon	271	-0.491523	-2.02046	1.42527e-06	8.442e-05	6.82054e-05	3231	tags=30%, list=17%, signal=26%	ATCAY/TUBB3/SLC32A1/TWF2/KATNB1/BRSK1/ADRA2A/MYO5A/CDKL5/TENM2/GRIN1/NDEL1/PTPRO/USH2A/HSP90AA1/ATP6V0D1/TPRG1L/DBN1/L1CAM/CRMP1/EXOC6/OPRD1/GIT1/ORAI2/ELK1/GRIK5/ACTB/PACSIN1/SNCA/ARPC5/SHANK2/CDK5R2/PTPRN/ATP1A3/DRD2/KCNK2/DCC/CDH8/CALM3/CDK5/FSCN1/PPP1R9B/SYNJ1/OPRK1/NECTIN1/SLC18A3/STMN2/NGFR/MAP2/CRHR2/SLC4A10/PTK2B/LRRTM1/SLC18A1/CHRM1/FLRT3/RAB3A/PRKCG/NGEF/TULP1/SLC18A2/THY1/ZNF804A/DTNBP…
GO:0043025	neuronal cell body	478	-0.415698	-1.7766	2.03385e-06	0.000111862	9.03762e-05	4799	tags=37%, list=25%, signal=29%	SCN1B/TOP1/GDI1/SLC1A1/SOD1/SRSF10/HPN/ADORA1/BRINP1/FLRT1/SMN1/ELOVL5/SEPTIN4/SLC8A1/SLC6A6/FZD3/CPLX1/KIF5C/MAGOHB/CRYAB/EIF4A3/APOD/MUL1/AIF1/GABRD/GABRA5/TIAM2/MAP2K4/MAP1A/PGRMC1/CNKSR2/CDK5R1/TTBK1/PRKAR2B/HTR5A/PMM1/EPHA4/PI4K2A/RAP1GAP/KCNC3/BAIAP2/HCFC1/ENO2/KCNB2/SLC38A2/KCND3/CD200/NEGR1/VTI1A/NDN/OPN4/GRIA2/NDUFS7/MYOT/ASCL1/DHX36/GABRA2/TUBB3/CKB/P2RX6/GRIP1/KATNB1/KNCN/TMEM50A/CRIPT…
GO:0043197	dendritic spine	173	-0.548156	-2.16326	8.87006e-06	0.00045533	0.000367874	4144	tags=46%, list=21%, signal=37%	GRIA3/CDK5R1/PRKAR2B/EPHA4/SYNDIG1/KCNC3/BAIAP2/DOCK10/DAGLA/KCND3/PALM/GRIA2/KCNA4/ABHD17C/DNM3/P2RX6/MT3/CD3E/CRIPT/ARF4/TENM2/GRIN1/GRIN2A/APBA1/PTPRO/PPP1CC/ANKS1B/LZTS3/OPRD1/KIF3B/NLGN1/SHANK2/SIPA1L1/ASIC2/ATP2B2/PPP1R9A/ARC/ATP1A3/DRD2/TANC2/KCND2/PPP1CA/FRMPD4/DRD1/ACTN2/PPP1R9B/STRN/PSD/SEZ6/DLG4/ARHGAP44/GRM5/GRIA1/SHANK3/NGFR/CNIH2/NEURL1/HOMER1/PTK2B/DGKI/NOS1/SHISA9/BCR/SYNPO/CAMK2A…
GO:0044309	neuron spine	174	-0.547578	-2.16131	1.33985e-05	0.000644805	0.000520957	4144	tags=46%, list=21%, signal=37%	GRIA3/CDK5R1/PRKAR2B/EPHA4/SYNDIG1/KCNC3/BAIAP2/DOCK10/DAGLA/KCND3/PALM/GRIA2/KCNA4/ABHD17C/DNM3/P2RX6/MT3/CD3E/CRIPT/ARF4/TENM2/GRIN1/GRIN2A/APBA1/PTPRO/PPP1CC/ANKS1B/LZTS3/OPRD1/KIF3B/NLGN1/SHANK2/SIPA1L1/ASIC2/ATP2B2/PPP1R9A/ARC/ATP1A3/DRD2/TANC2/KCND2/PPP1CA/FRMPD4/DRD1/ACTN2/PPP1R9B/STRN/PSD/SEZ6/DLG4/ARHGAP44/GRM5/GRIA1/SHANK3/NGFR/CNIH2/NEURL1/HOMER1/PTK2B/DGKI/NOS1/SHISA9/BCR/SYNPO/CAMK2A…
GO:0022626	cytosolic ribosome	98	-0.640779	-2.34329	1.4983e-05	0.000678642	0.000548295	5699	tags=82%, list=29%, signal=58%	RPS24/RPL22/RPS28/RPL26/RPL11/RPL18/RPL17/RPL14/RPL8/RPL10/RPS17/RPL7A/RPL5/RPL13/DHX29/RPL13A/ZCCHC17/RPL12/RPL7L1/RPL36/RPS27L/RPL37A/RPL23/RPL30/RPS20/RPLP0/RPL7/APOD/RPL39L/RPL19/RPS12/RPS9/RPL23A/RPL6/RPS11/RPS4X/RPL31/RPL32/RPL18A/UBA52/RPL10A/RPL29/RPS27/MRPL1/RPS8/RPS3/RPS14/RPLP2/RPS29/RPS19/RPS27A/RPS6/RPL35/RPL4/RPS5/RPS15A/RPS2/RPL35A/RPL34/RPS25/RPL27/RPL9/RPL24/RPS13/RPS18/RPL26L1/E…
GO:1902495	transmembrane transporter complex	355	-0.439986	-1.8353	1.78938e-05	0.000725168	0.000585884	3615	tags=40%, list=19%, signal=33%	NDUFA11/GRIA2/NDUFV2/NDUFC1/MICU1/BCS1L/NDUFS7/KCNA4/UQCRFS1/SCN8A/KCNIP1/KCNG4/CPT1C/UQCRH/GABRA2/KCNMA1/NDUFA5/NDUFS8/CNIH3/CACNG4/SCN2B/CHRNB4/KCNB1/CACNB1/KCNK4/UQCR11/GRIN1/GRIN2A/LRRC8D/SCN5A/KCNG3/SCN3B/NDUFS4/NDUFB11/MICU3/ATP1B1/NDUFS6/CLIC4/CACNA1C/NDUFA3/NDUFB3/NDUFB7/NDUFB5/KCNJ16/KCNS2/NDUFA13/C2CD6/GRIK5/GLRB/GABRQ/NDUFA8/PLN/DLG3/CALM1/CACNA2D4/HCN4/NDUFA1/CHRNA3/TRPC4/NDUFB9/NDUFB…
GO:1990351	transporter complex	381	-0.428321	-1.80463	1.7045e-05	0.000725168	0.000585884	3615	tags=39%, list=19%, signal=32%	NDUFA11/GRIA2/NDUFV2/NDUFC1/TIMM8A/MICU1/BCS1L/NDUFS7/KCNA4/UQCRFS1/SCN8A/KCNIP1/KCNG4/CPT1C/UQCRH/GABRA2/KCNMA1/NDUFA5/NDUFS8/CNIH3/TIMM10/CACNG4/ATP8A1/SCN2B/CHRNB4/KCNB1/CACNB1/KCNK4/UQCR11/GRIN1/GRIN2A/LRRC8D/SCN5A/KCNG3/SCN3B/NDUFS4/NDUFB11/MICU3/ATP1B1/NDUFS6/CLIC4/CACNA1C/NDUFA3/NDUFB3/NDUFB7/NDUFB5/KCNJ16/KCNS2/NDUFA13/C2CD6/GRIK5/ATP8B4/GLRB/GABRQ/NDUFA8/ATP11C/PLN/DLG3/CALM1/CACNA2D4/HC…
GO:0099634	postsynaptic specialization membrane	115	-0.599169	-2.25972	4.94661e-05	0.00181376	0.00146539	4152	tags=56%, list=21%, signal=44%	GABRA5/CHRND/CNKSR2/HTR5A/EPHA4/SYNDIG1/SLC16A3/DAGLA/KCND3/GRIA2/ABHD17C/CLSTN2/GABRA2/P2RX6/CACNG4/RNF10/ADRA2A/GRIN2A/PTPRO/PRRT1/SLITRK3/OPRD1/CACNA1C/EPHA7/LIN7B/GRIK5/NLGN1/GRM1/ATP2B2/ARC/DLG2/GABRB2/KCND2/ADCY1/DCC/KCNH1/SORCS3/DLG4/GRM5/GRIA1/RAPSN/LRRTM2/CNIH2/CHRNB2/CACNG5/LRRTM3/LRRTM1/CHRM1/CHRNA1/GRIN2B/NLGN4Y/CLSTN3/NPTN/GABRG2/SHISA9/GSG1L/PLPPR4/CACNG3/CACNG8/RGS7BP/RGS9/NETO1/DR…
GO:0005743	mitochondrial inner membrane	474	-0.399127	-1.70307	4.80014e-05	0.00181376	0.00146539	6784	tags=54%, list=35%, signal=36%	MRPL50/SRC/MRPL42/COA8/MRPL41/MRPL27/NOA1/CYP2E1/TMEM126B/UQCC3/NDUFA9/SLC25A15/MRPL4/MRPS34/HSPD1/LDHB/MRPL43/SLC25A26/MRPS28/CPOX/MRPL24/NDUFA12/LETM1/SMIM4/TMEM11/COX16/NDUFA6/COX20/CHCHD3/SQOR/NDUFAF5/SURF1/APOOL/GATM/NDUFAF3/NDUFV1/GUF1/MRPS26/EXOG/COX11/OXA1L/COX5A/MRPL16/SLC25A40/MRPL36/MRPS10/L2HGDH/UQCC2/MRPL35/HIGD1A/ALDH18A1/COA1/UQCRB/ABCB7/SLC25A42/MRPS21/SMDT1/WDR93/MRPL9/TIMMDC1/MR…
GO:0015934	large ribosomal subunit	109	-0.590255	-2.19952	6.96512e-05	0.00243779	0.00196956	6874	tags=83%, list=35%, signal=54%	MRPL10/MRPL50/MRPL42/MRPL41/MRPL27/MRPL4/RPL3/MRPL43/MRPL24/RPL36A/MRPL16/MRPL36/RPL22/MRPL35/RPL26/RPL11/RPL18/MRPL9/MRPL57/MRPL39/RPL17/MRPL48/RPL14/RPL8/RPL10/MRPL45/RPL7A/RPL5/RPL13/RPL13A/ZCCHC17/RPL12/RPL7L1/RPL36/MRPL46/MRPL49/NPM1/RPL37A/RPL23/MRPS18A/RPL30/RPLP0/RPL7/RPL39L/RPL19/MRPL51/MRPL18/MRPL21/RPL23A/RPL6/RPL31/RPL32/RPL18A/UBA52/RPL10A/RPL29/MRPL1/MRPL13/MRPL20/MRPL3/RPLP2/MRPL17…
GO:0030133	transport vesicle	402	-0.401979	-1.70178	0.000105336	0.00352645	0.00284912	3699	tags=28%, list=19%, signal=23%	SPX/VTI1A/RAB8B/SVOP/COPS4/CDK16/VAMP4/NGF/SSPN/STEAP2/GAD2/STX6/GABRA2/SLC32A1/CNIH3/MCTP2/MT3/SNAP91/SYT7/VAMP2/BRSK1/SREBF2/LAPTM5/PEF1/ATP6V1F/DNAJC5/BGN/SYN3/PTPRN2/GRIN1/TGFA/GRIN2A/NDEL1/SEC23A/APBA1/ATP6V0D1/SEC13/TPRG1L/ATP6V1E1/SYT5/PRRT1/OPRD1/CLTB/RAB26/AP1S2/SYT3/RAB40B/HLA-DPB1/SYT12/SYN2/SNCA/IQSEC1/HLA-DRA/AREG/PTPRN/SLC6A17/BSN/SYT1/DRD2/SYT6/PCSK2/ECE2/CNST/SEPTIN5/CALM3/RAB15/H…
GO:0097014	ciliary plasm	153	0.423357	1.72107	0.000111041	0.00356256	0.00287829	3696	tags=38%, list=19%, signal=31%	GLI1/RSPH6A/TEKTIP1/RSPH9/ODAD1/DNAAF1/RIBC2/DNAJB13/CFAP46/RP1L1/DNAH5/SPAG6/CFAP73/DRC1/DZIP1L/CFAP53/CFAP45/CFAP95/SPAG8/FAM166B/CCDC40/SAXO1/DNAI1/ODAD3/CFAP221/CENPF/TEKT2/DNAH11/DNAH12/TTLL3/AKAP14/DNAH7/DNHD1/CFAP74/CFAP91/DCDC2/CFAP52/EFHC2/EFHC1/EFHB/DNAH1/IFT57/CFAP100/CFAP43/ODAD2/DRC3/DNAH10/HYDIN/PRKAR2A/SAXO2/DNAI7/CFAP70/SEPTIN9/RSPH4A/CEP162/DYNC2I1/SPAG17/MNS1
GO:0044306	neuron projection terminus	125	-0.556505	-2.1221	0.000188824	0.0055921	0.00451802	2991	tags=39%, list=15%, signal=33%	VAMP2/ADRA2A/GRIN1/USH2A/ATP6V0D1/TPRG1L/OPRD1/GIT1/ELK1/GRIK5/ACTB/PACSIN1/SNCA/PTPRN/BSN/ATP1A3/SYT1/DRD2/KCNK2/CDH8/SYNJ1/OPRK1/SLC18A3/DLG4/UCHL1/CRHR2/SLC4A10/SLC18A1/CHRM1/FLRT3/RAB3A/PRKCG/GCH1/TULP1/SLC18A2/UNC13A/KCNA1/CPLX2/MME/PRKCB/TPBG/TNN/TH/PCSK1/SCGN/CALB1/PDYN/PENK/SLC6A3
GO:0099699	integral component of synaptic membrane	153	-0.523078	-2.0411	0.000184859	0.0055921	0.00451802	4538	tags=48%, list=23%, signal=37%	LRRC4B/SLC8A1/NTRK3/SLC6A6/LRFN4/GABRD/GABRA5/CHRND/HTR5A/EPHA4/SLC16A3/DAGLA/KCND3/ADRA1A/HTR1B/CLSTN2/GABRA2/P2RX6/SYT7/CACNG4/ADRA2A/GRIN2A/PTPRO/SLITRK3/OPRD1/EPHA7/GRIK5/NLGN1/ATP2B2/ATP1A3/DRD2/GABRB2/KCND2/ADCY1/DCC/KCNH1/DRD1/SORCS3/SLC1A6/OPRK1/NECTIN1/GRIK4/GRM5/GRIA1/ATP2B3/LRRTM2/CNIH2/CHRNB2/PCDH8/CACNG5/SCN2A/LRRTM3/LRRTM1/CHRM1/FLRT3/CHRNA1/NLGN4Y/CLSTN3/NPTN/GABRG2/SHISA9/GSG1L/PL…
GO:0005930	axoneme	152	0.426399	1.73462	0.00024387	0.00695481	0.00561899	3302	tags=36%, list=17%, signal=30%	GLI1/RSPH6A/TEKTIP1/RSPH9/ODAD1/DNAAF1/RIBC2/DNAJB13/CFAP46/RP1L1/DNAH5/SPAG6/CFAP73/DRC1/DZIP1L/CFAP53/CFAP45/CFAP95/SPAG8/FAM166B/CCDC40/SAXO1/DNAI1/ODAD3/CFAP221/CENPF/TEKT2/DNAH11/DNAH12/TTLL3/AKAP14/DNAH7/DNHD1/CFAP74/CFAP91/DCDC2/CFAP52/EFHC2/EFHC1/EFHB/DNAH1/IFT57/CFAP100/CFAP43/ODAD2/DRC3/DNAH10/HYDIN/PRKAR2A/SAXO2/DNAI7/CFAP70/SEPTIN9/RSPH4A
GO:0099240	intrinsic component of synaptic membrane	164	-0.513745	-2.02209	0.000280565	0.00771553	0.0062336	4780	tags=49%, list=24%, signal=38%	EFNB3/CACNG2/ADORA1/NTNG2/LRRC4B/SLC8A1/NTRK3/ABHD17A/SLC6A6/LRFN4/GABRD/GABRA5/CHRND/HTR5A/EPHA4/SLC16A3/DAGLA/KCND3/ADRA1A/HTR1B/CLSTN2/GABRA2/P2RX6/SYT7/CACNG4/ADRA2A/GRIN2A/CNTN5/PTPRO/SLITRK3/OPRD1/EPHA7/GRIK5/NLGN1/ATP2B2/ATP1A3/DRD2/GABRB2/KCND2/ADCY1/DCC/KCNH1/DRD1/SORCS3/SLC1A6/OPRK1/NECTIN1/DLG4/GRIK4/GRM5/GRIA1/ATP2B3/LRRTM2/CNIH2/CHRNB2/PCDH8/CACNG5/SCN2A/LRRTM3/LRRTM1/CHRM1/FLRT3/CHR…
GO:0098936	intrinsic component of postsynaptic membrane	123	-0.55169	-2.09734	0.000431096	0.0114463	0.00924784	4780	tags=56%, list=24%, signal=43%	EFNB3/CACNG2/ADORA1/LRRC4B/SLC8A1/NTRK3/ABHD17A/SLC6A6/LRFN4/GABRD/GABRA5/CHRND/HTR5A/EPHA4/SLC16A3/DAGLA/KCND3/ADRA1A/CLSTN2/GABRA2/P2RX6/CACNG4/ADRA2A/GRIN2A/PTPRO/SLITRK3/OPRD1/EPHA7/GRIK5/NLGN1/ATP2B2/DRD2/GABRB2/KCND2/ADCY1/DCC/DRD1/SORCS3/OPRK1/DLG4/GRIK4/GRM5/GRIA1/LRRTM2/CNIH2/CHRNB2/PCDH8/CACNG5/LRRTM3/LRRTM1/CHRM1/FLRT3/CHRNA1/NLGN4Y/CLSTN3/NPTN/GABRG2/SHISA9/GSG1L/PLPPR4/CACNG3/KCNA1/R…
GO:0043679	axon terminus	109	-0.55277	-2.05984	0.000715306	0.0161996	0.0130881	2888	tags=39%, list=15%, signal=33%	ADRA2A/GRIN1/USH2A/ATP6V0D1/TPRG1L/OPRD1/GIT1/ELK1/GRIK5/ACTB/PACSIN1/SNCA/PTPRN/ATP1A3/DRD2/KCNK2/CDH8/SYNJ1/OPRK1/SLC18A3/CRHR2/SLC4A10/SLC18A1/CHRM1/FLRT3/RAB3A/PRKCG/TULP1/SLC18A2/UNC13A/KCNA1/CPLX2/PRKCB/TPBG/TNN/TH/PCSK1/SCGN/CALB1/PDYN/PENK/SLC6A3
GO:0099061	integral component of postsynaptic density membrane	51	-0.608556	-1.97423	0.000643385	0.0161996	0.0130881	3338	tags=51%, list=17%, signal=42%	CLSTN2/CACNG4/ADRA2A/GRIN2A/PTPRO/SLITRK3/OPRD1/EPHA7/GRIK5/ATP2B2/ADCY1/DCC/SORCS3/GRIA1/LRRTM2/CNIH2/LRRTM3/CHRM1/CLSTN3/NPTN/SHISA9/GSG1L/PLPPR4/CACNG3/NETO1/DRD3
GO:0044224	juxtaparanode region of axon	10	-0.829415	-1.87617	0.000683467	0.0161996	0.0130881	1864	tags=60%, list=10%, signal=54%	DLG2/KCNAB2/DLG4/CNTNAP2/KCNA1/KCNAB1
GO:0070382	exocytic vesicle	222	-0.449128	-1.82648	0.000682792	0.0161996	0.0130881	4070	tags=37%, list=21%, signal=30%	ATP6V1B2/SYT15/SCAMP5/SCAMP1/SYNDIG1/VTI1A/RAB8B/SVOP/COPS4/CDK16/VAMP4/NGF/GAD2/STX6/GABRA2/SLC32A1/MCTP2/MT3/SNAP91/SYT7/VAMP2/BRSK1/ATP6V1F/DNAJC5/SYN3/PTPRN2/GRIN1/GRIN2A/NDEL1/APBA1/ATP6V0D1/TPRG1L/ATP6V1E1/SYT5/PRRT1/OPRD1/CLTB/RAB26/SYT3/RAB40B/SYT12/SYN2/SNCA/IQSEC1/SLC6A17/BSN/SYT1/DRD2/SYT6/SEPTIN5/CALM3/RAB15/SYT2/NTF3/DDC/OPRK1/DLG4/SYN1/GRIA1/NKD2/SYT4/RAB3C/IGF1/DGKI/STX1B/SLC18A1/R…
GO:0034702	ion channel complex	275	-0.434862	-1.78837	0.000698764	0.0161996	0.0130881	3607	tags=43%, list=18%, signal=35%	GABRD/TRPV6/MCU/LRRC8B/GABRA5/GRIA3/CHRND/CNGB1/KCNC3/CATSPER3/KCNB2/KCND3/GRIA2/MICU1/KCNA4/SCN8A/KCNIP1/KCNG4/CPT1C/GABRA2/KCNMA1/CNIH3/CACNG4/SCN2B/CHRNB4/KCNB1/CACNB1/KCNK4/GRIN1/GRIN2A/LRRC8D/SCN5A/KCNG3/SCN3B/MICU3/CLIC4/CACNA1C/KCNJ16/KCNS2/C2CD6/GRIK5/GLRB/GABRQ/DLG3/CALM1/CACNA2D4/HCN4/CHRNA3/TRPC4/KCNJ4/GABRB2/KCNK2/KCNA5/KCND2/RYR2/CACNA2D1/KCNH1/CALM3/DPP6/CACNB4/HCN2/GABRR1/CACNA2D3/…
GO:0098800	inner mitochondrial membrane protein complex	151	-0.517964	-2.02162	0.000753043	0.0165669	0.0133849	5586	tags=62%, list=29%, signal=45%	UQCRB/SMDT1/WDR93/NDUFA4L2/IMMT/NDUFC2/TIMM9/PHB1/UQCR10/COX6B1/TIMM23/TIMM21/MICOS13/IMMP1L/APOO/TIMM17A/NDUFB8/CYC1/ATP5PB/DNAJC11/TIMM23B/NDUFA7/NDUFB4/MCU/MICOS10/CHCHD6/ATP5MF/DNAJC19/COX7A2L/UQCRC2/ATP5F1A/MTX3/SDHB/ATP5F1D/NDUFA11/NDUFV2/NDUFC1/MICU1/BCS1L/NDUFS7/UQCRFS1/GRPEL1/UQCRH/NDUFA5/NDUFS8/TIMM10/ATP5F1E/ATP5ME/ATP5MJ/ATP5F1C/UQCR11/COX6A1/SDHD/NDUFS4/NDUFB11/MICU3/ATP5PF/NDUFS6/PA…
GO:0030658	transport vesicle membrane	213	-0.456221	-1.85293	0.000861286	0.018422	0.0148836	3381	tags=34%, list=17%, signal=28%	GAD2/STX6/GABRA2/SLC32A1/CNIH3/MCTP2/SYT7/VAMP2/SREBF2/PEF1/ATP6V1F/DNAJC5/SYN3/PTPRN2/TGFA/SEC23A/SEC13/TPRG1L/ATP6V1E1/SYT5/PRRT1/OPRD1/CLTB/RAB26/AP1S2/SYT3/HLA-DPB1/SYT12/SYN2/SNCA/HLA-DRA/AREG/PTPRN/SLC6A17/BSN/SYT1/DRD2/SYT6/ECE2/CALM3/HLA-DQB2/SYT2/OPRK1/SLC18A3/SYN1/GRIA1/CNIH2/SYT4/PAM/RAB3C/DGKI/SLC18A1/RAB3A/MAL2/AP1S1/SV2C/SLC18A2/DTNBP1/NRGN/UNC13A/ITPR1/HLA-G/HLA-DQA1/ATP2B1/MCTP1/L…
GO:0098839	postsynaptic density membrane	89	-0.609628	-2.20601	0.000888437	0.0184891	0.0149379	4780	tags=61%, list=24%, signal=46%	EFNB3/CACNG2/LRRC4B/ABHD17A/LRFN4/CNKSR2/EPHA4/SYNDIG1/SLC16A3/DAGLA/GRIA2/ABHD17C/CLSTN2/CACNG4/RNF10/ADRA2A/GRIN2A/PTPRO/PRRT1/SLITRK3/OPRD1/CACNA1C/EPHA7/LIN7B/GRIK5/GRM1/ATP2B2/ARC/DLG2/ADCY1/DCC/KCNH1/SORCS3/DLG4/GRM5/GRIA1/LRRTM2/CNIH2/CACNG5/LRRTM3/CHRM1/GRIN2B/NLGN4Y/CLSTN3/NPTN/SHISA9/GSG1L/PLPPR4/CACNG3/CACNG8/RGS7BP/RGS9/NETO1/DRD3
GO:0043204	perikaryon	149	-0.500791	-1.95118	0.000972369	0.0191981	0.0155107	5005	tags=44%, list=26%, signal=33%	GJC2/GLRA3/APP/SCN1B/TOP1/SLC1A1/SMN1/SEPTIN4/CPLX1/CRYAB/AIF1/TIAM2/MAP2K4/CDK5R1/HTR5A/EPHA4/PI4K2A/KCNC3/ENO2/KCNB2/NDN/OPN4/DHX36/GRIP1/KCNB1/DRP2/CRMP1/CACNA1C/GRIK5/RTN4RL1/SLC12A5/PTPRN/DLG2/DRD2/PCSK2/KCND2/PPP1CA/KCNH1/CDK5/SLC5A7/CCR2/NSMF/OPRK1/CPNE6/NGFR/NEURL1/PAM/NGB/SLC4A10/CNTNAP2/CACNA1F/SYNPO/DDN/CNGA3/RGS8/NCDN/KCNA1/RGS7BP/CPLX2/HPCA/VIP/TH/ADCYAP1/PCSK1/GLRA1/PENK
GO:0008021	synaptic vesicle	204	-0.462654	-1.87409	0.000955005	0.0191981	0.0155107	3683	tags=36%, list=19%, signal=30%	VTI1A/RAB8B/SVOP/COPS4/CDK16/VAMP4/NGF/GAD2/STX6/GABRA2/SLC32A1/MCTP2/MT3/SNAP91/SYT7/VAMP2/BRSK1/ATP6V1F/DNAJC5/SYN3/PTPRN2/GRIN1/GRIN2A/NDEL1/APBA1/ATP6V0D1/TPRG1L/ATP6V1E1/SYT5/PRRT1/OPRD1/CLTB/RAB26/RAB40B/SYT12/SYN2/SNCA/IQSEC1/SLC6A17/BSN/SYT1/DRD2/SYT6/SEPTIN5/CALM3/RAB15/SYT2/NTF3/DDC/OPRK1/DLG4/SYN1/GRIA1/SYT4/RAB3C/DGKI/STX1B/SLC18A1/RAB3A/MAL2/SV2C/SLC18A2/DTNBP1/SNAP25/UNC13A/ATP2B1/M…
GO:0099055	integral component of postsynaptic membrane	118	-0.548522	-2.07706	0.00129387	0.0249071	0.0201231	4780	tags=56%, list=24%, signal=42%	EFNB3/CACNG2/ADORA1/LRRC4B/SLC8A1/NTRK3/SLC6A6/LRFN4/GABRD/GABRA5/CHRND/HTR5A/EPHA4/SLC16A3/DAGLA/KCND3/ADRA1A/CLSTN2/GABRA2/P2RX6/CACNG4/ADRA2A/GRIN2A/PTPRO/SLITRK3/OPRD1/EPHA7/GRIK5/NLGN1/ATP2B2/DRD2/GABRB2/KCND2/ADCY1/DCC/DRD1/SORCS3/OPRK1/GRIK4/GRM5/GRIA1/LRRTM2/CNIH2/CHRNB2/PCDH8/CACNG5/LRRTM3/LRRTM1/CHRM1/FLRT3/CHRNA1/NLGN4Y/CLSTN3/NPTN/GABRG2/SHISA9/GSG1L/PLPPR4/CACNG3/KCNA1/NETO1/ADORA2A/…
GO:0032589	neuron projection membrane	59	-0.539603	-1.7884	0.00152012	0.0285487	0.0230653	3866	tags=44%, list=20%, signal=35%	KCNC3/DAGLA/ROBO2/GABRA2/KCNB1/USH2A/OPRD1/UNC5A/ATP2B2/SLC12A5/KCNH1/PPP1R9B/GABRA1/GABRE/GRIA1/CNTNAP2/GABRG2/SHISA9/THY1/AKAP5/DDN/ATP2B1/LAMP5/SHISA8/HPCA/ADORA2A
GO:0030672	synaptic vesicle membrane	112	-0.516477	-1.93728	0.00166833	0.0292917	0.0236656	4070	tags=46%, list=21%, signal=37%	ATP6V1B2/SCAMP5/SCAMP1/SYNDIG1/SVOP/GAD2/STX6/GABRA2/SLC32A1/MCTP2/SYT7/VAMP2/ATP6V1F/DNAJC5/SYN3/PTPRN2/TPRG1L/ATP6V1E1/SYT5/PRRT1/OPRD1/CLTB/RAB26/SYT12/SYN2/SNCA/SLC6A17/BSN/SYT1/DRD2/SYT6/CALM3/SYT2/OPRK1/SYN1/GRIA1/SYT4/RAB3C/DGKI/SLC18A1/RAB3A/MAL2/SV2C/SLC18A2/DTNBP1/UNC13A/ATP2B1/MCTP1/LAMP5/SYNPR/OTOF/SYNGR4
GO:0099501	exocytic vesicle membrane	112	-0.516477	-1.93728	0.00166833	0.0292917	0.0236656	4070	tags=46%, list=21%, signal=37%	ATP6V1B2/SCAMP5/SCAMP1/SYNDIG1/SVOP/GAD2/STX6/GABRA2/SLC32A1/MCTP2/SYT7/VAMP2/ATP6V1F/DNAJC5/SYN3/PTPRN2/TPRG1L/ATP6V1E1/SYT5/PRRT1/OPRD1/CLTB/RAB26/SYT12/SYN2/SNCA/SLC6A17/BSN/SYT1/DRD2/SYT6/CALM3/SYT2/OPRK1/SYN1/GRIA1/SYT4/RAB3C/DGKI/SLC18A1/RAB3A/MAL2/SV2C/SLC18A2/DTNBP1/UNC13A/ATP2B1/MCTP1/LAMP5/SYNPR/OTOF/SYNGR4
GO:0030427	site of polarized growth	171	-0.450691	-1.77379	0.00167381	0.0292917	0.0236656	4428	tags=43%, list=23%, signal=33%	MAPT/LMTK2/CBARP/SLC2A13/ADCY10/GAP43/ZPR1/PALLD/ACAP3/TAOK2/ABITRAM/FKBP4/UNC5C/CFL1/TOR1A/GPRIN1/APP/DISC1/COPA/ADGRL1/OTX2/KIF5C/STMN3/TIAM2/NEFL/CDK5R1/EPHA4/PI4K2A/CXADR/ENO2/BASP1/FRY/GDPD5/ATCAY/TUBB3/TWF2/KATNB1/MYO5A/CDKL5/TENM2/NDEL1/PTPRO/HSP90AA1/DBN1/L1CAM/CRMP1/EXOC6/ORAI2/SNCA/ARPC5/SHANK2/CDK5R2/DCC/CALM3/CDK5/FSCN1/PPP1R9B/NECTIN1/STMN2/NGFR/MAP2/PTK2B/LRRTM1/FLRT3/NGEF/THY1/ZNF8…
GO:0060077	inhibitory synapse	20	-0.688692	-1.8539	0.00196985	0.0329736	0.0266404	4091	tags=60%, list=21%, signal=47%	IGSF21/GAD1/GAD2/GABRA2/SLC32A1/IQSEC3/LHFPL4/NLGN1/NLGN4Y/NPTN/GABRG2/GLRA1
GO:0000502	proteasome complex	57	-0.548174	-1.80933	0.00193056	0.0329736	0.0266404	7883	tags=82%, list=40%, signal=49%	PSME3/PSMD2/UCHL5/PSMD4/PSMB8/VCP/PSMC1/PSMD3/RAD23A/PSMB2/UBE3C/PSMC2/PSMD1/PSMC4/PSMC5/PSMD5/PSMD10/HSPB1/ECPAS/PSMD7/USP14/PSME4/PSMD13/PSME1/PSMB4/PSMD6/PSMA4/PSMC6/PSMD12/PSMB5/PSMD14/UBQLN1/ZFAND2A/PSMA7/PSMD8/PSMB1/PSMA5/PSMA1/PSMB9/PSMA3/PSMB6/PSMA2/PSMA6/PSMB7/PSMB3/PSMC3/PSMB10
GO:0005892	acetylcholine-gated channel complex	16	-0.728785	-1.86895	0.00201444	0.0330025	0.0266637	2042	tags=50%, list=10%, signal=45%	CHRNB4/CHRNA3/CHRFAM7A/CHRNB2/CHRNA1/CHRNA6/CHRNA2/CHRNA9
GO:0060198	clathrin-sculpted vesicle	12	-0.75613	-1.80519	0.00243697	0.0382952	0.0309398	3835	tags=83%, list=20%, signal=67%	GAD1/GAD2/SLC32A1/VAMP2/DNAJC5/SYT1/SLC18A3/SLC18A1/RAB3A/SLC18A2
GO:0098802	plasma membrane signaling receptor complex	171	-0.441956	-1.73942	0.00241442	0.0382952	0.0309398	3385	tags=30%, list=17%, signal=25%	CPT1C/ITGB2/CNIH3/CD3E/CALCRL/CACNG4/ERBB3/CHRNB4/GRIN1/CALCR/GRIN2A/ITGA9/CSF2RB/CSF2RA/CD8A/TRAF5/GRIK5/ITGAV/ITGAE/GP1BB/DLG3/GRM1/CHRNA3/ACVR1/GP5/OLFM3/IL2RB/SDCBP/DLG4/GRIK4/GRIA1/CNIH2/CHRFAM7A/CHRNB2/CACNG5/PTK2B/CHRNA1/GRIN2B/ITGBL1/SHISA9/CACNG3/IL6/CACNG8/SHISA8/ACVR1C/HTR3A/CD3D/CHRNA6/CHRNA2/INSRR/IL2RA/CHRNA9
GO:0098685	Schaffer collateral - CA1 synapse	70	-0.534404	-1.8381	0.00255925	0.0394124	0.0318424	4763	tags=49%, list=24%, signal=37%	CACNG2/NTNG2/CPLX1/CDH11/NEFL/EPHA4/INA/IQSEC2/BAIAP2/ACTG1/PRKAR1B/PRKCZ/TAMALIN/APBA1/EPHA7/ACTB/SYN2/GRM1/BSN/ADCY1/DCC/CDK5/SYN1/GRM5/LRRTM2/CHRM1/NPTN/BCR/GSG1L/DTNBP1/CACNG3/ITPR1/PPP3R1/PPP3CA
GO:0098982	GABA-ergic synapse	72	-0.618849	-2.15338	0.00265622	0.0401037	0.032401	4411	tags=57%, list=23%, signal=44%	SLC6A6/LRFN4/GABRD/GABRA5/C1QBP/KCND3/ADRA1A/GABRA2/SLC32A1/IQSEC3/ADRA2A/CNTN5/PTPRO/SLITRK3/MDGA1/NLGN1/GLRB/ATP2B2/SLC6A17/BSN/DRD2/GABRB2/KCND2/CBLN4/DRD1/GABRR1/GABRA1/ARHGEF9/PLCB1/ATP2B3/LRRTM2/LRRTM1/NLGN4Y/CLSTN3/NPTN/GABRG2/GUCY1A1/ATP2B1/CNR1/CALB1/DRD3
GO:0005839	proteasome core complex	18	-0.702862	-1.84125	0.00276708	0.040974	0.0331041	4564	tags=83%, list=23%, signal=64%	PSMB4/PSMA4/PSMB5/PSMA7/PSMB1/PSMA5/PSMA1/PSMB9/PSMA3/PSMB6/PSMA2/PSMA6/PSMB7/PSMB3/PSMB10
GO:0034703	cation channel complex	208	-0.428817	-1.73981	0.00334864	0.0486501	0.0393058	3866	tags=43%, list=20%, signal=35%	KCNC3/CATSPER3/KCNB2/KCND3/GRIA2/MICU1/KCNA4/SCN8A/KCNIP1/KCNG4/CPT1C/KCNMA1/CNIH3/CACNG4/SCN2B/KCNB1/CACNB1/KCNK4/GRIN1/GRIN2A/SCN5A/KCNG3/SCN3B/MICU3/CACNA1C/KCNJ16/KCNS2/C2CD6/GRIK5/DLG3/CALM1/CACNA2D4/HCN4/TRPC4/KCNJ4/KCNK2/KCNA5/KCND2/RYR2/CACNA2D1/KCNH1/CALM3/DPP6/CACNB4/HCN2/CACNA2D3/OLFM3/KCNG2/KCNH2/LRRC55/CALM2/CACNA1E/KCNAB2/DLG4/GRIK4/GRIA1/KCNF1/CNIH2/CACNB2/FKBP1A/FKBP1B/CACNB3/CACN…
GO:0098948	intrinsic component of postsynaptic specialization membrane	79	-0.593629	-2.10003	0.00348323	0.0489065	0.039513	4780	tags=62%, list=24%, signal=47%	EFNB3/CACNG2/LRRC4B/ABHD17A/LRFN4/GABRA5/CHRND/HTR5A/SLC16A3/KCND3/CLSTN2/GABRA2/P2RX6/CACNG4/ADRA2A/GRIN2A/PTPRO/SLITRK3/OPRD1/EPHA7/GRIK5/NLGN1/ATP2B2/GABRB2/KCND2/ADCY1/DCC/SORCS3/DLG4/GRIA1/LRRTM2/CNIH2/CHRNB2/LRRTM3/LRRTM1/CHRM1/CHRNA1/NLGN4Y/CLSTN3/NPTN/GABRG2/SHISA9/GSG1L/PLPPR4/CACNG3/RGS7BP/NETO1/DRD3/CHRNA9
GO:0022627	cytosolic small ribosomal subunit	43	-0.663213	-2.09679	0.00349332	0.0489065	0.039513	3936	tags=67%, list=20%, signal=54%	RPS12/RPS9/RPS11/RPS4X/UBA52/RPS27/RPS8/RPS3/RPS14/RPS29/RPS19/RPS27A/RPS6/RPS5/RPS15A/RPS2/RPS25/RPS13/RPS18/EIF2A/RPS21/RPS3A/RPSA/RPS7/FAU/HBA1/HBA2/RPS16/RPS4Y1
C1619738	Immune Reconstitution Inflammatory Syndrome	27	-0.778147	-2.17446	1.45179e-05	0.0406386	0.0362964	1439	tags=48%, list=7%, signal=45%	TNFRSF8/IL10/SLC11A1/CCR6/IL18/IL1A/IL1B/VDR/IL7/TREM1/UTS2R/CXCL10/CXCL8
C0751057	Seizure, Febrile, Complex	17	-0.824495	-2.06881	5.26663e-06	0.0406386	0.0362964	1925	tags=65%, list=10%, signal=58%	GZMA/IL10/SCN2A/STX1B/GABRG2/GZMB/IL6/IL1B/IL1RN/ANO3/CXCL8
C0751088	Dyskinesia, Medication-Induced	15	-0.845505	-2.05529	9.1903e-06	0.0406386	0.0362964	1862	tags=67%, list=10%, signal=60%	DRD2/DRD1/FOSB/HOMER1/GCH1/RGS9/TH/PDYN/DRD3/PENK
C0409959	Osteoarthritis, Knee	298	-0.45096	-1.86383	1.91206e-05	0.0406386	0.0362964	3126	tags=30%, list=16%, signal=26%	THBS4/ADAMTS14/F2RL1/HSPA14/MMP8/PIK3CB/FOXO1/SREBF2/GSTM1/MMP9/TSPO/TGFA/EEF1A1/CHI3L1/EIF3K/PLAU/NLRP3/MMP2/SMAD3/NOG/HLA-DPB1/KL/OLR1/TENT5A/ITGAV/GMDS/POSTN/CALM1/CD44/PTGES/AGAP1/SOCS3/GRK5/FRZB/SYT1/MYD88/FST/BUD31/STC1/DYNC1I1/CCR2/IL34/CORO7/TNFAIP6/ASPN/IL10/PTPN5/NME8/ALDH1A2/PRG4/GPC3/CHRM3/ESR1/KDM5D/TNFRSF11B/IGF1/POU5F1/BMP5/SLC22A3/CCR6/SPP1/GREM1/ADAM12/MGP/SERPINE1/IL18/ACR/TAC1/…
C0013384	Dyskinetic syndrome	299	-0.439414	-1.814	1.67964e-05	0.0406386	0.0362964	4599	tags=35%, list=24%, signal=28%	DEAF1/THAP1/NDUFB8/DNM1/MSH2/SBNO2/SLC45A1/RPS20/ATP8A2/GNAO1/NUS1/FTL/CNKSR2/SYNGAP1/STXBP1/DNAJC19/FGF12/GAD1/OPRL1/KRAS/MECR/DNAJC6/HTR1B/SCN8A/SKIL/RAB39B/YWHAE/KCNMA1/NDUFS8/TWNK/DCPS/NECAP1/KDM5B/PARK7/KCNB1/MAPK1/CDKL5/B4GALNT1/GRIN1/GRIN2A/CD69/NDUFS4/UCP2/CYFIP2/ST3GAL5/ATXN10/PTN/FOSL2/YWHAG/LY6E/NDUFA13/XK/SNCA/SLC25A22/FBXO31/ARC/ATP1A3/SYT1/DRD2/GABRB2/ACTL6B/DPP6/DRD1/ACHE/FOSB/SYNJ…
C0020429	Hyperalgesia	407	-0.401971	-1.70358	2.34614e-05	0.0406386	0.0362964	4245	tags=35%, list=22%, signal=28%	AIF1/MCU/HTR1A/NR1I2/CTSS/ALOX5/CDK5R1/P2RX5/EPHA4/ADK/MAP1LC3A/RGS10/OPRL1/BDKRB2/DUSP6/P2RY12/DUSP26/GPR132/ADRA1A/GRIA2/SGK1/UQCRFS1/NGF/MAPK7/DAB1/KMO/GAD2/RPS19/MAK16/PRSS3/ENPP2/SLC32A1/P2RX6/F2RL1/PIK3CB/PRKCE/ANXA1/P2RY2/PRKCZ/RBFOX3/AKR1B1/ADRA2A/MMP9/MAPK1/PTHLH/TSPO/GRIN1/GRIN2A/CCR5/S100A9/NLRP3/IL10RA/OPRD1/CSF1R/SYN2/PPP2CA/ADRA1D/P2RX2/DLG3/HTR7/CD44/PTGES/RELN/TPT1/METTL9/B3GAT1/S…
C0038220	Status Epilepticus	484	-0.396355	-1.70097	2.02241e-05	0.0406386	0.0362964	4296	tags=35%, list=22%, signal=28%	LRFN4/APOD/SAGE1/NUS1/AIF1/GABRD/DDIT3/ITPA/FAM20C/NR1I2/GRIA3/CNKSR2/EGR1/CDK5R1/SYNGAP1/STXBP1/P2RX5/FGF12/ADK/EEF1E1/OGG1/CD86/ATF5/SSTR4/CCDC91/FIG4/GRIA2/GABPA/CALB2/SCN8A/ASCL1/NGF/DAB1/LAMTOR2/KCNIP1/RHOBTB2/RPS6/KCNMA1/H4C5/P2RX6/FLT4/TWNK/SF3B6/NT5E/NECAP1/PIK3CB/ANXA1/HSD11B1/P2RY2/GJB1/KCNB1/RIPK3/MMP9/HMOX1/MAPK1/TSPO/GRIN1/GRIN2A/APEX1/NDEL1/CCR5/S100A9/PLAU/NDUFB11/HCCS/NEXMIF/GRIK1…
C0242422	Parkinsonian Disorders	338	-0.433098	-1.81946	2.70448e-05	0.0409897	0.0366101	3450	tags=27%, list=18%, signal=23%	NGF/RAB39B/GAD2/MAK16/UBE2K/PRKAR1B/YWHAE/CHCHD2/DNM3/TWNK/ATXN1/GLUD2/COASY/SLC25A4/PARK7/HMOX1/DNAJC5/TSPO/DNAJA2/OPA1/NF2/PIK3R4/PLAU/NDUFS4/WARS1/HRH3/BAP1/SMAD3/LY6E/PACRG/SNCA/PPP2R2B/FUS/LRRK1/HTT/CHMP1B/MAG/ATP1A3/DRD2/ACHE/YWHAZ/SYNJ1/DDC/TREM2/IL10/PRKCD/DLG4/ALDH1A2/UCHL1/FKBP1A/ESR1/DNAJC12/PNO1/CNTNAP2/CX3CL1/NDUFS3/PRKCG/JPH3/GCH1/GRIN2B/NQO1/EEF1A2/NOS1/SLC18A2/THY1/NRGN/HTR2C/SPP1…

## Sheet: dlpfc vs hippocampus
ID	Description	setSize	enrichmentScore	NES	pvalue	p.adjust	qvalue	rank	leading_edge	core_enrichment
GO:0007272	ensheathment of neurons	142	-0.530964	-2.18239	1.57059e-09	4.68844e-06	4.43968e-06	3814	tags=42%, list=20%, signal=34%	TSC1/ABCD1/TLR2/HYCC1/NSUN5/CLDN5/DAG1/DICER1/GALC/KCNJ10/TNFRSF21/ANK2/ZNF24/PLEC/POU3F2/PALS1/DLG1/NCSTN/ACER3/PTPRZ1/DHH/MPZ/TPPP/SIRT2/ARHGEF10/JAM3/OLIG2/ITGAX/NFASC/BCAS1/SERINC5/PLLP/CD9/NDRG1/PMP22/ITGB4/GJC3/MAL/TMEM98/CNTN2/QKI/ABCA2/ASPA/MAG/NKX6-2/LPAR1/KEL/MYRF/MBP/SH3TC2/CLDN11/GAL3ST1/SOX10/UGT8/FA2H/PLP1/KLK6/CST7/NCMAP
GO:0008366	axon ensheathment	142	-0.530964	-2.18239	1.57059e-09	4.68844e-06	4.43968e-06	3814	tags=42%, list=20%, signal=34%	TSC1/ABCD1/TLR2/HYCC1/NSUN5/CLDN5/DAG1/DICER1/GALC/KCNJ10/TNFRSF21/ANK2/ZNF24/PLEC/POU3F2/PALS1/DLG1/NCSTN/ACER3/PTPRZ1/DHH/MPZ/TPPP/SIRT2/ARHGEF10/JAM3/OLIG2/ITGAX/NFASC/BCAS1/SERINC5/PLLP/CD9/NDRG1/PMP22/ITGB4/GJC3/MAL/TMEM98/CNTN2/QKI/ABCA2/ASPA/MAG/NKX6-2/LPAR1/KEL/MYRF/MBP/SH3TC2/CLDN11/GAL3ST1/SOX10/UGT8/FA2H/PLP1/KLK6/CST7/NCMAP
GO:0042552	myelination	140	-0.52791	-2.1618	2.27779e-09	4.68844e-06	4.43968e-06	3814	tags=41%, list=20%, signal=34%	TSC1/ABCD1/TLR2/HYCC1/NSUN5/CLDN5/DAG1/DICER1/GALC/KCNJ10/TNFRSF21/ANK2/ZNF24/PLEC/POU3F2/PALS1/DLG1/NCSTN/ACER3/PTPRZ1/DHH/MPZ/TPPP/SIRT2/ARHGEF10/JAM3/OLIG2/ITGAX/NFASC/BCAS1/SERINC5/PLLP/CD9/NDRG1/PMP22/ITGB4/GJC3/MAL/TMEM98/CNTN2/QKI/ABCA2/ASPA/MAG/NKX6-2/LPAR1/KEL/MYRF/MBP/SH3TC2/GAL3ST1/SOX10/UGT8/FA2H/PLP1/KLK6/CST7/NCMAP
GO:0023061	signal release	426	0.402447	1.76886	1.03554e-08	1.27889e-05	1.21104e-05	3813	tags=35%, list=20%, signal=29%	GAL/SLC44A4/LIF/GRP/SLC30A8/PTGES/IL11/IL6/DRD3/GHSR/PLA2G3/ADCYAP1/CARTPT/CHRNA6/MTNR1B/CCKAR/OTOF/WNK4/RASL10B/NEUROD1/NNAT/SNCG/OR51E2/ADRA2A/DOC2B/RIMS4/MCTP2/SMPD3/SLC6A4/NR4A1/CHRNA3/GLP1R/HTR2A/KMO/PTGS2/GRM2/ANXA1/TRH/VGF/CHRNB4/EDN1/KISS1/GPR68/VIP/SNPH/FAM3B/IL1RN/PTPRN/EDN3/PIP5K1C/CHRNB2/OSM/CRHR1/DOC2A/SYT4/HCAR2/OXTR/IL1B/SOX4/CCN3/RBP4/EXOC3L1/TFR2/GALR1/BAD/TBX3/BMP6/SYT12/SLC25A2…
GO:0050804	modulation of chemical synaptic transmission	420	0.39803	1.74701	9.75416e-09	1.27889e-05	1.21104e-05	4216	tags=35%, list=22%, signal=28%	EGR2/ARC/DRD3/GHSR/BDNF/CALB1/CHRNA6/SCGN/NTF3/NLGN4Y/SNCG/RAPSN/DLGAP3/ADRA2A/RIMS4/NGF/AKAP5/MCTP2/SLC6A4/RGS14/BEGAIN/CHRNA3/HTR2A/JPH3/KMO/NMU/NPTX2/PTGS2/CNIH2/GRM2/CHRNA7/VGF/CHRNB4/EPHA4/DKK1/EDN1/ACP4/KISS1/CA7/NEURL1/GRIN2D/SCTR/CCL2/ITPKA/DGKZ/CHRNB2/SHISA6/MIR541/CALB2/NSMF/PLPPR4/SYT4/PLCB1/OXTR/RGS4/IL1B/SHANK1/NFATC4/NPAS4/SHANK2/CYP46A1/MIR433/SYT12/NPTX1/NRGN/CX3CL1/PPFIA3/SLC4A10…
GO:0099177	regulation of trans-synaptic signaling	421	0.396877	1.74097	2.6148e-08	2.69107e-05	2.54829e-05	4216	tags=35%, list=22%, signal=28%	EGR2/ARC/DRD3/GHSR/BDNF/CALB1/CHRNA6/SCGN/NTF3/NLGN4Y/SNCG/RAPSN/DLGAP3/ADRA2A/RIMS4/NGF/AKAP5/MCTP2/SLC6A4/RGS14/BEGAIN/CHRNA3/HTR2A/JPH3/KMO/NMU/NPTX2/PTGS2/CNIH2/GRM2/CHRNA7/VGF/CHRNB4/EPHA4/DKK1/EDN1/ACP4/KISS1/CA7/NEURL1/GRIN2D/SCTR/CCL2/ITPKA/DGKZ/CHRNB2/SHISA6/MIR541/CALB2/NSMF/PLPPR4/SYT4/PLCB1/OXTR/RGS4/IL1B/SHANK1/NFATC4/NPAS4/SHANK2/CYP46A1/MIR433/SYT12/NPTX1/NRGN/CX3CL1/PPFIA3/SLC4A10…
GO:0001505	regulation of neurotransmitter levels	213	0.46053	1.88668	8.35475e-08	7.37008e-05	6.97904e-05	4698	tags=45%, list=24%, signal=34%	SLC6A3/SLC22A2/SLC44A4/SLC18A1/DRD3/CHRNA6/OTOF/SNCG/CHAT/SLC18A2/ADRA2A/DOC2B/RIMS4/MCTP2/DBH/SLC6A4/NR4A1/CHRNA3/TH/HTR2A/KMO/SLC1A7/SLC6A13/CHRNB4/SLC22A3/SLC6A5/SNPH/PIP5K1C/SLC29A4/DOC2A/SYT4/ZNF219/SYT12/ITGB3/PPFIA3/CAMK2A/LIN7A/SYT5/GCHFR/CHRNB3/CACNB2/UNC13A/SYT1/SNAP25/SLC1A6/HTR1B/DNAJC5/GAD1/ADORA2B/APBA2/PRKCB/NAPB/SLC29A2/RPH3AL/SNCA/NAPA/CADPS2/DAGLA/SEPTIN5/LIN7B/SYT7/UNC13C/SLC32…
GO:0006836	neurotransmitter transport	206	0.453027	1.85004	4.89011e-07	0.000377455	0.000357428	4788	tags=44%, list=25%, signal=34%	SLC6A3/SLC22A2/SLC18A1/DRD3/CHRNA6/OTOF/SNCG/CHAT/SLC18A2/ADRA2A/DOC2B/RIMS4/MCTP2/SLC6A4/NR4A1/CHRNA3/TH/HTR2A/KMO/SLC1A7/SLC28A2/SLC6A13/CHRNB4/SLC22A3/SLC6A5/SNPH/PIP5K1C/SLC29A4/DOC2A/SYT4/SYT12/ITGB3/PPFIA3/CAMK2A/LIN7A/SLC6A7/SYT5/CHRNB3/CACNB2/UNC13A/SYT1/SNAP25/SLC1A6/HTR1B/DNAJC5/ADORA2B/APBA2/PRKCB/NAPB/SLC29A2/RPH3AL/SNCA/NAPA/CADPS2/SEPTIN5/LIN7B/SYT7/UNC13C/SLC32A1/SLC6A17/LRRK2/HRH3…
GO:0007611	learning or memory	260	0.418059	1.7672	8.78152e-07	0.00060251	0.000570542	4248	tags=37%, list=22%, signal=30%	FOSL1/LMX1A/EGR2/ARC/DRD3/GHSR/BDNF/STRA6/CALB1/SERPINF1/NTF3/NLGN4Y/NGF/DBH/SLC6A4/RGS14/KCNK4/TH/GLP1R/HTR2A/JPH3/NPTX2/PTGS2/LRRN4/CHRNA7/TPBG/DKK1/SLC2A4/B4GALT2/VIP/GABRA5/TAFA2/PAK6/CHRNB2/NEDD9/SYT4/PLCB1/OXTR/SHANK1/NFATC4/NPAS4/SHANK2/FZD9/NRGN/HRH1/NEUROD2/CCND2/CRH/AFF2/FOS/DLG4/GRIN2A/ELAVL4/SHANK3/PLK2/MDK/SNAP25/DNAAF4/PPP1R9B/FOXO6/NPTN/JPH4/SRC/GRPR/NDRG4/NLGN4X/TTC36/LDLR/FGF13/G…
GO:0015837	amine transport	100	0.535299	1.99382	1.00136e-06	0.000618338	0.000585531	4173	tags=51%, list=21%, signal=40%	AQP9/SLC22A2/SLC18A1/DRD3/GHSR/CARTPT/CHRNA6/SNCG/SLC18A2/ADRA2A/CHRNA3/TH/HTR2A/KMO/ARG1/AVPR1A/GRM2/TRH/VIP/CHRNB2/SYT4/OXTR/RGS2/RGS4/SYT12/CXCL12/SYT5/CRH/CHGA/SYT1/HTR1B/CLTRN/SYT15/ADRA2C/SLC43A2/SNCA/SYT7/OPRK1/HRH3/RHCG/STX1A/CNR1/SYT13/DRD2/SYT3/SLC17A8/RAB3A/GRK2/PER2/AVPR1B/ABAT
GO:0042391	regulation of membrane potential	399	0.376843	1.64538	1.10255e-06	0.000618933	0.000586094	5322	tags=43%, list=27%, signal=32%	P2RX2/SCN4A/GABRR1/KCNH4/KCNK17/HTR3A/CHRNA6/PMAIP1/MTNR1B/CHRFAM7A/GLRA1/PKP2/RIMS4/KCNK4/CHRNA3/CNGB1/CHRND/SLC1A7/GABRE/CNIH2/MIR26A1/KCNH3/CHRNA9/CACNA1H/CACNB3/CHRNA7/CHRNB4/KCNK12/SLC4A3/EDN1/LOC102723475/GABRA5/INSYN1/GRIN2D/NPPA/GLRX/CHRNB2/KCNE4/ADRB1/SCN5A/KCNK3/HCN4/PTPN3/DSG2/HTR3B/RGS4/KCNAB2/SHANK1/RNF207/NPAS4/CHRNE/BAD/CACNA1G/FZD9/PYCR1/TRPC5/ATP1A1/FKBP1B/DCN/CELF4/KCNA1/CHRNB3/…
GO:0035082	axoneme assembly	90	0.546779	1.99399	1.87498e-06	0.000964836	0.000913644	3708	tags=48%, list=19%, signal=39%	DAW1/PLA2G3/DNAI2/DNAAF6/CFAP157/SPEF1/CCDC65/DNAH5/DNAAF1/DNAH2/RSPH9/CFAP65/DNAI3/CFAP46/NEURL1/ZMYND10/SPAG17/RSPH1/DNAH7/SPAG6/PIERCE1/ODAD2/DRC1/DNAL1/DNAAF8/DRC7/CLXN/CFAP206/DNAAF4/ODAD4/LRGUK/CFAP58/PIERCE2/CFAP74/DNAAF3/DNAI1/DNAAF11/CPLANE2/JHY/DNAH8/GAS8/CFAP100/CFAP69
GO:0007613	memory	115	0.514983	1.96156	2.21173e-06	0.00105057	0.000994832	4248	tags=47%, list=22%, signal=37%	LMX1A/ARC/BDNF/CALB1/SERPINF1/NTF3/NGF/DBH/SLC6A4/RGS14/KCNK4/TH/HTR2A/JPH3/PTGS2/LRRN4/CHRNA7/SLC2A4/B4GALT2/TAFA2/PAK6/CHRNB2/SYT4/PLCB1/OXTR/SHANK1/NFATC4/NPAS4/HRH1/CCND2/GRIN2A/SHANK3/PLK2/MDK/FOXO6/TTC36/LDLR/FGF13/CEBPB/NETO1/PPP3CB/CNR1/NTAN1/LGMN/DRD2/SCN2A/ABCC8/RELN/ITGA3/CHST10/SORCS3/SLC1A1/CUX2/ITGA5
GO:0003341	cilium movement	169	0.449673	1.80057	3.2529e-06	0.00143476	0.00135864	3708	tags=38%, list=19%, signal=31%	IQCF1/DAW1/ROPN1/PLA2G3/DNAI2/DNAAF6/CFAP157/SPEF1/ZBBX/CFAP52/CCDC65/DNAH5/ROPN1L/TSSK4/DNAAF1/TTLL6/CELF3/DNAH9/RSPH9/CFAP65/SLC9C1/DNAI3/CFAP46/NEURL1/ZMYND10/SPAG17/DNAH7/SPAG6/NEK10/TEKT4/PIERCE1/ODAD2/KIF9/DPCD/DRC1/CFAP221/CFAP251/DRC7/CLXN/CFAP206/CFAP61/DNAAF4/CFAP45/ARMC12/ODAD4/CFAP58/LDHC/CATSPERZ/PIERCE2/TEKT1/DNAI1/CAMSAP3/GAS2L2/CCNYL1/NME5/ENKUR/DNAAF11/DZIP1/JHY/TCTE1/GAS8/CFAP10…
GO:0021782	glial cell development	114	-0.483125	-1.92798	5.11999e-06	0.00210773	0.0019959	2015	tags=25%, list=10%, signal=23%	HDAC11/PSEN1/AGER/TPPP/SIRT2/CNTF/CDK6/ARHGEF10/MED12/PHGDH/OLIG1/NDRG1/DLL1/ITGB4/MAL/GFAP/CNTN2/ABCA2/ASPA/MAG/NKX6-2/LPAR1/MYRF/SH3TC2/SOX10/NKX2-2/FA2H/PLP1/NCMAP
GO:0034765	regulation of ion transmembrane transport	473	0.353645	1.57034	1.03429e-05	0.0039917	0.00377991	5297	tags=43%, list=27%, signal=32%	GAL/P2RX2/SCN4A/GRP/JSRP1/ARC/DRD3/KCNH4/KCNJ13/KCNK17/MTNR1B/KCNG1/WNK4/METTL21C/ADRA2A/AKAP5/KCNJ14/CLIC3/OSR1/KCNK4/KCNG2/JPH3/ARG1/HAMP/CNIH2/CLIC6/MIR26A1/KCNH3/HPCA/CACNA1H/CACNB3/KCNQ2/KCNK12/CBARP/EDN1/LOC102723475/KCNS3/CEMIP/CXCL10/TWIST1/GRIN2D/NPPA/CCL2/CACNA1S/MRLN/GLRX/NETO2/EDN3/CABP1/LHCGR/CALCR/CRHR1/KCNE4/SHISA6/SCN5A/KCNK3/HCN4/KCNF1/ANTKMT/PTPN3/RGS2/RGS4/TESC/KCNAB2/SHANK1/RN…
GO:0014003	oligodendrocyte development	43	-0.623788	-2.1124	1.12027e-05	0.00406921	0.00385331	2219	tags=40%, list=11%, signal=35%	NCSTN/HDAC11/TPPP/MED12/OLIG1/MAL/CNTN2/ABCA2/ASPA/MAG/NKX6-2/LPAR1/MYRF/SOX10/NKX2-2/FA2H/PLP1
GO:0007269	neurotransmitter secretion	147	0.455476	1.79007	1.5492e-05	0.00503491	0.00476777	4635	tags=43%, list=24%, signal=33%	CHRNA6/OTOF/SNCG/ADRA2A/DOC2B/RIMS4/MCTP2/NR4A1/CHRNA3/HTR2A/KMO/CHRNB4/SNPH/PIP5K1C/DOC2A/SYT4/SYT12/PPFIA3/CAMK2A/LIN7A/SYT5/CHRNB3/CACNB2/UNC13A/SYT1/SNAP25/HTR1B/DNAJC5/ADORA2B/APBA2/PRKCB/NAPB/RPH3AL/SNCA/NAPA/CADPS2/SEPTIN5/LIN7B/SYT7/UNC13C/SLC32A1/LRRK2/HRH3/BRSK1/STX1A/CALM3/GIT1/BLOC1S6/CNR1/DRD2/PREPL/CDK5/SNCAIP/RAB3A/STX3/CPLX2/SNAP47/DVL1/NRXN1/RIMS1/ERC2/PRKCG/PRRT2
GO:0099643	signal release from synapse	147	0.455476	1.79007	1.5492e-05	0.00503491	0.00476777	4635	tags=43%, list=24%, signal=33%	CHRNA6/OTOF/SNCG/ADRA2A/DOC2B/RIMS4/MCTP2/NR4A1/CHRNA3/HTR2A/KMO/CHRNB4/SNPH/PIP5K1C/DOC2A/SYT4/SYT12/PPFIA3/CAMK2A/LIN7A/SYT5/CHRNB3/CACNB2/UNC13A/SYT1/SNAP25/HTR1B/DNAJC5/ADORA2B/APBA2/PRKCB/NAPB/RPH3AL/SNCA/NAPA/CADPS2/SEPTIN5/LIN7B/SYT7/UNC13C/SLC32A1/LRRK2/HRH3/BRSK1/STX1A/CALM3/GIT1/BLOC1S6/CNR1/DRD2/PREPL/CDK5/SNCAIP/RAB3A/STX3/CPLX2/SNAP47/DVL1/NRXN1/RIMS1/ERC2/PRKCG/PRRT2
GO:0051384	response to glucocorticoid	127	0.471953	1.82194	1.86159e-05	0.00547395	0.00518352	2607	tags=31%, list=13%, signal=27%	FOSL1/AREG/IL6/GHSR/WNT7B/IGFBP2/METTL21C/SERPINF1/AANAT/TPH2/CYP1B1/CLDN1/TH/IL10/ARG1/PTGS2/AVPR1A/ANXA1/ASS1/GOT1/EDN1/SSTR2/ALPL/IL1RN/CALCR/GJB2/GPR83/TRIM63/NPAS4/BAD/BMP6/FOS/SDC1/FOSB/MDK/ACE/PCSK1/ACVR1/PCK1
GO:2001257	regulation of cation channel activity	176	0.433178	1.74163	1.83182e-05	0.00547395	0.00518352	3878	tags=37%, list=20%, signal=30%	GAL/GRP/JSRP1/ARC/DRD3/MTNR1B/KCNG1/AKAP5/JPH3/CNIH2/MIR26A1/HPCA/CACNB3/CBARP/EDN1/LOC102723475/NPPA/CCL2/NETO2/CABP1/CRHR1/KCNE4/SHISA6/KCNK3/HCN4/ANTKMT/SHANK1/RNF207/STAC2/FKBP1B/CRH/KCNA1/CACNB2/CNIH3/SHISA8/DLG4/SHANK3/HOMER1/KCNS1/CACNG3/FKBP1A/KCNIP2/JPH4/EDNRA/CACNB1/CACNG8/FGF13/PPP3R1/SUMO1/NETO1/CALM3/CALM1/PPP3CB/HAP1/PPP3R2/DRD2/FGF11/EHD3/CDK5/GSTO1/ABCC8/RELN/KCNC2/KCNAB1/HCN3
GO:0051937	catecholamine transport	69	0.553283	1.93601	2.15559e-05	0.00605035	0.00572934	3981	tags=55%, list=20%, signal=44%	SLC6A3/SLC22A2/DRD3/GHSR/CARTPT/CHRNA6/SNCG/SLC18A2/ADRA2A/HTR2A/GRM2/SLC22A3/MAPK15/VIP/CHRNB2/SLC29A4/SYT4/OXTR/SYT12/CXCL12/SYT5/CRH/CHGA/SYT1/HTR1B/SYT15/ADRA2C/SNCA/SYT7/OPRK1/HRH3/STX1A/CNR1/SYT13/DRD2/SYT3/RAB3A/GRK2
GO:0050890	cognition	296	0.384173	1.65178	2.25642e-05	0.00605799	0.00573657	4248	tags=35%, list=22%, signal=28%	FOSL1/LMX1A/EGR2/ARC/DRD3/GHSR/BDNF/STRA6/CALB1/SERPINF1/NTF3/NLGN4Y/NGF/DBH/SLC6A4/RGS14/KCNK4/TH/GLP1R/HTR2A/JPH3/NPTX2/PTGS2/LRRN4/CHRNA7/TPBG/DKK1/SLC2A4/B4GALT2/VIP/GABRA5/TAFA2/PAK6/CHRNB2/LHCGR/NEDD9/SYT4/PLCB1/OXTR/SHANK1/NFATC4/NPAS4/SHANK2/FZD9/NRGN/HRH1/NEUROD2/CCND2/CRH/AFF2/FOS/MFSD2A/DLG4/GRIN2A/ELAVL4/SHANK3/PLK2/MDK/SNAP25/DNAAF4/PPP1R9B/FOXO6/NPTN/CHRM1/JPH4/SRC/GRPR/NDRG4/NLGN4X…
GO:0007612	learning	147	0.446625	1.75529	2.8796e-05	0.00740897	0.00701586	4153	tags=39%, list=21%, signal=31%	FOSL1/ARC/DRD3/STRA6/NLGN4Y/DBH/RGS14/TH/JPH3/NPTX2/PTGS2/LRRN4/TPBG/DKK1/B4GALT2/GABRA5/TAFA2/PAK6/CHRNB2/PLCB1/SHANK1/NPAS4/SHANK2/NRGN/HRH1/NEUROD2/FOS/DLG4/GRIN2A/ELAVL4/SHANK3/SNAP25/PPP1R9B/NPTN/JPH4/NDRG4/NLGN4X/TTC36/FGF13/GPR88/OPRK1/NETO1/BRSK1/GIT1/PPP3CB/HMGCR/LGMN/DRD2/CDK5/PDE1B/ABCC8/RELN/ACTR2/CHST10/SORCS3/SLC1A1/KRAS/PDE8B
GO:0046879	hormone secretion	255	0.385839	1.62817	3.11819e-05	0.00770192	0.00729327	4049	tags=36%, list=21%, signal=29%	GAL/LIF/GRP/SLC30A8/IL11/IL6/GHSR/PLA2G3/ADCYAP1/CARTPT/MTNR1B/CCKAR/WNK4/RASL10B/NEUROD1/NNAT/ADRA2A/DOC2B/SMPD3/GLP1R/ANXA1/TRH/VGF/EDN1/KISS1/GPR68/VIP/FAM3B/IL1RN/PTPRN/EDN3/OSM/CRHR1/HCAR2/IL1B/SOX4/CCN3/RBP4/EXOC3L1/TFR2/GALR1/BAD/TBX3/BMP6/SLC25A22/HNF4A/MPC2/BMP8A/HTR2C/FKBP1B/VSNL1/CRH/BMAL1/NIBAN2/CHGA/INHBA/SNAP25/RAB11FIP5/CLTRN/INHA/SCG5/EPHA5/FZD4/PPARG/AGTR1/NR1H4/RPH3AL/G6PC2/RAPG…
GO:0050432	catecholamine secretion	55	0.574598	1.93404	3.37538e-05	0.00771961	0.00731003	4173	tags=60%, list=21%, signal=47%	DRD3/GHSR/CARTPT/CHRNA6/SNCG/ADRA2A/HTR2A/GRM2/VIP/CHRNB2/SYT4/OXTR/SYT12/CXCL12/SYT5/CRH/CHGA/SYT1/HTR1B/SYT15/ADRA2C/SNCA/SYT7/OPRK1/HRH3/STX1A/CNR1/SYT13/DRD2/SYT3/RAB3A/GRK2/ABAT
GO:0031960	response to corticosteroid	149	0.446995	1.76342	3.30653e-05	0.00771961	0.00731003	2643	tags=30%, list=14%, signal=26%	FOSL1/AREG/CSN1S1/IL6/GHSR/WNT7B/IGFBP2/METTL21C/SERPINF1/AANAT/TPH2/CYP1B1/CLDN1/TH/IL10/ARG1/PTGS2/AVPR1A/ANXA1/ASS1/GOT1/EDN1/SCNN1G/SSTR2/ALPL/IL1RN/CALCR/GJB2/GPR83/TRIM63/NPAS4/BAD/BMP6/FOS/SDC1/FOSB/COL1A1/MDK/HTR1B/ACE/PCSK1/ACVR1/PCK1/SRC
GO:0046883	regulation of hormone secretion	205	0.410923	1.67902	3.7349e-05	0.0082368	0.00779977	4173	tags=39%, list=21%, signal=31%	GAL/LIF/GRP/SLC30A8/IL11/IL6/GHSR/PLA2G3/ADCYAP1/CARTPT/MTNR1B/CCKAR/RASL10B/NEUROD1/NNAT/ADRA2A/DOC2B/ANXA1/TRH/EDN1/KISS1/GPR68/EDN3/OSM/CRHR1/HCAR2/IL1B/SOX4/CCN3/RBP4/TFR2/GALR1/BAD/BMP6/SLC25A22/HNF4A/MPC2/BMP8A/HTR2C/FKBP1B/VSNL1/CRH/BMAL1/CHGA/INHBA/SNAP25/RAB11FIP5/INHA/SCG5/EPHA5/PPARG/AGTR1/NR1H4/RPH3AL/G6PC2/CAPN10/SYT7/OPRK1/SOX11/MIDN/STX1A/PAX8/PPP3CB/CNR1/RAB11FIP3/DRD2/MCU/AACS/NK…
GO:0015844	monoamine transport	80	0.527753	1.90117	4.70711e-05	0.0096888	0.00917474	3499	tags=48%, list=18%, signal=39%	SLC6A3/SLC22A2/SLC18A1/DRD3/GHSR/CARTPT/CHRNA6/SNCG/SLC18A2/ADRA2A/SLC6A4/HTR2A/GRM2/SLC22A3/MAPK15/VIP/CHRNB2/SLC29A4/SYT4/OXTR/SYT12/ITGB3/CXCL12/SYT5/CRH/CHGA/SYT1/HTR1B/SYT15/ADRA2C/SNCA/SYT7/OPRK1/HRH3/STX1A/CNR1/SYT13/DRD2
GO:0001578	microtubule bundle formation	119	0.472668	1.80714	4.62654e-05	0.0096888	0.00917474	3881	tags=41%, list=20%, signal=33%	DAW1/PLA2G3/DNAI2/DNAAF6/CFAP157/SPEF1/CCDC65/DNAH5/DNAAF1/TTLL6/DNAH2/RSPH9/CFAP65/DNAI3/CFAP46/NEURL1/ZMYND10/SPAG17/RSPH1/DNAH7/SPAG6/PIERCE1/ODAD2/DRC1/DNAL1/MAP2/DNAAF8/DRC7/CLXN/CFAP206/DNAAF4/ODAD4/LRGUK/CFAP58/PIERCE2/CFAP74/PRC1/DNAAF3/DNAI1/GAS2L2/DNAAF11/CPLANE2/JHY/DNAH8/GAS8/CFAP100/CFAP69/FES/TTC26
GO:0010469	regulation of signaling receptor activity	146	0.447693	1.758	5.49611e-05	0.0109479	0.010367	3450	tags=36%, list=18%, signal=30%	AREG/PHLDA2/EREG/ARC/DKK2/DLGAP3/ADRA2A/SERPINE1/FCGR2B/BEGAIN/IL10/WFIKKN2/NPTX2/CNIH2/TAFA1/DKK1/EDN1/NEURL1/CCL2/NETO2/CALCR/SHISA6/SHANK1/NRP1/NPTX1/CLEC12B/CRH/BTC/PCSK9/CNIH3/LY6H/GPRC5A/SHISA8/DLGAP1/DLG4/SHANK3/PLAU/HOMER1/NPTXR/CACNG3/SHC1/FSHB/SRC/ADRA2C/PPARG/CACNG8/DLGAP4/LYNX1/NETO1/LYPD6/ERRFI1/NCK2/WFIKKN1
GO:0022010	central nervous system myelination	24	-0.709593	-2.0927	6.2632e-05	0.0113751	0.0107715	567	tags=42%, list=3%, signal=41%	MAL/CNTN2/ABCA2/ASPA/MAG/NKX6-2/MYRF/SOX10/FA2H/PLP1
GO:0032291	axon ensheathment in central nervous system	24	-0.709593	-2.0927	6.2632e-05	0.0113751	0.0107715	567	tags=42%, list=3%, signal=41%	MAL/CNTN2/ABCA2/ASPA/MAG/NKX6-2/MYRF/SOX10/FA2H/PLP1
GO:0050433	regulation of catecholamine secretion	54	0.584656	1.95864	6.01233e-05	0.0113751	0.0107715	4173	tags=61%, list=21%, signal=48%	DRD3/GHSR/CARTPT/CHRNA6/SNCG/ADRA2A/HTR2A/GRM2/VIP/CHRNB2/SYT4/OXTR/SYT12/CXCL12/SYT5/CRH/CHGA/SYT1/HTR1B/SYT15/ADRA2C/SNCA/SYT7/OPRK1/HRH3/STX1A/CNR1/SYT13/DRD2/SYT3/RAB3A/GRK2/ABAT
GO:0099565	chemical synaptic transmission, postsynaptic	120	0.454808	1.73922	7.22897e-05	0.012754	0.0120773	5083	tags=48%, list=26%, signal=35%	P2RX2/GABRR1/HTR3A/CHRNA6/CHRFAM7A/GLRA1/CHRNA3/CHRND/SLC1A7/GABRE/CHRNA9/CHRNA7/CHRNB4/GABRA5/INSYN1/GRIN2D/CHRNB2/HTR3B/RGS4/SHANK1/NPAS4/CHRNE/CELF4/CHRNB3/P2RX5/CHRNA2/CBLN1/DLG4/GRIN2A/SHANK3/GABRB3/GLRA3/NLGN4X/INSYN2A/SNCA/LRRK2/NETO1/STX1A/TBC1D24/DRD2/CDK5/RELN/S1PR2/GABRA3/GRIN2B/ABAT/CUX2/DVL1/NRXN1/RIMS1/GABRR2/GRIN2C/GRIK5/CHRNA4/GLRB/PTEN/CHRNA5
GO:0050803	regulation of synapse structure or activity	209	0.402671	1.64515	7.63964e-05	0.0131041	0.0124088	4216	tags=37%, list=22%, signal=29%	MIR431/RAB17/ARC/GHSR/BDNF/ST8SIA2/C1QL3/FCGR2B/IL10/FLRT3/TPBG/EPHA4/DKK1/NEURL1/ITPKA/CHRNB2/SRPX2/SIX4/NEDD9/LRTM2/PCDH8/AMIGO2/OXTR/ZNF804A/NFATC4/GPC6/SHANK2/NPTX1/LRP8/CBLN2/ARHGAP44/HSPA8/NEUROD2/LRFN5/MDGA1/CBLN1/NTNG2/ADGRB1/SHANK3/VSTM5/LRRTM1/HOMER1/CLSTN3/LRFN4/CAMKV/NGEF/PTPRO/NRP2/IL1RAP/CDK5R1/SNCA/LRRK2/LZTS3/CDH8/FRMPD4/DBN1/FZD1/LRFN2/ASIC2/DRD2/ARMCX5-GPRASP2/NEGR1/CDK5/FLRT2/P…
GO:0051952	regulation of amine transport	93	0.495076	1.80918	9.1817e-05	0.0140888	0.0133413	4173	tags=48%, list=21%, signal=38%	DRD3/GHSR/CARTPT/CHRNA6/SNCG/ADRA2A/CHRNA3/HTR2A/KMO/ARG1/AVPR1A/GRM2/TRH/VIP/CHRNB2/SYT4/OXTR/RGS2/RGS4/SYT12/CXCL12/SYT5/CRH/CHGA/SYT1/HTR1B/CLTRN/SYT15/ADRA2C/SLC43A2/SNCA/SYT7/OPRK1/HRH3/STX1A/CNR1/SYT13/DRD2/SYT3/SLC17A8/RAB3A/GRK2/PER2/AVPR1B/ABAT
GO:0007218	neuropeptide signaling pathway	91	0.491367	1.79333	9.49487e-05	0.0140888	0.0133413	3486	tags=44%, list=18%, signal=36%	GAL/HCRTR1/UTS2R/GRP/PENK/GPR139/ADCYAP1/CARTPT/ECEL1/NMUR1/GLRA1/RXFP3/PYY/NPY2R/NMU/BRS3/SSTR2/PROKR1/NPPA/MCHR1/GPR83/PDYN/GPR149/GALR1/QRFPR/NPBWR2/SSTR1/OPRD1/NTS/NPBWR1/SCG5/GRPR/GLRA3/PTGDR2/TAC1/OPRK1/GPR84/CYSLTR2/NPFFR2/CMKLR2
GO:0060079	excitatory postsynaptic potential	114	0.465934	1.77273	8.94028e-05	0.0140888	0.0133413	5083	tags=47%, list=26%, signal=35%	P2RX2/GABRR1/HTR3A/CHRNA6/CHRFAM7A/GLRA1/CHRNA3/CHRND/SLC1A7/GABRE/CHRNA9/CHRNA7/CHRNB4/GABRA5/GRIN2D/CHRNB2/HTR3B/RGS4/SHANK1/NPAS4/CHRNE/CELF4/CHRNB3/P2RX5/CHRNA2/CBLN1/DLG4/GRIN2A/SHANK3/GABRB3/GLRA3/NLGN4X/SNCA/LRRK2/NETO1/STX1A/TBC1D24/DRD2/CDK5/RELN/S1PR2/GABRA3/GRIN2B/CUX2/DVL1/NRXN1/RIMS1/GABRR2/GRIN2C/GRIK5/CHRNA4/GLRB/PTEN/CHRNA5
GO:0050807	regulation of synapse organization	203	0.409541	1.67461	8.78432e-05	0.0140888	0.0133413	4216	tags=37%, list=22%, signal=30%	MIR431/RAB17/ARC/GHSR/BDNF/ST8SIA2/C1QL3/FCGR2B/IL10/FLRT3/TPBG/EPHA4/DKK1/NEURL1/ITPKA/CHRNB2/SRPX2/SIX4/NEDD9/LRTM2/PCDH8/AMIGO2/OXTR/ZNF804A/NFATC4/GPC6/SHANK2/NPTX1/LRP8/CBLN2/ARHGAP44/HSPA8/NEUROD2/LRFN5/MDGA1/CBLN1/NTNG2/ADGRB1/SHANK3/VSTM5/LRRTM1/HOMER1/CLSTN3/LRFN4/CAMKV/NGEF/PTPRO/NRP2/IL1RAP/CDK5R1/SNCA/LRRK2/LZTS3/CDH8/FRMPD4/DBN1/FZD1/LRFN2/ASIC2/DRD2/ARMCX5-GPRASP2/NEGR1/CDK5/FLRT2/P…
GO:0009914	hormone transport	262	0.380647	1.61368	9.21615e-05	0.0140888	0.0133413	3813	tags=35%, list=20%, signal=29%	GAL/LIF/GRP/SLC30A8/IL11/IL6/GHSR/PLA2G3/ADCYAP1/CARTPT/MTNR1B/CCKAR/WNK4/RASL10B/NEUROD1/NNAT/ADRA2A/DOC2B/SMPD3/GLP1R/ANXA1/TRH/VGF/EDN1/KISS1/GPR68/VIP/SLCO4A1/FAM3B/IL1RN/PTPRN/EDN3/OSM/CRHR1/HCAR2/IL1B/SOX4/CCN3/RBP4/EXOC3L1/TFR2/GALR1/BAD/TBX3/BMP6/SLC25A22/HNF4A/MPC2/BMP8A/HTR2C/FKBP1B/VSNL1/CRH/BMAL1/NIBAN2/CHGA/INHBA/SNAP25/CRYM/RAB11FIP5/CLTRN/INHA/SCG5/EPHA5/FZD4/PPARG/AGTR1/NR1H4/RPH3…
GO:0010817	regulation of hormone levels	430	0.340648	1.50068	9.58266e-05	0.0140888	0.0133413	3382	tags=29%, list=17%, signal=24%	GAL/LIF/TPO/CYP1A1/GRP/SLC30A8/IL11/IL6/GHSR/DIO3/PLA2G3/ADCYAP1/DIO2/CARTPT/MTNR1B/CCKAR/WNK4/RASL10B/NEUROD1/NNAT/AANAT/CRABP2/ADRA2A/DOC2B/ALDH1A2/SMPD3/CYP1B1/CRABP1/CHST8/GLP1R/AKR1C2/ANXA1/CACNA1H/TRH/VGF/EGR1/EDN1/KISS1/GPR68/VIP/ALDH1A3/SLCO4A1/ESR1/PNPLA4/FAM3B/IL1RN/DHRS2/PTPRN/EDN3/OSM/LHCGR/CRHR1/BCO1/SHH/TG/HCAR2/PAPSS2/RDH12/IL1B/SOX4/CCN3/RBP4/EXOC3L1/TFR2/GALR1/BAD/TBX3/CYP27C1/BM…
GO:0048709	oligodendrocyte differentiation	99	-0.457354	-1.78676	0.000106552	0.0153014	0.0144896	2652	tags=32%, list=14%, signal=28%	SOX13/GPR17/PAX6/DUSP15/NCSTN/PTPRZ1/HDAC11/TPPP/MED12/NOTCH1/OLIG2/OPALIN/SOX8/OLIG1/GSX2/MAL/BOK/TMEM98/CNP/CNTN2/ABCA2/DAAM2/ASPA/MAG/NKX6-2/LPAR1/MYRF/SOX10/NKX2-2/SLC45A3/FA2H/PLP1
GO:0060078	regulation of postsynaptic membrane potential	135	0.445647	1.73535	0.000112153	0.0157397	0.0149045	5580	tags=50%, list=29%, signal=36%	P2RX2/GABRR1/HTR3A/CHRNA6/CHRFAM7A/GLRA1/CHRNA3/CHRND/SLC1A7/GABRE/CHRNA9/CHRNA7/CHRNB4/GABRA5/INSYN1/GRIN2D/CHRNB2/ADRB1/HTR3B/RGS4/SHANK1/NPAS4/CHRNE/CELF4/KCNA1/CHRNB3/P2RX5/CHRNA2/CBLN1/DLG4/GRIN2A/SHANK3/CHRM1/GABRB3/GLRA3/NLGN4X/GRIK1/INSYN2A/SNCA/LRRK2/NETO1/STX1A/TBC1D24/DRD2/CDK5/RELN/S1PR2/GABRA3/GRIN2B/ABAT/CUX2/DVL1/NRXN1/RIMS1/GABRR2/GRIN2C/GRIK5/CHRNA4/GLRB/PTEN/CHRNA5/GABRA4/GRIA1/…
GO:0002764	immune response-regulating signaling pathway	385	-0.325418	-1.51	0.000123725	0.0169779	0.0160771	3757	tags=28%, list=19%, signal=23%	FCER1G/TLR2/NFATC2/TSPAN6/YES1/BMX/PLD2/BTN2A2/CLEC4E/LPXN/TLR4/ANKRD17/C3AR1/NAIP/TLR5/MYO1G/BTN3A2/TNFRSF21/LILRB2/NCKAP1L/DUSP22/CLEC7A/PTPN6/BLNK/KLRC4/RNF135/ABL1/IRAK4/IKBKB/SYK/CASP1/PRKCH/BANK1/TLR10/NFAM1/NLRP1/LAT2/FCGR3A/CBLB/S100A14/OAS1/PTK2/FYB1/HLA-DRB1/TLR3/HLA-DQB1/NOD2/PLA2G6/ADA/SCIMP/INPP5D/CTSH/TYROBP/PRKCQ/PSEN1/HAVCR2/ELF1/AP3B1/VAV1/FCN1/SHB/IRAK2/PTPRC/PLCG2/LILRB4/CYBA/H…
GO:0002323	natural killer cell activation involved in immune response	15	-0.790592	-2.04316	0.000141777	0.0183741	0.0173992	2453	tags=60%, list=13%, signal=53%	FCGR3A/LAMP1/UNC13D/NKG7/IFNA6/CD244/IFNE/IFNA2/IFNA13
GO:0001539	cilium or flagellum-dependent cell motility	135	0.442066	1.7214	0.000142827	0.0183741	0.0173992	4604	tags=44%, list=24%, signal=34%	IQCF1/DNAH3/ROPN1/PLA2G3/EFHC2/DNAAF6/CFAP157/CFAP52/CCDC65/DNAH5/ROPN1L/TSSK4/TTLL6/CELF3/DNAH2/RSPH9/CFAP65/SLC9C1/DNAI3/CFAP46/NEURL1/DNAH7/SPAG6/TEKT4/KIF9/DPCD/DRC1/CFAP221/DNAH14/CFAP251/DRC7/CLXN/CFAP206/CFAP45/ARMC12/CFAP58/LDHC/CATSPERZ/TEKT1/DNAI1/GAS2L2/CCNYL1/ENKUR/DNAAF11/DZIP1/TCTE1/DNAH8/GAS8/TEKT3/CFAP69/CACNA1I/CATSPER3/DNAH6/CFAP20/MKKS/CFAP54/CCR6/CCSAP/BBS4
GO:0060285	cilium-dependent cell motility	135	0.442066	1.7214	0.000142827	0.0183741	0.0173992	4604	tags=44%, list=24%, signal=34%	IQCF1/DNAH3/ROPN1/PLA2G3/EFHC2/DNAAF6/CFAP157/CFAP52/CCDC65/DNAH5/ROPN1L/TSSK4/TTLL6/CELF3/DNAH2/RSPH9/CFAP65/SLC9C1/DNAI3/CFAP46/NEURL1/DNAH7/SPAG6/TEKT4/KIF9/DPCD/DRC1/CFAP221/DNAH14/CFAP251/DRC7/CLXN/CFAP206/CFAP45/ARMC12/CFAP58/LDHC/CATSPERZ/TEKT1/DNAI1/GAS2L2/CCNYL1/ENKUR/DNAAF11/DZIP1/TCTE1/DNAH8/GAS8/TEKT3/CFAP69/CACNA1I/CATSPER3/DNAH6/CFAP20/MKKS/CFAP54/CCR6/CCSAP/BBS4
GO:0070286	axonemal dynein complex assembly	37	0.621968	1.92936	0.000171744	0.0216433	0.0204949	3582	tags=59%, list=18%, signal=49%	DAW1/DNAI2/DNAAF6/CCDC65/DNAH5/DNAAF1/DNAH2/DNAI3/ZMYND10/DNAH7/ODAD2/DRC1/DNAL1/DNAAF8/CLXN/DNAAF4/ODAD4/DNAAF3/DNAI1/DNAAF11/DNAH8/CFAP100
GO:0050731	positive regulation of peptidyl-tyrosine phosphorylation	165	0.400015	1.59477	0.000188198	0.0232425	0.0220093	2670	tags=27%, list=14%, signal=24%	AREG/CSF3/STAP1/CLCF1/LIF/ALKAL2/IL11/EREG/LTK/IL6/IL23A/NTF3/ADRA2A/PTK6/HTR2A/FGF8/CD24/EPHA4/IL34/NEURL1/OSM/NEDD9/SH2D1B/FGF10/KITLG/HES1/BMP6/HPX/ITGB3/NRP1/DGKQ/LRP8/VTN/BTC/CRLF1/IL31RA/CD36/DLG4/HGF/ACE/VEGFA/ACVR1/TNFRSF14/SRC/UNC119
GO:0010001	glial cell differentiation	219	-0.361619	-1.58498	0.000241561	0.0292479	0.027696	3137	tags=29%, list=16%, signal=24%	KCNJ10/CUL4B/TNFRSF21/TGFB1/ABL1/DUSP10/PLEC/POU3F2/SOX13/GPR17/KLF15/PALS1/PAX6/RHOA/DUSP15/DNER/NCSTN/PTPRZ1/HDAC11/PSEN1/AGER/TPPP/SIRT2/BIN1/CNTF/CDK6/EOMES/IL6ST/ARHGEF10/MED12/NOTCH1/OLIG2/OPALIN/PHGDH/SOX2/SOX8/OLIG1/GSX2/NDRG1/DLL1/ITGB4/MAL/GFAP/ERBB3/BOK/TMEM98/CNP/CNTN2/ABCA2/DAAM2/ASPA/MAG/NKX6-2/SPINT1/LPAR1/MYRF/SH3TC2/SOX10/NKX2-2/SLC45A3/FA2H/PLP1/NCMAP
GO:0099003	vesicle-mediated transport in synapse	208	0.391904	1.60511	0.000282272	0.0335197	0.0317413	4635	tags=38%, list=24%, signal=30%	SLC18A1/ARC/DRD3/CHRNA6/OTOF/NLGN4Y/SNCG/SLC18A2/ADRA2A/DOC2B/RIMS4/TH/HTR2A/HPCA/SLC2A4/SNPH/PIP5K1C/DOC2A/ABCA13/SYT4/SYT12/ITGB3/DGKQ/PPFIA3/SYT5/CHRNB3/CACNB2/UNC13A/GRIP2/SYT1/SNAP25/HTR1B/DNAJC5/ADORA2B/APBA2/PRKCB/NAPB/NLGN4X/SNCB/PACSIN1/CDK5R1/SNCA/NOSTRIN/NAPA/PPP3R1/CADPS2/SEPTIN5/RAPGEF4/SYT7/UNC13C/SLC32A1/RAB27B/LRRK2/BRSK1/CALY/STX1A/CALM3/GIT1/BLOC1S6/AP2S1/PPP3CB/CNR1/TBC1D24/DRD…
GO:0035195	miRNA-mediated gene silencing	190	0.391303	1.58716	0.000288955	0.033666	0.0318797	3060	tags=27%, list=16%, signal=23%	TERT/MIR758/MIR616/MIR1197/MIR376B/MIR411/MIR618/IL6/MIR432/MIR300/MIR654/MIR708/MIR643/MIR544A/MIR496/MIR589/MIR668/MIR138-1/MIR665/MIR155HG/MIR26A1/MIR592/MIR494/WTIP/MIR222/ESR1/MEG3/MIR9-1/TRIM71/MIR541/MIR624/MIR433/MIR595/MIR137HG/MIR335/MIR556/MIR154/MIR34BHG/MIR493/MIR1298/POU5F1/MIR128-1/MIR889/MIR329-1/MIR3677HG/MIR1912/LIN28B/ZFP36/PPARG/RAN/AJUBA/TRUB1
GO:0033632	regulation of cell-cell adhesion mediated by integrin	10	-0.827209	-1.94005	0.000298624	0.0340962	0.0322871	2071	tags=50%, list=11%, signal=45%	ADA/WNK1/CCL5/DPP4/SKAP1
GO:0032412	regulation of ion transmembrane transporter activity	258	0.365762	1.54516	0.000308989	0.0340962	0.0322871	3884	tags=32%, list=20%, signal=26%	GAL/GRP/JSRP1/ARC/DRD3/MTNR1B/KCNG1/WNK4/ADRA2A/AKAP5/OSR1/JPH3/CNIH2/MIR26A1/HPCA/CACNB3/CBARP/EDN1/LOC102723475/NPPA/CCL2/MRLN/GLRX/NETO2/CABP1/CRHR1/KCNE4/SHISA6/KCNK3/HCN4/ANTKMT/PTPN3/TESC/SHANK1/RNF207/STAC2/FKBP1B/CRH/KCNA1/CACNB2/PCSK9/CNIH3/SHISA8/DLG4/SHANK3/HOMER1/KCNS1/CACNG3/FKBP1A/KCNIP2/JPH4/ATP1B1/EDNRA/CACNB1/CACNG8/FGF13/PPP3R1/SUMO1/NETO1/CALM3/CALM1/PPP3CB/HAP1/YWHAH/PPP3R2/SC…
GO:0002253	activation of immune response	279	-0.335284	-1.50333	0.000309212	0.0340962	0.0322871	3114	tags=26%, list=16%, signal=22%	MYO1G/BTN3A2/TNFRSF21/NCKAP1L/DUSP22/CLEC7A/PTPN6/BLNK/KLRC4/ABL1/IKBKB/SYK/PRKCH/BANK1/NFAM1/LAT2/CD55/CBLB/RGCC/PTK2/FYB1/MASP1/HLA-DRB1/HLA-DQB1/NOD2/PLA2G6/ADA/INPP5D/TYROBP/C3/PSEN1/ELF1/C5/VAV1/FCN1/SHB/PTPRC/PLCG2/LILRB4/HLA-DPB1/PAK2/EP300/CD38/WNK1/FCHO1/THEMIS2/KLHL6/CFD/TLR9/CFHR1/ZAP70/ICOSLG/LCK/FOXP3/CARD11/CEACAM1/LILRA2/CD8B/NLRC4/FCN2/BTNL8/C4B/MS4A1/C4A/MOG/PRAM1/CD22/CR1/ZBP1/C…
GO:0045444	fat cell differentiation	220	0.37626	1.55423	0.000323418	0.035037	0.033178	4163	tags=34%, list=21%, signal=27%	MEDAG/IL11/LRG1/CCN4/IL6/EGR2/DIO2/WIF1/PNPLA3/KLF5/TRIB3/SOCS1/MAFB/FABP3/MSX2/WNT10B/PTPRQ/NR4A1/HTR2A/FRZB/PTGS2/CEBPD/FNDC5/ANGPTL8/SLC2A4/LRP3/ADRB1/MB/GRK5/PLCB1/RGS2/FGF10/NR4A3/HES1/CCDC85B/PRDM16/HTR2C/LAMB3/HMGA2/BMAL1/TRIB2/TMEM120B/PIM1/TGFB1I1/NOCT/BNIP3/JAG1/METRNL/KLF4/GDF10/ZFP36/ZFPM1/BSCL2/PPARG/CEBPB/GNB3/ADRB3/ZNF516/JDP2/GATA2/WNT5B/MMP11/CDS1/SNAI2/CARM1/SIX1/AXIN2/DLK2/TTC8…
GO:0022898	regulation of transmembrane transporter activity	267	0.367842	1.5621	0.000333755	0.0355334	0.0336481	3884	tags=32%, list=20%, signal=26%	GAL/GRP/JSRP1/ARC/DRD3/MTNR1B/KCNG1/WNK4/ADRA2A/AKAP5/OSR1/JPH3/CNIH2/MIR26A1/HPCA/CACNB3/CBARP/EDN1/LOC102723475/TWIST1/NPPA/CCL2/MRLN/GLRX/NETO2/CABP1/CRHR1/KCNE4/SHISA6/KCNK3/HCN4/ANTKMT/PTPN3/TESC/SHANK1/RNF207/STAC2/FKBP1B/CRH/KCNA1/CACNB2/PCSK9/CNIH3/SHISA8/DLG4/PIM1/SHANK3/HOMER1/CLTRN/KCNS1/CACNG3/FKBP1A/KCNIP2/JPH4/ATP1B1/EDNRA/CACNB1/CACNG8/FGF13/SNCA/PPP3R1/SUMO1/NETO1/CALM3/CALM1/PPP3…
GO:0060707	trophoblast giant cell differentiation	10	0.839895	1.89842	0.000359594	0.0366277	0.0346844	1905	tags=50%, list=10%, signal=45%	LIF/GJB5/MDFI/PRDM1/NR2F2
GO:0051953	negative regulation of amine transport	26	0.659759	1.88285	0.000379624	0.0366277	0.0346844	3499	tags=58%, list=18%, signal=47%	GHSR/ADRA2A/TRH/SYT4/RGS2/RGS4/CRH/CHGA/HTR1B/ADRA2C/SLC43A2/SNCA/HRH3/CNR1/DRD2
GO:0046928	regulation of neurotransmitter secretion	88	0.478349	1.74021	0.000359078	0.0366277	0.0346844	4592	tags=40%, list=24%, signal=31%	CHRNA6/SNCG/ADRA2A/RIMS4/MCTP2/CHRNA3/HTR2A/KMO/CHRNB4/SYT4/SYT12/CAMK2A/CHRNB3/CACNB2/SYT1/HTR1B/ADORA2B/APBA2/PRKCB/SNCA/SEPTIN5/LRRK2/STX1A/CALM3/GIT1/CNR1/DRD2/PREPL/CDK5/SNCAIP/RAB3A/CPLX2/DVL1/RIMS1/PRKCG
GO:0006813	potassium ion transport	225	0.381194	1.58251	0.000374075	0.0366277	0.0346844	3943	tags=33%, list=20%, signal=27%	GAL/ATP12A/GRP/DRD3/KCNH4/KCNJ13/KCNK17/SLC9A2/MTNR1B/KCNG1/WNK4/KCNN1/ADRA2A/KCNJ14/KCNK4/HTR2A/KCNG2/MIR26A1/KCNH3/KCNQ2/SLC9C1/SLC24A3/KCNK12/VIP/LOC102723475/KCNS3/NPPA/NETO2/EDN3/KCNE4/SLC9A5/KCNK3/HCN4/KCNF1/RGS4/KCNAB2/RNF207/KCNJ12/KCNT2/ATP1A1/KCNQ4/NSF/KCNA1/KCNJ16/KCNH2/KCNH1/KCNJ1/SNAP25/KCNIP3/KCNA3/KCNS1/TMEM38A/KCNIP2/KCNV1/ATP1B1/KCNK15/SLC12A8/KCNK1/SUMO1/OPRK1/NETO1/KCNH6/KCNMA1…
GO:0035194	post-transcriptional gene silencing by RNA	198	0.384677	1.57493	0.000364546	0.0366277	0.0346844	3060	tags=26%, list=16%, signal=22%	TERT/MIR758/MIR616/MIR1197/MIR376B/MIR411/MIR618/IL6/MIR432/MIR300/MIR654/MIR708/MIR643/MIR544A/MIR496/MIR589/MIR668/MIR138-1/MIR665/MIR155HG/MIR26A1/MIR592/MIR494/WTIP/MIR222/ESR1/MEG3/MIR9-1/TRIM71/MIR541/MIR624/MIR433/MIR595/MIR137HG/MIR335/MIR556/MIR154/MIR34BHG/MIR493/MIR1298/POU5F1/MIR128-1/MIR889/MIR329-1/MIR3677HG/MIR1912/LIN28B/ZFP36/PPARG/RAN/AJUBA/TRUB1
GO:0050808	synapse organization	422	0.330094	1.44847	0.000373604	0.0366277	0.0346844	4216	tags=30%, list=22%, signal=24%	P2RX2/MIR431/RAB17/LMX1A/ARC/GHSR/BDNF/ST8SIA2/WNT7B/C1QL3/NLGN4Y/SNCG/RAPSN/IGFN1/DLGAP3/FCGR2B/IL10/FLRT3/COL4A1/CACNB3/NEFH/CHRNA7/TPBG/EPHA4/DKK1/NEURL1/CBLN4/ITPKA/CACNA1S/ACTN1/CHRNB2/SRPX2/SIX4/SHISA6/NEDD9/LRTM2/PCDH8/AMIGO2/SPTBN2/OXTR/ZNF804A/PPFIA4/SHANK1/SYNPO/NFATC4/GPC6/NPAS4/SHANK2/FZD9/NRP1/NPTX1/CX3CL1/PPFIA3/LRP8/CBLN2/ARHGAP44/HSPA8/NEUROD2/LRFN5/PALM/MDGA1/CACNB2/CBLN1/IGSF21/…
GO:0035094	response to nicotine	45	0.564458	1.81456	0.000517588	0.0491709	0.046562	4364	tags=47%, list=22%, signal=36%	SLC6A3/PENK/CHRNA3/TH/GRM2/CHRNA7/CHRNB4/EDN1/CHRNB2/BAD/CHRNB3/CHRNA2/HOMER1/PPP1R9B/KCNK1/CNR1/DRD2/NKX6-1/GPX1/ABAT/HMOX1
GO:0048018	receptor ligand activity	335	0.448467	1.95067	2.5576e-10	1.5141e-07	1.40937e-07	2639	tags=34%, list=14%, signal=30%	GAL/AREG/C1QTNF9/MSMP/CSF3/CCL8/CLCF1/CXCL6/LIF/PROK1/ALKAL2/CXCL8/GRP/MACC1/IL11/PENK/EREG/IL6/CCL3L1/FGF18/TNFSF15/BDNF/WNT7B/WNT2/ADCYAP1/CARTPT/AMBN/IL23A/NTF3/TNFRSF11B/CXCL1/NGF/NBL1/CCL4/PYY/FGF22/WNT10B/IL10/FLRT3/SCG2/FGF8/CHGB/ERFE/HAMP/BMP3/WNT8A/SEMA6B/TAFA1/CMTM2/CALCB/FNDC5/CCL3/ANGPTL8/TRH/GDF7/VGF/IL34/DKK1/EDN1/VIP/INHBE/CXCL10/CXCL14/SECTM1/NPPA/FAM3B/OSTN/CCL2/NODAL/TAFA2/IL1RN…
GO:0030545	signaling receptor regulator activity	368	0.435199	1.90713	1.44159e-10	1.5141e-07	1.40937e-07	2639	tags=33%, list=14%, signal=29%	GAL/AREG/C1QTNF9/MSMP/CSF3/CCL8/CLCF1/CXCL6/LIF/PROK1/ALKAL2/CXCL8/GRP/MACC1/IL11/PENK/EREG/IL6/CCL3L1/FGF18/TNFSF15/BDNF/WNT7B/WNT2/ADCYAP1/CARTPT/AMBN/IL23A/NTF3/DKK2/TNFRSF11B/CXCL1/NGF/NBL1/CCL4/PYY/FGF22/WNT10B/IL10/FLRT3/SCG2/FGF8/WFIKKN2/CHGB/ERFE/HAMP/BMP3/WNT8A/SEMA6B/TAFA1/CMTM2/CALCB/FNDC5/CCL3/ANGPTL8/TRH/GDF7/VGF/IL34/DKK1/EDN1/VIP/INHBE/CXCL10/CXCL14/SECTM1/NPPA/LYPD6B/FAM3B/OSTN/CC…
GO:0030546	signaling receptor activator activity	342	0.445663	1.93571	4.45862e-10	1.75967e-07	1.63796e-07	2639	tags=34%, list=14%, signal=30%	GAL/AREG/C1QTNF9/MSMP/CSF3/CCL8/CLCF1/CXCL6/LIF/PROK1/ALKAL2/CXCL8/GRP/MACC1/IL11/PENK/EREG/IL6/CCL3L1/FGF18/TNFSF15/BDNF/WNT7B/WNT2/ADCYAP1/CARTPT/AMBN/IL23A/NTF3/TNFRSF11B/CXCL1/NGF/NBL1/CCL4/PYY/FGF22/WNT10B/IL10/FLRT3/SCG2/FGF8/CHGB/ERFE/HAMP/BMP3/WNT8A/SEMA6B/TAFA1/CMTM2/CALCB/FNDC5/CCL3/ANGPTL8/TRH/GDF7/VGF/IL34/DKK1/EDN1/VIP/INHBE/CXCL10/CXCL14/SECTM1/NPPA/FAM3B/OSTN/CCL2/NODAL/TAFA2/IL1RN…
GO:0005125	cytokine activity	154	0.492675	1.95076	2.94353e-07	6.57196e-05	6.11739e-05	2265	tags=35%, list=12%, signal=31%	AREG/MSMP/CSF3/CCL8/CLCF1/CXCL6/LIF/ALKAL2/CXCL8/IL11/IL6/CCL3L1/TNFSF15/WNT7B/WNT2/IL23A/TNFRSF11B/CXCL1/CCL4/WNT10B/IL10/SCG2/BMP3/WNT8A/CMTM2/CCL3/GDF7/IL34/EDN1/INHBE/CXCL10/CXCL14/SECTM1/FAM3B/CCL2/NODAL/IL1RN/OSM/THPO/WNT10A/IL1B/TNFSF13B/KITLG/BMP6/CX3CL1/NAMPT/CXCL12/BMP8A/IL7/BMP5/CRLF1/WNT4/WNT9B/INHBA
GO:0005244	voltage-gated ion channel activity	184	0.463969	1.87922	3.33039e-07	6.57196e-05	6.11739e-05	4991	tags=49%, list=26%, signal=37%	SCN4A/KCNH4/KCNJ13/KCNK17/KCNG1/KCNN1/KCNJ14/CLIC3/KCNK4/KCNG2/CLIC6/KCNH3/CACNA1H/CACNB3/KCNQ2/KCNK12/LOC102723475/KCNS3/GRIN2D/CACNA1S/NCS1/KCNE4/SCN5A/KCNK3/HCN4/KCNF1/TSPOAP1/KCNAB2/KCNJ12/CACNA1G/KCNT2/KCNQ4/KCNA1/KCNJ16/CACNB2/KCNH2/KCNH1/GRIN2A/KCNJ1/SNAP25/HTR1B/KCNIP3/KCNA3/KCNS1/CACNG3/KCNIP2/KCNV1/CACNB1/CACNG8/KCNK1/CLCNKB/KCNH6/CACNG6/KCNMA1/CNR1/SCN1A/SCN1B/KCNJ5/SCN4B/KCND3/CDK5/SC…
GO:0022832	voltage-gated channel activity	184	0.463969	1.87922	3.33039e-07	6.57196e-05	6.11739e-05	4991	tags=49%, list=26%, signal=37%	SCN4A/KCNH4/KCNJ13/KCNK17/KCNG1/KCNN1/KCNJ14/CLIC3/KCNK4/KCNG2/CLIC6/KCNH3/CACNA1H/CACNB3/KCNQ2/KCNK12/LOC102723475/KCNS3/GRIN2D/CACNA1S/NCS1/KCNE4/SCN5A/KCNK3/HCN4/KCNF1/TSPOAP1/KCNAB2/KCNJ12/CACNA1G/KCNT2/KCNQ4/KCNA1/KCNJ16/CACNB2/KCNH2/KCNH1/GRIN2A/KCNJ1/SNAP25/HTR1B/KCNIP3/KCNA3/KCNS1/CACNG3/KCNIP2/KCNV1/CACNB1/CACNG8/KCNK1/CLCNKB/KCNH6/CACNG6/KCNMA1/CNR1/SCN1A/SCN1B/KCNJ5/SCN4B/KCND3/CDK5/SC…
GO:0008083	growth factor activity	132	0.49932	1.92675	1.25125e-06	0.00021164	0.000197001	3007	tags=38%, list=15%, signal=32%	AREG/CSF3/CLCF1/LIF/PROK1/MACC1/IL11/EREG/IL6/FGF18/BDNF/AMBN/NTF3/CXCL1/NGF/FGF22/IL10/FGF8/BMP3/GDF7/VGF/IL34/DKK1/INHBE/NODAL/OSM/THPO/FGF10/CCN3/KITLG/BMP6/CXCL12/BMP8A/JAG2/PDGFD/BTC/IL7/BMP5/INHBA/OGN/GMFG/MDK/JAG1/HGF/INHA/VEGFA/GDF10/CLEC11A/FGF13/FGF9
GO:0099529	neurotransmitter receptor activity involved in regulation of postsynaptic membrane potential	54	0.617839	2.08297	2.53053e-06	0.000374519	0.000348614	2903	tags=43%, list=15%, signal=36%	GABRR1/HTR3A/CHRNA6/CHRFAM7A/GLRA1/CHRNA3/CHRND/GABRE/CHRNA9/CHRNA7/CHRNB4/GABRA5/GRIN2D/CHRNB2/ADRB1/HTR3B/CHRNE/CHRNB3/CHRNA2/CHRM1/GABRB3/GLRA3/GRIK1
GO:0001664	G protein-coupled receptor binding	218	0.42712	1.77072	3.6809e-06	0.000484243	0.000450749	3423	tags=37%, list=18%, signal=31%	GAL/MSMP/CCL8/CXCL6/MARCO/CXCL8/PENK/DRD3/CCL3L1/WNT7B/WNT2/ADCYAP1/RSPO1/ADRA2A/CXCL1/AKAP5/RTP5/CCL4/PYY/WNT10B/RSPO3/NMU/WNT8A/AVPR1A/CLIC6/CALCB/CCL3/RNF43/CTHRC1/EDN1/KISS1/GNAT2/CXCL10/CXCL14/NPPA/CCL2/PACRG/EDN3/HOMER2/ADRB1/WNT10A/SHANK1/NECAB2/PDYN/UTS2B/CCDC88C/TUB/CX3CL1/CXCL12/HSPA8/PALM/WNT4/NTS/DLG4/WNT9B/BDKRB2/HOMER1/GNA15/ACE/PPP1R9B/GNA14/RPGRIP1L/CCKBR/CXCL2/ADRA2C/P2RY2/UCHL1/…
GO:0022843	voltage-gated cation channel activity	142	0.473567	1.85913	4.63677e-06	0.000499085	0.000464565	4976	tags=51%, list=25%, signal=39%	KCNH4/KCNJ13/KCNK17/KCNG1/KCNN1/KCNJ14/KCNK4/KCNG2/KCNH3/CACNA1H/CACNB3/KCNQ2/KCNK12/LOC102723475/KCNS3/GRIN2D/CACNA1S/NCS1/KCNE4/KCNK3/HCN4/KCNF1/TSPOAP1/KCNAB2/KCNJ12/CACNA1G/KCNT2/KCNQ4/KCNA1/KCNJ16/CACNB2/KCNH2/KCNH1/GRIN2A/KCNJ1/SNAP25/HTR1B/KCNA3/KCNS1/CACNG3/KCNIP2/KCNV1/CACNB1/CACNG8/KCNK1/KCNH6/CACNG6/KCNMA1/CNR1/KCNJ5/KCND3/CDK5/ABCC8/KCNJ6/KCNC2/KCNAB1/CACNA1I/HCN3/CATSPER3/KCNG3/CALHM…
GO:0005201	extracellular matrix structural constituent	152	0.469351	1.8533	4.37323e-06	0.000499085	0.000464565	2871	tags=35%, list=15%, signal=30%	OIT3/COL5A2/POSTN/ZPLD1/PRG4/COL22A1/COL13A1/MFAP2/COL5A1/TFPI2/OTOL1/AMBN/CCN1/THBS1/COL24A1/LAMB1/COL25A1/COL23A1/COL4A2/IMPG1/COL4A1/MXRA5/COL3A1/COL5A3/FBLN2/CTHRC1/ASPN/COL6A5/HMCN2/COL19A1/MGP/SRPX2/COL6A3/FMOD/TGFBI/LAMC2/LUM/HMCN1/COL11A1/VTN/DCN/LAMB3/COL17A1/OGN/COL1A1/COL7A1/TINAGL1/FBLN5/HAPLN1/COL6A2/COL1A2/FBN2/LAMC1
GO:0005231	excitatory extracellular ligand-gated ion channel activity	48	0.63079	2.083	5.51229e-06	0.000543879	0.00050626	2745	tags=46%, list=14%, signal=39%	P2RX2/GABRR1/HTR3A/CHRNA6/CHRFAM7A/GLRA1/CHRNA3/CHRND/SLC1A7/GABRE/CHRNA9/CHRNA7/CHRNB4/GABRA5/CHRNB2/HTR3B/CHRNE/CHRNB3/P2RX5/CHRNA2/GABRB3/GLRA3
GO:0022824	transmitter-gated ion channel activity	58	0.592846	2.01708	7.32611e-06	0.00061958	0.000576725	2903	tags=38%, list=15%, signal=32%	GABRR1/HTR3A/CHRNA6/CHRFAM7A/GLRA1/CHRNA3/CHRND/GABRE/CHRNA9/CHRNA7/CHRNB4/GABRA5/GRIN2D/CHRNB2/HTR3B/CHRNE/CHRNB3/CHRNA2/GRIN2A/GABRB3/GLRA3/GRIK1
GO:0022835	transmitter-gated channel activity	58	0.592846	2.01708	7.32611e-06	0.00061958	0.000576725	2903	tags=38%, list=15%, signal=32%	GABRR1/HTR3A/CHRNA6/CHRFAM7A/GLRA1/CHRNA3/CHRND/GABRE/CHRNA9/CHRNA7/CHRNB4/GABRA5/GRIN2D/CHRNB2/HTR3B/CHRNE/CHRNB3/CHRNA2/GRIN2A/GABRB3/GLRA3/GRIK1
GO:0022836	gated channel activity	311	0.383568	1.65812	9.25128e-06	0.000730235	0.000679726	4889	tags=43%, list=25%, signal=33%	P2RX2/SCN4A/GABRR1/KCNH4/KCNJ13/KCNK17/HTR3A/CHRNA6/KCNG1/KCNN1/CHRFAM7A/TRPM8/GLRA1/KCNJ14/CLIC3/KCNK4/CHRNA3/CNGB1/CHRND/KCNG2/SLC1A7/GABRE/TMC3/CLIC6/KCNH3/CHRNA9/CACNA1H/CACNB3/KCNQ2/CHRNA7/CHRNB4/KCNK12/SCNN1G/LOC102723475/GABRA5/KCNS3/GRIN2D/CACNA1S/NCS1/CHRNB2/KCNE4/SCN5A/KCNK3/HCN4/KCNF1/TSPOAP1/HTR3B/KCNAB2/CHRNE/KCNJ12/CACNA1G/KCNT2/KCNQ4/FKBP1B/KCNA1/KCNJ16/CHRNB3/CACNB2/P2RX5/CHRNA2/K…
GO:1904315	transmitter-gated ion channel activity involved in regulation of postsynaptic membrane potential	51	0.611436	2.05026	1.03433e-05	0.000765406	0.000712465	2903	tags=41%, list=15%, signal=35%	GABRR1/HTR3A/CHRNA6/CHRFAM7A/GLRA1/CHRNA3/CHRND/GABRE/CHRNA9/CHRNA7/CHRNB4/GABRA5/GRIN2D/CHRNB2/HTR3B/CHRNE/CHRNB3/CHRNA2/GABRB3/GLRA3/GRIK1
GO:0005230	extracellular ligand-gated ion channel activity	66	0.57154	1.99453	1.14321e-05	0.000796211	0.000741139	2903	tags=38%, list=15%, signal=32%	P2RX2/GABRR1/HTR3A/CHRNA6/CHRFAM7A/GLRA1/CHRNA3/CHRND/SLC1A7/GABRE/CHRNA9/CHRNA7/CHRNB4/GABRA5/GRIN2D/CHRNB2/HTR3B/CHRNE/CHRNB3/P2RX5/CHRNA2/GRIN2A/GABRB3/GLRA3/GRIK1
GO:0005249	voltage-gated potassium channel activity	91	0.51215	1.88896	2.43175e-05	0.00159955	0.00148891	4888	tags=54%, list=25%, signal=41%	KCNH4/KCNJ13/KCNK17/KCNG1/KCNN1/KCNJ14/KCNK4/KCNG2/KCNH3/KCNQ2/KCNK12/LOC102723475/KCNS3/KCNE4/KCNK3/HCN4/KCNF1/KCNAB2/KCNJ12/KCNT2/KCNQ4/KCNA1/KCNJ16/KCNH2/KCNH1/KCNJ1/SNAP25/KCNA3/KCNS1/KCNIP2/KCNV1/KCNK1/KCNH6/KCNMA1/KCNJ5/KCND3/ABCC8/KCNJ6/KCNC2/KCNAB1/HCN3/KCNG3/KCNJ3/LRRC38/KCNA4/KCNB2/KCNJ8/KCNJ11/KCNT1
GO:0005179	hormone activity	69	0.533365	1.8826	5.64721e-05	0.0035191	0.00327569	2631	tags=49%, list=13%, signal=43%	GAL/C1QTNF9/GRP/PENK/ADCYAP1/CARTPT/PYY/CHGB/ERFE/HAMP/CALCB/FNDC5/ANGPTL8/TRH/VGF/EDN1/VIP/INHBE/NPPA/OSTN/EDN3/TG/THPO/RLN1/UTS2B/SST/CCK/CRH/NTS/INHBA/INHA/METRNL/PTHLH/FSHB
GO:0022848	acetylcholine-gated cation-selective channel activity	16	0.776759	1.97955	7.18848e-05	0.00425558	0.00396123	2134	tags=69%, list=11%, signal=61%	CHRNA6/CHRFAM7A/CHRNA3/CHRND/CHRNA9/CHRNA7/CHRNB4/CHRNB2/CHRNE/CHRNB3/CHRNA2
GO:0015267	channel activity	442	0.332972	1.47857	9.05021e-05	0.0051026	0.00474966	4889	tags=41%, list=25%, signal=31%	AQP9/P2RX2/GJD4/SCN4A/GABRR1/TRPC7/KCNH4/KCNJ13/KCNK17/HTR3A/CHRNA6/GJB5/KCNG1/KCNN1/CHRFAM7A/TRPM8/GLRA1/KCNJ14/CLIC3/KCNK4/CHRNA3/CNGB1/CHRND/KCNG2/GJA3/SLC1A7/GABRE/TMC3/CLIC6/KCNH3/PANX3/CHRNA9/CACNA1H/CACNB3/KCNQ2/CHRNA7/SLC9C1/SLC24A3/CHRNB4/AQP5/KCNK12/TRPC4/SCNN1G/LOC102723475/GABRA5/KCNS3/GRIN2D/GJB3/CACNA1S/NCS1/CHRNB2/KCNE4/GJB2/SCN5A/KCNK3/HCN4/AQP3/KCNF1/TSPOAP1/HTR3B/KCNAB2/GJA4/CHR…
GO:0005261	cation channel activity	315	0.362288	1.56815	0.000131768	0.0067832	0.00631402	4889	tags=43%, list=25%, signal=32%	P2RX2/SCN4A/TRPC7/KCNH4/KCNJ13/KCNK17/HTR3A/CHRNA6/KCNG1/KCNN1/CHRFAM7A/TRPM8/KCNJ14/KCNK4/CHRNA3/CNGB1/CHRND/KCNG2/KCNH3/CHRNA9/CACNA1H/CACNB3/KCNQ2/CHRNA7/SLC24A3/CHRNB4/KCNK12/TRPC4/SCNN1G/LOC102723475/KCNS3/GRIN2D/CACNA1S/NCS1/CHRNB2/KCNE4/SCN5A/KCNK3/HCN4/KCNF1/TSPOAP1/HTR3B/KCNAB2/CHRNE/KCNJ12/CACNA1G/TRPC5/KCNT2/KCNQ4/FKBP1B/CALHM2/KCNA1/KCNJ16/CHRNB3/CACNB2/P2RX5/CHRNA2/KCNH2/ORAI2/KCNH1/…
GO:0022803	passive transmembrane transporter activity	443	0.332916	1.48009	0.000131052	0.0067832	0.00631402	4889	tags=41%, list=25%, signal=31%	AQP9/P2RX2/GJD4/SCN4A/GABRR1/TRPC7/KCNH4/KCNJ13/KCNK17/HTR3A/CHRNA6/GJB5/KCNG1/KCNN1/CHRFAM7A/TRPM8/GLRA1/KCNJ14/CLIC3/KCNK4/CHRNA3/CNGB1/CHRND/KCNG2/GJA3/SLC1A7/GABRE/TMC3/CLIC6/KCNH3/PANX3/CHRNA9/CACNA1H/CACNB3/KCNQ2/CHRNA7/SLC9C1/SLC24A3/CHRNB4/AQP5/KCNK12/TRPC4/SCNN1G/LOC102723475/GABRA5/KCNS3/GRIN2D/GJB3/CACNA1S/NCS1/CHRNB2/KCNE4/GJB2/SCN5A/KCNK3/HCN4/AQP3/KCNF1/TSPOAP1/HTR3B/KCNAB2/GJA4/CHR…
GO:0017046	peptide hormone binding	48	0.57417	1.89603	0.000178772	0.00729882	0.00679397	2672	tags=35%, list=14%, signal=31%	HCRTR1/PRLR/GHSR/CCKAR/PTH2R/GLP1R/AVPR1A/SCTR/LHCGR/CALCR/NPR3/CRHR1/OXTR/GALR1/INHBA/ACVR1/CCKBR
GO:0098960	postsynaptic neurotransmitter receptor activity	68	0.51897	1.82419	0.000160618	0.00729882	0.00679397	5322	tags=56%, list=27%, signal=41%	GABRR1/DRD3/HTR3A/CHRNA6/CHRFAM7A/GLRA1/CHRNA3/CHRND/GABRE/CHRNA9/CHRNA7/CHRNB4/GABRA5/GRIN2D/CHRNB2/ADRB1/HTR3B/CHRNE/CHRNB3/CHRNA2/CHRM4/CHRM1/GABRB3/GLRA3/GRIK1/HRH3/DRD2/CHRM3/GABRA3/GABRR2/GRIN2C/GRIK5/CHRNA4/GLRB/CHRNA5/GABRA4/GRIA1/GRM1
GO:0030594	neurotransmitter receptor activity	93	0.486466	1.80146	0.000150751	0.00729882	0.00679397	2903	tags=32%, list=15%, signal=28%	GABRR1/DRD3/HTR3A/CHRNA6/CHRFAM7A/GLRA1/CHRNA3/CHRND/HTR2A/GABRE/CHRNA9/CHRNA7/CHRNB4/GABRA5/GRIN2D/CHRNB2/ADRB1/HTR3B/CHRNE/HRH1/HTR2C/CHRNB3/CHRNA2/CHRM4/GRIN2A/HTR1B/CHRM1/GABRB3/GLRA3/GRIK1
GO:0008201	heparin binding	143	0.427212	1.67352	0.000168825	0.00729882	0.00679397	2522	tags=30%, list=13%, signal=26%	CCL8/SOST/CXCL6/AZU1/POSTN/CXCL8/CCN4/SERPIND1/COL13A1/COL5A1/CCN1/RSPO1/THBS1/RTN4RL1/COL25A1/COL23A1/RSPO3/IMPG1/CLEC3B/ADAMTS15/ADAMTS5/COL5A3/TMEM184A/NELL2/CXCL10/H1-1/RTN4R/LRTM2/FGF10/CCN3/LAMC2/NRP1/COL11A1/VTN/GPNMB/FBLN7/LXN/MDK/MPO/F11/NELL1/FGFRL1/VEGFA
GO:0046873	metal ion transmembrane transporter activity	405	0.332964	1.47371	0.000175223	0.00729882	0.00679397	4156	tags=33%, list=21%, signal=27%	SLC6A3/ATP12A/SLC18A1/SCN4A/SLC30A8/SLC34A2/TRPC7/KCNH4/KCNJ13/KCNK17/SLC9A2/KCNG1/SLC39A4/KCNN1/TRPM8/SLC30A3/SLC18A2/KCNJ14/SLC5A1/SLC6A4/KCNK4/SLC39A2/KCNG2/SLC1A7/SLC13A5/KCNH3/CHRNA9/CACNA1H/SLC28A2/CACNB3/KCNQ2/CHRNA7/SLC9C1/SLC24A3/SLC6A13/SLC6A5/KCNK12/TRPC4/SCNN1G/CLDN16/LOC102723475/KCNS3/GRIN2D/CACNA1S/SLC39A10/NCS1/KCNE4/SLC9A5/SCN5A/KCNK3/HCN4/KCNF1/TSPOAP1/KCNAB2/SLC6A20/KCNJ12/CACN…
GO:0004930	G protein-coupled receptor activity	433	0.330819	1.46745	0.00017626	0.00729882	0.00679397	2720	tags=26%, list=14%, signal=23%	GAL/HCRTR1/OR2J2/CELSR1/OR2A7/FSHR/OR2I1P/UTS2R/ADRA1D/GPR26/OR10G4/OR2D2/OR12D1/CCR9/DRD3/GHSR/OR2H1/OR8D4/GPR139/TSHR/PTGFR/TRHR/ADGRG4/MTNR1B/PTGER3/CCKAR/LPAR3/NMUR1/OR12D2/PTH2R/OR51E2/RXFP3/GPR153/ADRA2A/ACKR4/ADRA1B/HCAR1/GLP1R/NPY2R/HTR2A/GPR3/OR2W3/OR1F2P/OR52N5/CXCR6/AVPR1A/OR52H1/GRM2/BRS3/ACKR1/PTGER2/GPR68/SSTR2/OR13C2/GNAT2/PROKR1/GPR20/GPR162/MCHR1/SCTR/OR2T8/OPN4/LHCGR/CALCR/NPR3/…
GO:0045159	myosin II binding	11	-0.822349	-1.97779	0.000213597	0.00842996	0.00784688	2203	tags=73%, list=11%, signal=65%	TRIOBP/LIMCH1/MYL3/LLGL1/LLGL2/GSN/SHROOM1/SHROOM4
GO:0005216	ion channel activity	406	0.329474	1.45809	0.000256454	0.00979491	0.00911741	4889	tags=40%, list=25%, signal=31%	P2RX2/SCN4A/GABRR1/TRPC7/KCNH4/KCNJ13/KCNK17/HTR3A/CHRNA6/KCNG1/KCNN1/CHRFAM7A/TRPM8/GLRA1/KCNJ14/CLIC3/KCNK4/CHRNA3/CNGB1/CHRND/KCNG2/SLC1A7/GABRE/TMC3/CLIC6/KCNH3/CHRNA9/CACNA1H/CACNB3/KCNQ2/CHRNA7/SLC9C1/SLC24A3/CHRNB4/KCNK12/TRPC4/SCNN1G/LOC102723475/GABRA5/KCNS3/GRIN2D/CACNA1S/NCS1/CHRNB2/KCNE4/SCN5A/KCNK3/HCN4/KCNF1/TSPOAP1/HTR3B/KCNAB2/CHRNE/KCNJ12/CACNA1G/TRPC5/KCNT2/KCNQ4/FKBP1B/CALHM2/K…
GO:0030280	structural constituent of skin epidermis	12	0.804763	1.92335	0.000357809	0.0132389	0.0123232	307	tags=42%, list=2%, signal=41%	KRT80/KRT7/KRT5/LORICRIN/KRTAP5-8
GO:0005267	potassium channel activity	112	0.440096	1.67413	0.00043098	0.015463	0.0143935	4888	tags=48%, list=25%, signal=36%	KCNH4/KCNJ13/KCNK17/KCNG1/KCNN1/KCNJ14/KCNK4/KCNG2/KCNH3/KCNQ2/KCNK12/LOC102723475/KCNS3/KCNE4/KCNK3/HCN4/KCNF1/KCNAB2/KCNJ12/KCNT2/KCNQ4/KCNA1/KCNJ16/KCNH2/KCNH1/KCNJ1/SNAP25/KCNIP3/KCNA3/KCNS1/TMEM38A/KCNIP2/KCNV1/KCNK15/GRIK1/KCNK1/KCNH6/KCNMA1/KCNJ5/KCND3/ABCC8/KCNJ6/KCNC2/KCNAB1/HCN3/KCNG3/KCNJ3/LRRC38/KCNA4/KCNB2/GRIK5/KCNJ8/KCNJ11/KCNT1
GO:0005326	neurotransmitter transmembrane transporter activity	18	0.728209	1.91171	0.000472589	0.0164572	0.0153189	1403	tags=33%, list=7%, signal=31%	SLC6A3/SLC22A2/SLC6A4/SLC28A2/SLC22A3/SLC29A4
GO:0030020	extracellular matrix structural constituent conferring tensile strength	41	0.579712	1.8601	0.000508168	0.0171906	0.0160016	2729	tags=46%, list=14%, signal=40%	COL5A2/COL13A1/COL5A1/COL24A1/COL25A1/COL23A1/COL4A2/COL4A1/COL3A1/COL5A3/COL6A5/COL19A1/COL6A3/COL11A1/COL17A1/COL1A1/COL7A1/COL6A2/COL1A2
GO:0008009	chemokine activity	27	0.636212	1.8462	0.000656822	0.0216021	0.020108	1934	tags=44%, list=10%, signal=40%	CCL8/CXCL6/CXCL8/CCL3L1/CXCL1/CCL4/CCL3/CXCL10/CXCL14/CCL2/CX3CL1/CXCL12
GO:0015276	ligand-gated ion channel activity	132	0.422762	1.63134	0.000753868	0.023489	0.0218643	3516	tags=35%, list=18%, signal=29%	P2RX2/GABRR1/KCNJ13/HTR3A/CHRNA6/KCNN1/CHRFAM7A/TRPM8/GLRA1/KCNJ14/CHRNA3/CNGB1/CHRND/SLC1A7/GABRE/CHRNA9/CHRNA7/CHRNB4/SCNN1G/GABRA5/GRIN2D/CHRNB2/HCN4/HTR3B/CHRNE/KCNJ12/FKBP1B/KCNJ16/CHRNB3/P2RX5/CHRNA2/KCNH2/GRIN2A/KCNJ1/ITPR1/CNGB3/GABRB3/GLRA3/GRIK1/KCNK1/KCNH6/ASIC4/CNGA1/TRPA1/ASIC2/KCNJ5
GO:0022834	ligand-gated channel activity	132	0.422762	1.63134	0.000753868	0.023489	0.0218643	3516	tags=35%, list=18%, signal=29%	P2RX2/GABRR1/KCNJ13/HTR3A/CHRNA6/KCNN1/CHRFAM7A/TRPM8/GLRA1/KCNJ14/CHRNA3/CNGB1/CHRND/SLC1A7/GABRE/CHRNA9/CHRNA7/CHRNB4/SCNN1G/GABRA5/GRIN2D/CHRNB2/HCN4/HTR3B/CHRNE/KCNJ12/FKBP1B/KCNJ16/CHRNB3/P2RX5/CHRNA2/KCNH2/GRIN2A/KCNJ1/ITPR1/CNGB3/GABRB3/GLRA3/GRIK1/KCNK1/KCNH6/ASIC4/CNGA1/TRPA1/ASIC2/KCNJ5
GO:0004180	carboxypeptidase activity	38	-0.556509	-1.82631	0.000784166	0.0238065	0.0221598	1299	tags=24%, list=7%, signal=22%	CPQ/CPM/CNDP1/MINDY1/CPXM2/FOLH1/CPA6/CPA2/CPB1
GO:0005539	glycosaminoglycan binding	194	0.377198	1.5413	0.0010652	0.0315298	0.029349	2584	tags=27%, list=13%, signal=24%	CCL8/SOST/CXCL6/AZU1/POSTN/CXCL8/CCN4/SERPIND1/VIT/COL13A1/COL5A1/CCN1/RSPO1/THBS1/HAPLN3/RTN4RL1/COL25A1/COL23A1/RSPO3/IMPG1/CLEC3B/ADAMTS15/ADAMTS5/COL5A3/TMEM184A/NELL2/EGFLAM/CEMIP/CXCL10/H1-1/RTN4R/LRTM2/SHH/FGF10/CCN3/LAMC2/TGFBR3L/NRP1/COL11A1/VTN/GPNMB/LYVE1/DCN/FBLN7/LXN/MDK/MPO/F11/NELL1/FGFRL1/VEGFA/HAPLN1/HK1
GO:0099094	ligand-gated cation channel activity	105	0.441064	1.66069	0.00119015	0.0343693	0.0319921	3781	tags=39%, list=19%, signal=32%	P2RX2/KCNJ13/HTR3A/CHRNA6/KCNN1/CHRFAM7A/TRPM8/KCNJ14/CHRNA3/CNGB1/CHRND/CHRNA9/CHRNA7/CHRNB4/SCNN1G/GRIN2D/CHRNB2/HCN4/HTR3B/CHRNE/KCNJ12/FKBP1B/KCNJ16/CHRNB3/P2RX5/CHRNA2/KCNH2/GRIN2A/KCNJ1/ITPR1/CNGB3/GRIK1/KCNK1/KCNH6/ASIC4/CNGA1/TRPA1/ASIC2/KCNJ5/ABCC8/KCNJ6
GO:0005184	neuropeptide hormone activity	21	0.675621	1.84433	0.0014036	0.0387136	0.0360359	2220	tags=62%, list=11%, signal=55%	GAL/GRP/PENK/ADCYAP1/CARTPT/PYY/CALCB/VGF/VIP/NPPA/CCK/CRH/NTS
GO:0019825	oxygen binding	30	0.597768	1.77387	0.00140598	0.0387136	0.0360359	3610	tags=47%, list=18%, signal=38%	ADGB/HBG2/CYP1A1/TH/HBQ1/NGB/MB/CYP2C18/CYP4B1/HBB/HBZ/CYGB/CYP2C19/HBD
GO:0015079	potassium ion transmembrane transporter activity	148	0.388481	1.52921	0.00164419	0.0442435	0.0411833	3943	tags=37%, list=20%, signal=30%	ATP12A/KCNH4/KCNJ13/KCNK17/SLC9A2/KCNG1/KCNN1/KCNJ14/KCNK4/KCNG2/KCNH3/KCNQ2/SLC9C1/SLC24A3/KCNK12/LOC102723475/KCNS3/KCNE4/SLC9A5/KCNK3/HCN4/KCNF1/KCNAB2/KCNJ12/KCNT2/ATP1A1/KCNQ4/KCNA1/KCNJ16/KCNH2/KCNH1/KCNJ1/SNAP25/KCNIP3/KCNA3/KCNS1/TMEM38A/KCNIP2/KCNV1/ATP1B1/KCNK15/SLC12A8/GRIK1/KCNK1/KCNH6/KCNMA1/ATP4A/KCNJ5/KCND3/ABCC8/KCNJ6/KCNC2/KCNAB1/HCN3/KCNG3
GO:0043679	axon terminus	109	0.531684	2.01854	3.1199e-07	7.09548e-05	6.21764e-05	4788	tags=55%, list=25%, signal=42%	SLC6A3/SLC18A1/PENK/CALB1/SCGN/TNN/SNCG/SLC18A2/ADRA2A/TH/FLRT3/NMU/TPBG/EPHA4/PRSS12/PTPRN/CALB2/TSPOAP1/USH2A/PDYN/SLC4A10/HSPA8/KCNA1/UNC13A/ATP6V0D1/OPRD1/NTS/HTR1B/KCNA3/GAD1/PCSK1/CHRM1/TPRG1L/PRKCB/SNCB/PACSIN1/SNCA/UNC13C/SLC32A1/OPRK1/LRRK2/CDH8/GIT1/TBC1D24/DRD2/ELK1/SLC17A8/KCNC2/RAB3A/HCN3/SLC1A1/ACTG1/AVPR1B/CPLX2/PNOC/PRKCG/PRRT2/SLC8A1/GLUL/GRIK5
GO:0044306	neuron projection terminus	125	0.519529	2.00895	3.35729e-07	7.09548e-05	6.21764e-05	4788	tags=53%, list=25%, signal=40%	SLC6A3/SLC18A1/PENK/CALB1/SCGN/TNN/SNCG/SLC18A2/ADRA2A/TH/FLRT3/NMU/TPBG/EPHA4/PRSS12/PTPRN/GCH1/CALB2/TSPOAP1/USH2A/PDYN/SLC4A10/HSPA8/KCNA1/UNC13A/ATP6V0D1/OPRD1/NTS/DLG4/SYT1/HTR1B/KCNA3/GAD1/PCSK1/CHRM1/TPRG1L/PRKCB/SNCB/PACSIN1/UCHL1/SNCA/UNC13C/SLC32A1/OPRK1/LRRK2/CDH8/GIT1/TBC1D24/DRD2/ELK1/SLC17A8/KCNC2/SLC1A2/RAB3A/HCN3/SLC1A1/ACTG1/AVPR1B/CPLX2/PNOC/BTBD8/PRKCG/PRRT2/SLC8A1/GLUL/GRIK5
GO:0034702	ion channel complex	275	0.422338	1.78409	3.68596e-07	7.09548e-05	6.21764e-05	5271	tags=47%, list=27%, signal=35%	SCN4A/GABRR1/TRPC7/KCNH4/HTR3A/CHRNA6/KCNG1/KCNN1/CHRFAM7A/GLRA1/KCNJ14/CLIC3/KCNK4/CHRNA3/CNGB1/CHRND/KCNG2/GABRE/CNIH2/CLIC6/CHRNA9/CACNA1H/CACNB3/KCNQ2/CHRNA7/CHRNB4/TRPC4/SCNN1G/GABRA5/KCNS3/GRIN2D/CACNA1S/CATSPERB/CHRNB2/SHISA6/SCN5A/HCN4/KCNF1/HTR3B/KCNAB2/OLFM2/CHRNE/CACNA1G/TRPC5/KCNQ4/FKBP1B/KCNA1/KCNJ16/CHRNB3/CACNB2/CNIH3/CHRNA2/SHISA8/KCNH2/KCNH1/DLG4/GRIN2A/KCNIP3/CLDN4/KCNA3/KCNS1/C…
GO:0097060	synaptic membrane	372	0.405027	1.75705	9.752e-08	7.09548e-05	6.21764e-05	4171	tags=35%, list=21%, signal=28%	SLC6A3/FOSL1/GABRR1/ARC/DRD3/GHSR/COL13A1/HTR3A/CHRNA6/OTOF/NLGN4Y/GLRA1/RAPSN/ADRA2A/RIMS4/SLC6A4/TAMALIN/CHRNA3/CHRND/HTR2A/FLRT3/GABRE/CNIH2/GRM2/DDN/CHRNA9/CHRNA7/CHRNB4/SLC6A5/EPHA4/ACP4/GABRA5/GRIN2D/CHRNB2/SRPX2/SHISA6/PCDH8/PLPPR4/HTR3B/SHANK1/IQSEC3/CHRNE/PDE2A/SHANK2/ITGB3/NRP1/NRGN/LIN7A/HSPA8/LRFN5/KCNA1/CHRNB3/CNIH3/CHRNA2/CBLN1/IL31RA/IGSF21/UNC13A/CHRM4/GRIP2/SYDE2/NTNG2/OPRD1/SHIS…
GO:0043209	myelin sheath	46	-0.655027	-2.22014	7.93216e-07	0.000101796	8.9202e-05	3022	tags=52%, list=15%, signal=44%	SCRIB/PLEC/PALS1/CA2/DLG1/TUBB4A/MPZ/MARVELD2/SIRT2/PMP2/JAM3/MYO1D/GJC2/SERINC5/PLLP/PMP22/GJC3/CNP/CNTN2/ERMN/MAG/MBP/PLP1/NCMAP
GO:0045211	postsynaptic membrane	266	0.419941	1.76656	7.4312e-07	0.000101796	8.9202e-05	4171	tags=36%, list=21%, signal=29%	SLC6A3/GABRR1/ARC/DRD3/COL13A1/HTR3A/CHRNA6/NLGN4Y/GLRA1/RAPSN/ADRA2A/SLC6A4/TAMALIN/CHRNA3/CHRND/HTR2A/FLRT3/GABRE/CNIH2/GRM2/DDN/CHRNA9/CHRNA7/CHRNB4/EPHA4/ACP4/GABRA5/GRIN2D/CHRNB2/SHISA6/PCDH8/PLPPR4/HTR3B/SHANK1/IQSEC3/CHRNE/SHANK2/ITGB3/NRP1/NRGN/LIN7A/HSPA8/LRFN5/KCNA1/CHRNB3/CNIH3/CHRNA2/CBLN1/IGSF21/CHRM4/GRIP2/OPRD1/SHISA8/KCNH1/DLG4/GRIN2A/KPNA2/SHANK3/GRIP1/LRRTM1/CLSTN3/KCNA3/LRFN4/C…
GO:1902495	transmembrane transporter complex	355	0.386733	1.66779	1.39278e-06	0.000153206	0.000134252	5271	tags=42%, list=27%, signal=31%	ATP12A/SCN4A/GABRR1/TRPC7/KCNH4/HTR3A/CHRNA6/KCNG1/KCNN1/CHRFAM7A/GLRA1/WDR93/KCNJ14/CLIC3/KCNK4/CHRNA3/CNGB1/CHRND/KCNG2/GABRE/CNIH2/CLIC6/CHRNA9/CACNA1H/CACNB3/KCNQ2/CHRNA7/CHRNB4/TRPC4/SCNN1G/GABRA5/KCNS3/GRIN2D/CACNA1S/CATSPERB/CHRNB2/SHISA6/SCN5A/HCN4/KCNF1/HTR3B/KCNAB2/OLFM2/CHRNE/CACNA1G/TRPC5/ATP1A1/KCNQ4/FKBP1B/KCNA1/KCNJ16/CHRNB3/CACNB2/ABCG5/CNIH3/CHRNA2/SHISA8/KCNH2/KCNH1/DLG4/GRIN2A/…
GO:0031012	extracellular matrix	492	0.356396	1.59197	1.708e-06	0.000164395	0.000144056	2448	tags=25%, list=13%, signal=23%	PRTN3/SOST/MMP19/COL5A2/POSTN/PRG4/FREM3/FCN3/TPSB2/CCN4/ANXA8/COL22A1/LRRC15/VIT/OC90/COL13A1/MFAP2/COL5A1/TFPI2/FIBCD1/WNT2/KAZALD1/ANGPTL7/OTOL1/TNN/CCN1/SERPINF1/LOX/PHOSPHO1/THBS1/TNFRSF11B/SERPINE1/HAPLN3/COL24A1/RTN4RL1/SPON2/EYS/LAMB1/COL25A1/FLRT3/COL23A1/COL4A2/IMPG1/CLEC3B/OMD/WNT8A/COL4A1/MXRA5/ADAMTS15/ADAMTS5/ANXA1/LGALS1/COL3A1/COL5A3/F7/FBLN2/CTHRC1/RTN4RL2/EGFLAM/INHBE/COL26A1/AL…
GO:0005581	collagen trimer	82	0.555261	2.00774	3.61041e-06	0.000293492	0.000257181	3029	tags=44%, list=16%, signal=37%	C1QTNF9/MARCO/COL5A2/FCN3/COL22A1/COL13A1/COL5A1/C1QL3/OTOL1/C1QL2/LOX/COL24A1/COL25A1/COL23A1/COL4A2/COL4A1/COL3A1/COL5A3/C1QTNF7/CTHRC1/COL26A1/COL6A5/COL19A1/C1QTNF9B/COL6A3/LUM/COL11A1/CCBE1/COL17A1/COL1A1/COL7A1/COL6A2/COL1A2/SCARA3/C1QTNF2/SFTPD
GO:0030312	external encapsulating structure	493	0.355569	1.58996	3.81158e-06	0.000293492	0.000257181	2448	tags=25%, list=13%, signal=23%	PRTN3/SOST/MMP19/COL5A2/POSTN/PRG4/FREM3/FCN3/TPSB2/CCN4/ANXA8/COL22A1/LRRC15/VIT/OC90/COL13A1/MFAP2/COL5A1/TFPI2/FIBCD1/WNT2/KAZALD1/ANGPTL7/OTOL1/TNN/CCN1/SERPINF1/LOX/PHOSPHO1/THBS1/TNFRSF11B/SERPINE1/HAPLN3/COL24A1/RTN4RL1/SPON2/EYS/LAMB1/COL25A1/FLRT3/COL23A1/COL4A2/IMPG1/CLEC3B/OMD/WNT8A/COL4A1/MXRA5/ADAMTS15/ADAMTS5/ANXA1/LGALS1/COL3A1/COL5A3/F7/FBLN2/CTHRC1/RTN4RL2/EGFLAM/INHBE/COL26A1/AL…
GO:0098978	glutamatergic synapse	320	0.388405	1.66419	6.14519e-06	0.000430163	0.000376944	4186	tags=34%, list=21%, signal=27%	GABRR1/ARC/DRD3/GHSR/CALB1/NLGN4Y/SLC30A3/DLGAP3/ADRA2A/TAMALIN/RGS14/HTR2A/FLRT3/NPTX2/CNIH2/HPCA/EPHA4/GRIN2D/ACTN1/RTN4R/HOMER2/SHISA6/PCDH8/TSPOAP1/PLPPR4/SPTBN2/SYT4/PLCB1/SHANK1/SHANK2/FZD9/ITGB3/NRP1/NPTX1/NRGN/DGKQ/PPFIA3/CBLN2/ARHGAP44/HSPA8/LRFN5/KCNA1/CBLN1/GRIP2/NTNG2/DLGAP1/DLG4/GRIN2A/KPNA2/SYT1/ELAVL4/SNAP25/SLC1A6/HOMER1/MAL2/CLSTN3/KCNA3/LRFN4/NPTXR/CACNG3/CAMKV/NPTN/CHRM1/FZD4/S…
GO:0034703	cation channel complex	208	0.420499	1.7395	1.07229e-05	0.000589762	0.000516798	5271	tags=47%, list=27%, signal=35%	SCN4A/TRPC7/KCNH4/HTR3A/KCNG1/KCNN1/KCNJ14/KCNK4/CNGB1/KCNG2/CNIH2/CACNA1H/CACNB3/KCNQ2/TRPC4/SCNN1G/KCNS3/GRIN2D/CACNA1S/CATSPERB/SHISA6/SCN5A/HCN4/KCNF1/HTR3B/KCNAB2/OLFM2/CACNA1G/TRPC5/KCNQ4/FKBP1B/KCNA1/KCNJ16/CACNB2/CNIH3/SHISA8/KCNH2/KCNH1/DLG4/GRIN2A/KCNIP3/KCNA3/KCNS1/CACNG3/CNGB3/FKBP1A/KCNIP2/OLFM3/CATSPERZ/KCNV1/CACNB1/CACNG8/KCNK1/CACNG6/CALM3/CALM1/KCNMA1/SCN1A/CNGA1/SCN1B/MCU/KCNJ5/…
GO:0150034	distal axon	271	0.395797	1.66445	1.00465e-05	0.000589762	0.000516798	4864	tags=42%, list=25%, signal=32%	SLC6A3/SLC18A1/PENK/CALB1/SCGN/TNN/FRMD7/SNCG/SLC18A2/ADRA2A/TH/FLRT3/NMU/TPBG/CBARP/EPHA4/TUBB3/PRSS12/PTPRN/RTN4R/RAC3/CALB2/TSPOAP1/STMN3/ZNF804A/USH2A/PDYN/SHANK2/THY1/TRPC5/SLC4A10/HSPA8/LAMP5/OLFM1/KCNA1/MAP2/UNC13A/ATP6V0D1/OPRD1/NTS/ORAI2/ITGA4/ELAVL4/LRRTM1/SNAP25/HTR1B/TRPV2/KCNA3/PPP1R9B/GAD1/PCSK1/CHRM1/SRC/TPRG1L/NGEF/PTPRO/PRKCB/SNCB/PACSIN1/BOC/CDK5R1/FGF13/SNCA/CDK5R2/UNC13C/SLC32…
GO:1990351	transporter complex	381	0.367861	1.60059	1.04576e-05	0.000589762	0.000516798	5271	tags=41%, list=27%, signal=30%	ATP12A/SCN4A/GABRR1/TRPC7/KCNH4/HTR3A/CHRNA6/KCNG1/KCNN1/CHRFAM7A/GLRA1/TMEM30B/WDR93/KCNJ14/CLIC3/KCNK4/CHRNA3/CNGB1/CHRND/KCNG2/GABRE/CNIH2/CLIC6/CHRNA9/CACNA1H/CACNB3/KCNQ2/CHRNA7/CHRNB4/TRPC4/SCNN1G/GABRA5/KCNS3/GRIN2D/CACNA1S/CATSPERB/CHRNB2/SHISA6/SCN5A/HCN4/KCNF1/HTR3B/KCNAB2/OLFM2/CHRNE/CACNA1G/TRPC5/ATP1A1/KCNQ4/FKBP1B/KCNA1/KCNJ16/CHRNB3/CACNB2/ABCG5/CNIH3/CHRNA2/SHISA8/KCNH2/KCNH1/DLG4…
GO:0099699	integral component of synaptic membrane	153	0.454128	1.80348	1.85809e-05	0.000953818	0.000835813	4156	tags=38%, list=21%, signal=30%	SLC6A3/DRD3/GHSR/CHRNA6/NLGN4Y/ADRA2A/SLC6A4/CHRND/HTR2A/FLRT3/CNIH2/GRM2/CHRNA9/SLC6A5/EPHA4/GABRA5/GRIN2D/CHRNB2/SHISA6/PCDH8/PLPPR4/ITGB3/NRP1/LRFN5/KCNA1/OPRD1/KCNH1/GRIN2A/CADM3/LRRTM1/SLC1A6/HTR1B/CLSTN3/KCNA3/LRFN4/CACNG3/NPTN/CHRM1/PTPRO/NRP2/NLGN4X/DAGLA/SYT7/OPRK1/NETO1/STX1A/CNR1/LRFN2/DRD2/KCND3/EFNB3/SCN2A/ATP2B1/SLC1A2/SORCS3/GABRA3/NTRK3/KCNJ3
GO:0099572	postsynaptic specialization	342	0.369487	1.58848	2.07782e-05	0.00099995	0.000876238	4194	tags=32%, list=21%, signal=25%	ARC/DRD3/NLGN4Y/RAPSN/DLGAP3/ADRA2A/AKAP5/TAMALIN/RGS14/CHRNA3/CHRND/FLRT3/PSD/CNIH2/CHRNA9/NEFH/EPHA4/GABRA5/NEURL1/INSYN1/GRIN2D/SH2D5/NETO2/NCS1/CHRNB2/CABP1/HOMER2/SHISA6/NSMF/PLPPR4/SHANK1/SYNPO/IQSEC3/SHANK2/NRGN/LRP8/CAMK2A/LIN7A/ARHGAP44/ATP1A1/HSPA8/NSF/LRFN5/PALM/GRIP2/OPRD1/SHISA8/DLGAP1/KCNH1/DLG4/GRIN2A/KPNA2/KLHL17/ADGRB1/SHANK3/GRIP1/BNIP3/LRRTM1/HOMER1/ITPR1/CLSTN3/PPP1R9B/LRFN4/C…
GO:0062023	collagen-containing extracellular matrix	380	0.36261	1.57774	2.41338e-05	0.00109312	0.00095788	2443	tags=26%, list=13%, signal=23%	PRTN3/SOST/COL5A2/POSTN/PRG4/FREM3/FCN3/TPSB2/ANXA8/LRRC15/VIT/COL13A1/MFAP2/COL5A1/FIBCD1/WNT2/KAZALD1/ANGPTL7/OTOL1/TNN/CCN1/SERPINF1/LOX/THBS1/SERPINE1/COL24A1/EYS/LAMB1/COL25A1/COL23A1/COL4A2/IMPG1/CLEC3B/OMD/WNT8A/COL4A1/MXRA5/ADAMTS15/ADAMTS5/ANXA1/LGALS1/COL3A1/COL5A3/F7/FBLN2/CTHRC1/EGFLAM/INHBE/COL26A1/ASPN/NPPA/CBLN4/COL6A5/HMCN2/COL19A1/MGP/ANGPTL5/SRPX2/COL6A3/ACTA2/SHH/FMOD/TGFBI/ICA…
GO:0098984	neuron to neuron synapse	350	0.356717	1.53832	3.21083e-05	0.00137352	0.00120359	4194	tags=31%, list=21%, signal=24%	PENK/ARC/DRD3/CALB1/NLGN4Y/SLC30A3/DLGAP3/ADRA2A/AKAP5/TAMALIN/RGS14/CHRNA3/FLRT3/PSD/CNIH2/NEFH/EPHA4/NEURL1/INSYN1/GRIN2D/SH2D5/NETO2/NCS1/CABP1/HOMER2/SHISA6/NSMF/PLPPR4/SHANK1/SYNPO/IQSEC3/SHANK2/SYT12/NRGN/LRP8/CAMK2A/LIN7A/ARHGAP44/ATP1A1/NSF/LRFN5/PALM/GRIP2/OPRD1/SHISA8/DLGAP1/KCNH1/DLG4/GRIN2A/SYT1/KLHL17/ADGRB1/SHANK3/GRIP1/BNIP3/HOMER1/MAL2/ITPR1/CLSTN3/PPP1R9B/LRFN4/CACNG3/DCLK1/NPTN/…
GO:0005892	acetylcholine-gated channel complex	16	0.804209	2.08734	4.20367e-05	0.00170359	0.00149283	2134	tags=69%, list=11%, signal=61%	CHRNA6/CHRFAM7A/CHRNA3/CHRND/CHRNA9/CHRNA7/CHRNB4/CHRNB2/CHRNE/CHRNB3/CHRNA2
GO:0099055	integral component of postsynaptic membrane	118	0.466604	1.79766	5.23581e-05	0.0019198	0.00168228	3691	tags=35%, list=19%, signal=28%	SLC6A3/DRD3/CHRNA6/NLGN4Y/ADRA2A/SLC6A4/CHRND/HTR2A/FLRT3/CNIH2/GRM2/CHRNA9/EPHA4/GABRA5/GRIN2D/CHRNB2/SHISA6/PCDH8/PLPPR4/NRP1/LRFN5/KCNA1/OPRD1/GRIN2A/LRRTM1/CLSTN3/KCNA3/LRFN4/CACNG3/NPTN/CHRM1/PTPRO/NRP2/NLGN4X/DAGLA/OPRK1/NETO1/LRFN2/DRD2/KCND3/EFNB3
GO:0099240	intrinsic component of synaptic membrane	164	0.438552	1.75614	5.16053e-05	0.0019198	0.00168228	4156	tags=37%, list=21%, signal=29%	SLC6A3/DRD3/GHSR/CHRNA6/NLGN4Y/ADRA2A/SLC6A4/CHRND/HTR2A/FLRT3/CNIH2/GRM2/CHRNA9/SLC6A5/EPHA4/GABRA5/GRIN2D/CHRNB2/SHISA6/PCDH8/PLPPR4/ITGB3/NRP1/LRFN5/KCNA1/NTNG2/OPRD1/KCNH1/DLG4/GRIN2A/CADM3/LRRTM1/SLC1A6/HTR1B/CLSTN3/KCNA3/LRFN4/CACNG3/NPTN/CHRM1/PTPRO/NRP2/NLGN4X/DAGLA/SYT7/OPRK1/NETO1/STX1A/CNR1/LRFN2/DRD2/KCND3/EFNB3/SCN2A/ATP2B1/SLC1A2/SORCS3/GABRA3/NTRK3/KCNJ3
GO:0099634	postsynaptic specialization membrane	115	0.461784	1.76922	7.2744e-05	0.00254604	0.00223105	4149	tags=37%, list=21%, signal=29%	ARC/DRD3/NLGN4Y/RAPSN/ADRA2A/CHRND/CNIH2/CHRNA9/EPHA4/GABRA5/GRIN2D/CHRNB2/SHISA6/PLPPR4/LIN7A/HSPA8/LRFN5/OPRD1/KCNH1/DLG4/GRIN2A/KPNA2/LRRTM1/CLSTN3/LRFN4/CACNG3/NPTN/CHRM1/PTPRO/NLGN4X/CACNG8/PRR7/DAGLA/LIN7B/NETO1/LRFN2/KCND3/EFNB3/SORCS3/CACNA1C/GABRA3/GRIN2B
GO:0098948	intrinsic component of postsynaptic specialization membrane	79	0.511237	1.83747	9.09388e-05	0.00304447	0.00266781	4108	tags=37%, list=21%, signal=29%	DRD3/NLGN4Y/ADRA2A/CHRND/CNIH2/CHRNA9/GABRA5/GRIN2D/CHRNB2/SHISA6/PLPPR4/LRFN5/OPRD1/DLG4/GRIN2A/LRRTM1/CLSTN3/LRFN4/CACNG3/NPTN/CHRM1/PTPRO/NLGN4X/NETO1/LRFN2/KCND3/EFNB3/SORCS3/GABRA3
GO:0098936	intrinsic component of postsynaptic membrane	123	0.449069	1.73829	0.000110903	0.00355815	0.00311794	3691	tags=34%, list=19%, signal=28%	SLC6A3/DRD3/CHRNA6/NLGN4Y/ADRA2A/SLC6A4/CHRND/HTR2A/FLRT3/CNIH2/GRM2/CHRNA9/EPHA4/GABRA5/GRIN2D/CHRNB2/SHISA6/PCDH8/PLPPR4/NRP1/LRFN5/KCNA1/OPRD1/DLG4/GRIN2A/LRRTM1/CLSTN3/KCNA3/LRFN4/CACNG3/NPTN/CHRM1/PTPRO/NRP2/NLGN4X/DAGLA/OPRK1/NETO1/LRFN2/DRD2/KCND3/EFNB3
GO:0098982	GABA-ergic synapse	72	0.522414	1.84529	0.000140182	0.00431762	0.00378345	5021	tags=44%, list=26%, signal=33%	GABRR1/DRD3/CALB1/NLGN4Y/ADRA2A/GABRA5/CBLN4/PLCB1/IQSEC3/LRFN5/MDGA1/LRRTM1/CLSTN3/LRFN4/NPTN/PTPRO/NLGN4X/SLC32A1/SLC6A17/CNR1/DRD2/KCND3/ATP2B1/NRG1/GABRA3/IGSF9B/ERC2/GABRR2/GAP43/SLC6A6/C1QBP/GLRB
GO:0099060	integral component of postsynaptic specialization membrane	76	0.515413	1.83762	0.000148831	0.00440768	0.00386237	4108	tags=37%, list=21%, signal=29%	DRD3/NLGN4Y/ADRA2A/CHRND/CNIH2/CHRNA9/GABRA5/GRIN2D/CHRNB2/SHISA6/PLPPR4/LRFN5/OPRD1/GRIN2A/LRRTM1/CLSTN3/LRFN4/CACNG3/NPTN/CHRM1/PTPRO/NLGN4X/NETO1/LRFN2/KCND3/EFNB3/SORCS3/GABRA3
GO:0034705	potassium channel complex	84	0.496781	1.81215	0.000180409	0.00506929	0.00444213	4858	tags=48%, list=25%, signal=36%	KCNH4/KCNG1/KCNN1/KCNJ14/KCNK4/KCNG2/KCNQ2/KCNS3/HCN4/KCNF1/KCNAB2/KCNQ4/KCNA1/KCNJ16/KCNH2/KCNH1/KCNIP3/KCNA3/KCNS1/KCNIP2/KCNV1/KCNK1/CALM3/CALM1/KCNMA1/KCNJ5/KCND3/ABCC8/KCNJ6/KCNC2/KCNAB1/HCN3/KCNG3/KCNJ3/LRRC38/KCNA4/KCNB2/GRIK5/KCNJ8/KCNJ11
GO:0014069	postsynaptic density	321	0.353702	1.51588	0.000184338	0.00506929	0.00444213	4822	tags=34%, list=25%, signal=26%	ARC/DRD3/NLGN4Y/DLGAP3/ADRA2A/AKAP5/TAMALIN/RGS14/CHRNA3/FLRT3/PSD/CNIH2/NEFH/EPHA4/NEURL1/INSYN1/GRIN2D/SH2D5/NETO2/NCS1/CABP1/HOMER2/SHISA6/NSMF/PLPPR4/SHANK1/SYNPO/IQSEC3/SHANK2/NRGN/LRP8/CAMK2A/LIN7A/ARHGAP44/ATP1A1/NSF/LRFN5/PALM/GRIP2/OPRD1/SHISA8/DLGAP1/KCNH1/DLG4/GRIN2A/KLHL17/ADGRB1/SHANK3/GRIP1/BNIP3/HOMER1/ITPR1/CLSTN3/PPP1R9B/LRFN4/CACNG3/DCLK1/NPTN/GNG3/LZTS1/CHRM1/SRC/PTPRO/NLGN4X/P…
GO:0008076	voltage-gated potassium channel complex	74	0.511251	1.82254	0.000208585	0.00553828	0.00485309	4800	tags=49%, list=25%, signal=37%	KCNH4/KCNG1/KCNN1/KCNJ14/KCNG2/KCNQ2/KCNS3/HCN4/KCNF1/KCNAB2/KCNQ4/KCNA1/KCNJ16/KCNH2/KCNH1/KCNIP3/KCNA3/KCNS1/KCNIP2/KCNV1/KCNK1/CALM3/CALM1/KCNMA1/KCNJ5/KCND3/KCNJ6/KCNC2/KCNAB1/HCN3/KCNG3/KCNJ3/LRRC38/KCNA4/KCNB2/KCNJ8
GO:0043218	compact myelin	13	-0.784322	-1.99386	0.000316852	0.00809242	0.00709123	2590	tags=69%, list=13%, signal=60%	PALS1/MARVELD2/SIRT2/JAM3/PLLP/PMP22/MAG/MBP/NCMAP
GO:0005583	fibrillar collagen trimer	12	0.802946	1.92661	0.000336308	0.00809242	0.00709123	2729	tags=67%, list=14%, signal=57%	COL5A2/COL5A1/COL3A1/COL5A3/LUM/COL11A1/COL1A1/COL1A2
GO:0098643	banded collagen fibril	12	0.802946	1.92661	0.000336308	0.00809242	0.00709123	2729	tags=67%, list=14%, signal=57%	COL5A2/COL5A1/COL3A1/COL5A3/LUM/COL11A1/COL1A1/COL1A2
GO:0043195	terminal bouton	42	0.573843	1.83943	0.000409834	0.00928153	0.00813323	4205	tags=43%, list=22%, signal=34%	SLC18A1/CALB1/SCGN/TNN/SLC18A2/TH/NMU/PRSS12/CALB2/USH2A/HSPA8/UNC13A/UNC13C/LRRK2/TBC1D24/KCNC2/RAB3A/CPLX2
GO:0032279	asymmetric synapse	327	0.347424	1.48834	0.000406911	0.00928153	0.00813323	4194	tags=30%, list=21%, signal=24%	ARC/DRD3/NLGN4Y/DLGAP3/ADRA2A/AKAP5/TAMALIN/RGS14/CHRNA3/FLRT3/PSD/CNIH2/NEFH/EPHA4/NEURL1/INSYN1/GRIN2D/SH2D5/NETO2/NCS1/CABP1/HOMER2/SHISA6/NSMF/PLPPR4/SHANK1/SYNPO/IQSEC3/SHANK2/NRGN/LRP8/CAMK2A/LIN7A/ARHGAP44/ATP1A1/NSF/LRFN5/PALM/GRIP2/OPRD1/SHISA8/DLGAP1/KCNH1/DLG4/GRIN2A/KLHL17/ADGRB1/SHANK3/GRIP1/BNIP3/HOMER1/ITPR1/CLSTN3/PPP1R9B/LRFN4/CACNG3/DCLK1/NPTN/GNG3/LZTS1/CHRM1/SRC/PTPRO/NLGN4X/P…
GO:0032838	plasma membrane bounded cell projection cytoplasm	242	0.36354	1.52588	0.000705777	0.0155271	0.0136061	4415	tags=34%, list=23%, signal=27%	DNAH3/CCIN/ARC/DNAI2/EFHC2/SPEF1/CFAP52/CCDC65/DNAH5/DNAAF1/DNAH2/HPCA/DNAH9/RSPH9/DNAI3/CFAP46/CCDC96/PACRG/SPAG17/DNAH7/SPAG6/KIF17/TEKT4/PIERCE1/DCDC2/ODAD2/MAP2K4/DRC1/CFAP221/DNAL1/MAP2/KIF3B/NME7/DNAH14/CFAP251/DLG4/KLHL17/CFAP206/AKAP14/CFAP61/CFAP45/ODAD4/BBS5/PIERCE2/RPGRIP1L/RIBC2/TEKT1/SPATA4/CFAP74/DNAH10/UCHL1/KIFAP3/DNAI1/CAMSAP3/CCDC113/UHMK1/DRC3/RAB27B/LRRK2/CFAP36/CALY/ACTR10/EN…
GO:0099061	integral component of postsynaptic density membrane	51	0.537656	1.78454	0.000779287	0.0166681	0.0146059	3948	tags=37%, list=20%, signal=30%	DRD3/ADRA2A/CNIH2/GRIN2D/SHISA6/PLPPR4/LRFN5/OPRD1/GRIN2A/CLSTN3/LRFN4/CACNG3/NPTN/CHRM1/PTPRO/NETO1/LRFN2/EFNB3/SORCS3
GO:0005930	axoneme	152	0.403084	1.60371	0.000848627	0.0174529	0.0152937	4415	tags=41%, list=23%, signal=32%	DNAH3/DNAI2/EFHC2/SPEF1/CFAP52/CCDC65/DNAH5/DNAAF1/DNAH2/DNAH9/RSPH9/DNAI3/CFAP46/CCDC96/PACRG/SPAG17/DNAH7/SPAG6/KIF17/TEKT4/PIERCE1/DCDC2/ODAD2/DRC1/CFAP221/DNAL1/NME7/DNAH14/CFAP251/CFAP206/AKAP14/CFAP61/CFAP45/ODAD4/BBS5/PIERCE2/RPGRIP1L/RIBC2/TEKT1/SPATA4/CFAP74/DNAH10/KIFAP3/DNAI1/CAMSAP3/CCDC113/DRC3/CFAP36/ENKUR/DNAH8/GAS8/ATG16L1/CFAP100/TEKT3/TRAF3IP1/DNAH6/ARL6/CFAP20/CFAP161/CFAP126/L…
GO:0005774	vacuolar membrane	445	-0.29092	-1.3597	0.000861312	0.0174529	0.0152937	4541	tags=29%, list=23%, signal=22%	TMEM59/LNPEP/ATP11B/ATG16L2/STX7/SLC11A2/ZFYVE26/MARCHF1/ARL8A/GLMP/HLA-DQB2/MTMR2/CLCN3/LAPTM4B/IFITM2/TLR7/SLC26A11/ATRAID/BORCS8/HPSE/TM9SF1/WDR81/TMEM192/HLA-DOA/PLA2G4E/ABCD1/MFSD1/SZT2/RAB14/HPS4/NPRL3/TCIRG1/VLDLR/SPNS1/RAB7A/KICS2/EEF1A1/CHMP2B/LMBRD1/SLC38A9/C3AR1/TMEM179B/TMEM106B/IFITM3/STX17/BORCS5/CPNE3/SIDT2/SLC49A4/CD164/MARCHF8/MAP1LC3B2/OCLN/AHNAK/SLC12A4/CLN5/ITFG2/CLN3/SLC29A3/…
GO:0099146	intrinsic component of postsynaptic density membrane	54	0.53052	1.79215	0.000892683	0.0176248	0.0154443	3948	tags=37%, list=20%, signal=30%	DRD3/ADRA2A/CNIH2/GRIN2D/SHISA6/PLPPR4/LRFN5/OPRD1/DLG4/GRIN2A/CLSTN3/LRFN4/CACNG3/NPTN/CHRM1/PTPRO/NETO1/LRFN2/EFNB3/SORCS3
GO:0097014	ciliary plasm	153	0.402184	1.59719	0.000960812	0.0184956	0.0162074	3586	tags=35%, list=18%, signal=29%	DNAH3/DNAI2/EFHC2/SPEF1/CFAP52/CCDC65/DNAH5/DNAAF1/DNAH2/DNAH9/RSPH9/DNAI3/CFAP46/CCDC96/PACRG/SPAG17/DNAH7/SPAG6/KIF17/TEKT4/PIERCE1/DCDC2/ODAD2/DRC1/CFAP221/DNAL1/NME7/DNAH14/CFAP251/CFAP206/AKAP14/CFAP61/CFAP45/ODAD4/BBS5/PIERCE2/RPGRIP1L/RIBC2/TEKT1/SPATA4/CFAP74/DNAH10/KIFAP3/DNAI1/CAMSAP3/CCDC113/DRC3/CFAP36/ENKUR/DNAH8/GAS8/ATG16L1/CFAP100/TEKT3
GO:0005765	lysosomal membrane	405	-0.297233	-1.37503	0.00103478	0.018971	0.016624	4541	tags=29%, list=23%, signal=23%	TMEM59/LNPEP/ATP11B/STX7/SLC11A2/ZFYVE26/MARCHF1/ARL8A/GLMP/HLA-DQB2/CLCN3/LAPTM4B/IFITM2/TLR7/SLC26A11/ATRAID/BORCS8/HPSE/TM9SF1/WDR81/TMEM192/HLA-DOA/PLA2G4E/ABCD1/MFSD1/SZT2/RAB14/HPS4/NPRL3/TCIRG1/VLDLR/SPNS1/RAB7A/KICS2/EEF1A1/CHMP2B/LMBRD1/SLC38A9/C3AR1/TMEM179B/TMEM106B/IFITM3/BORCS5/CPNE3/SIDT2/SLC49A4/CD164/MARCHF8/OCLN/AHNAK/SLC12A4/CLN5/ITFG2/CLN3/SLC29A3/MANBA/KIF5B/SORT1/NFAM1/SLC66A…
GO:0098852	lytic vacuole membrane	405	-0.297233	-1.37503	0.00103478	0.018971	0.016624	4541	tags=29%, list=23%, signal=23%	TMEM59/LNPEP/ATP11B/STX7/SLC11A2/ZFYVE26/MARCHF1/ARL8A/GLMP/HLA-DQB2/CLCN3/LAPTM4B/IFITM2/TLR7/SLC26A11/ATRAID/BORCS8/HPSE/TM9SF1/WDR81/TMEM192/HLA-DOA/PLA2G4E/ABCD1/MFSD1/SZT2/RAB14/HPS4/NPRL3/TCIRG1/VLDLR/SPNS1/RAB7A/KICS2/EEF1A1/CHMP2B/LMBRD1/SLC38A9/C3AR1/TMEM179B/TMEM106B/IFITM3/BORCS5/CPNE3/SIDT2/SLC49A4/CD164/MARCHF8/OCLN/AHNAK/SLC12A4/CLN5/ITFG2/CLN3/SLC29A3/MANBA/KIF5B/SORT1/NFAM1/SLC66A…
GO:0098644	complex of collagen trimers	22	0.659632	1.85153	0.00130601	0.0233867	0.0204934	2729	tags=55%, list=14%, signal=47%	COL5A2/COL5A1/OTOL1/COL4A2/COL4A1/COL3A1/COL5A3/LUM/COL11A1/COL1A1/COL7A1/COL1A2
GO:0099568	cytoplasmic region	279	0.346506	1.46548	0.00142409	0.0249215	0.0218383	4573	tags=34%, list=23%, signal=26%	DNAH3/CCIN/ARC/INSC/DNAI2/EFHC2/SPEF1/MYO5B/CFAP52/CCDC65/DNAH5/DNAAF1/HAMP/DNAH2/HPCA/DNAH9/RSPH9/DNAI3/CFAP46/CCDC96/PACRG/SPAG17/DNAH7/SPAG6/KIF17/TEKT4/PIERCE1/PPFIA3/DCDC2/ODAD2/MAP2K4/DRC1/CFAP221/DNAL1/MAP2/KIF3B/NME7/UNC13A/DNAH14/CFAP251/DLG4/KLHL17/CFAP206/AKAP14/CFAP61/CFAP45/ODAD4/BBS5/PIERCE2/RPGRIP1L/RIBC2/TEKT1/SPATA4/CFAP74/DNAH10/UCHL1/KIFAP3/DNAI1/CAMSAP3/CCDC113/UHMK1/DRC3/UNC1…
GO:0101003	ficolin-1-rich granule membrane	57	-0.498218	-1.76213	0.0018743	0.0316493	0.0277337	3757	tags=42%, list=19%, signal=34%	FCER1G/SIGLEC14/TCIRG1/ENPP4/SIGLEC5/TMEM179B/LILRB2/NCKAP1L/FCAR/RHOA/CD55/LAMP1/TBC1D10C/SLC11A1/ITGB2/SERPINB6/CLEC4D/ITGAX/NFASC/DSG1/DSC1/LAMP2/CR1/ADGRE3
GO:0016324	apical plasma membrane	328	-0.309505	-1.40656	0.00189074	0.0316493	0.0277337	2310	tags=20%, list=12%, signal=18%	DLG1/ACY3/ABCC2/HVCN1/P2RY4/SEPTIN7/RAPGEF6/PSEN1/DUOX2/AGER/MARVELD2/SLC6A8/PLPP1/CYBA/GJA1/NOTCH1/FAT1/MUC1/SLC16A8/TLR9/CRB2/SLC5A12/RDX/ATP4B/CEACAM1/SLC12A2/CDHR5/NPC1L1/DSG1/SLC4A5/SLC6A9/SLC4A2/DLL1/ABCC11/SCNN1A/CNKSR3/MYO1A/PTPRH/TRPV4/DPP4/CLCA4/PLD1/MAL/SLC4A11/SHROOM1/HPN/TMEM235/TRPM6/ERBB3/CFTR/SLC23A1/UPK3A/CRB3/SLC26A9/CLDND1/SHROOM4/CD44/TF/CASR/TRPV5/GPIHBP1/DUOX1/AQP1/LRP2/ANXA…
GO:0098691	dopaminergic synapse	11	0.765415	1.78171	0.00205347	0.033642	0.0294798	573	tags=36%, list=3%, signal=35%	SLC6A3/CHRNA6/SLC18A2/ADRA2A
GO:0042613	MHC class II protein complex	14	-0.723138	-1.87453	0.00217372	0.03487	0.030556	2251	tags=93%, list=12%, signal=82%	HLA-DMB/HLA-DRB5/HLA-DQB2/HLA-DOA/HLA-DMA/HLA-DRB1/HLA-DQB1/HLA-DRA/HLA-DOB/HLA-DPA1/HLA-DPB1/CD74/HLA-DQA1
GO:0030667	secretory granule membrane	290	-0.316423	-1.433	0.00236883	0.0372245	0.0326191	3100	tags=24%, list=16%, signal=21%	ABCA12/CPNE3/LILRB2/NCKAP1L/ABCC4/OLR1/SRI/IGF2R/ATP8B3/VAMP2/MOXD1/MANBA/NFAM1/PTAFR/FCAR/RHOA/SIGLEC9/CD55/LAMP1/TBC1D10C/HVCN1/NCSTN/IQGAP1/SLC11A1/CXCR2/TMBIM1/TYROBP/FCGR2A/PSEN1/SYTL4/ATP8A1/ALDH3B1/ITGB2/FCGR3B/CD109/SERPINB6/PTPRC/CYBA/PLA1A/MAGT1/CD38/CLEC4D/ITGAX/ACRBP/NFASC/ATP11A/MOSPD2/ADGRE5/PIGR/CEACAM1/ITGAL/DSG1/CD9/VNN1/P2RX1/CXCR1/RHOG/PLD1/DSC1/TMC6/LAMP2/ACP3/TMEM63A/LILRB3/C…
GO:0031010	ISWI-type complex	13	-0.716255	-1.82083	0.00273209	0.0420742	0.0368688	3529	tags=54%, list=18%, signal=44%	HMGXB4/SMARCA5/BPTF/BAZ1B/BAZ1A/CECR2/CHRAC1
GO:0098839	postsynaptic density membrane	89	0.441694	1.62993	0.00302503	0.045672	0.0400215	4149	tags=36%, list=21%, signal=28%	ARC/DRD3/NLGN4Y/ADRA2A/CNIH2/EPHA4/GRIN2D/SHISA6/PLPPR4/LIN7A/LRFN5/OPRD1/KCNH1/DLG4/GRIN2A/CLSTN3/LRFN4/CACNG3/NPTN/CHRM1/PTPRO/NLGN4X/CACNG8/PRR7/DAGLA/LIN7B/NETO1/LRFN2/EFNB3/SORCS3/CACNA1C/GRIN2B
GO:0008021	synaptic vesicle	204	0.346946	1.42962	0.00310051	0.0459114	0.0402313	4689	tags=35%, list=24%, signal=27%	SLC18A1/PENK/BDNF/OTOF/NTF3/SLC30A3/SLC18A2/NGF/MCTP2/TH/CBARP/SEPTIN1/SYNGR4/DOC2A/SYT4/RAB15/RAB40C/SYT12/SVOP/SYT5/SYPL2/LAMP5/RAB26/UNC13A/ATP6V0D1/OPRD1/DLG4/GRIN2A/SYT1/RAB40AL/SNAP25/MAL2/DNAJC5/RAB3D/TPRG1L/APBA2/SNCA/SEPTIN5/SYT7/UNC13C/SLC32A1/SLC6A17/OPRK1/RAB27B/LRRK2/BRSK1/STX1A/CALM3/HAP1/ZNRF1/SYNGR1/DRD2/SYNGR3/DMXL2/SNCAIP/ABCC8/ATP2B1/SLC17A8/CLTB/RAB3A/NDEL1/STX3/RNF112/SYNPR/T…
GO:0042734	presynaptic membrane	145	0.385508	1.52297	0.00323467	0.0469942	0.0411802	4788	tags=38%, list=25%, signal=29%	SLC6A3/FOSL1/CHRNA6/OTOF/ADRA2A/SLC6A4/HTR2A/GRM2/SLC6A5/EPHA4/GABRA5/CHRNB2/PCDH8/PDE2A/KCNA1/IL31RA/IGSF21/UNC13A/NTNG2/OPRD1/KCNH1/GRIN2A/CADM3/SYT1/SNAP25/SLC1A6/HTR1B/KCNA3/NPTN/CHRM1/SYT7/UNC13C/OPRK1/STX1A/CNR1/DRD2/EFNB3/SNCAIP/SCN2A/ATP2B1/KCNC2/KCTD16/SLC1A2/CLTB/PI4K2A/STX3/KCNJ3/ERC1/GAD2/NRXN1/RIMS1/ERC2/PRRT2/PSEN2/GRIK5
GO:0005721	pericentric heterochromatin	27	-0.595734	-1.8244	0.00352977	0.0485343	0.0425297	4217	tags=48%, list=22%, signal=38%	UHRF2/KMT5C/MACROH2A1/KDM4C/CENPB/SMARCA5/HELLS/BAZ1B/CENPC/IKZF1/BAZ1A/ESCO2/CHRAC1
GO:0030672	synaptic vesicle membrane	112	0.406971	1.54967	0.00349104	0.0485343	0.0425297	3859	tags=37%, list=20%, signal=30%	SLC18A1/OTOF/SLC30A3/SLC18A2/MCTP2/CBARP/SYNGR4/DOC2A/SYT4/SYT12/SVOP/SYT5/SYPL2/LAMP5/RAB26/UNC13A/OPRD1/SYT1/MAL2/DNAJC5/TPRG1L/SNCA/SYT7/UNC13C/SLC32A1/SLC6A17/OPRK1/RAB27B/LRRK2/STX1A/CALM3/ZNRF1/SYNGR1/DRD2/SYNGR3/DMXL2/ABCC8/ATP2B1/SLC17A8/CLTB/RAB3A
GO:0099501	exocytic vesicle membrane	112	0.406971	1.54967	0.00349104	0.0485343	0.0425297	3859	tags=37%, list=20%, signal=30%	SLC18A1/OTOF/SLC30A3/SLC18A2/MCTP2/CBARP/SYNGR4/DOC2A/SYT4/SYT12/SVOP/SYT5/SYPL2/LAMP5/RAB26/UNC13A/OPRD1/SYT1/MAL2/DNAJC5/TPRG1L/SNCA/SYT7/UNC13C/SLC32A1/SLC6A17/OPRK1/RAB27B/LRRK2/STX1A/CALM3/ZNRF1/SYNGR1/DRD2/SYNGR3/DMXL2/ABCC8/ATP2B1/SLC17A8/CLTB/RAB3A
C3501844	Familial Nonmedullary Thyroid Cancer	39	0.697382	2.17961	9.59779e-07	0.0116373	0.0111506	2582	tags=51%, list=13%, signal=45%	MIR431/MIR758/MIR1197/MIR376B/MIR411/NKX2-1/MIR432/DIO3/MIR300/MIR654/MIR496/BEGAIN/MIR494/WARS1/MIR433/MIR154/MIR493/MIR889/MIR329-1/DIO3OS
C0028043	Nicotine Dependence	149	0.467335	1.83681	8.43735e-06	0.0323318	0.0309796	2240	tags=29%, list=11%, signal=26%	GAL/SLC6A3/CXCL8/IL6/DRD3/BDNF/TYRP1/HTR3A/CARTPT/CHRNA6/CHRFAM7A/CHAT/SLC18A2/TPH2/DBH/SLC6A4/CHRNA3/TH/NPY2R/CHRND/HTR2A/KMO/GABRE/GRM2/CHRNA9/CHRNA7/CHRNB4/MEG3/CHRNB2/CRHR1/FMO3/HTR3B/RGS2/IL1B/NR4A3/GALR1/CCK/ARSD/CRH/CHRNB3/CHRNA2/LINC00460/DLG4
C4551683	Adrenal Gland Pheochromocytoma	353	0.374405	1.63233	1.06662e-05	0.0323318	0.0309796	4241	tags=29%, list=22%, signal=23%	TERT/GAL/SLC6A3/AREG/HCRTR1/UTS2R/H19/PENK/IL6/BDNF/WNT7B/IGFBP2/ADCYAP1/MT1A/CA9/POTEF/CCN1/MYO5B/SLC18A2/NGF/FOXM1/DBH/TH/GLP1R/PNMT/SCG2/CHGB/PTGS2/LGALS1/CRYGA/EDN1/GPR68/VIP/SSTR2/SIM2/CXCL10/TWIST1/SCTR/MEG3/IFI27/ACTA2/MIR541/QPCT/IL1B/PDYN/BSN-DT/RASSF5/RGS6/SSTR1/CX3CL1/SST/CXCL12/CCK/CRH/CHGA/MPZL2/NTS/TGFB1I1/SYT1/BNIP3/HIC1/SNAP25/FSIP1/EFNA3/ACE/MYC/VEGFA/ACVR1/SRC/EDNRA/ZNRD2/NLGN4X…
C0006287	Bronchopulmonary Dysplasia	357	0.371391	1.62051	1.00602e-05	0.0323318	0.0309796	4141	tags=33%, list=21%, signal=26%	SLC6A3/P2RX2/CSF3/PRTN3/MIR431/UTS2R/SLC18A1/POSTN/VDR/CYP1A1/GRP/IL6/BDNF/ADCYAP1/ACTG2/CCN1/LOX/SLC18A2/DUSP5/TPH2/THBS1/SERPINE1/AGBL1/CXCL1/NGF/IL18R1/NBL1/CYP1B1/FOXM1/SLC6A4/NRN1/TH/GLP1R/IL10/HTR2A/ARG1/CXCR6/PTGS2/ANXA1/LGALS1/KCNQ2/CHRNA7/BRS3/EDN1/MCHR1/CCL2/IL1RN/CRHR1/TREM1/GCH1/CALB2/LDHA/ZNF804A/FGF10/IL1B/SOX4/SHANK1/CCN3/ZGLP1/SHANK2/THY1/MIR335/CAMK2A/SST/CXCL12/HTR2C/GPNMB/CRH/P…
C3501843	Nonmedullary Thyroid Carcinoma	57	0.589249	1.99339	1.55201e-05	0.0376361	0.0360621	2582	tags=35%, list=13%, signal=31%	MIR431/MIR758/MIR1197/MIR376B/MIR411/NKX2-1/MIR432/DIO3/MIR300/MIR654/MIR496/BEGAIN/MIR494/WARS1/MIR433/MIR154/MIR493/MIR889/MIR329-1/DIO3OS
C0001622	Adrenal Gland Hyperfunction	37	0.66416	2.0633	1.99941e-05	0.0404048	0.0387149	3664	tags=59%, list=19%, signal=48%	PHLDA2/SOST/KRT5/BDNF/SERPINE1/SLC6A4/NR4A1/IL10/TWIST1/CRHR1/CD163/CPA1/SST/CRH/CHGA/ACE/PPARG/IGF1/HMGCR/KCNJ5/ACP5/CETP
C0013390	Dysmenorrhea	55	0.590721	1.98091	3.26693e-05	0.0440128	0.0421721	2873	tags=40%, list=15%, signal=34%	CXCL8/CYP1A1/FCER2/IL6/BDNF/CCN1/SERPINE1/NGF/PTGS2/MEFV/ESR1/IL1RN/OXTR/CYP2D6/IL7/FOS/INHBA/MYL12B/VEGFA/SLC4A1/BSCL2/PPARG
C0524662	Opiate Addiction	73	0.548795	1.93377	2.70591e-05	0.0440128	0.0421721	3499	tags=38%, list=18%, signal=32%	GAL/SLC6A3/INSRR/CES1/PENK/DRD3/BDNF/HTR3A/CARTPT/SLC18A2/NGF/SLC6A4/GRIN2D/OPN4/CD163/GRK5/PDYN/CRH/CYP2D6/CNIH3/OPRD1/GRIN2A/MYOCD/SNCA/OPRK1/TTC9/DBN1/DRD2
C0038436	Post-Traumatic Stress Disorder	362	0.364008	1.59118	3.03184e-05	0.0440128	0.0421721	2536	tags=20%, list=13%, signal=18%	TERT/GAL/SLC6A3/KRT7/HCRTR1/CSF3/PHLDA2/GZMB/INSRR/VDR/IL6/DRD3/GHSR/BDNF/IGFBP2/HTR3A/ADCYAP1/ALOX15/PMAIP1/POTEF/ALOX12/SLC18A2/DUSP2/TPH2/NGF/CCL4/DBH/FABP3/SLC6A4/RIN1/TH/IL10/HTR2A/PTGS2/PSD/GRM2/CCL4L2/CCL3/CHRNB4/SLC22A3/VIP/TLL1/ESR1/NPPA/CCL2/IL1RN/CRHR1/FST/ICAM1/OXTR/RGS2/IL1B/SHANK1/NFATC4/MAP3K10/EGR3/DNASE1L3/HTR2C/CCK/ARSD/ACSM3/CRH/CAVIN2/PCSK9/DLG4/GRIN2A/OGN/SNAP25/KLF6/TP73/ACE…
C0085437	Meningitis, Bacterial	69	0.538043	1.87531	3.98331e-05	0.0482976	0.0462776	1602	tags=26%, list=8%, signal=24%	CCDC33/AZU1/MARCO/CXCL8/LRG1/IL6/BDNF/SERPINF1/IL23A/NGF/CCL4/IL10/KMO/CCL2/THPO/ICAM1/IL1B/LAMC2
