# Supplementary material for: Sex affects transcriptional associations with schizophrenia across the dorsolateral prefrontal cortex, hippocampus, and caudate nucleus
Source: Nat Commun. 2024 May 10;15:3980. doi: 10.1038/s41467-024-48048-z (PMC11087501; doi:10.1038/s41467-024-48048-z)
Supplement: Supplementary file 13 — Data S10 [file 41467_2024_48048_MOESM13_ESM.gz › differential_expression_schizophrenia_by_sex_4features.txt]

Feature	gencodeID	Symbol	ensemblID	Chrom	logFC	t	adj.P.Val	Type	Sex	Tissue
ENSG00000070915.9	ENSG00000070915.9	SLC12A3	ENSG00000070915	chr16	0.909952850308633	4.6684276571833	0.0063803362803724	gene	Female	Caudate
ENSG00000111181.12	ENSG00000111181.12	SLC6A12	ENSG00000111181	chr12	-0.432628398704085	-4.40527829599629	0.0099935115354672	gene	Female	Caudate
ENSG00000263006.6	ENSG00000263006.6	ROCK1P1	ENSG00000263006	chr18	0.536616342383119	4.30669963941004	0.0120599996029272	gene	Female	Caudate
ENSG00000224273.2	ENSG00000224273.2		ENSG00000224273	chr7	0.674540873625113	4.28936536081177	0.0127084129560238	gene	Female	Caudate
ENSG00000249669.8	ENSG00000249669.8	CARMN	ENSG00000249669	chr5	-0.527706558843512	-4.20245371009663	0.0154763540604452	gene	Female	Caudate
ENSG00000003137.8	ENSG00000003137.8	CYP26B1	ENSG00000003137	chr2	0.357769282467629	4.05647636394711	0.02084666832888	gene	Female	Caudate
ENSG00000167703.14	ENSG00000167703.14	SLC43A2	ENSG00000167703	chr17	0.257173002667093	3.9346453062213	0.0271710883121664	gene	Female	Caudate
ENSG00000183298.5	ENSG00000183298.5	RPSAP19	ENSG00000183298	chr1	-0.709713252331276	-3.88827825413172	0.0283331549720686	gene	Female	Caudate
ENSG00000223749.8	ENSG00000223749.8	MIR503HG	ENSG00000223749	chrX	-0.658486936330007	-3.88709750189213	0.0283331549720686	gene	Female	Caudate
ENSG00000251513.2	ENSG00000251513.2		ENSG00000251513	chr5	-0.3911201604227	-3.84753770805	0.0311154908859242	gene	Female	Caudate
ENSG00000240230.5	ENSG00000240230.5	COX19	ENSG00000240230	chr7	0.159224377956889	3.82383654583157	0.0327565449459399	gene	Female	Caudate
ENSG00000188856.6	ENSG00000188856.6	RPSAP47	ENSG00000188856	chr8	-2.00159231874261	-3.81749737498389	0.0329125089277307	gene	Female	Caudate
ENSG00000237506.3	ENSG00000237506.3	RPSAP15	ENSG00000237506	chrX	-0.584282611843091	-3.78128119952532	0.0357600809408471	gene	Female	Caudate
ENSG00000258839.2	ENSG00000258839.2	MC1R	ENSG00000258839	chr16	0.331421797514251	3.75527944830492	0.0358921826175269	gene	Female	Caudate
ENSG00000171492.14	ENSG00000171492.14	LRRC8D	ENSG00000171492	chr1	-0.231709336262362	-3.75025424185008	0.0358921826175269	gene	Female	Caudate
ENSG00000220563.1	ENSG00000220563.1	PKMP3	ENSG00000220563	chr6	0.267836615152851	3.74686802489873	0.0361225700436179	gene	Female	Caudate
ENSG00000280205.1	ENSG00000280205.1		ENSG00000280205	chr18	0.409971878026091	3.74101496968924	0.0362711548579275	gene	Female	Caudate
ENSG00000221926.11	ENSG00000221926.11	TRIM16	ENSG00000221926	chr17	0.185495128730264	3.72614342379081	0.036619018035974	gene	Female	Caudate
ENSG00000136824.18	ENSG00000136824.18	SMC2	ENSG00000136824	chr9	-0.194540518503919	-3.71081014405059	0.0372791631734798	gene	Female	Caudate
ENSG00000260392.5	ENSG00000260392.5		ENSG00000260392	chr15	0.539969287862329	3.6618895824205	0.0403578708720851	gene	Female	Caudate
ENSG00000077097.14	ENSG00000077097.14	TOP2B	ENSG00000077097	chr3	-0.0953526995841322	-3.62322114628817	0.0437341028064642	gene	Female	Caudate
ENSG00000141750.6	ENSG00000141750.6	STAC2	ENSG00000141750	chr17	0.333546497152481	3.6243029513346	0.0437341028064642	gene	Female	Caudate
ENSG00000228878.7	ENSG00000228878.7	SEPT7-AS1	ENSG00000228878	chr7	-0.29992498993274	-3.61306564611399	0.0445166851254398	gene	Female	Caudate
ENSG00000213420.7	ENSG00000213420.7	GPC2	ENSG00000213420	chr7	-0.323008977983406	-3.56969813999519	0.0480683543601552	gene	Female	Caudate
ENSG00000173391.8	ENSG00000173391.8	OLR1	ENSG00000173391	chr12	-0.528285265954062	-3.55418380893555	0.0483565243356643	gene	Female	Caudate
ENSG00000228376.3	ENSG00000228376.3	GAS2L1P2	ENSG00000228376	chr9	0.547969218800457	3.55112767435807	0.0483882487938943	gene	Female	Caudate
ENSG00000250138.4	ENSG00000250138.4		ENSG00000250138	chr5	-0.939004116357897	-3.54997773199608	0.0483882487938943	gene	Female	Caudate
ENSG00000137776.16	ENSG00000137776.16	SLTM	ENSG00000137776	chr15	-0.118657528975799	-3.54140211637735	0.0487629172022205	gene	Female	Caudate
ENSG00000151353.14	ENSG00000151353.14	TMEM18	ENSG00000151353	chr2	-0.143269884017746	-3.53407779681959	0.0496077561106974	gene	Female	Caudate
ENSG00000213965.3	ENSG00000213965.3	NUDT19	ENSG00000213965	chr19	0.152731932385209	3.53300245421945	0.0496079997774464	gene	Female	Caudate
ENST00000546602.5	ENSG00000111077.17	TNS2	ENSG00000111077	chr12	-2.89559079279492	-4.73289039243072	0.0197936142312764	transcript	Female	Caudate
ENST00000382297.6	ENSG00000107104.18	KANK1	ENSG00000107104	chr9	-0.475026417254531	-4.46368617373568	0.0369576563721804	transcript	Female	Caudate
ENST00000623599.1	ENSG00000279332.1	RP11-799B12.1	ENSG00000279332	chr18	0.559179611195188	4.45703523189904	0.0369576563721804	transcript	Female	Caudate
ENST00000509675.1	ENSG00000163884.3	KLF15	ENSG00000163884	chr3	0.526078533860107	4.44641435741985	0.0370045912919559	transcript	Female	Caudate
ENST00000611118.1	ENSG00000183495.13	EP400	ENSG00000183495	chr12	0.386167781672193	4.4212343170687	0.0372754690626755	transcript	Female	Caudate
ENST00000563041.5	ENSG00000260037.5	CTD-2524L6.3	ENSG00000260037	chr15	0.747284448301494	4.43244735461429	0.0372754690626755	transcript	Female	Caudate
ENST00000544020.5	ENSG00000084453.16	SLCO1A2	ENSG00000084453	chr12	-0.990899306345993	-4.43299229856104	0.0372754690626755	transcript	Female	Caudate
ENST00000580617.5	ENSG00000141027.20	NCOR1	ENSG00000141027	chr17	0.290390400406926	4.36822342923915	0.0402572807969063	transcript	Female	Caudate
ENST00000461779.5	ENSG00000198482.10	ZNF808	ENSG00000198482	chr19	0.470127922625028	4.32689287491382	0.0434221083342822	transcript	Female	Caudate
ENST00000451017.5	ENSG00000227954.6	TARID	ENSG00000227954	chr6	0.571445613605633	4.32434907924852	0.0434221083342822	transcript	Female	Caudate
ENST00000340879.8	ENSG00000068745.14	IP6K2	ENSG00000068745	chr3	-0.487895804898094	-4.27242880123424	0.0463745032717525	transcript	Female	Caudate
e36382	ENSG00000085831.15	TTC39A	ENSG00000085831	chr1	0.666414539803294	4.86638876225064	0.0247417979482485	exon	Female	Caudate
e193774	ENSG00000077044.10	DGKD	ENSG00000077044	chr2	0.253319248809957	4.83040871324709	0.0260662175565013	exon	Female	Caudate
e746428	ENSG00000183495.13	EP400	ENSG00000183495	chr12	0.377603375100464	4.82284638922046	0.0263305720439406	exon	Female	Caudate
e65774	ENSG00000143379.12	SETDB1	ENSG00000143379	chr1	-0.168234422954987	-4.7544140572636	0.0289720674600961	exon	Female	Caudate
e876812	ENSG00000077235.17	GTF3C1	ENSG00000077235	chr16	0.334667880561957	4.57366472050298	0.0377957280333246	exon	Female	Caudate
e133217	ENSG00000075292.18	ZNF638	ENSG00000075292	chr2	0.565729354632104	4.56840983982835	0.0377957280333246	exon	Female	Caudate
e734716	ENSG00000204852.15	TCTN1	ENSG00000204852	chr12	0.416183982105063	4.50484970495685	0.0418518573675101	exon	Female	Caudate
e134055	ENSG00000003137.8	CYP26B1	ENSG00000003137	chr2	0.50535410434738	4.50635324695652	0.0418518573675101	exon	Female	Caudate
e145041	ENSG00000204634.12	TBC1D8	ENSG00000204634	chr2	0.407260606660229	4.49455905094664	0.0429700140514788	exon	Female	Caudate
e246114	ENSG00000163884.3	KLF15	ENSG00000163884	chr3	0.538453581006572	4.48226680349707	0.0435326837737116	exon	Female	Caudate
e974139	ENSG00000266714.6	MYO15B	ENSG00000266714	chr17	-0.455296953886577	-4.42590060661375	0.0450262904779485	exon	Female	Caudate
e974123	ENSG00000266714.6	MYO15B	ENSG00000266714	chr17	-0.476107140694041	-4.45065938853465	0.0450262904779485	exon	Female	Caudate
e348183	ENSG00000064651.13	SLC12A2	ENSG00000064651	chr5	-0.444324603964981	-4.45527334950184	0.0450262904779485	exon	Female	Caudate
e492786	ENSG00000157168.18	NRG1	ENSG00000157168	chr8	0.512647343589618	4.41271733976341	0.0454699395011078	exon	Female	Caudate
e492738	ENSG00000157168.18	NRG1	ENSG00000157168	chr8	0.510385814146594	4.3870706757118	0.0480977038489683	exon	Female	Caudate
e348236	ENSG00000064651.13	SLC12A2	ENSG00000064651	chr5	-0.432109374092493	-4.38785392634291	0.0480977038489683	exon	Female	Caudate
e145042	ENSG00000204634.12	TBC1D8	ENSG00000204634	chr2	0.413652872506411	4.38591017846257	0.0480977038489683	exon	Female	Caudate
e572033	ENSG00000078114.18	NEBL	ENSG00000078114	chr10	0.488866518151291	4.38272393772361	0.0481173901690579	exon	Female	Caudate
e458362	ENSG00000106330.11	MOSPD3	ENSG00000106330	chr7	-0.668348242240356	-4.37458155499447	0.0481173901690579	exon	Female	Caudate
chr11:65505844-65505919(+)					2.41012782866668	4.83963497108257	0.017845676763171	junction	Female	Caudate
chr11:502250-504823(-)	ENSG00000023191.16	RNH1	ENSG00000023191	chr11	-0.505327149628166	-4.81265725956219	0.0188654577133795	junction	Female	Caudate
chr2:72133308-72134760(-)	ENSG00000003137.8	CYP26B1	ENSG00000003137	chr2	0.750420902959122	4.78171128414629	0.0207396678204465	junction	Female	Caudate
chr11:64926909-64927801(+)	ENSG00000068971.13	PPP2R5B	ENSG00000068971	chr11	0.293718503962812	4.63058334797145	0.0255725088353494	junction	Female	Caudate
chr5:56880803-56881082(+)	ENSG00000095015.5	MAP3K1	ENSG00000095015	chr5	-0.401546708457287	-4.61482558046107	0.0255725088353494	junction	Female	Caudate
chr2:224789171-224792973(-)	ENSG00000135905.18	DOCK10	ENSG00000135905	chr2	-0.571541639484205	-4.59444308588924	0.0268834476941774	junction	Female	Caudate
chr16:18812128-18815174(-)	ENSG00000157106.16	SMG1	ENSG00000157106	chr16	0.241611698103816	4.55928520864548	0.0286803885413549	junction	Female	Caudate
chr20:34281166-34285439(-)	ENSG00000101444.12	AHCY	ENSG00000101444	chr20	0.196151058767678	4.47425053865372	0.0333723345220118	junction	Female	Caudate
chr1:245002233-245017241(+)	ENSG00000203666.12	EFCAB2	ENSG00000203666	chr1	-0.541508837110393	-4.42417039557457	0.0379159552238665	junction	Female	Caudate
chr4:143382031-143415476(+)	ENSG00000109458.8	GAB1	ENSG00000109458	chr4	-0.695031756907665	-4.40724822208536	0.0396306283943255	junction	Female	Caudate
chr11:72841584-72842620(-)	ENSG00000137478.14	FCHSD2	ENSG00000137478	chr11	-0.246049473382523	-4.37821324287562	0.0410922991299561	junction	Female	Caudate
chr16:18870889-18871363(-)	ENSG00000157106.16	SMG1	ENSG00000157106	chr16	0.299984118401215	4.3615658163528	0.0410922991299561	junction	Female	Caudate
chr1:54682795-54686257(+)	ENSG00000184313.19	MROH7	ENSG00000184313	chr1	-0.737198743453072	-4.38774147154233	0.0410922991299561	junction	Female	Caudate
chr16:81020277-81022596(+)	ENSG00000166451.13	CENPN	ENSG00000166451	chr16	-0.621306809807173	-4.36379472540692	0.0410922991299561	junction	Female	Caudate
chr19:38444262-38444583(+)	ENSG00000196218.12	RYR1	ENSG00000196218	chr19	-0.761608244768395	-4.39362154192159	0.0410922991299561	junction	Female	Caudate
chr8:111003451-111027305(-)					-0.797732798070917	-4.22877967712421	0.0482954068601777	junction	Female	Caudate
chr4:150590860-150599006(-)	ENSG00000198589.10	LRBA	ENSG00000198589	chr4	0.292332380006106	4.21501648264435	0.0497353670742097	junction	Female	Caudate
ENSG00000188011.5	ENSG00000188011.5	RTP5	ENSG00000188011	chr2	-0.387309440873708	-6.86664897522754	2.21814075819894e-08	gene	Male	Caudate
ENSG00000205268.10	ENSG00000205268.10	PDE7A	ENSG00000205268	chr8	0.153180572735762	6.31876140885736	2.64045302433092e-07	gene	Male	Caudate
ENSG00000116679.15	ENSG00000116679.15	IVNS1ABP	ENSG00000116679	chr1	0.259677693291384	6.23088364500136	3.86246892378453e-07	gene	Male	Caudate
ENSG00000145147.19	ENSG00000145147.19	SLIT2	ENSG00000145147	chr4	0.174799550177414	6.16777782083068	5.17089069920695e-07	gene	Male	Caudate
ENSG00000100116.16	ENSG00000100116.16	GCAT	ENSG00000100116	chr22	-0.167128995532746	-6.11983514386229	6.37377044242967e-07	gene	Male	Caudate
ENSG00000239893.1	ENSG00000239893.1	ZNF736P9Y	ENSG00000239893	chrY	0.822420584668237	6.09398639232071	7.16784244337642e-07	gene	Male	Caudate
ENSG00000198399.14	ENSG00000198399.14	ITSN2	ENSG00000198399	chr2	0.0872071990595164	5.83524186585052	2.21781657339904e-06	gene	Male	Caudate
ENSG00000168300.13	ENSG00000168300.13	PCMTD1	ENSG00000168300	chr8	0.10099281617661	5.63902097892912	4.88568251690296e-06	gene	Male	Caudate
ENSG00000161328.10	ENSG00000161328.10	LRRC56	ENSG00000161328	chr11	-0.259066996455048	-5.59756542009092	5.90918547962745e-06	gene	Male	Caudate
ENSG00000099849.14	ENSG00000099849.14	RASSF7	ENSG00000099849	chr11	-0.185526159790758	-5.57530685758166	6.35595816308936e-06	gene	Male	Caudate
ENSG00000163013.11	ENSG00000163013.11	FBXO41	ENSG00000163013	chr2	-0.147997849578623	-5.47258392390754	9.52571283607274e-06	gene	Male	Caudate
ENSG00000134138.19	ENSG00000134138.19	MEIS2	ENSG00000134138	chr15	0.117077800609122	5.46128789091404	1.00058206145095e-05	gene	Male	Caudate
ENSG00000081307.12	ENSG00000081307.12	UBA5	ENSG00000081307	chr3	0.0897168386140971	5.38921592945388	1.3221780758696e-05	gene	Male	Caudate
ENSG00000114098.17	ENSG00000114098.17	ARMC8	ENSG00000114098	chr3	0.0712670335072402	5.29181587319564	1.95972103222702e-05	gene	Male	Caudate
ENSG00000060982.14	ENSG00000060982.14	BCAT1	ENSG00000060982	chr12	0.16366238073438	5.25264274921151	2.30745200090326e-05	gene	Male	Caudate
ENSG00000173267.13	ENSG00000173267.13	SNCG	ENSG00000173267	chr10	-0.268596442387311	-5.22460629354387	2.56163391265217e-05	gene	Male	Caudate
ENSG00000141429.13	ENSG00000141429.13	GALNT1	ENSG00000141429	chr18	0.100409664225083	5.22417269839055	2.56163391265217e-05	gene	Male	Caudate
ENSG00000188186.10	ENSG00000188186.10	LAMTOR4	ENSG00000188186	chr7	-0.121337634162081	-5.21568540882065	2.64531268710293e-05	gene	Male	Caudate
ENSG00000130558.19	ENSG00000130558.19	OLFM1	ENSG00000130558	chr9	-0.177815716596412	-5.21261168290961	2.67702769530071e-05	gene	Male	Caudate
ENSG00000153827.13	ENSG00000153827.13	TRIP12	ENSG00000153827	chr2	0.0625958248595431	5.17364195156878	3.0838968179758e-05	gene	Male	Caudate
ENSG00000071537.13	ENSG00000071537.13	SEL1L	ENSG00000071537	chr14	0.105681307419021	5.16741414686279	3.12247830594069e-05	gene	Male	Caudate
ENSG00000068366.19	ENSG00000068366.19	ACSL4	ENSG00000068366	chrX	0.120398072368482	5.16765919456326	3.12247830594069e-05	gene	Male	Caudate
ENSG00000277159.1	ENSG00000277159.1		ENSG00000277159	chr13	0.212363524205473	5.16778414376443	3.12247830594069e-05	gene	Male	Caudate
ENSG00000112796.9	ENSG00000112796.9	ENPP5	ENSG00000112796	chr6	0.12501743416215	5.17010927341496	3.12247830594069e-05	gene	Male	Caudate
ENSG00000174106.2	ENSG00000174106.2	LEMD3	ENSG00000174106	chr12	0.0917715553597199	5.16456098521893	3.14858138421975e-05	gene	Male	Caudate
ENSG00000155511.17	ENSG00000155511.17	GRIA1	ENSG00000155511	chr5	0.162088324442737	5.14403324365998	3.40898667618212e-05	gene	Male	Caudate
ENSG00000109736.14	ENSG00000109736.14	MFSD10	ENSG00000109736	chr4	-0.18195848263767	-5.13687217947012	3.44156674805373e-05	gene	Male	Caudate
ENSG00000142166.12	ENSG00000142166.12	IFNAR1	ENSG00000142166	chr21	0.091795327711844	5.08604957972969	4.209871955323e-05	gene	Male	Caudate
ENSG00000101654.17	ENSG00000101654.17	RNMT	ENSG00000101654	chr18	0.0888667217412671	5.08345981154652	4.25125435023607e-05	gene	Male	Caudate
ENSG00000177542.10	ENSG00000177542.10	SLC25A22	ENSG00000177542	chr11	-0.146647270373864	-5.07101465020537	4.43680594049773e-05	gene	Male	Caudate
ENSG00000167701.13	ENSG00000167701.13	GPT	ENSG00000167701	chr8	-0.272317199705376	-5.07072806616241	4.43680594049773e-05	gene	Male	Caudate
ENSG00000007168.12	ENSG00000007168.12	PAFAH1B1	ENSG00000007168	chr17	0.0869147487671281	5.06192749922586	4.58030464448817e-05	gene	Male	Caudate
ENSG00000100413.16	ENSG00000100413.16	POLR3H	ENSG00000100413	chr22	-0.114423057026909	-5.0349448142202	5.14330870699686e-05	gene	Male	Caudate
ENSG00000117155.16	ENSG00000117155.16	SSX2IP	ENSG00000117155	chr1	0.130616140133714	5.01454839524881	5.55453168056093e-05	gene	Male	Caudate
ENSG00000118200.14	ENSG00000118200.14	CAMSAP2	ENSG00000118200	chr1	0.0793469816601304	4.98804293888759	6.13034569345006e-05	gene	Male	Caudate
ENSG00000110697.12	ENSG00000110697.12	PITPNM1	ENSG00000110697	chr11	-0.158615178092446	-4.96717210358023	6.66828420189672e-05	gene	Male	Caudate
ENSG00000171045.14	ENSG00000171045.14	TSNARE1	ENSG00000171045	chr8	-0.134081189079142	-4.95457538501349	6.97609362330874e-05	gene	Male	Caudate
ENSG00000119314.15	ENSG00000119314.15	PTBP3	ENSG00000119314	chr9	0.101811503625653	4.94581895512271	7.20160282716679e-05	gene	Male	Caudate
ENSG00000198961.9	ENSG00000198961.9	PJA2	ENSG00000198961	chr5	0.107616780158934	4.94438203417906	7.23356231370706e-05	gene	Male	Caudate
ENSG00000166166.12	ENSG00000166166.12	TRMT61A	ENSG00000166166	chr14	-0.144770677058262	-4.91962197643567	7.76382121070725e-05	gene	Male	Caudate
ENSG00000120327.6	ENSG00000120327.6	PCDHB14	ENSG00000120327	chr5	0.116354815267525	4.91860233395302	7.78370271675734e-05	gene	Male	Caudate
ENSG00000072364.12	ENSG00000072364.12	AFF4	ENSG00000072364	chr5	0.0739681404950043	4.9138856906681	7.9222106747199e-05	gene	Male	Caudate
ENSG00000164588.6	ENSG00000164588.6	HCN1	ENSG00000164588	chr5	0.232238985764256	4.91252735554325	7.95515502498168e-05	gene	Male	Caudate
ENSG00000089775.11	ENSG00000089775.11	ZBTB25	ENSG00000089775	chr14	0.0879632247662647	4.90130372611393	8.29201606217426e-05	gene	Male	Caudate
ENSG00000168517.10	ENSG00000168517.10	HEXIM2	ENSG00000168517	chr17	-0.147168490776145	-4.88972904892187	8.67612075777827e-05	gene	Male	Caudate
ENSG00000011566.14	ENSG00000011566.14	MAP4K3	ENSG00000011566	chr2	0.0817203262797374	4.88400334694369	8.87217455241732e-05	gene	Male	Caudate
ENSG00000121741.16	ENSG00000121741.16	ZMYM2	ENSG00000121741	chr13	0.0648649956736619	4.87727667749207	9.11489569401363e-05	gene	Male	Caudate
ENSG00000170471.14	ENSG00000170471.14	RALGAPB	ENSG00000170471	chr20	0.0736165013809066	4.86053843962315	9.71123027168701e-05	gene	Male	Caudate
ENSG00000183248.11	ENSG00000183248.11	PRR36	ENSG00000183248	chr19	-0.229130358503559	-4.85951754033865	9.71123027168701e-05	gene	Male	Caudate
ENSG00000201700.3	ENSG00000201700.3	SNORD113-3	ENSG00000201700	chr14	0.258765808863035	4.85736301448541	9.77044804968784e-05	gene	Male	Caudate
ENSG00000106400.11	ENSG00000106400.11	ZNHIT1	ENSG00000106400	chr7	-0.0913125975038239	-4.85314348769232	9.89855665274177e-05	gene	Male	Caudate
ENSG00000117411.16	ENSG00000117411.16	B4GALT2	ENSG00000117411	chr1	-0.110277252518046	-4.84914918245085	0.0001004158807909	gene	Male	Caudate
ENSG00000110344.9	ENSG00000110344.9	UBE4A	ENSG00000110344	chr11	0.0763630153374424	4.84555735057023	0.000101678088663	gene	Male	Caudate
ENSG00000187772.7	ENSG00000187772.7	LIN28B	ENSG00000187772	chr6	0.226784657726702	4.82575320826028	0.0001091671810886	gene	Male	Caudate
ENSG00000273125.1	ENSG00000273125.1		ENSG00000273125	chr3	0.284948007082703	4.81210708881527	0.0001143228460706	gene	Male	Caudate
ENSG00000115839.17	ENSG00000115839.17	RAB3GAP1	ENSG00000115839	chr2	0.0775846343171233	4.81197655470546	0.0001143228460706	gene	Male	Caudate
ENSG00000012061.15	ENSG00000012061.15	ERCC1	ENSG00000012061	chr19	-0.0762610073915054	-4.79349871709794	0.0001224233617872	gene	Male	Caudate
ENSG00000151458.11	ENSG00000151458.11	ANKRD50	ENSG00000151458	chr4	0.104100542782439	4.78306427995202	0.0001271791712988	gene	Male	Caudate
ENSG00000184185.9	ENSG00000184185.9	KCNJ12	ENSG00000184185	chr17	-0.200080181592983	-4.7779445673038	0.0001294446671976	gene	Male	Caudate
ENSG00000214517.9	ENSG00000214517.9	PPME1	ENSG00000214517	chr11	0.101670216805532	4.77411377867405	0.000131228609811	gene	Male	Caudate
ENSG00000153132.12	ENSG00000153132.12	CLGN	ENSG00000153132	chr4	0.179860936804214	4.7606165043115	0.0001372116591438	gene	Male	Caudate
ENSG00000048342.15	ENSG00000048342.15	CC2D2A	ENSG00000048342	chr4	-0.12057500660434	-4.75149659617553	0.000142030290524	gene	Male	Caudate
ENSG00000184588.17	ENSG00000184588.17	PDE4B	ENSG00000184588	chr1	0.0788502279003929	4.74619929653939	0.0001433962738268	gene	Male	Caudate
ENSG00000115421.12	ENSG00000115421.12	PAPOLG	ENSG00000115421	chr2	0.0918952631979782	4.7398449048561	0.0001466910901803	gene	Male	Caudate
ENSG00000250584.2	ENSG00000250584.2	LINC01511	ENSG00000250584	chr5	0.529173594666025	4.73099790112518	0.0001513240763033	gene	Male	Caudate
ENSG00000121005.8	ENSG00000121005.8	CRISPLD1	ENSG00000121005	chr8	0.289301265357886	4.72335469027631	0.000154703303042	gene	Male	Caudate
ENSG00000165152.8	ENSG00000165152.8	TMEM246	ENSG00000165152	chr9	0.132455817071521	4.70646208698916	0.0001623570643895	gene	Male	Caudate
ENSG00000138078.15	ENSG00000138078.15	PREPL	ENSG00000138078	chr2	0.148590529364338	4.6884455467376	0.0001736981725769	gene	Male	Caudate
ENSG00000123983.13	ENSG00000123983.13	ACSL3	ENSG00000123983	chr2	0.10108743828173	4.68013072432068	0.00017940426909	gene	Male	Caudate
ENSG00000090686.15	ENSG00000090686.15	USP48	ENSG00000090686	chr1	0.0751154697059901	4.67656721848193	0.0001810530140556	gene	Male	Caudate
ENSG00000177485.6	ENSG00000177485.6	ZBTB33	ENSG00000177485	chrX	0.107763605000649	4.6634057142946	0.0001885901662503	gene	Male	Caudate
ENSG00000114127.10	ENSG00000114127.10	XRN1	ENSG00000114127	chr3	0.0798054861207692	4.65699113343317	0.0001928143143998	gene	Male	Caudate
ENSG00000196776.14	ENSG00000196776.14	CD47	ENSG00000196776	chr3	0.0989880750092894	4.63946669638375	0.0002045009883373	gene	Male	Caudate
ENSG00000155097.11	ENSG00000155097.11	ATP6V1C1	ENSG00000155097	chr8	0.0861371407079706	4.63563209093905	0.000207699507027	gene	Male	Caudate
ENSG00000115255.10	ENSG00000115255.10	REEP6	ENSG00000115255	chr19	-0.158242282976821	-4.62626487076391	0.0002134648869892	gene	Male	Caudate
ENSG00000009694.13	ENSG00000009694.13	TENM1	ENSG00000009694	chrX	0.113207595235604	4.62412572094339	0.0002146443194895	gene	Male	Caudate
ENSG00000134058.10	ENSG00000134058.10	CDK7	ENSG00000134058	chr5	0.0944192473078737	4.61539081903513	0.0002212455805465	gene	Male	Caudate
ENSG00000010244.17	ENSG00000010244.17	ZNF207	ENSG00000010244	chr17	0.0618223641540665	4.61354733620192	0.0002220214536572	gene	Male	Caudate
ENSG00000177733.6	ENSG00000177733.6	HNRNPA0	ENSG00000177733	chr5	0.0771586596261506	4.60145004072003	0.0002296196646108	gene	Male	Caudate
ENSG00000198815.8	ENSG00000198815.8	FOXJ3	ENSG00000198815	chr1	0.0792803546380042	4.59097805283782	0.0002379880874125	gene	Male	Caudate
ENSG00000144426.18	ENSG00000144426.18	NBEAL1	ENSG00000144426	chr2	0.0865529233916996	4.58989347570569	0.0002387729386813	gene	Male	Caudate
ENSG00000178567.7	ENSG00000178567.7	EPM2AIP1	ENSG00000178567	chr3	0.0826065833526839	4.57945681917393	0.0002478298863715	gene	Male	Caudate
ENSG00000163961.4	ENSG00000163961.4	RNF168	ENSG00000163961	chr3	0.073217431330718	4.57481261961464	0.0002514511287331	gene	Male	Caudate
ENSG00000183853.17	ENSG00000183853.17	KIRREL	ENSG00000183853	chr1	0.184974451692224	4.57161152021632	0.000254654783766	gene	Male	Caudate
ENSG00000084444.13	ENSG00000084444.13	FAM234B	ENSG00000084444	chr12	0.106104958575502	4.56955115735843	0.0002562201829361	gene	Male	Caudate
ENSG00000171132.13	ENSG00000171132.13	PRKCE	ENSG00000171132	chr2	0.100772439395775	4.56688812153267	0.0002588672387481	gene	Male	Caudate
ENSG00000178403.3	ENSG00000178403.3	NEUROG2	ENSG00000178403	chr4	-0.540628664898537	-4.56451931535956	0.0002612013596031	gene	Male	Caudate
ENSG00000155850.7	ENSG00000155850.7	SLC26A2	ENSG00000155850	chr5	0.221557679211243	4.56244109358267	0.0002628294660955	gene	Male	Caudate
ENSG00000158290.16	ENSG00000158290.16	CUL4B	ENSG00000158290	chrX	0.0890743955042344	4.55859379171674	0.0002665408077915	gene	Male	Caudate
ENSG00000100417.11	ENSG00000100417.11	PMM1	ENSG00000100417	chr22	-0.0835499331742785	-4.54526704361453	0.0002805897879679	gene	Male	Caudate
ENSG00000111530.12	ENSG00000111530.12	CAND1	ENSG00000111530	chr12	0.0701174903947162	4.52727740934872	0.0003001544517887	gene	Male	Caudate
ENSG00000172671.19	ENSG00000172671.19	ZFAND4	ENSG00000172671	chr10	0.110720444636919	4.52345353540909	0.0003039122091397	gene	Male	Caudate
ENSG00000265579.1	ENSG00000265579.1		ENSG00000265579	chr18	0.20947925119587	4.51701211731317	0.0003112673539715	gene	Male	Caudate
ENSG00000196550.10	ENSG00000196550.10	FAM72A	ENSG00000196550	chr1	-0.359106846115514	-4.51263275184582	0.0003150347938501	gene	Male	Caudate
ENSG00000167702.11	ENSG00000167702.11	KIFC2	ENSG00000167702	chr8	-0.12939011245968	-4.50965620105795	0.000317807228916	gene	Male	Caudate
ENSG00000118160.13	ENSG00000118160.13	SLC8A2	ENSG00000118160	chr19	0.171145264443774	4.50337692756219	0.0003257276325494	gene	Male	Caudate
ENSG00000139626.15	ENSG00000139626.15	ITGB7	ENSG00000139626	chr12	-0.266895822290508	-4.49707712752742	0.0003310703060425	gene	Male	Caudate
ENSG00000169018.5	ENSG00000169018.5	FEM1B	ENSG00000169018	chr15	0.0802220882660679	4.48941548537878	0.0003394737567544	gene	Male	Caudate
ENSG00000156261.12	ENSG00000156261.12	CCT8	ENSG00000156261	chr21	0.112241114947364	4.48366974502795	0.0003475955255347	gene	Male	Caudate
ENSG00000137288.9	ENSG00000137288.9	UQCC2	ENSG00000137288	chr6	-0.0838080321695378	-4.47974029422747	0.0003511624816329	gene	Male	Caudate
ENSG00000182957.15	ENSG00000182957.15	SPATA13	ENSG00000182957	chr13	0.101760439224929	4.47884036686484	0.0003515740888478	gene	Male	Caudate
ENSG00000164116.16	ENSG00000164116.16	GUCY1A3	ENSG00000164116	chr4	0.169099961110308	4.47702563845107	0.0003538751764883	gene	Male	Caudate
ENSG00000103254.9	ENSG00000103254.9	FAM173A	ENSG00000103254	chr16	-0.165783547487814	-4.47444125743091	0.0003568972113464	gene	Male	Caudate
ENSG00000151611.13	ENSG00000151611.13	MMAA	ENSG00000151611	chr4	0.106676324056876	4.45735988397725	0.0003781705043799	gene	Male	Caudate
ENSG00000111785.18	ENSG00000111785.18	RIC8B	ENSG00000111785	chr12	0.0878187212442752	4.44893178910056	0.0003898923607725	gene	Male	Caudate
ENSG00000171443.6	ENSG00000171443.6	ZNF524	ENSG00000171443	chr19	-0.152839776462119	-4.4405552554317	0.0004013087552644	gene	Male	Caudate
ENSG00000110429.13	ENSG00000110429.13	FBXO3	ENSG00000110429	chr11	0.077034057525438	4.440140100105	0.0004014974905479	gene	Male	Caudate
ENSG00000129993.14	ENSG00000129993.14	CBFA2T3	ENSG00000129993	chr16	-0.176734178013416	-4.43974911500799	0.0004016450213009	gene	Male	Caudate
ENSG00000225179.1	ENSG00000225179.1	LINC00457	ENSG00000225179	chr13	-0.535867858552563	-4.437622744594	0.0004034057628521	gene	Male	Caudate
ENSG00000104524.13	ENSG00000104524.13	PYCRL	ENSG00000104524	chr8	-0.15916774852359	-4.43799613773185	0.0004034057628521	gene	Male	Caudate
ENSG00000114423.18	ENSG00000114423.18	CBLB	ENSG00000114423	chr3	0.0933628404411193	4.4361368216007	0.0004052835289868	gene	Male	Caudate
ENSG00000104177.17	ENSG00000104177.17	MYEF2	ENSG00000104177	chr15	0.0924940225339456	4.43483002895994	0.0004065094903994	gene	Male	Caudate
ENSG00000147180.16	ENSG00000147180.16	ZNF711	ENSG00000147180	chrX	0.0873161872595732	4.43202872838816	0.0004087784654652	gene	Male	Caudate
ENSG00000094975.13	ENSG00000094975.13	SUCO	ENSG00000094975	chr1	0.0685831462387729	4.43254092748967	0.0004087784654652	gene	Male	Caudate
ENSG00000165795.22	ENSG00000165795.22	NDRG2	ENSG00000165795	chr14	-0.131102704968945	-4.42886033728727	0.0004127929313331	gene	Male	Caudate
ENSG00000099814.15	ENSG00000099814.15	CEP170B	ENSG00000099814	chr14	-0.140149712472036	-4.42835356609173	0.0004129148451837	gene	Male	Caudate
ENSG00000143171.12	ENSG00000143171.12	RXRG	ENSG00000143171	chr1	0.18214049200234	4.42237318206686	0.0004228532107319	gene	Male	Caudate
ENSG00000198837.9	ENSG00000198837.9	DENND4B	ENSG00000198837	chr1	-0.0889355807912083	-4.41784319193936	0.0004306257742979	gene	Male	Caudate
ENSG00000164061.4	ENSG00000164061.4	BSN	ENSG00000164061	chr3	-0.135744944315912	-4.41753805299216	0.0004306367050795	gene	Male	Caudate
ENSG00000131773.13	ENSG00000131773.13	KHDRBS3	ENSG00000131773	chr8	-0.109717335708632	-4.41622051396696	0.0004321584060276	gene	Male	Caudate
ENSG00000239498.1	ENSG00000239498.1		ENSG00000239498	chr2	-0.328847857895893	-4.40092874902437	0.0004537370753525	gene	Male	Caudate
ENSG00000170949.17	ENSG00000170949.17	ZNF160	ENSG00000170949	chr19	0.0865187949015527	4.39901340674773	0.0004551819884526	gene	Male	Caudate
ENSG00000197483.9	ENSG00000197483.9	ZNF628	ENSG00000197483	chr19	-0.220222088522562	-4.39923084626672	0.0004551819884526	gene	Male	Caudate
ENSG00000054148.17	ENSG00000054148.17	PHPT1	ENSG00000054148	chr9	-0.108682651528123	-4.39275186381643	0.0004634903742496	gene	Male	Caudate
ENSG00000092931.11	ENSG00000092931.11	MFSD11	ENSG00000092931	chr17	0.0812615352789632	4.38893363637247	0.0004693792437016	gene	Male	Caudate
ENSG00000133612.18	ENSG00000133612.18	AGAP3	ENSG00000133612	chr7	-0.091039440170453	-4.3817392282023	0.000481243363562	gene	Male	Caudate
ENSG00000124466.8	ENSG00000124466.8	LYPD3	ENSG00000124466	chr19	0.381294790248486	4.38064974044581	0.0004827208069586	gene	Male	Caudate
ENSG00000128185.9	ENSG00000128185.9	DGCR6L	ENSG00000128185	chr22	-0.114511939410348	-4.37845661410773	0.0004854739232627	gene	Male	Caudate
ENSG00000116903.7	ENSG00000116903.7	EXOC8	ENSG00000116903	chr1	0.0739203174681211	4.37362756950084	0.0004930735830001	gene	Male	Caudate
ENSG00000169902.13	ENSG00000169902.13	TPST1	ENSG00000169902	chr7	0.180591080984247	4.37029269917546	0.0004990251369906	gene	Male	Caudate
ENSG00000106034.17	ENSG00000106034.17	CPED1	ENSG00000106034	chr7	-0.243728142772028	-4.3660735625471	0.0005068536388462	gene	Male	Caudate
ENSG00000173482.16	ENSG00000173482.16	PTPRM	ENSG00000173482	chr18	0.091487186772172	4.35066586915879	0.0005334476612862	gene	Male	Caudate
ENSG00000175920.15	ENSG00000175920.15	DOK7	ENSG00000175920	chr4	-0.353136324832699	-4.34603733116269	0.0005427474105728	gene	Male	Caudate
ENSG00000115091.11	ENSG00000115091.11	ACTR3	ENSG00000115091	chr2	0.07319036460265	4.34279001408674	0.0005489743066479	gene	Male	Caudate
ENSG00000145217.13	ENSG00000145217.13	SLC26A1	ENSG00000145217	chr4	-0.275640914093992	-4.3405268778693	0.0005529571585633	gene	Male	Caudate
ENSG00000147251.15	ENSG00000147251.15	DOCK11	ENSG00000147251	chrX	0.132798051542061	4.33483099410144	0.0005633710853815	gene	Male	Caudate
ENSG00000114062.18	ENSG00000114062.18	UBE3A	ENSG00000114062	chr15	0.0620789400972265	4.32974754885049	0.0005726918535474	gene	Male	Caudate
ENSG00000099864.17	ENSG00000099864.17	PALM	ENSG00000099864	chr19	-0.125610611482101	-4.32934382210122	0.000572998108784	gene	Male	Caudate
ENSG00000185728.16	ENSG00000185728.16	YTHDF3	ENSG00000185728	chr8	0.0684241733062568	4.32794453155708	0.0005757279213752	gene	Male	Caudate
ENSG00000126016.14	ENSG00000126016.14	AMOT	ENSG00000126016	chrX	-0.130776065024627	-4.32586812674804	0.0005780982884397	gene	Male	Caudate
ENSG00000164114.18	ENSG00000164114.18	MAP9	ENSG00000164114	chr4	0.0897727011297634	4.32486816472354	0.0005798732451241	gene	Male	Caudate
ENSG00000160256.12	ENSG00000160256.12	FAM207A	ENSG00000160256	chr21	-0.129551819269624	-4.32310684287154	0.0005821740597931	gene	Male	Caudate
ENSG00000082258.12	ENSG00000082258.12	CCNT2	ENSG00000082258	chr2	0.0715971130668146	4.32121561617269	0.0005848110093301	gene	Male	Caudate
ENSG00000183629.13	ENSG00000183629.13	GOLGA8G	ENSG00000183629	chr15	0.753891457808615	4.31498476255723	0.0005962755920327	gene	Male	Caudate
ENSG00000083799.17	ENSG00000083799.17	CYLD	ENSG00000083799	chr16	0.0786362863560738	4.31070117966104	0.0006064641877417	gene	Male	Caudate
ENSG00000153956.15	ENSG00000153956.15	CACNA2D1	ENSG00000153956	chr7	0.106764741240147	4.30582004737243	0.0006141452598785	gene	Male	Caudate
ENSG00000171126.7	ENSG00000171126.7	KCNG3	ENSG00000171126	chr2	0.149033285234155	4.28760013295521	0.0006519733171271	gene	Male	Caudate
ENSG00000123636.17	ENSG00000123636.17	BAZ2B	ENSG00000123636	chr2	0.0703280444339974	4.28121908280076	0.0006667014274849	gene	Male	Caudate
ENSG00000123607.14	ENSG00000123607.14	TTC21B	ENSG00000123607	chr2	0.0669022097797752	4.27463780437575	0.0006815700543822	gene	Male	Caudate
ENSG00000173875.13	ENSG00000173875.13	ZNF791	ENSG00000173875	chr19	0.0590756047806263	4.2738991731104	0.0006829268358734	gene	Male	Caudate
ENSG00000122515.14	ENSG00000122515.14	ZMIZ2	ENSG00000122515	chr7	-0.110863279635614	-4.27339757685616	0.0006836070376469	gene	Male	Caudate
ENSG00000157224.15	ENSG00000157224.15	CLDN12	ENSG00000157224	chr7	0.117854306735875	4.26662553091948	0.0007007165622914	gene	Male	Caudate
ENSG00000085365.17	ENSG00000085365.17	SCAMP1	ENSG00000085365	chr5	0.0946077349204287	4.26372567952018	0.0007067601901941	gene	Male	Caudate
ENSG00000229203.1	ENSG00000229203.1		ENSG00000229203	chr2	-0.259241186621995	-4.26360458515836	0.0007067601901941	gene	Male	Caudate
ENSG00000164418.19	ENSG00000164418.19	GRIK2	ENSG00000164418	chr6	0.0973357829531868	4.2620835470787	0.0007089367386241	gene	Male	Caudate
ENSG00000111605.16	ENSG00000111605.16	CPSF6	ENSG00000111605	chr12	0.0692408077126507	4.26097060465546	0.0007114666868002	gene	Male	Caudate
ENSG00000085377.13	ENSG00000085377.13	PREP	ENSG00000085377	chr6	0.0842088508514395	4.25793123329973	0.0007187575006636	gene	Male	Caudate
ENSG00000162482.4	ENSG00000162482.4	AKR7A3	ENSG00000162482	chr1	-0.217560276201509	-4.25793751768093	0.0007187575006636	gene	Male	Caudate
ENSG00000130758.7	ENSG00000130758.7	MAP3K10	ENSG00000130758	chr19	-0.137891618346253	-4.25394080365465	0.000728703188396	gene	Male	Caudate
ENSG00000090863.11	ENSG00000090863.11	GLG1	ENSG00000090863	chr16	0.0889693218004598	4.24724469776702	0.0007455350715044	gene	Male	Caudate
ENSG00000186908.14	ENSG00000186908.14	ZDHHC17	ENSG00000186908	chr12	0.0748510667494595	4.24525298546888	0.0007507197672483	gene	Male	Caudate
ENSG00000151914.19	ENSG00000151914.19	DST	ENSG00000151914	chr6	0.0725902002027883	4.24252383579642	0.0007570994309637	gene	Male	Caudate
ENSG00000165802.20	ENSG00000165802.20	NSMF	ENSG00000165802	chr9	-0.130452384496931	-4.24248063299653	0.0007570994309637	gene	Male	Caudate
ENSG00000160972.9	ENSG00000160972.9	PPP1R16A	ENSG00000160972	chr8	-0.144303565382283	-4.24244773017363	0.0007570994309637	gene	Male	Caudate
ENSG00000133083.14	ENSG00000133083.14	DCLK1	ENSG00000133083	chr13	0.162572240494246	4.24079538129362	0.0007606935009299	gene	Male	Caudate
ENSG00000138757.14	ENSG00000138757.14	G3BP2	ENSG00000138757	chr4	0.0912673614651258	4.23870902061138	0.0007648694075077	gene	Male	Caudate
ENSG00000130717.12	ENSG00000130717.12	UCK1	ENSG00000130717	chr9	-0.0869732466886403	-4.23797369653891	0.0007663949536099	gene	Male	Caudate
ENSG00000198324.13	ENSG00000198324.13	FAM109A	ENSG00000198324	chr12	-0.150999344383104	-4.23754987597649	0.0007663984284768	gene	Male	Caudate
ENSG00000183741.11	ENSG00000183741.11	CBX6	ENSG00000183741	chr22	-0.0882622180234107	-4.23442505174206	0.0007720202005753	gene	Male	Caudate
ENSG00000233820.2	ENSG00000233820.2		ENSG00000233820	chr9	-0.162765300587827	-4.23446331187739	0.0007720202005753	gene	Male	Caudate
ENSG00000153214.9	ENSG00000153214.9	TMEM87B	ENSG00000153214	chr2	0.0900129501798493	4.23362641957871	0.0007723506950996	gene	Male	Caudate
ENSG00000170915.8	ENSG00000170915.8	PAQR8	ENSG00000170915	chr6	-0.152346225272778	-4.22655419859986	0.0007918295098477	gene	Male	Caudate
ENSG00000127954.12	ENSG00000127954.12	STEAP4	ENSG00000127954	chr7	0.578476662945772	4.22565481772977	0.0007939580683466	gene	Male	Caudate
ENSG00000087448.9	ENSG00000087448.9	KLHL42	ENSG00000087448	chr12	0.0675003095168417	4.22415783449049	0.0007952511778324	gene	Male	Caudate
ENSG00000104388.14	ENSG00000104388.14	RAB2A	ENSG00000104388	chr8	0.0811130202606672	4.2239988993594	0.0007952511778324	gene	Male	Caudate
ENSG00000140264.19	ENSG00000140264.19	SERF2	ENSG00000140264	chr15	-0.0807607415789624	-4.20938047898298	0.0008390113717378	gene	Male	Caudate
ENSG00000124486.12	ENSG00000124486.12	USP9X	ENSG00000124486	chrX	0.0633797148521673	4.20932921206607	0.0008390113717378	gene	Male	Caudate
ENSG00000059915.16	ENSG00000059915.16	PSD	ENSG00000059915	chr10	-0.153373910988176	-4.20467040637743	0.0008518148287285	gene	Male	Caudate
ENSG00000204237.4	ENSG00000204237.4	OXLD1	ENSG00000204237	chr17	-0.117318300993867	-4.20144172452952	0.0008597118623855	gene	Male	Caudate
ENSG00000214357.8	ENSG00000214357.8	NEURL1B	ENSG00000214357	chr5	0.191093706025136	4.19838519531609	0.0008679644111421	gene	Male	Caudate
ENSG00000107954.10	ENSG00000107954.10	NEURL1	ENSG00000107954	chr10	-0.13245359025717	-4.19408593305485	0.0008808105242508	gene	Male	Caudate
ENSG00000171813.13	ENSG00000171813.13	PWWP2B	ENSG00000171813	chr10	-0.152687588376757	-4.18866947903535	0.0008967495589572	gene	Male	Caudate
ENSG00000115840.13	ENSG00000115840.13	SLC25A12	ENSG00000115840	chr2	0.0978865789306209	4.18623644821425	0.0009024239509393	gene	Male	Caudate
ENSG00000173210.19	ENSG00000173210.19	ABLIM3	ENSG00000173210	chr5	-0.109584791303866	-4.18534640508759	0.0009048235641173	gene	Male	Caudate
ENSG00000011451.17	ENSG00000011451.17	WIZ	ENSG00000011451	chr19	-0.112378306647633	-4.18283342108764	0.0009105496671557	gene	Male	Caudate
ENSG00000179526.16	ENSG00000179526.16	SHARPIN	ENSG00000179526	chr8	-0.0911179704515075	-4.18309027160617	0.0009105496671557	gene	Male	Caudate
ENSG00000272674.3	ENSG00000272674.3	PCDHB16	ENSG00000272674	chr5	0.144457060915402	4.17934165851931	0.0009218850404744	gene	Male	Caudate
ENSG00000106868.16	ENSG00000106868.16	SUSD1	ENSG00000106868	chr9	0.0979434777753432	4.17871719299992	0.0009233277115031	gene	Male	Caudate
ENSG00000145349.16	ENSG00000145349.16	CAMK2D	ENSG00000145349	chr4	0.0968589651986662	4.17541809140613	0.0009331364127762	gene	Male	Caudate
ENSG00000136758.18	ENSG00000136758.18	YME1L1	ENSG00000136758	chr10	0.0468594838381363	4.17039479050317	0.0009482837741746	gene	Male	Caudate
ENSG00000135341.17	ENSG00000135341.17	MAP3K7	ENSG00000135341	chr6	0.0694989265024996	4.17028689752597	0.0009482837741746	gene	Male	Caudate
ENSG00000104723.20	ENSG00000104723.20	TUSC3	ENSG00000104723	chr8	0.120768642567978	4.16684222367419	0.0009589338756431	gene	Male	Caudate
ENSG00000157764.12	ENSG00000157764.12	BRAF	ENSG00000157764	chr7	0.0723305276153029	4.16474946558986	0.0009652918116533	gene	Male	Caudate
ENSG00000125285.5	ENSG00000125285.5	SOX21	ENSG00000125285	chr13	-0.179872628943535	-4.16142830411371	0.0009773395834053	gene	Male	Caudate
ENSG00000266962.2	ENSG00000266962.2		ENSG00000266962	chr17	-0.11361230085149	-4.16009305564088	0.0009810025002477	gene	Male	Caudate
ENSG00000152034.10	ENSG00000152034.10	MCHR2	ENSG00000152034	chr6	0.275905862338407	4.1571149943123	0.0009911002644276	gene	Male	Caudate
ENSG00000144290.16	ENSG00000144290.16	SLC4A10	ENSG00000144290	chr2	0.128895479795845	4.15416551790852	0.0010018456095276	gene	Male	Caudate
ENSG00000107404.18	ENSG00000107404.18	DVL1	ENSG00000107404	chr1	-0.116786420690849	-4.15025069774689	0.0010133716483604	gene	Male	Caudate
ENSG00000146433.8	ENSG00000146433.8	TMEM181	ENSG00000146433	chr6	0.0706882805725298	4.15000018281704	0.001013414181214	gene	Male	Caudate
ENSG00000145495.14	ENSG00000145495.14	MARCH6	ENSG00000145495	chr5	0.0774990278740102	4.14898204795569	0.0010164875924785	gene	Male	Caudate
ENSG00000085224.21	ENSG00000085224.21	ATRX	ENSG00000085224	chrX	0.0640157411830566	4.14655730474541	0.0010227766530089	gene	Male	Caudate
ENSG00000183530.13	ENSG00000183530.13	PRR14L	ENSG00000183530	chr22	0.0593523394996649	4.13916278973469	0.0010516474937077	gene	Male	Caudate
ENSG00000142327.11	ENSG00000142327.11	RNPEPL1	ENSG00000142327	chr2	-0.111698411961125	-4.13538109635635	0.0010624839354198	gene	Male	Caudate
ENSG00000172366.19	ENSG00000172366.19	MCRIP2	ENSG00000172366	chr16	-0.138006673786071	-4.13532522221029	0.0010624839354198	gene	Male	Caudate
ENSG00000075240.16	ENSG00000075240.16	GRAMD4	ENSG00000075240	chr22	-0.119706254816132	-4.13486480025071	0.0010624839354198	gene	Male	Caudate
ENSG00000273253.2	ENSG00000273253.2		ENSG00000273253	chr22	-0.226786211277145	-4.13141127942123	0.0010734155082433	gene	Male	Caudate
ENSG00000108556.7	ENSG00000108556.7	CHRNE	ENSG00000108556	chr17	0.469332537092621	4.13081611626547	0.0010749889049926	gene	Male	Caudate
ENSG00000115414.18	ENSG00000115414.18	FN1	ENSG00000115414	chr2	0.233956264843341	4.1304104175558	0.0010757328207929	gene	Male	Caudate
ENSG00000181754.6	ENSG00000181754.6	AMIGO1	ENSG00000181754	chr1	0.0991029406953579	4.12457876018311	0.0010953027905625	gene	Male	Caudate
ENSG00000141959.16	ENSG00000141959.16	PFKL	ENSG00000141959	chr21	-0.112380769478628	-4.11926716591508	0.0011150015345777	gene	Male	Caudate
ENSG00000085382.11	ENSG00000085382.11	HACE1	ENSG00000085382	chr6	0.0837114485915434	4.11739640724929	0.0011191696029159	gene	Male	Caudate
ENSG00000206560.11	ENSG00000206560.11	ANKRD28	ENSG00000206560	chr3	0.0747672371747276	4.11606642127466	0.0011231965848009	gene	Male	Caudate
ENSG00000182836.9	ENSG00000182836.9	PLCXD3	ENSG00000182836	chr5	0.221598601607724	4.11378919724885	0.0011319033412667	gene	Male	Caudate
ENSG00000162378.12	ENSG00000162378.12	ZYG11B	ENSG00000162378	chr1	0.0713518828774668	4.11370352531173	0.0011319033412667	gene	Male	Caudate
ENSG00000108309.12	ENSG00000108309.12	RUNDC3A	ENSG00000108309	chr17	-0.0837564762035088	-4.11173497823507	0.0011388481285006	gene	Male	Caudate
ENSG00000159128.14	ENSG00000159128.14	IFNGR2	ENSG00000159128	chr21	0.104066675477139	4.11069214636038	0.0011415299176428	gene	Male	Caudate
ENSG00000146426.17	ENSG00000146426.17	TIAM2	ENSG00000146426	chr6	0.120168569270702	4.10855105316246	0.0011504270650977	gene	Male	Caudate
ENSG00000109738.10	ENSG00000109738.10	GLRB	ENSG00000109738	chr4	0.10401693946193	4.10388413466803	0.0011582782262501	gene	Male	Caudate
ENSG00000120805.13	ENSG00000120805.13	ARL1	ENSG00000120805	chr12	0.0790188756270307	4.09862000147382	0.0011777866318818	gene	Male	Caudate
ENSG00000095951.16	ENSG00000095951.16	HIVEP1	ENSG00000095951	chr6	0.105518747401038	4.09715442821419	0.001183713737576	gene	Male	Caudate
ENSG00000149932.16	ENSG00000149932.16	TMEM219	ENSG00000149932	chr16	-0.0821339080759907	-4.09691155060575	0.0011837836172204	gene	Male	Caudate
ENSG00000165219.21	ENSG00000165219.21	GAPVD1	ENSG00000165219	chr9	0.0444270174731964	4.09625622014964	0.0011858369376708	gene	Male	Caudate
ENSG00000174695.9	ENSG00000174695.9	TMEM167A	ENSG00000174695	chr5	0.0787187092554619	4.09574523327685	0.0011871991676381	gene	Male	Caudate
ENSG00000173692.12	ENSG00000173692.12	PSMD1	ENSG00000173692	chr2	0.0671782795106689	4.09453384278122	0.001191362845476	gene	Male	Caudate
ENSG00000119862.12	ENSG00000119862.12	LGALSL	ENSG00000119862	chr2	0.111662022134284	4.09042092822664	0.0012064135798118	gene	Male	Caudate
ENSG00000157766.15	ENSG00000157766.15	ACAN	ENSG00000157766	chr15	0.288444174749324	4.08874873669779	0.001212385655735	gene	Male	Caudate
ENSG00000143324.13	ENSG00000143324.13	XPR1	ENSG00000143324	chr1	0.0774655846085417	4.08728826455657	0.0012184604113371	gene	Male	Caudate
ENSG00000158055.15	ENSG00000158055.15	GRHL3	ENSG00000158055	chr1	0.596931138110182	4.07943787019591	0.0012520499146765	gene	Male	Caudate
ENSG00000075568.16	ENSG00000075568.16	TMEM131	ENSG00000075568	chr2	0.085186499656339	4.07779010997737	0.0012581221959694	gene	Male	Caudate
ENSG00000029363.15	ENSG00000029363.15	BCLAF1	ENSG00000029363	chr6	0.0733587420880125	4.07576476802539	0.0012661563443775	gene	Male	Caudate
ENSG00000025423.11	ENSG00000025423.11	HSD17B6	ENSG00000025423	chr12	-0.217079755776014	-4.07215598847469	0.0012812532169696	gene	Male	Caudate
ENSG00000186462.8	ENSG00000186462.8	NAP1L2	ENSG00000186462	chrX	0.123443450333999	4.06813204205863	0.0012987001519449	gene	Male	Caudate
ENSG00000165338.16	ENSG00000165338.16	HECTD2	ENSG00000165338	chr10	0.0999827011019355	4.06102310735568	0.0013308009649651	gene	Male	Caudate
ENSG00000125814.17	ENSG00000125814.17	NAPB	ENSG00000125814	chr20	0.138057159685705	4.05672599903046	0.0013500272856201	gene	Male	Caudate
ENSG00000104365.13	ENSG00000104365.13	IKBKB	ENSG00000104365	chr8	-0.0691458115195085	-4.05120228011692	0.001371747884812	gene	Male	Caudate
ENSG00000164761.8	ENSG00000164761.8	TNFRSF11B	ENSG00000164761	chr8	0.435385302194087	4.04965803721291	0.0013753839621535	gene	Male	Caudate
ENSG00000124532.14	ENSG00000124532.14	MRS2	ENSG00000124532	chr6	0.0600996524788686	4.04453298268164	0.0013990271372407	gene	Male	Caudate
ENSG00000169139.11	ENSG00000169139.11	UBE2V2	ENSG00000169139	chr8	0.083155093467236	4.04275661094728	0.0014053122503389	gene	Male	Caudate
ENSG00000117153.15	ENSG00000117153.15	KLHL12	ENSG00000117153	chr1	0.0633882308476628	4.04277331838256	0.0014053122503389	gene	Male	Caudate
ENSG00000261496.1	ENSG00000261496.1		ENSG00000261496	chr4	0.108719118106382	4.04193939804416	0.0014086813722106	gene	Male	Caudate
ENSG00000125652.7	ENSG00000125652.7	ALKBH7	ENSG00000125652	chr19	-0.136548190456363	-4.03967430972813	0.0014202916685909	gene	Male	Caudate
ENSG00000107679.14	ENSG00000107679.14	PLEKHA1	ENSG00000107679	chr10	0.0879182007465353	4.03883163102487	0.0014238460215305	gene	Male	Caudate
ENSG00000260197.1	ENSG00000260197.1		ENSG00000260197	chrY	0.196509756072117	4.03602228132046	0.0014361834846675	gene	Male	Caudate
ENSG00000125676.19	ENSG00000125676.19	THOC2	ENSG00000125676	chrX	0.0584392847929334	4.03266555480753	0.0014492695378522	gene	Male	Caudate
ENSG00000131323.14	ENSG00000131323.14	TRAF3	ENSG00000131323	chr14	-0.0813472885710428	-4.03196711862783	0.0014507922454205	gene	Male	Caudate
ENSG00000061938.16	ENSG00000061938.16	TNK2	ENSG00000061938	chr3	-0.108892410002241	-4.03150731441389	0.0014521988522599	gene	Male	Caudate
ENSG00000166411.13	ENSG00000166411.13	IDH3A	ENSG00000166411	chr15	0.0694474315629521	4.03016299937123	0.0014562273546756	gene	Male	Caudate
ENSG00000225746.9	ENSG00000225746.9	SNHG23	ENSG00000225746	chr14	0.123194758228175	4.02952163481594	0.0014587028926672	gene	Male	Caudate
ENSG00000104936.17	ENSG00000104936.17	DMPK	ENSG00000104936	chr19	-0.101756813383787	-4.02844549837471	0.0014624785543487	gene	Male	Caudate
ENSG00000171612.6	ENSG00000171612.6	SLC25A33	ENSG00000171612	chr1	-0.167778829430528	-4.02745221568616	0.0014642261913023	gene	Male	Caudate
ENSG00000151490.13	ENSG00000151490.13	PTPRO	ENSG00000151490	chr12	0.131383744976109	4.02706182327321	0.0014642261913023	gene	Male	Caudate
ENSG00000164151.11	ENSG00000164151.11	ICE1	ENSG00000164151	chr5	0.0600008021362703	4.02280545162003	0.0014829654973857	gene	Male	Caudate
ENSG00000182670.13	ENSG00000182670.13	TTC3	ENSG00000182670	chr21	0.0684184677334045	4.02133354968239	0.0014891562201062	gene	Male	Caudate
ENSG00000119681.11	ENSG00000119681.11	LTBP2	ENSG00000119681	chr14	0.233708812801046	4.01557696708274	0.0015211930778872	gene	Male	Caudate
ENSG00000047932.13	ENSG00000047932.13	GOPC	ENSG00000047932	chr6	0.077809682130473	4.01535708203146	0.0015212247672038	gene	Male	Caudate
ENSG00000259417.2	ENSG00000259417.2	LINC01314	ENSG00000259417	chr15	-0.18608463853596	-4.01430363188989	0.0015250234854526	gene	Male	Caudate
ENSG00000253553.5	ENSG00000253553.5		ENSG00000253553	chr8	0.300947177689894	4.01403064870632	0.0015253815981105	gene	Male	Caudate
ENSG00000279453.1	ENSG00000279453.1		ENSG00000279453	chr6	0.122095951742349	4.01174925599002	0.0015367082925835	gene	Male	Caudate
ENSG00000147246.9	ENSG00000147246.9	HTR2C	ENSG00000147246	chrX	0.164334242022978	4.00649498166348	0.0015572933813367	gene	Male	Caudate
ENSG00000083520.14	ENSG00000083520.14	DIS3	ENSG00000083520	chr13	0.0640744315105232	4.00462301738429	0.0015649804635069	gene	Male	Caudate
ENSG00000129521.13	ENSG00000129521.13	EGLN3	ENSG00000129521	chr14	-0.118132573020839	-4.00225240858193	0.0015715145518325	gene	Male	Caudate
ENSG00000262801.5	ENSG00000262801.5		ENSG00000262801	chr16	-0.203179069871973	-4.00209757097446	0.0015715145518325	gene	Male	Caudate
ENSG00000105793.15	ENSG00000105793.15	GTPBP10	ENSG00000105793	chr7	0.085081838895867	3.99950878030482	0.0015826630509659	gene	Male	Caudate
ENSG00000059769.19	ENSG00000059769.19	DNAJC25	ENSG00000059769	chr9	0.0999427745817306	3.99746752820019	0.0015874222133552	gene	Male	Caudate
ENSG00000277586.1	ENSG00000277586.1	NEFL	ENSG00000277586	chr8	0.162424201684768	3.99468313574602	0.0016013197337238	gene	Male	Caudate
ENSG00000117139.16	ENSG00000117139.16	KDM5B	ENSG00000117139	chr1	0.0736070064797774	3.99206874896812	0.0016124777617956	gene	Male	Caudate
ENSG00000058063.15	ENSG00000058063.15	ATP11B	ENSG00000058063	chr3	0.0770689648445662	3.99149284020854	0.0016148364257621	gene	Male	Caudate
ENSG00000110717.11	ENSG00000110717.11	NDUFS8	ENSG00000110717	chr11	-0.109798626819709	-3.98947990555196	0.0016237762490293	gene	Male	Caudate
ENSG00000047188.15	ENSG00000047188.15	YTHDC2	ENSG00000047188	chr5	0.0740458849472863	3.98734324067213	0.0016335728936082	gene	Male	Caudate
ENSG00000115649.15	ENSG00000115649.15	CNPPD1	ENSG00000115649	chr2	-0.0927283839341988	-3.98095872167871	0.00166726213082	gene	Male	Caudate
ENSG00000172780.16	ENSG00000172780.16	RAB43	ENSG00000172780	chr3	-0.245210450276178	-3.97644050157297	0.0016904982266866	gene	Male	Caudate
ENSG00000152208.12	ENSG00000152208.12	GRID2	ENSG00000152208	chr4	0.0945922888043545	3.97202327363884	0.0017161135349078	gene	Male	Caudate
ENSG00000208892.1	ENSG00000208892.1	SNORA49	ENSG00000208892	chr12	0.218448288097779	3.96948240650466	0.001730644355551	gene	Male	Caudate
ENSG00000164338.9	ENSG00000164338.9	UTP15	ENSG00000164338	chr5	0.0693830638489505	3.96467851465593	0.0017558332160601	gene	Male	Caudate
ENSG00000130643.8	ENSG00000130643.8	CALY	ENSG00000130643	chr10	0.136689933101515	3.96419138229572	0.0017558332160601	gene	Male	Caudate
ENSG00000107130.9	ENSG00000107130.9	NCS1	ENSG00000107130	chr9	-0.121765393107889	-3.96487924048289	0.0017558332160601	gene	Male	Caudate
ENSG00000099800.7	ENSG00000099800.7	TIMM13	ENSG00000099800	chr19	-0.0971235934205377	-3.96077242555109	0.0017768494492217	gene	Male	Caudate
ENSG00000180879.13	ENSG00000180879.13	SSR4	ENSG00000180879	chrX	-0.0824852852781544	-3.95998899481279	0.0017801869992682	gene	Male	Caudate
ENSG00000100034.13	ENSG00000100034.13	PPM1F	ENSG00000100034	chr22	-0.0961901744484386	-3.95564476306693	0.0018030210124282	gene	Male	Caudate
ENSG00000182325.10	ENSG00000182325.10	FBXL6	ENSG00000182325	chr8	-0.160744180183127	-3.95162381755835	0.0018259963818002	gene	Male	Caudate
ENSG00000074211.13	ENSG00000074211.13	PPP2R2C	ENSG00000074211	chr4	-0.0669833311647965	-3.95078077288818	0.0018293517261143	gene	Male	Caudate
ENSG00000078140.13	ENSG00000078140.13	UBE2K	ENSG00000078140	chr4	0.0789816567130955	3.95055121474807	0.0018293517261143	gene	Male	Caudate
ENSG00000161267.11	ENSG00000161267.11	BDH1	ENSG00000161267	chr3	-0.0854426033380775	-3.94921262357036	0.0018373314985354	gene	Male	Caudate
ENSG00000280033.1	ENSG00000280033.1		ENSG00000280033	chr17	-0.189779001413165	-3.936044340922	0.0019170095115382	gene	Male	Caudate
ENSG00000198300.12	ENSG00000198300.12	PEG3	ENSG00000198300	chr19	0.143597136845348	3.93617859569585	0.0019170095115382	gene	Male	Caudate
ENSG00000160710.15	ENSG00000160710.15	ADAR	ENSG00000160710	chr1	0.0560734430375895	3.93112237099364	0.0019421896909596	gene	Male	Caudate
ENSG00000273032.1	ENSG00000273032.1	DGCR9	ENSG00000273032	chr22	-0.135139615078383	-3.92977900131404	0.0019509327239435	gene	Male	Caudate
ENSG00000170248.13	ENSG00000170248.13	PDCD6IP	ENSG00000170248	chr3	0.0623629396801337	3.92887797569163	0.0019553035777121	gene	Male	Caudate
ENSG00000143553.10	ENSG00000143553.10	SNAPIN	ENSG00000143553	chr1	-0.0820595784073629	-3.92623227746504	0.0019705637397672	gene	Male	Caudate
ENSG00000166925.8	ENSG00000166925.8	TSC22D4	ENSG00000166925	chr7	-0.123994664346286	-3.92294140507648	0.0019883545707221	gene	Male	Caudate
ENSG00000104381.12	ENSG00000104381.12	GDAP1	ENSG00000104381	chr8	0.0774181490842552	3.92325898268063	0.0019883545707221	gene	Male	Caudate
ENSG00000164933.11	ENSG00000164933.11	SLC25A32	ENSG00000164933	chr8	0.0685653964310697	3.92044338822322	0.0020017510597041	gene	Male	Caudate
ENSG00000104643.9	ENSG00000104643.9	MTMR9	ENSG00000104643	chr8	0.0622740237423959	3.92013739986664	0.002002601506414	gene	Male	Caudate
ENSG00000260244.1	ENSG00000260244.1		ENSG00000260244	chr4	0.188647259866526	3.91888739517752	0.0020093229703458	gene	Male	Caudate
ENSG00000183715.13	ENSG00000183715.13	OPCML	ENSG00000183715	chr11	0.13017946861243	3.9173471541341	0.0020152523126968	gene	Male	Caudate
ENSG00000280422.1	ENSG00000280422.1		ENSG00000280422	chr3	0.221364234748095	3.9155389158951	0.0020264491715802	gene	Male	Caudate
ENSG00000165417.11	ENSG00000165417.11	GTF2A1	ENSG00000165417	chr14	0.0796047230596941	3.91448819614667	0.0020316754801582	gene	Male	Caudate
ENSG00000003249.13	ENSG00000003249.13	DBNDD1	ENSG00000003249	chr16	-0.130675643092278	-3.9140203161893	0.0020338372463062	gene	Male	Caudate
ENSG00000046604.12	ENSG00000046604.12	DSG2	ENSG00000046604	chr18	0.366411323889516	3.91122703759738	0.002053035566736	gene	Male	Caudate
ENSG00000205356.9	ENSG00000205356.9	TECPR1	ENSG00000205356	chr7	-0.0798370495704273	-3.907009592537	0.0020823825098062	gene	Male	Caudate
ENSG00000053371.12	ENSG00000053371.12	AKR7A2	ENSG00000053371	chr1	-0.103977786924715	-3.90276729603124	0.0021091178057822	gene	Male	Caudate
ENSG00000188313.12	ENSG00000188313.12	PLSCR1	ENSG00000188313	chr3	0.269780113940993	3.90184638819367	0.0021134957170638	gene	Male	Caudate
ENSG00000266897.1	ENSG00000266897.1		ENSG00000266897	chr19	-0.359388984653416	-3.89792043199086	0.0021379969313274	gene	Male	Caudate
ENSG00000138674.16	ENSG00000138674.16	SEC31A	ENSG00000138674	chr4	0.0505579131361855	3.89726453243219	0.0021418513343642	gene	Male	Caudate
ENSG00000173581.7	ENSG00000173581.7	CCDC106	ENSG00000173581	chr19	-0.102370070238484	-3.89532150733511	0.0021516270431216	gene	Male	Caudate
ENSG00000145730.20	ENSG00000145730.20	PAM	ENSG00000145730	chr5	0.11709759366678	3.89244024259211	0.0021661183343872	gene	Male	Caudate
ENSG00000102471.13	ENSG00000102471.13	NDFIP2	ENSG00000102471	chr13	0.120563729225211	3.89077911107843	0.0021736499810002	gene	Male	Caudate
ENSG00000198176.12	ENSG00000198176.12	TFDP1	ENSG00000198176	chr13	-0.0695287432023229	-3.88784383811169	0.0021937086443827	gene	Male	Caudate
ENSG00000124104.18	ENSG00000124104.18	SNX21	ENSG00000124104	chr20	-0.076702928807185	-3.88695230879671	0.0021980493829391	gene	Male	Caudate
ENSG00000274400.1	ENSG00000274400.1		ENSG00000274400	chr18	0.188958605096562	3.88640651002283	0.0022010810598323	gene	Male	Caudate
ENSG00000148572.15	ENSG00000148572.15	NRBF2	ENSG00000148572	chr10	0.080037926424625	3.88348246392276	0.0022236720378409	gene	Male	Caudate
ENSG00000201143.1	ENSG00000201143.1	SNORD115-42	ENSG00000201143	chr15	0.252197327660944	3.88265206308113	0.0022284811524039	gene	Male	Caudate
ENSG00000159761.14	ENSG00000159761.14	C16orf86	ENSG00000159761	chr16	-0.151555031932864	-3.88232236512042	0.0022296811791167	gene	Male	Caudate
ENSG00000180667.10	ENSG00000180667.10	YOD1	ENSG00000180667	chr1	0.104032228215543	3.87275903317081	0.0023049243944728	gene	Male	Caudate
ENSG00000137845.14	ENSG00000137845.14	ADAM10	ENSG00000137845	chr15	0.0676196038654444	3.87244261722385	0.0023049243944728	gene	Male	Caudate
ENSG00000274667.1	ENSG00000274667.1		ENSG00000274667	chr15	0.250080305554359	3.87004907193224	0.002319566557615	gene	Male	Caudate
ENSG00000197044.10	ENSG00000197044.10	ZNF441	ENSG00000197044	chr19	0.110349903991534	3.86902652984665	0.0023219347708997	gene	Male	Caudate
ENSG00000039523.18	ENSG00000039523.18	FAM65A	ENSG00000039523	chr16	-0.103802580518268	-3.86880930231989	0.0023221841445732	gene	Male	Caudate
ENSG00000249740.2	ENSG00000249740.2	OSMR-AS1	ENSG00000249740	chr5	0.453922697217664	3.86713539496666	0.002330604139039	gene	Male	Caudate
ENSG00000118985.15	ENSG00000118985.15	ELL2	ENSG00000118985	chr5	0.140115225744237	3.8655589291886	0.0023395970374952	gene	Male	Caudate
ENSG00000155886.11	ENSG00000155886.11	SLC24A2	ENSG00000155886	chr9	0.140896984777655	3.86431062260202	0.002347509164243	gene	Male	Caudate
ENSG00000172260.14	ENSG00000172260.14	NEGR1	ENSG00000172260	chr1	0.121571390230507	3.86408941080939	0.0023478082125345	gene	Male	Caudate
ENSG00000145335.15	ENSG00000145335.15	SNCA	ENSG00000145335	chr4	0.123861543918859	3.85694791031008	0.0023996228080163	gene	Male	Caudate
ENSG00000131061.13	ENSG00000131061.13	ZNF341	ENSG00000131061	chr20	-0.0994222046473258	-3.85669451772211	0.0024002356046774	gene	Male	Caudate
ENSG00000148704.12	ENSG00000148704.12	VAX1	ENSG00000148704	chr10	0.247187795571627	3.85602526668656	0.0024047146651116	gene	Male	Caudate
ENSG00000182220.14	ENSG00000182220.14	ATP6AP2	ENSG00000182220	chrX	0.0774286002489436	3.8535802725755	0.0024205467601196	gene	Male	Caudate
ENSG00000159409.14	ENSG00000159409.14	CELF3	ENSG00000159409	chr1	-0.114075279621202	-3.85246619335584	0.0024274877358329	gene	Male	Caudate
ENSG00000122042.9	ENSG00000122042.9	UBL3	ENSG00000122042	chr13	0.0910568086583865	3.85188908941013	0.0024311551880057	gene	Male	Caudate
ENSG00000138398.15	ENSG00000138398.15	PPIG	ENSG00000138398	chr2	0.0634551437051488	3.85166579704042	0.002431502149084	gene	Male	Caudate
ENSG00000267160.1	ENSG00000267160.1		ENSG00000267160	chr17	0.166759110835878	3.84877188607915	0.0024500191365058	gene	Male	Caudate
ENSG00000091140.12	ENSG00000091140.12	DLD	ENSG00000091140	chr7	0.0688537391567871	3.84573708352256	0.0024768403703425	gene	Male	Caudate
ENSG00000167671.11	ENSG00000167671.11	UBXN6	ENSG00000167671	chr19	-0.0961284662760746	-3.84511641044669	0.0024795039752399	gene	Male	Caudate
ENSG00000107651.12	ENSG00000107651.12	SEC23IP	ENSG00000107651	chr10	0.0557609769859698	3.84426741298131	0.0024840842229496	gene	Male	Caudate
ENSG00000008735.13	ENSG00000008735.13	MAPK8IP2	ENSG00000008735	chr22	-0.0792247299416851	-3.84237004674011	0.0024987611934028	gene	Male	Caudate
ENSG00000244187.7	ENSG00000244187.7	TMEM141	ENSG00000244187	chr9	-0.120151625936873	-3.84079414583418	0.0025086213260186	gene	Male	Caudate
ENSG00000198919.12	ENSG00000198919.12	DZIP3	ENSG00000198919	chr3	0.0656710891042504	3.83874439131833	0.0025177625449899	gene	Male	Caudate
ENSG00000168952.15	ENSG00000168952.15	STXBP6	ENSG00000168952	chr14	0.0975466018341952	3.83594882306582	0.0025414240981979	gene	Male	Caudate
ENSG00000198729.4	ENSG00000198729.4	PPP1R14C	ENSG00000198729	chr6	0.123722427356999	3.8324523319348	0.0025704103317485	gene	Male	Caudate
ENSG00000167004.12	ENSG00000167004.12	PDIA3	ENSG00000167004	chr15	0.108320938827243	3.82690205309657	0.0026150274535876	gene	Male	Caudate
ENSG00000181458.10	ENSG00000181458.10	TMEM45A	ENSG00000181458	chr3	0.147132365559849	3.82513312025763	0.0026252462754251	gene	Male	Caudate
ENSG00000121578.12	ENSG00000121578.12	B4GALT4	ENSG00000121578	chr3	0.0886251666741754	3.82239052699865	0.0026474830100936	gene	Male	Caudate
ENSG00000011295.15	ENSG00000011295.15	TTC19	ENSG00000011295	chr17	0.0761094820899853	3.82147881602695	0.0026527443206965	gene	Male	Caudate
ENSG00000211850.1	ENSG00000211850.1	TRAJ39	ENSG00000211850	chr14	0.409034893337816	3.82132720156778	0.0026527443206965	gene	Male	Caudate
ENSG00000133943.20	ENSG00000133943.20	C14orf159	ENSG00000133943	chr14	-0.0620835460697112	-3.81892950871983	0.0026735405949234	gene	Male	Caudate
ENSG00000274340.1	ENSG00000274340.1		ENSG00000274340	chr15	0.276345216967157	3.81674097336341	0.0026923315173283	gene	Male	Caudate
ENSG00000159842.14	ENSG00000159842.14	ABR	ENSG00000159842	chr17	-0.0734944416161607	-3.8157257520791	0.0027009554844853	gene	Male	Caudate
ENSG00000099860.8	ENSG00000099860.8	GADD45B	ENSG00000099860	chr19	0.48165677654282	3.81351672015598	0.0027220385552217	gene	Male	Caudate
ENSG00000167862.9	ENSG00000167862.9	MRPL58	ENSG00000167862	chr17	-0.10375894857375	-3.81289960647931	0.0027265889174576	gene	Male	Caudate
ENSG00000073969.18	ENSG00000073969.18	NSF	ENSG00000073969	chr17	0.145695925881257	3.8089412135279	0.0027529477166698	gene	Male	Caudate
ENSG00000147408.14	ENSG00000147408.14	CSGALNACT1	ENSG00000147408	chr8	-0.139270954168343	-3.80814332765947	0.002759465329792	gene	Male	Caudate
ENSG00000163406.10	ENSG00000163406.10	SLC15A2	ENSG00000163406	chr3	-0.174603485118039	-3.80593564751928	0.0027790491922595	gene	Male	Caudate
ENSG00000167889.12	ENSG00000167889.12	MGAT5B	ENSG00000167889	chr17	-0.133656455711672	-3.80048261881948	0.0028298253017349	gene	Male	Caudate
ENSG00000075945.12	ENSG00000075945.12	KIFAP3	ENSG00000075945	chr1	0.0700774553525426	3.79598645665877	0.0028729419780693	gene	Male	Caudate
ENSG00000150403.17	ENSG00000150403.17	TMCO3	ENSG00000150403	chr13	-0.0723765488452791	-3.79089224056733	0.0029193438546119	gene	Male	Caudate
ENSG00000177565.16	ENSG00000177565.16	TBL1XR1	ENSG00000177565	chr3	0.066685456788504	3.79090645692766	0.0029193438546119	gene	Male	Caudate
ENSG00000103769.9	ENSG00000103769.9	RAB11A	ENSG00000103769	chr15	0.0596393500269333	3.78853479272043	0.0029427723574815	gene	Male	Caudate
ENSG00000236790.5	ENSG00000236790.5	LINC00299	ENSG00000236790	chr2	-0.18671718905553	-3.78842266084413	0.0029427723574815	gene	Male	Caudate
ENSG00000250615.1	ENSG00000250615.1		ENSG00000250615	chr5	0.2729694965746	3.78528564264687	0.0029682188318691	gene	Male	Caudate
ENSG00000139505.11	ENSG00000139505.11	MTMR6	ENSG00000139505	chr13	0.0826717993022802	3.78201561138162	0.0029944864244247	gene	Male	Caudate
ENSG00000274353.1	ENSG00000274353.1		ENSG00000274353	chr2	-0.224467925859081	-3.78147972541754	0.0029952519879543	gene	Male	Caudate
ENSG00000164542.12	ENSG00000164542.12	KIAA0895	ENSG00000164542	chr7	0.0838686597722474	3.78075519312667	0.0029974357564814	gene	Male	Caudate
ENSG00000168913.6	ENSG00000168913.6	ENHO	ENSG00000168913	chr9	-0.200256267275988	-3.77681110654011	0.0030284426886915	gene	Male	Caudate
ENSG00000141577.13	ENSG00000141577.13	CEP131	ENSG00000141577	chr17	-0.126173279931321	-3.77583774435675	0.0030354835096579	gene	Male	Caudate
ENSG00000170348.8	ENSG00000170348.8	TMED10	ENSG00000170348	chr14	0.0800509610618024	3.77567060161534	0.0030354835096579	gene	Male	Caudate
ENSG00000267313.7	ENSG00000267313.7		ENSG00000267313	chr18	-0.608024648707863	-3.77525363903175	0.0030382613163187	gene	Male	Caudate
ENSG00000139734.17	ENSG00000139734.17	DIAPH3	ENSG00000139734	chr13	-0.241846332059226	-3.77164689318163	0.00307196726572	gene	Male	Caudate
ENSG00000122257.18	ENSG00000122257.18	RBBP6	ENSG00000122257	chr16	0.0746681446837991	3.76921251274692	0.0030955695604334	gene	Male	Caudate
ENSG00000270001.1	ENSG00000270001.1		ENSG00000270001	chr20	-0.280323765622474	-3.76864605900833	0.0030988973431017	gene	Male	Caudate
ENSG00000119318.12	ENSG00000119318.12	RAD23B	ENSG00000119318	chr9	0.0539755316188579	3.76812388197675	0.0031029781789984	gene	Male	Caudate
ENSG00000166707.10	ENSG00000166707.10	ZCCHC18	ENSG00000166707	chrX	-0.1530485190568	-3.76791159961873	0.003103410579844	gene	Male	Caudate
ENSG00000002330.13	ENSG00000002330.13	BAD	ENSG00000002330	chr11	-0.120600325672235	-3.76528964708681	0.0031282028592389	gene	Male	Caudate
ENSG00000206688.1	ENSG00000206688.1	SNORD116-18	ENSG00000206688	chr15	0.175059039498492	3.76330965603631	0.0031497009825809	gene	Male	Caudate
ENSG00000112305.14	ENSG00000112305.14	SMAP1	ENSG00000112305	chr6	0.0511866738618418	3.76258307955233	0.0031550208034502	gene	Male	Caudate
ENSG00000170340.10	ENSG00000170340.10	B3GNT2	ENSG00000170340	chr2	0.136111043513382	3.76054592142344	0.0031723466209058	gene	Male	Caudate
ENSG00000072041.16	ENSG00000072041.16	SLC6A15	ENSG00000072041	chr12	0.155453230111468	3.75772622552813	0.0032021935638983	gene	Male	Caudate
ENSG00000105063.18	ENSG00000105063.18	PPP6R1	ENSG00000105063	chr19	-0.090620573872984	-3.75261507078002	0.0032561700629031	gene	Male	Caudate
ENSG00000112787.12	ENSG00000112787.12	FBRSL1	ENSG00000112787	chr12	-0.107398130586547	-3.75048259918711	0.0032760694883708	gene	Male	Caudate
ENSG00000083097.14	ENSG00000083097.14	DOPEY1	ENSG00000083097	chr6	0.0660793561373795	3.74907859529422	0.0032805512322386	gene	Male	Caudate
ENSG00000151692.14	ENSG00000151692.14	RNF144A	ENSG00000151692	chr2	0.0750636394329124	3.74919834356621	0.0032805512322386	gene	Male	Caudate
ENSG00000142892.14	ENSG00000142892.14	PIGK	ENSG00000142892	chr1	0.0806232265160239	3.74714517595158	0.0032920275219169	gene	Male	Caudate
ENSG00000164967.9	ENSG00000164967.9	RPP25L	ENSG00000164967	chr9	-0.0941767803073348	-3.74711630066602	0.0032920275219169	gene	Male	Caudate
ENSG00000104835.14	ENSG00000104835.14	SARS2	ENSG00000104835	chr19	-0.129322465345294	-3.74577513554039	0.0033022872546393	gene	Male	Caudate
ENSG00000025796.13	ENSG00000025796.13	SEC63	ENSG00000025796	chr6	0.070624557218754	3.74385168279698	0.0033198839053154	gene	Male	Caudate
ENSG00000227906.7	ENSG00000227906.7	SNAP25-AS1	ENSG00000227906	chr20	0.12524782704827	3.74233468358512	0.0033367933163826	gene	Male	Caudate
ENSG00000158301.18	ENSG00000158301.18	GPRASP2	ENSG00000158301	chrX	0.0952354958940329	3.74066486373099	0.0033530862432423	gene	Male	Caudate
ENSG00000173889.15	ENSG00000173889.15	PHC3	ENSG00000173889	chr3	0.0594216796284285	3.73997053323706	0.0033558014772481	gene	Male	Caudate
ENSG00000278291.1	ENSG00000278291.1		ENSG00000278291	chr13	-0.119546242710324	-3.73955342316977	0.0033589118978425	gene	Male	Caudate
ENSG00000171703.16	ENSG00000171703.16	TCEA2	ENSG00000171703	chr20	-0.0721400507350748	-3.73367411560589	0.0034099418074255	gene	Male	Caudate
ENSG00000065183.15	ENSG00000065183.15	WDR3	ENSG00000065183	chr1	0.0690634740269345	3.72890357383658	0.0034584481352556	gene	Male	Caudate
ENSG00000102030.15	ENSG00000102030.15	NAA10	ENSG00000102030	chrX	-0.0907579914702374	-3.72895505743144	0.0034584481352556	gene	Male	Caudate
ENSG00000139116.18	ENSG00000139116.18	KIF21A	ENSG00000139116	chr12	0.0613175764856343	3.72650028717515	0.0034854212403834	gene	Male	Caudate
ENSG00000272449.1	ENSG00000272449.1		ENSG00000272449	chr1	-0.294977365951551	-3.72575909316691	0.0034929237164505	gene	Male	Caudate
ENSG00000127585.11	ENSG00000127585.11	FBXL16	ENSG00000127585	chr16	-0.173976379435785	-3.72511525365077	0.0034991598856086	gene	Male	Caudate
ENSG00000113163.15	ENSG00000113163.15	COL4A3BP	ENSG00000113163	chr5	0.0681216313363854	3.72441077617857	0.0035039684904437	gene	Male	Caudate
ENSG00000277728.1	ENSG00000277728.1		ENSG00000277728	chr17	0.299425327934539	3.71784332636067	0.0035756000148231	gene	Male	Caudate
ENSG00000188177.13	ENSG00000188177.13	ZC3H6	ENSG00000188177	chr2	0.0684183409278855	3.71667044858461	0.0035845559417325	gene	Male	Caudate
ENSG00000132881.11	ENSG00000132881.11	RSG1	ENSG00000132881	chr1	-0.121025701550505	-3.71363527939604	0.0036164720591468	gene	Male	Caudate
ENSG00000225830.11	ENSG00000225830.11	ERCC6	ENSG00000225830	chr10	0.0659889057518338	3.71224200960278	0.0036331372471576	gene	Male	Caudate
ENSG00000119707.13	ENSG00000119707.13	RBM25	ENSG00000119707	chr14	0.0704483910873853	3.71093845301724	0.0036463416741109	gene	Male	Caudate
ENSG00000213762.11	ENSG00000213762.11	ZNF134	ENSG00000213762	chr19	0.0523661596958538	3.70921285425963	0.0036630820979398	gene	Male	Caudate
ENSG00000075043.18	ENSG00000075043.18	KCNQ2	ENSG00000075043	chr20	-0.126090858171926	-3.70820091878273	0.003674694151179	gene	Male	Caudate
ENSG00000102038.15	ENSG00000102038.15	SMARCA1	ENSG00000102038	chrX	0.0646311477611882	3.70683358419618	0.0036912566522735	gene	Male	Caudate
ENSG00000100241.20	ENSG00000100241.20	SBF1	ENSG00000100241	chr22	-0.0933725232793592	-3.70524739897794	0.003708598365858	gene	Male	Caudate
ENSG00000096063.15	ENSG00000096063.15	SRPK1	ENSG00000096063	chr6	0.0878648257307492	3.70202286847587	0.0037489569520316	gene	Male	Caudate
ENSG00000144040.12	ENSG00000144040.12	SFXN5	ENSG00000144040	chr2	-0.149039479633252	-3.7021727378937	0.0037489569520316	gene	Male	Caudate
ENSG00000111596.11	ENSG00000111596.11	CNOT2	ENSG00000111596	chr12	0.0543798079684154	3.70112440758874	0.0037592306346742	gene	Male	Caudate
ENSG00000133059.16	ENSG00000133059.16	DSTYK	ENSG00000133059	chr1	0.056012549715245	3.70089795775552	0.0037593227471092	gene	Male	Caudate
ENSG00000144357.16	ENSG00000144357.16	UBR3	ENSG00000144357	chr2	0.0642345093748673	3.70056900956847	0.0037593227471092	gene	Male	Caudate
ENSG00000139910.19	ENSG00000139910.19	NOVA1	ENSG00000139910	chr14	0.081072943619376	3.70029735103332	0.0037593227471092	gene	Male	Caudate
ENSG00000090447.11	ENSG00000090447.11	TFAP4	ENSG00000090447	chr16	-0.111852918500607	-3.70028774558561	0.0037593227471092	gene	Male	Caudate
ENSG00000077458.12	ENSG00000077458.12	FAM76B	ENSG00000077458	chr11	0.0868775780047715	3.70028087520716	0.0037593227471092	gene	Male	Caudate
ENSG00000055130.15	ENSG00000055130.15	CUL1	ENSG00000055130	chr7	0.0529252323094241	3.69962044500137	0.0037639178523054	gene	Male	Caudate
ENSG00000123329.17	ENSG00000123329.17	ARHGAP9	ENSG00000123329	chr12	-0.175617909981146	-3.69741417864546	0.0037856600961534	gene	Male	Caudate
ENSG00000233932.4	ENSG00000233932.4	CTXN2	ENSG00000233932	chr15	0.155274682177985	3.69752909918811	0.0037856600961534	gene	Male	Caudate
ENSG00000133858.15	ENSG00000133858.15	ZFC3H1	ENSG00000133858	chr12	0.0562773723079327	3.69667058450141	0.0037914787699533	gene	Male	Caudate
ENSG00000170175.10	ENSG00000170175.10	CHRNB1	ENSG00000170175	chr17	-0.108868437026396	-3.69462827928812	0.0038117958524798	gene	Male	Caudate
ENSG00000163794.6	ENSG00000163794.6	UCN	ENSG00000163794	chr2	-0.169066156162176	-3.6943958001925	0.0038120052876108	gene	Male	Caudate
ENSG00000136153.19	ENSG00000136153.19	LMO7	ENSG00000136153	chr13	0.106143615001732	3.69218190599993	0.0038365400854657	gene	Male	Caudate
ENSG00000200503.1	ENSG00000200503.1	SNORD115-5	ENSG00000200503	chr15	0.455483228323181	3.69181185525805	0.0038394706449688	gene	Male	Caudate
ENSG00000167716.18	ENSG00000167716.18	WDR81	ENSG00000167716	chr17	-0.100812562077128	-3.68948915603993	0.0038658100773265	gene	Male	Caudate
ENSG00000261167.1	ENSG00000261167.1		ENSG00000261167	chr3	0.122843038858835	3.68805491300566	0.0038841143316424	gene	Male	Caudate
ENSG00000174437.16	ENSG00000174437.16	ATP2A2	ENSG00000174437	chr12	0.0988944988324652	3.68279497571244	0.0039458116642329	gene	Male	Caudate
ENSG00000116138.12	ENSG00000116138.12	DNAJC16	ENSG00000116138	chr1	0.0567788354634251	3.68247722579036	0.0039458318054238	gene	Male	Caudate
ENSG00000100344.10	ENSG00000100344.10	PNPLA3	ENSG00000100344	chr22	0.197791375087732	3.68029483196771	0.0039736680824869	gene	Male	Caudate
ENSG00000206535.7	ENSG00000206535.7	LNP1	ENSG00000206535	chr3	0.115432253140723	3.67947424101516	0.0039809535174966	gene	Male	Caudate
ENSG00000214022.11	ENSG00000214022.11	REPIN1	ENSG00000214022	chr7	-0.0752661355053284	-3.67819020602818	0.0039927045696298	gene	Male	Caudate
ENSG00000187051.8	ENSG00000187051.8	RPS19BP1	ENSG00000187051	chr22	-0.093162146108613	-3.67668624984495	0.0040090820880126	gene	Male	Caudate
ENSG00000113532.12	ENSG00000113532.12	ST8SIA4	ENSG00000113532	chr5	0.148077878248379	3.67388956121201	0.0040423287439319	gene	Male	Caudate
ENSG00000116285.12	ENSG00000116285.12	ERRFI1	ENSG00000116285	chr1	0.112968320450627	3.67206423055493	0.0040576707110266	gene	Male	Caudate
ENSG00000185477.4	ENSG00000185477.4	GPRIN3	ENSG00000185477	chr4	0.16077112697237	3.67197898056297	0.0040576707110266	gene	Male	Caudate
ENSG00000102710.19	ENSG00000102710.19	SUPT20H	ENSG00000102710	chr13	0.0616215194596324	3.67190008900417	0.0040576707110266	gene	Male	Caudate
ENSG00000103363.14	ENSG00000103363.14	TCEB2	ENSG00000103363	chr16	-0.0835836665698432	-3.67189057170425	0.0040576707110266	gene	Male	Caudate
ENSG00000118620.12	ENSG00000118620.12	ZNF430	ENSG00000118620	chr19	0.0677185851515244	3.67171400131867	0.0040578722663038	gene	Male	Caudate
ENSG00000254815.5	ENSG00000254815.5		ENSG00000254815	chr11	-0.332968854705558	-3.67077916243913	0.0040695397640459	gene	Male	Caudate
ENSG00000127074.14	ENSG00000127074.14	RGS13	ENSG00000127074	chr1	-0.487711209309267	-3.66895825495379	0.0040922291693217	gene	Male	Caudate
ENSG00000218052.5	ENSG00000218052.5	ADAMTS7P4	ENSG00000218052	chr15	-0.371282372849162	-3.66838984417186	0.004098403923447	gene	Male	Caudate
ENSG00000232040.2	ENSG00000232040.2	ZBED9	ENSG00000232040	chr6	0.114325644117604	3.66187517570216	0.0041861440359793	gene	Male	Caudate
ENSG00000247240.7	ENSG00000247240.7	UBL7-AS1	ENSG00000247240	chr15	-0.1627343004638	-3.65945103121261	0.004216345218881	gene	Male	Caudate
ENSG00000267322.2	ENSG00000267322.2	SNHG22	ENSG00000267322	chr18	0.182154138595557	3.65717878480286	0.0042392647038401	gene	Male	Caudate
ENSG00000171051.8	ENSG00000171051.8	FPR1	ENSG00000171051	chr19	0.532001268758005	3.65619212533031	0.004249698512934	gene	Male	Caudate
ENSG00000119333.11	ENSG00000119333.11	WDR34	ENSG00000119333	chr9	-0.108817848928915	-3.65556590111406	0.0042570233494347	gene	Male	Caudate
ENSG00000226287.8	ENSG00000226287.8	TMEM191A	ENSG00000226287	chr22	-0.154867838803639	-3.65072286433398	0.0043211595199401	gene	Male	Caudate
ENSG00000189334.8	ENSG00000189334.8	S100A14	ENSG00000189334	chr1	-0.353567875277439	-3.65039741668941	0.0043223640092212	gene	Male	Caudate
ENSG00000089737.15	ENSG00000089737.15	DDX24	ENSG00000089737	chr14	0.0878818865944624	3.65032486652861	0.0043223640092212	gene	Male	Caudate
ENSG00000139970.16	ENSG00000139970.16	RTN1	ENSG00000139970	chr14	0.106226645305916	3.65003330297389	0.0043244507473044	gene	Male	Caudate
ENSG00000253731.2	ENSG00000253731.2	PCDHGA6	ENSG00000253731	chr5	0.126821318621415	3.64943652102355	0.0043302423412797	gene	Male	Caudate
ENSG00000124198.8	ENSG00000124198.8	ARFGEF2	ENSG00000124198	chr20	0.0560126110943488	3.64845445830046	0.0043368610925107	gene	Male	Caudate
ENSG00000176102.11	ENSG00000176102.11	CSTF3	ENSG00000176102	chr11	0.0771966617300578	3.64863928567573	0.0043368610925107	gene	Male	Caudate
ENSG00000120915.13	ENSG00000120915.13	EPHX2	ENSG00000120915	chr8	-0.122492491783807	-3.64859300129267	0.0043368610925107	gene	Male	Caudate
ENSG00000165389.6	ENSG00000165389.6	SPTSSA	ENSG00000165389	chr14	0.13625298815093	3.64675164022295	0.004353916826257	gene	Male	Caudate
ENSG00000168393.12	ENSG00000168393.12	DTYMK	ENSG00000168393	chr2	-0.0952393948136294	-3.64489580114318	0.004373529270638	gene	Male	Caudate
ENSG00000131828.13	ENSG00000131828.13	PDHA1	ENSG00000131828	chrX	0.0639322777179264	3.64389335902485	0.0043871776202715	gene	Male	Caudate
ENSG00000156642.16	ENSG00000156642.16	NPTN	ENSG00000156642	chr15	0.115128534315807	3.6424091051895	0.0044035026884897	gene	Male	Caudate
ENSG00000178568.14	ENSG00000178568.14	ERBB4	ENSG00000178568	chr2	0.0729092985243537	3.64118178189017	0.0044183056586398	gene	Male	Caudate
ENSG00000101349.16	ENSG00000101349.16	PAK5	ENSG00000101349	chr20	0.0915989462817277	3.6380788738662	0.0044552837179934	gene	Male	Caudate
ENSG00000158769.17	ENSG00000158769.17	F11R	ENSG00000158769	chr1	0.201560975502398	3.63796943336393	0.0044552837179934	gene	Male	Caudate
ENSG00000166405.14	ENSG00000166405.14	RIC3	ENSG00000166405	chr11	0.0511339625372697	3.63745281681944	0.0044585480660432	gene	Male	Caudate
ENSG00000151229.12	ENSG00000151229.12	SLC2A13	ENSG00000151229	chr12	0.108226380164701	3.63640928143471	0.004473135421506	gene	Male	Caudate
ENSG00000106799.12	ENSG00000106799.12	TGFBR1	ENSG00000106799	chr9	0.159322121277698	3.6359661691089	0.0044777202794039	gene	Male	Caudate
ENSG00000059804.15	ENSG00000059804.15	SLC2A3	ENSG00000059804	chr12	0.23287224491468	3.63581395602113	0.0044777202794039	gene	Male	Caudate
ENSG00000148384.12	ENSG00000148384.12	INPP5E	ENSG00000148384	chr9	-0.0881808873661468	-3.63414862208556	0.0045000532535068	gene	Male	Caudate
ENSG00000165288.10	ENSG00000165288.10	BRWD3	ENSG00000165288	chrX	0.0622224958598059	3.6326800730458	0.0045218573155711	gene	Male	Caudate
ENSG00000138385.15	ENSG00000138385.15	SSB	ENSG00000138385	chr2	0.0646612111279066	3.62904221997531	0.0045668926988632	gene	Male	Caudate
ENSG00000132466.17	ENSG00000132466.17	ANKRD17	ENSG00000132466	chr4	0.0488894346851352	3.62911928556029	0.0045668926988632	gene	Male	Caudate
ENSG00000234913.1	ENSG00000234913.1		ENSG00000234913	chr22	-0.179709627392458	-3.62461941434285	0.004628430247678	gene	Male	Caudate
ENSG00000256463.8	ENSG00000256463.8	SALL3	ENSG00000256463	chr18	-0.163597437517989	-3.62220322010641	0.0046643654208237	gene	Male	Caudate
ENSG00000137825.10	ENSG00000137825.10	ITPKA	ENSG00000137825	chr15	-0.142451343446383	-3.62178917751103	0.0046687669788236	gene	Male	Caudate
ENSG00000000971.15	ENSG00000000971.15	CFH	ENSG00000000971	chr1	0.265550401879173	3.62118112535454	0.0046765116539295	gene	Male	Caudate
ENSG00000131375.9	ENSG00000131375.9	CAPN7	ENSG00000131375	chr3	0.0562731892583951	3.61898632058664	0.004708964895792	gene	Male	Caudate
ENSG00000205279.8	ENSG00000205279.8	CTXN3	ENSG00000205279	chr5	0.377090344454263	3.61763883881888	0.0047241451116558	gene	Male	Caudate
ENSG00000138071.13	ENSG00000138071.13	ACTR2	ENSG00000138071	chr2	0.0952525769533148	3.61644411852502	0.0047404445364537	gene	Male	Caudate
ENSG00000275106.1	ENSG00000275106.1		ENSG00000275106	chr7	0.340419709926904	3.61289798410821	0.0047960852734608	gene	Male	Caudate
ENSG00000279138.1	ENSG00000279138.1		ENSG00000279138	chr8	0.1545333009794	3.60909907856953	0.0048466708770485	gene	Male	Caudate
ENSG00000036257.12	ENSG00000036257.12	CUL3	ENSG00000036257	chr2	0.0541159257318153	3.60790911440161	0.0048594962884921	gene	Male	Caudate
ENSG00000050628.20	ENSG00000050628.20	PTGER3	ENSG00000050628	chr1	0.540430450548669	3.60582340041928	0.0048884012035433	gene	Male	Caudate
ENSG00000119787.13	ENSG00000119787.13	ATL2	ENSG00000119787	chr2	0.0777105615165972	3.60431145577157	0.0049099515631581	gene	Male	Caudate
ENSG00000159086.14	ENSG00000159086.14	PAXBP1	ENSG00000159086	chr21	0.0667340795408259	3.59800061584252	0.0050104664055272	gene	Male	Caudate
ENSG00000141552.17	ENSG00000141552.17	ANAPC11	ENSG00000141552	chr17	-0.0799630296927119	-3.59731036700897	0.0050202782906036	gene	Male	Caudate
ENSG00000117523.15	ENSG00000117523.15	PRRC2C	ENSG00000117523	chr1	0.0679101544894935	3.59389868806158	0.0050688884944367	gene	Male	Caudate
ENSG00000179387.9	ENSG00000179387.9	ELMOD2	ENSG00000179387	chr4	0.0807106982548224	3.59343958053734	0.0050745207685649	gene	Male	Caudate
ENSG00000108946.14	ENSG00000108946.14	PRKAR1A	ENSG00000108946	chr17	0.0576102976143447	3.58916518796639	0.0051369189645228	gene	Male	Caudate
ENSG00000169760.17	ENSG00000169760.17	NLGN1	ENSG00000169760	chr3	0.0766166282795979	3.58493514670981	0.0051904287116977	gene	Male	Caudate
ENSG00000168374.10	ENSG00000168374.10	ARF4	ENSG00000168374	chr3	0.0609270633647599	3.5833541723504	0.0052104699681252	gene	Male	Caudate
ENSG00000077348.8	ENSG00000077348.8	EXOSC5	ENSG00000077348	chr19	-0.092649403863773	-3.58331493206938	0.0052104699681252	gene	Male	Caudate
ENSG00000155970.11	ENSG00000155970.11	MICU3	ENSG00000155970	chr8	0.115779766548677	3.58326215497027	0.0052104699681252	gene	Male	Caudate
ENSG00000167987.10	ENSG00000167987.10	VPS37C	ENSG00000167987	chr11	-0.0727717960255058	-3.58152197646852	0.0052377674671424	gene	Male	Caudate
ENSG00000187994.13	ENSG00000187994.13	RINL	ENSG00000187994	chr19	-0.0971070542260235	-3.58036304244166	0.0052570033240817	gene	Male	Caudate
ENSG00000105376.4	ENSG00000105376.4	ICAM5	ENSG00000105376	chr19	-0.132514566253041	-3.5796404513019	0.0052649604475548	gene	Male	Caudate
ENSG00000160877.5	ENSG00000160877.5	NACC1	ENSG00000160877	chr19	-0.0947877660820875	-3.57930635901211	0.0052684225261883	gene	Male	Caudate
ENSG00000170144.19	ENSG00000170144.19	HNRNPA3	ENSG00000170144	chr2	0.0733833609086951	3.57759918333911	0.0052938812846986	gene	Male	Caudate
ENSG00000095564.13	ENSG00000095564.13	BTAF1	ENSG00000095564	chr10	0.0624192751469566	3.57735695648974	0.0052941230736902	gene	Male	Caudate
ENSG00000157303.10	ENSG00000157303.10	SUSD3	ENSG00000157303	chr9	-0.342139366184468	-3.57647252066262	0.005304595736316	gene	Male	Caudate
ENSG00000157240.3	ENSG00000157240.3	FZD1	ENSG00000157240	chr7	-0.114406779393977	-3.57579859429379	0.0053053188331558	gene	Male	Caudate
ENSG00000126461.14	ENSG00000126461.14	SCAF1	ENSG00000126461	chr19	-0.0978956212518448	-3.57563859933466	0.0053053188331558	gene	Male	Caudate
ENSG00000188419.13	ENSG00000188419.13	CHM	ENSG00000188419	chrX	0.0647103359799745	3.57562189142436	0.0053053188331558	gene	Male	Caudate
ENSG00000065621.14	ENSG00000065621.14	GSTO2	ENSG00000065621	chr10	0.0934433231743451	3.57534594513558	0.0053063397577119	gene	Male	Caudate
ENSG00000076321.10	ENSG00000076321.10	KLHL20	ENSG00000076321	chr1	0.0539394751773055	3.57477832294291	0.0053143655080221	gene	Male	Caudate
ENSG00000105379.9	ENSG00000105379.9	ETFB	ENSG00000105379	chr19	-0.0756896647527242	-3.57406579356955	0.0053252136876504	gene	Male	Caudate
ENSG00000184408.9	ENSG00000184408.9	KCND2	ENSG00000184408	chr7	0.103827775135028	3.57171049127078	0.0053621364675007	gene	Male	Caudate
ENSG00000184545.10	ENSG00000184545.10	DUSP8	ENSG00000184545	chr11	-0.143375639627042	-3.57078190111198	0.0053773065525175	gene	Male	Caudate
ENSG00000169744.12	ENSG00000169744.12	LDB2	ENSG00000169744	chr4	0.0906642393280462	3.56985953308119	0.0053896826253471	gene	Male	Caudate
ENSG00000188785.11	ENSG00000188785.11	ZNF548	ENSG00000188785	chr19	0.0592717367111299	3.5685756167505	0.005408645742214	gene	Male	Caudate
ENSG00000145022.4	ENSG00000145022.4	TCTA	ENSG00000145022	chr3	-0.0678031103600592	-3.56620953305062	0.0054493562520815	gene	Male	Caudate
ENSG00000259446.5	ENSG00000259446.5		ENSG00000259446	chr15	0.339040940243402	3.56591572775317	0.005452165156911	gene	Male	Caudate
ENSG00000008086.11	ENSG00000008086.11	CDKL5	ENSG00000008086	chrX	0.0866365587112341	3.56459122692005	0.0054724303191818	gene	Male	Caudate
ENSG00000117222.13	ENSG00000117222.13	RBBP5	ENSG00000117222	chr1	0.07531460207346	3.56323159932669	0.0054904424983716	gene	Male	Caudate
ENSG00000189410.11	ENSG00000189410.11	SH2D5	ENSG00000189410	chr1	-0.108221371269135	-3.56286384789039	0.0054924239675943	gene	Male	Caudate
ENSG00000167291.15	ENSG00000167291.15	TBC1D16	ENSG00000167291	chr17	-0.0915370139931528	-3.56242137625166	0.0054924239675943	gene	Male	Caudate
ENSG00000067715.13	ENSG00000067715.13	SYT1	ENSG00000067715	chr12	0.141722690652887	3.56048128993607	0.0055198492778206	gene	Male	Caudate
ENSG00000179832.17	ENSG00000179832.17	MROH1	ENSG00000179832	chr8	-0.102012849093922	-3.55839258077535	0.0055510631005044	gene	Male	Caudate
ENSG00000119844.15	ENSG00000119844.15	AFTPH	ENSG00000119844	chr2	0.0530059971895534	3.5574992303458	0.0055629976820156	gene	Male	Caudate
ENSG00000079313.12	ENSG00000079313.12	REXO1	ENSG00000079313	chr19	-0.128588955323092	-3.55728971908239	0.0055641850374397	gene	Male	Caudate
ENSG00000182272.11	ENSG00000182272.11	B4GALNT4	ENSG00000182272	chr11	-0.127554405904822	-3.55709779856866	0.0055650188746132	gene	Male	Caudate
ENSG00000149488.12	ENSG00000149488.12	TMC2	ENSG00000149488	chr20	0.260085809892626	3.55551807799026	0.0055939489143582	gene	Male	Caudate
ENSG00000152061.23	ENSG00000152061.23	RABGAP1L	ENSG00000152061	chr1	0.0609879507572215	3.55531770745601	0.0055949605031616	gene	Male	Caudate
ENSG00000225689.1	ENSG00000225689.1		ENSG00000225689	chrX	-0.202478270186308	-3.55447288211255	0.0056029554363629	gene	Male	Caudate
ENSG00000181444.12	ENSG00000181444.12	ZNF467	ENSG00000181444	chr7	-0.187005182820014	-3.55317784072783	0.0056262623979824	gene	Male	Caudate
ENSG00000230104.1	ENSG00000230104.1		ENSG00000230104	chr2	0.285749040085287	3.55191487853736	0.0056459300248293	gene	Male	Caudate
ENSG00000184990.12	ENSG00000184990.12	SIVA1	ENSG00000184990	chr14	-0.119523217615488	-3.55104851003474	0.0056546181147762	gene	Male	Caudate
ENSG00000138138.13	ENSG00000138138.13	ATAD1	ENSG00000138138	chr10	0.0645920360929853	3.54527701423115	0.0057489056498078	gene	Male	Caudate
ENSG00000171951.4	ENSG00000171951.4	SCG2	ENSG00000171951	chr2	0.206251463238375	3.5453337554294	0.0057489056498078	gene	Male	Caudate
ENSG00000111837.11	ENSG00000111837.11	MAK	ENSG00000111837	chr6	0.26485197522204	3.54557503845533	0.0057489056498078	gene	Male	Caudate
ENSG00000089006.16	ENSG00000089006.16	SNX5	ENSG00000089006	chr20	-0.0769280404723008	-3.54488135729052	0.0057540314106554	gene	Male	Caudate
ENSG00000107643.15	ENSG00000107643.15	MAPK8	ENSG00000107643	chr10	0.0579170444867456	3.54142222926472	0.0058139151698405	gene	Male	Caudate
ENSG00000160539.4	ENSG00000160539.4	PLPP7	ENSG00000160539	chr9	-0.0928577378951967	-3.53773956223734	0.0058823052507806	gene	Male	Caudate
ENSG00000189079.15	ENSG00000189079.15	ARID2	ENSG00000189079	chr12	0.0486019327634103	3.53647631813039	0.0059016214063299	gene	Male	Caudate
ENSG00000142609.17	ENSG00000142609.17	CFAP74	ENSG00000142609	chr1	-0.141290793519394	-3.53538243963381	0.0059161296022667	gene	Male	Caudate
ENSG00000178982.9	ENSG00000178982.9	EIF3K	ENSG00000178982	chr19	-0.0566314860468734	-3.53525914316863	0.0059161296022667	gene	Male	Caudate
ENSG00000115286.19	ENSG00000115286.19	NDUFS7	ENSG00000115286	chr19	-0.116441420045587	-3.53478747263512	0.0059208110514262	gene	Male	Caudate
ENSG00000110148.9	ENSG00000110148.9	CCKBR	ENSG00000110148	chr11	0.181424609967934	3.53375355608359	0.0059388134043676	gene	Male	Caudate
ENSG00000118217.5	ENSG00000118217.5	ATF6	ENSG00000118217	chr1	0.0529342585707631	3.53342420125523	0.0059426934669025	gene	Male	Caudate
ENSG00000197165.10	ENSG00000197165.10	SULT1A2	ENSG00000197165	chr16	-0.283667063657594	-3.53037750391899	0.0060051693628894	gene	Male	Caudate
ENSG00000134013.15	ENSG00000134013.15	LOXL2	ENSG00000134013	chr8	0.176624603700149	3.52942971700966	0.0060192882284374	gene	Male	Caudate
ENSG00000271778.1	ENSG00000271778.1		ENSG00000271778	chr3	0.256769432864793	3.5284853653374	0.0060237146892748	gene	Male	Caudate
ENSG00000181004.9	ENSG00000181004.9	BBS12	ENSG00000181004	chr4	0.0902228366964981	3.52366124008972	0.0061228189497566	gene	Male	Caudate
ENSG00000153820.12	ENSG00000153820.12	SPHKAP	ENSG00000153820	chr2	0.21843619979118	3.52338251217545	0.0061257049853119	gene	Male	Caudate
ENSG00000149256.15	ENSG00000149256.15	TENM4	ENSG00000149256	chr11	0.0823493024016488	3.52314368576201	0.0061277131376501	gene	Male	Caudate
ENSG00000171456.16	ENSG00000171456.16	ASXL1	ENSG00000171456	chr20	0.048349914156468	3.52064663263037	0.00616618947034	gene	Male	Caudate
ENSG00000139133.6	ENSG00000139133.6	ALG10	ENSG00000139133	chr12	0.08600154033563	3.51693099854586	0.0062232049610209	gene	Male	Caudate
ENSG00000112559.13	ENSG00000112559.13	MDFI	ENSG00000112559	chr6	0.285267554900799	3.51626562970219	0.0062303525765653	gene	Male	Caudate
ENSG00000106105.13	ENSG00000106105.13	GARS	ENSG00000106105	chr7	0.0802000288102302	3.51625826735004	0.0062303525765653	gene	Male	Caudate
ENSG00000151135.9	ENSG00000151135.9	TMEM263	ENSG00000151135	chr12	0.0799350802986314	3.51511562945385	0.0062507430814287	gene	Male	Caudate
ENSG00000123933.15	ENSG00000123933.15	MXD4	ENSG00000123933	chr4	-0.105672751842602	-3.51062894974154	0.0063322866458802	gene	Male	Caudate
ENSG00000128607.13	ENSG00000128607.13	KLHDC10	ENSG00000128607	chr7	0.0457976072647463	3.50768250378128	0.0063794986142576	gene	Male	Caudate
ENSG00000136877.14	ENSG00000136877.14	FPGS	ENSG00000136877	chr9	-0.0848015410100491	-3.50568210409971	0.0064187233587785	gene	Male	Caudate
ENSG00000132017.10	ENSG00000132017.10	DCAF15	ENSG00000132017	chr19	-0.112262151932067	-3.50522364232402	0.0064259232638607	gene	Male	Caudate
ENSG00000144724.19	ENSG00000144724.19	PTPRG	ENSG00000144724	chr3	0.0712375356626261	3.50500250395209	0.0064276585687161	gene	Male	Caudate
ENSG00000104856.13	ENSG00000104856.13	RELB	ENSG00000104856	chr19	0.209555534984193	3.50274414300212	0.006466391967725	gene	Male	Caudate
ENSG00000135679.22	ENSG00000135679.22	MDM2	ENSG00000135679	chr12	0.050787877064474	3.50222172697476	0.0064737109419352	gene	Male	Caudate
ENSG00000127445.13	ENSG00000127445.13	PIN1	ENSG00000127445	chr19	-0.0873626741846197	-3.50213751072776	0.0064737109419352	gene	Male	Caudate
ENSG00000023330.14	ENSG00000023330.14	ALAS1	ENSG00000023330	chr3	0.0770279575567282	3.50114342834512	0.0064934304181438	gene	Male	Caudate
ENSG00000085721.12	ENSG00000085721.12	RRN3	ENSG00000085721	chr16	0.0678262573189535	3.49782478208294	0.00655741602529	gene	Male	Caudate
ENSG00000225663.7	ENSG00000225663.7	MCRIP1	ENSG00000225663	chr17	-0.0785040981319273	-3.49507867077391	0.0066092677169621	gene	Male	Caudate
ENSG00000273301.1	ENSG00000273301.1		ENSG00000273301	chr2	0.133650036374458	3.4950440483934	0.0066092677169621	gene	Male	Caudate
ENSG00000134440.11	ENSG00000134440.11	NARS	ENSG00000134440	chr18	0.0628043551420564	3.49340406160979	0.0066412700936268	gene	Male	Caudate
ENSG00000157542.9	ENSG00000157542.9	KCNJ6	ENSG00000157542	chr21	0.190723738384645	3.49256919373792	0.0066449834580132	gene	Male	Caudate
ENSG00000115183.13	ENSG00000115183.13	TANC1	ENSG00000115183	chr2	0.0743591576047141	3.49268084274582	0.0066449834580132	gene	Male	Caudate
ENSG00000125629.14	ENSG00000125629.14	INSIG2	ENSG00000125629	chr2	0.0835853302201185	3.49252406452508	0.0066449834580132	gene	Male	Caudate
ENSG00000212384.1	ENSG00000212384.1	SNORD113-2	ENSG00000212384	chr14	0.266253608175422	3.49280660323356	0.0066449834580132	gene	Male	Caudate
ENSG00000204116.11	ENSG00000204116.11	CHIC1	ENSG00000204116	chrX	0.0887697935483995	3.4920955301589	0.0066517359186522	gene	Male	Caudate
ENSG00000102078.15	ENSG00000102078.15	SLC25A14	ENSG00000102078	chrX	0.0962086949382161	3.49119281636427	0.0066697950331455	gene	Male	Caudate
ENSG00000283245.1	ENSG00000283245.1	SCHIP1	ENSG00000283245	chr3	-0.230020927254059	-3.49042188540887	0.0066778556181183	gene	Male	Caudate
ENSG00000166847.9	ENSG00000166847.9	DCTN5	ENSG00000166847	chr16	-0.041204661866313	-3.49054435492858	0.0066778556181183	gene	Male	Caudate
ENSG00000118515.11	ENSG00000118515.11	SGK1	ENSG00000118515	chr6	0.163528722743498	3.48950468055023	0.0066943465590966	gene	Male	Caudate
ENSG00000161956.12	ENSG00000161956.12	SENP3	ENSG00000161956	chr17	-0.0663367502013282	-3.48887261669361	0.0067034939311133	gene	Male	Caudate
ENSG00000256280.1	ENSG00000256280.1		ENSG00000256280	chr11	-0.365293520990987	-3.48877317271186	0.0067034939311133	gene	Male	Caudate
ENSG00000166170.9	ENSG00000166170.9	BAG5	ENSG00000166170	chr14	0.0454117329891301	3.48723638709155	0.0067332525310488	gene	Male	Caudate
ENSG00000078328.19	ENSG00000078328.19	RBFOX1	ENSG00000078328	chr16	0.122382168910612	3.48723380256491	0.0067332525310488	gene	Male	Caudate
ENSG00000109927.9	ENSG00000109927.9	TECTA	ENSG00000109927	chr11	0.152857985501532	3.48274020335448	0.0068241489679824	gene	Male	Caudate
ENSG00000272970.1	ENSG00000272970.1		ENSG00000272970	chr3	-0.180544978327805	-3.48293690799885	0.0068241489679824	gene	Male	Caudate
ENSG00000113296.14	ENSG00000113296.14	THBS4	ENSG00000113296	chr5	0.128170931431038	3.47878101299446	0.0068901595921675	gene	Male	Caudate
ENSG00000145817.16	ENSG00000145817.16	YIPF5	ENSG00000145817	chr5	0.0635457078405431	3.47861949527428	0.0068904057153551	gene	Male	Caudate
ENSG00000253300.1	ENSG00000253300.1		ENSG00000253300	chr8	-0.466812829207271	-3.47848478560522	0.0068904057153551	gene	Male	Caudate
ENSG00000186815.12	ENSG00000186815.12	TPCN1	ENSG00000186815	chr12	-0.0837824393453513	-3.47780356766114	0.0069036385956961	gene	Male	Caudate
ENSG00000176018.12	ENSG00000176018.12	LYSMD3	ENSG00000176018	chr5	0.0803929147668535	3.47694952594872	0.0069070832329115	gene	Male	Caudate
ENSG00000117362.12	ENSG00000117362.12	APH1A	ENSG00000117362	chr1	-0.0749535718129648	-3.47696922731549	0.0069070832329115	gene	Male	Caudate
ENSG00000272455.1	ENSG00000272455.1		ENSG00000272455	chr1	0.16309126105485	3.47659217717578	0.006912370857673	gene	Male	Caudate
ENSG00000163602.9	ENSG00000163602.9	RYBP	ENSG00000163602	chr3	0.0921962253356687	3.4762075473141	0.0069148242595191	gene	Male	Caudate
ENSG00000272888.5	ENSG00000272888.5	LINC01578	ENSG00000272888	chr15	0.0825009780558586	3.47347353448873	0.0069754155656213	gene	Male	Caudate
ENSG00000183873.15	ENSG00000183873.15	SCN5A	ENSG00000183873	chr3	0.213269796421096	3.47313638634716	0.0069767192564159	gene	Male	Caudate
ENSG00000263731.1	ENSG00000263731.1		ENSG00000263731	chr17	-0.0872969239743861	-3.47256382952011	0.0069874169952611	gene	Male	Caudate
ENSG00000134548.9	ENSG00000134548.9	SPX	ENSG00000134548	chr12	-0.177875489872342	-3.47085047103677	0.007023051183854	gene	Male	Caudate
ENSG00000274346.1	ENSG00000274346.1		ENSG00000274346	chr2	-0.311527047927362	-3.47039170571003	0.0070308004450512	gene	Male	Caudate
ENSG00000007376.7	ENSG00000007376.7	RPUSD1	ENSG00000007376	chr16	-0.116806915246664	-3.47025645886748	0.0070308004450512	gene	Male	Caudate
ENSG00000095906.16	ENSG00000095906.16	NUBP2	ENSG00000095906	chr16	-0.113008543627561	-3.46782190904575	0.0070847977717928	gene	Male	Caudate
ENSG00000058335.15	ENSG00000058335.15	RASGRF1	ENSG00000058335	chr15	0.183449581322592	3.46660460110685	0.0071063544721446	gene	Male	Caudate
ENSG00000162174.12	ENSG00000162174.12	ASRGL1	ENSG00000162174	chr11	-0.124528689466721	-3.46636487404466	0.0071072490835337	gene	Male	Caudate
ENSG00000047621.11	ENSG00000047621.11	C12orf4	ENSG00000047621	chr12	0.0633492909309702	3.46502966828142	0.0071302865218445	gene	Male	Caudate
ENSG00000119048.7	ENSG00000119048.7	UBE2B	ENSG00000119048	chr5	0.101004954872206	3.46427903542627	0.0071457388998445	gene	Male	Caudate
ENSG00000196600.12	ENSG00000196600.12	SLC22A25	ENSG00000196600	chr11	-0.401513760320935	-3.46367829740711	0.0071574103403942	gene	Male	Caudate
ENSG00000131378.13	ENSG00000131378.13	RFTN1	ENSG00000131378	chr3	0.185443490695426	3.46337202816775	0.0071580091342346	gene	Male	Caudate
ENSG00000169718.17	ENSG00000169718.17	DUS1L	ENSG00000169718	chr17	-0.0758435223140286	-3.46062662271653	0.0072208987761673	gene	Male	Caudate
ENSG00000187742.14	ENSG00000187742.14	SECISBP2	ENSG00000187742	chr9	0.0471593375986103	3.45673857826557	0.0072992667747081	gene	Male	Caudate
ENSG00000125656.8	ENSG00000125656.8	CLPP	ENSG00000125656	chr19	-0.0865067067072025	-3.45588849844217	0.0073176511329381	gene	Male	Caudate
ENSG00000168002.11	ENSG00000168002.11	POLR2G	ENSG00000168002	chr11	-0.0721322372766863	-3.45570735361016	0.0073186965200596	gene	Male	Caudate
ENSG00000175449.13	ENSG00000175449.13	RFESD	ENSG00000175449	chr5	0.159658887999856	3.45497400915854	0.0073304319826573	gene	Male	Caudate
ENSG00000120256.9	ENSG00000120256.9	LRP11	ENSG00000120256	chr6	0.071098911567921	3.45462192059835	0.00733400360385	gene	Male	Caudate
ENSG00000108021.19	ENSG00000108021.19	FAM208B	ENSG00000108021	chr10	0.0482135059742452	3.4545553228665	0.00733400360385	gene	Male	Caudate
ENSG00000078674.17	ENSG00000078674.17	PCM1	ENSG00000078674	chr8	0.047665531721773	3.45364998106694	0.0073502535820829	gene	Male	Caudate
ENSG00000084734.8	ENSG00000084734.8	GCKR	ENSG00000084734	chr2	0.360705704298326	3.45262853085507	0.0073705420226331	gene	Male	Caudate
ENSG00000152127.8	ENSG00000152127.8	MGAT5	ENSG00000152127	chr2	0.0508028372390256	3.45259147198006	0.0073705420226331	gene	Male	Caudate
ENSG00000150779.11	ENSG00000150779.11	TIMM8B	ENSG00000150779	chr11	-0.0851795022051613	-3.4520719836428	0.0073739784693456	gene	Male	Caudate
ENSG00000110713.15	ENSG00000110713.15	NUP98	ENSG00000110713	chr11	0.0570957676701697	3.44881220553805	0.0074439613421429	gene	Male	Caudate
ENSG00000235750.9	ENSG00000235750.9	KIAA0040	ENSG00000235750	chr1	0.296149867069312	3.44675571763359	0.0074774619075303	gene	Male	Caudate
ENSG00000214102.7	ENSG00000214102.7	WEE2	ENSG00000214102	chr7	0.344079419072739	3.44670482548317	0.0074774619075303	gene	Male	Caudate
ENSG00000233029.3	ENSG00000233029.3		ENSG00000233029	chr1	0.329291561462714	3.44459419461315	0.0075297940311333	gene	Male	Caudate
ENSG00000111615.13	ENSG00000111615.13	KRR1	ENSG00000111615	chr12	0.0608701415363043	3.44350990647763	0.0075549961369691	gene	Male	Caudate
ENSG00000052795.12	ENSG00000052795.12	FNIP2	ENSG00000052795	chr4	0.0685641844144957	3.44204773311405	0.0075904119719507	gene	Male	Caudate
ENSG00000181790.10	ENSG00000181790.10	ADGRB1	ENSG00000181790	chr8	-0.117149707898583	-3.44097039805071	0.0076081096571658	gene	Male	Caudate
ENSG00000154654.14	ENSG00000154654.14	NCAM2	ENSG00000154654	chr21	0.0661969160976849	3.44105874346035	0.0076081096571658	gene	Male	Caudate
ENSG00000110876.9	ENSG00000110876.9	SELPLG	ENSG00000110876	chr12	-0.261332759356461	-3.44104461613103	0.0076081096571658	gene	Male	Caudate
ENSG00000225138.7	ENSG00000225138.7		ENSG00000225138	chr5	-0.206615676621146	-3.44040705064602	0.0076195182070877	gene	Male	Caudate
ENSG00000112378.11	ENSG00000112378.11	PERP	ENSG00000112378	chr6	0.166314675830379	3.43908737115591	0.0076475991385141	gene	Male	Caudate
ENSG00000170242.17	ENSG00000170242.17	USP47	ENSG00000170242	chr11	0.054704948333448	3.43818131246164	0.0076495305467741	gene	Male	Caudate
ENSG00000162755.13	ENSG00000162755.13	KLHDC9	ENSG00000162755	chr1	-0.0932292214689911	-3.43759487438663	0.0076616329169513	gene	Male	Caudate
ENSG00000170871.11	ENSG00000170871.11	KIAA0232	ENSG00000170871	chr4	0.0492079891275922	3.43718084281145	0.0076653257880208	gene	Male	Caudate
ENSG00000164031.16	ENSG00000164031.16	DNAJB14	ENSG00000164031	chr4	0.0733722991424739	3.43292393862633	0.0077737601855132	gene	Male	Caudate
ENSG00000205791.3	ENSG00000205791.3	LOH12CR2	ENSG00000205791	chr12	-0.125495878831675	-3.43264232400401	0.0077776806462839	gene	Male	Caudate
ENSG00000104870.12	ENSG00000104870.12	FCGRT	ENSG00000104870	chr19	-0.112702971071637	-3.43201462405533	0.0077873023469142	gene	Male	Caudate
ENSG00000179918.18	ENSG00000179918.18	SEPHS2	ENSG00000179918	chr16	0.0783553335615135	3.43138502267021	0.0078008021773116	gene	Male	Caudate
ENSG00000155304.5	ENSG00000155304.5	HSPA13	ENSG00000155304	chr21	0.0767338665740261	3.4310087485446	0.0078073468808473	gene	Male	Caudate
ENSG00000137770.13	ENSG00000137770.13	CTDSPL2	ENSG00000137770	chr15	0.0575830839508817	3.43051467927512	0.0078171444114787	gene	Male	Caudate
ENSG00000145194.17	ENSG00000145194.17	ECE2	ENSG00000145194	chr3	-0.0808838671607082	-3.43033008938274	0.0078184184237936	gene	Male	Caudate
ENSG00000178026.12	ENSG00000178026.12	LRRC75B	ENSG00000178026	chr22	-0.119196292649777	-3.42755016411604	0.0078743604367192	gene	Male	Caudate
ENSG00000120057.4	ENSG00000120057.4	SFRP5	ENSG00000120057	chr10	0.288714302692264	3.42736289081122	0.0078743604367192	gene	Male	Caudate
ENSG00000148604.13	ENSG00000148604.13	RGR	ENSG00000148604	chr10	-0.429711237258809	-3.42734030567529	0.0078743604367192	gene	Male	Caudate
ENSG00000085415.15	ENSG00000085415.15	SEH1L	ENSG00000085415	chr18	0.0709147909324331	3.42672476123529	0.0078876222866945	gene	Male	Caudate
ENSG00000160993.3	ENSG00000160993.3	ALKBH4	ENSG00000160993	chr7	-0.0817401411928806	-3.42514049756437	0.0079279102209862	gene	Male	Caudate
ENSG00000124713.5	ENSG00000124713.5	GNMT	ENSG00000124713	chr6	-0.225763609966062	-3.42376490175775	0.007962537788751	gene	Male	Caudate
ENSG00000130449.5	ENSG00000130449.5	ZSWIM6	ENSG00000130449	chr5	0.0741575252466526	3.42350357708621	0.0079645059314325	gene	Male	Caudate
ENSG00000119231.10	ENSG00000119231.10	SENP5	ENSG00000119231	chr3	0.0421541123545004	3.42233957984382	0.007983212090419	gene	Male	Caudate
ENSG00000253729.7	ENSG00000253729.7	PRKDC	ENSG00000253729	chr8	0.0585713934170304	3.42211884705029	0.007985549255379	gene	Male	Caudate
ENSG00000184557.4	ENSG00000184557.4	SOCS3	ENSG00000184557	chr17	0.780607496845939	3.42174242290236	0.0079884016789556	gene	Male	Caudate
ENSG00000090339.8	ENSG00000090339.8	ICAM1	ENSG00000090339	chr19	0.389555274733255	3.42034348967224	0.008020062352069	gene	Male	Caudate
ENSG00000141367.11	ENSG00000141367.11	CLTC	ENSG00000141367	chr17	0.0669578778884116	3.41943142776522	0.0080341901479656	gene	Male	Caudate
ENSG00000143858.11	ENSG00000143858.11	SYT2	ENSG00000143858	chr1	0.169022809357923	3.41838256498526	0.0080599917226603	gene	Male	Caudate
ENSG00000279519.1	ENSG00000279519.1		ENSG00000279519	chr2	0.131963362131728	3.41613936975799	0.0081120683963551	gene	Male	Caudate
ENSG00000121390.18	ENSG00000121390.18	PSPC1	ENSG00000121390	chr13	0.0529384123636001	3.4163162264773	0.0081120683963551	gene	Male	Caudate
ENSG00000197061.4	ENSG00000197061.4	HIST1H4C	ENSG00000197061	chr6	-0.131408297247632	-3.41620518075829	0.0081120683963551	gene	Male	Caudate
ENSG00000126217.20	ENSG00000126217.20	MCF2L	ENSG00000126217	chr13	-0.105086934542914	-3.4142927362408	0.0081570211211459	gene	Male	Caudate
ENSG00000198774.4	ENSG00000198774.4	RASSF9	ENSG00000198774	chr12	0.219443972291268	3.41357265183709	0.0081737484617459	gene	Male	Caudate
ENSG00000231351.2	ENSG00000231351.2		ENSG00000231351	chr2	-0.198879339394381	-3.41274622612952	0.0081896324188085	gene	Male	Caudate
ENSG00000158560.14	ENSG00000158560.14	DYNC1I1	ENSG00000158560	chr7	0.0938996545350724	3.41237298825611	0.0081964364883871	gene	Male	Caudate
ENSG00000273015.2	ENSG00000273015.2		ENSG00000273015	chr12	0.0770913466509553	3.41129394920757	0.008218547296562	gene	Male	Caudate
ENSG00000198108.3	ENSG00000198108.3	CHSY3	ENSG00000198108	chr5	0.106404621936577	3.41119577075615	0.008218547296562	gene	Male	Caudate
ENSG00000131023.12	ENSG00000131023.12	LATS1	ENSG00000131023	chr6	0.053690099757138	3.4106305784073	0.0082309230604982	gene	Male	Caudate
ENSG00000182492.15	ENSG00000182492.15	BGN	ENSG00000182492	chrX	0.156270841611739	3.40967025221942	0.0082547560371303	gene	Male	Caudate
ENSG00000198797.6	ENSG00000198797.6	BRINP2	ENSG00000198797	chr1	-0.102035860104353	-3.40940725686496	0.0082550732427649	gene	Male	Caudate
ENSG00000213639.9	ENSG00000213639.9	PPP1CB	ENSG00000213639	chr2	0.0857041037988921	3.40938647214339	0.0082550732427649	gene	Male	Caudate
ENSG00000105983.19	ENSG00000105983.19	LMBR1	ENSG00000105983	chr7	0.0555143999819383	3.40890417741354	0.0082611496116247	gene	Male	Caudate
ENSG00000160097.15	ENSG00000160097.15	FNDC5	ENSG00000160097	chr1	-0.11494043391643	-3.40818990956954	0.0082779201708395	gene	Male	Caudate
ENSG00000175548.8	ENSG00000175548.8	ALG10B	ENSG00000175548	chr12	0.0917422678765954	3.40653506877272	0.0083181575397354	gene	Male	Caudate
ENSG00000109072.13	ENSG00000109072.13	VTN	ENSG00000109072	chr17	-0.203735003261014	-3.40604276680017	0.0083285537636312	gene	Male	Caudate
ENSG00000279845.1	ENSG00000279845.1		ENSG00000279845	chr4	0.24885145168639	3.40568763610415	0.008334953857979	gene	Male	Caudate
ENSG00000078618.20	ENSG00000078618.20	NRDC	ENSG00000078618	chr1	0.0472824877980859	3.40419724799717	0.0083746193925877	gene	Male	Caudate
ENSG00000171940.13	ENSG00000171940.13	ZNF217	ENSG00000171940	chr20	0.0872674556167783	3.40372824532065	0.0083765037085788	gene	Male	Caudate
ENSG00000133318.13	ENSG00000133318.13	RTN3	ENSG00000133318	chr11	0.0833956183144488	3.40358954037687	0.0083765037085788	gene	Male	Caudate
ENSG00000213949.8	ENSG00000213949.8	ITGA1	ENSG00000213949	chr5	0.164769093750134	3.40332817454921	0.0083801922955153	gene	Male	Caudate
ENSG00000035499.12	ENSG00000035499.12	DEPDC1B	ENSG00000035499	chr5	0.288369055401674	3.40132109650466	0.0084193065300562	gene	Male	Caudate
ENSG00000188064.9	ENSG00000188064.9	WNT7B	ENSG00000188064	chr22	-0.262207353649786	-3.40111601204226	0.0084213611834492	gene	Male	Caudate
ENSG00000009413.15	ENSG00000009413.15	REV3L	ENSG00000009413	chr6	0.0645218085858736	3.39961949918316	0.0084495817617394	gene	Male	Caudate
ENSG00000277795.1	ENSG00000277795.1		ENSG00000277795	chr5	0.232479768383549	3.39825827275569	0.0084738985792204	gene	Male	Caudate
ENSG00000150627.15	ENSG00000150627.15	WDR17	ENSG00000150627	chr4	0.0827642408730775	3.39810911264966	0.0084743205081577	gene	Male	Caudate
ENSG00000138792.9	ENSG00000138792.9	ENPEP	ENSG00000138792	chr4	0.26246206478477	3.39709753735751	0.0084883413395489	gene	Male	Caudate
ENSG00000205488.8	ENSG00000205488.8	CALML3-AS1	ENSG00000205488	chr10	-0.238036959828591	-3.39720436728193	0.0084883413395489	gene	Male	Caudate
ENSG00000174611.11	ENSG00000174611.11	KY	ENSG00000174611	chr3	-0.127041062305167	-3.39727796214146	0.0084883413395489	gene	Male	Caudate
ENSG00000173599.13	ENSG00000173599.13	PC	ENSG00000173599	chr11	-0.0635982895270077	-3.39728097300678	0.0084883413395489	gene	Male	Caudate
ENSG00000248127.1	ENSG00000248127.1		ENSG00000248127	chr5	0.283576825399119	3.39689457335279	0.0084903704214425	gene	Male	Caudate
ENSG00000168538.15	ENSG00000168538.15	TRAPPC11	ENSG00000168538	chr4	0.0498179443619311	3.39479795045728	0.0085367831388633	gene	Male	Caudate
ENSG00000137871.19	ENSG00000137871.19	ZNF280D	ENSG00000137871	chr15	0.0576304737241568	3.39436094448311	0.0085458211953015	gene	Male	Caudate
ENSG00000143847.15	ENSG00000143847.15	PPFIA4	ENSG00000143847	chr1	-0.0919795531904487	-3.393988477576	0.0085489236572206	gene	Male	Caudate
ENSG00000157873.17	ENSG00000157873.17	TNFRSF14	ENSG00000157873	chr1	-0.165363898806705	-3.39362115303354	0.0085558931497244	gene	Male	Caudate
ENSG00000172575.11	ENSG00000172575.11	RASGRP1	ENSG00000172575	chr15	0.132004887515418	3.39325740789193	0.008562762120729	gene	Male	Caudate
ENSG00000272288.5	ENSG00000272288.5		ENSG00000272288	chr6	-0.143652996750579	-3.39287985427021	0.0085700512238084	gene	Male	Caudate
ENSG00000186806.5	ENSG00000186806.5	VSIG10L	ENSG00000186806	chr19	-0.152526163079605	-3.39248259659066	0.0085746345942954	gene	Male	Caudate
ENSG00000104290.10	ENSG00000104290.10	FZD3	ENSG00000104290	chr8	0.0909088818551536	3.38591208325825	0.0087257829738322	gene	Male	Caudate
ENSG00000175054.14	ENSG00000175054.14	ATR	ENSG00000175054	chr3	0.0605223110996803	3.38607256874859	0.0087257829738322	gene	Male	Caudate
ENSG00000205544.3	ENSG00000205544.3	TMEM256	ENSG00000205544	chr17	-0.121161369602762	-3.38623156478808	0.0087257829738322	gene	Male	Caudate
ENSG00000130560.8	ENSG00000130560.8	UBAC1	ENSG00000130560	chr9	-0.0633184178647452	-3.38412612093278	0.0087702797322675	gene	Male	Caudate
ENSG00000137145.20	ENSG00000137145.20	DENND4C	ENSG00000137145	chr9	0.0593726168258759	3.38373094592031	0.0087782929365246	gene	Male	Caudate
ENSG00000128656.13	ENSG00000128656.13	CHN1	ENSG00000128656	chr2	0.1016463175572	3.38301300814164	0.0087904553850955	gene	Male	Caudate
ENSG00000240045.1	ENSG00000240045.1		ENSG00000240045	chr3	0.558542775745444	3.38151686570561	0.0088217137028862	gene	Male	Caudate
ENSG00000196139.13	ENSG00000196139.13	AKR1C3	ENSG00000196139	chr10	-0.163458862282665	-3.38089763175589	0.0088364922044061	gene	Male	Caudate
ENSG00000105835.11	ENSG00000105835.11	NAMPT	ENSG00000105835	chr7	0.202261516830665	3.38010486414219	0.0088488230513968	gene	Male	Caudate
ENSG00000250668.1	ENSG00000250668.1		ENSG00000250668	chr5	-0.371963565060177	-3.37952409286977	0.008854452918592	gene	Male	Caudate
ENSG00000177728.15	ENSG00000177728.15	TMEM94	ENSG00000177728	chr17	-0.0678589862378427	-3.37883496091935	0.0088702199194523	gene	Male	Caudate
ENSG00000092978.10	ENSG00000092978.10	GPATCH2	ENSG00000092978	chr1	0.053554991159882	3.37874825485554	0.0088702199194523	gene	Male	Caudate
ENSG00000178233.17	ENSG00000178233.17	TMEM151B	ENSG00000178233	chr6	-0.0950666233799753	-3.37782522096262	0.0088946801969493	gene	Male	Caudate
ENSG00000089818.16	ENSG00000089818.16	NECAP1	ENSG00000089818	chr12	0.0789840178797552	3.37746017692232	0.0089011741415251	gene	Male	Caudate
ENSG00000137055.14	ENSG00000137055.14	PLAA	ENSG00000137055	chr9	0.0524703680487185	3.37721831053395	0.0089011741415251	gene	Male	Caudate
ENSG00000121900.18	ENSG00000121900.18	TMEM54	ENSG00000121900	chr1	-0.125985681968037	-3.37676713592412	0.0089037324049494	gene	Male	Caudate
ENSG00000169967.16	ENSG00000169967.16	MAP3K2	ENSG00000169967	chr2	0.0632855068976827	3.37673892028601	0.0089037324049494	gene	Male	Caudate
ENSG00000008300.15	ENSG00000008300.15	CELSR3	ENSG00000008300	chr3	-0.083977585886021	-3.37646735860603	0.0089080550149911	gene	Male	Caudate
ENSG00000087586.17	ENSG00000087586.17	AURKA	ENSG00000087586	chr20	-0.118420299666272	-3.37461027816497	0.0089575907097852	gene	Male	Caudate
ENSG00000132872.11	ENSG00000132872.11	SYT4	ENSG00000132872	chr18	0.161583478686705	3.37402235987601	0.008967692548641	gene	Male	Caudate
ENSG00000272076.1	ENSG00000272076.1		ENSG00000272076	chr8	0.249023022599997	3.37386263092114	0.0089680310602189	gene	Male	Caudate
ENSG00000170191.4	ENSG00000170191.4	NANP	ENSG00000170191	chr20	0.0950742048614863	3.3737476493554	0.0089680310602189	gene	Male	Caudate
ENSG00000141526.15	ENSG00000141526.15	SLC16A3	ENSG00000141526	chr17	0.323545934103338	3.37234814969246	0.0090076730590783	gene	Male	Caudate
ENSG00000251333.3	ENSG00000251333.3	RTN3P1	ENSG00000251333	chr4	0.123232608755617	3.37002766148267	0.0090723397894179	gene	Male	Caudate
ENSG00000109180.14	ENSG00000109180.14	OCIAD1	ENSG00000109180	chr4	0.0548642445040055	3.3687067970866	0.0091079128980202	gene	Male	Caudate
ENSG00000125965.8	ENSG00000125965.8	GDF5	ENSG00000125965	chr20	0.455919283224058	3.36842796512911	0.0091079128980202	gene	Male	Caudate
ENSG00000105650.21	ENSG00000105650.21	PDE4C	ENSG00000105650	chr19	-0.201393157413821	-3.36841016640324	0.0091079128980202	gene	Male	Caudate
ENSG00000163848.19	ENSG00000163848.19	ZNF148	ENSG00000163848	chr3	0.06087191872134	3.36837506758303	0.0091079128980202	gene	Male	Caudate
ENSG00000149972.10	ENSG00000149972.10	CNTN5	ENSG00000149972	chr11	0.119573186149434	3.36682050674658	0.009144730855735	gene	Male	Caudate
ENSG00000152223.12	ENSG00000152223.12	EPG5	ENSG00000152223	chr18	0.0505052777697528	3.36681946140136	0.009144730855735	gene	Male	Caudate
ENSG00000136848.16	ENSG00000136848.16	DAB2IP	ENSG00000136848	chr9	-0.0870984588781909	-3.3643267182446	0.0092116262440427	gene	Male	Caudate
ENSG00000147416.10	ENSG00000147416.10	ATP6V1B2	ENSG00000147416	chr8	0.08755764731261	3.36288962251245	0.0092431455402389	gene	Male	Caudate
ENSG00000070961.15	ENSG00000070961.15	ATP2B1	ENSG00000070961	chr12	0.136510751601768	3.36250292316847	0.0092490367184373	gene	Male	Caudate
ENSG00000272137.1	ENSG00000272137.1		ENSG00000272137	chr6	0.165147953528887	3.36144251241358	0.0092704774052232	gene	Male	Caudate
ENSG00000007541.16	ENSG00000007541.16	PIGQ	ENSG00000007541	chr16	-0.096648159393654	-3.35867353746938	0.0093472040426615	gene	Male	Caudate
ENSG00000090661.11	ENSG00000090661.11	CERS4	ENSG00000090661	chr19	-0.067105006639387	-3.35578320288092	0.0094225076001522	gene	Male	Caudate
ENSG00000091009.7	ENSG00000091009.7	RBM27	ENSG00000091009	chr5	0.0659497233426486	3.35516307043833	0.0094359382685071	gene	Male	Caudate
ENSG00000185340.15	ENSG00000185340.15	GAS2L1	ENSG00000185340	chr22	-0.106697454414412	-3.35452122547213	0.0094483900283872	gene	Male	Caudate
ENSG00000166401.14	ENSG00000166401.14	SERPINB8	ENSG00000166401	chr18	0.161179069846858	3.35428381731937	0.0094518889474526	gene	Male	Caudate
ENSG00000187676.7	ENSG00000187676.7	B3GLCT	ENSG00000187676	chr13	0.0974989522617589	3.35389523785478	0.0094603431421734	gene	Male	Caudate
ENSG00000163630.10	ENSG00000163630.10	SYNPR	ENSG00000163630	chr3	0.180084137631324	3.35326268700604	0.0094768098663202	gene	Male	Caudate
ENSG00000179168.14	ENSG00000179168.14	GGN	ENSG00000179168	chr19	-0.26491171949353	-3.35250468250377	0.0094974289738998	gene	Male	Caudate
ENSG00000258890.6	ENSG00000258890.6	CEP95	ENSG00000258890	chr17	0.0616094969410247	3.35223516521366	0.009502006438835	gene	Male	Caudate
ENSG00000074803.17	ENSG00000074803.17	SLC12A1	ENSG00000074803	chr15	0.231734572424117	3.35103437582196	0.0095339431214522	gene	Male	Caudate
ENSG00000076356.6	ENSG00000076356.6	PLXNA2	ENSG00000076356	chr1	0.0951886700706792	3.35100535532192	0.0095339431214522	gene	Male	Caudate
ENSG00000166997.7	ENSG00000166997.7	CNPY4	ENSG00000166997	chr7	-0.0839421652044641	-3.34966086175719	0.009569780130143	gene	Male	Caudate
ENSG00000175287.18	ENSG00000175287.18	PHYHD1	ENSG00000175287	chr9	-0.151856636855039	-3.34922575605211	0.0095798833826026	gene	Male	Caudate
ENSG00000164129.11	ENSG00000164129.11	NPY5R	ENSG00000164129	chr4	0.125864910917287	3.34898766950944	0.0095834631633601	gene	Male	Caudate
ENSG00000184347.14	ENSG00000184347.14	SLIT3	ENSG00000184347	chr5	0.102734993740683	3.34874660733453	0.0095871444742423	gene	Male	Caudate
ENSG00000268055.1	ENSG00000268055.1		ENSG00000268055	chr19	-0.457398521003217	-3.34857497426058	0.009588525388667	gene	Male	Caudate
ENSG00000135655.14	ENSG00000135655.14	USP15	ENSG00000135655	chr12	0.0644275059895665	3.34505424511018	0.0096972562533555	gene	Male	Caudate
ENSG00000201482.1	ENSG00000201482.1	SNORD115-17	ENSG00000201482	chr15	0.301453132364885	3.34413262439735	0.0097107446038176	gene	Male	Caudate
ENSG00000141013.15	ENSG00000141013.15	GAS8	ENSG00000141013	chr16	-0.097372819911127	-3.34420030307178	0.0097107446038176	gene	Male	Caudate
ENSG00000165804.15	ENSG00000165804.15	ZNF219	ENSG00000165804	chr14	-0.119247324820966	-3.34429969007838	0.0097107446038176	gene	Male	Caudate
ENSG00000177839.6	ENSG00000177839.6	PCDHB9	ENSG00000177839	chr5	0.118003373323806	3.34393136886659	0.009713144992316	gene	Male	Caudate
ENSG00000128245.14	ENSG00000128245.14	YWHAH	ENSG00000128245	chr22	0.113029901088957	3.34336592335691	0.0097270238119188	gene	Male	Caudate
ENSG00000069329.15	ENSG00000069329.15	VPS35	ENSG00000069329	chr16	0.0564667861752614	3.34325882347323	0.0097270238119188	gene	Male	Caudate
ENSG00000253537.2	ENSG00000253537.2	PCDHGA7	ENSG00000253537	chr5	0.10661538612874	3.34227829391849	0.0097469346512383	gene	Male	Caudate
ENSG00000086504.15	ENSG00000086504.15	MRPL28	ENSG00000086504	chr16	-0.102083804542947	-3.34111994503472	0.0097772625443406	gene	Male	Caudate
ENSG00000141756.18	ENSG00000141756.18	FKBP10	ENSG00000141756	chr17	-0.117058094973934	-3.34044179232568	0.0097918102163009	gene	Male	Caudate
ENSG00000058453.16	ENSG00000058453.16	CROCC	ENSG00000058453	chr1	-0.146556825046818	-3.34043069003454	0.0097918102163009	gene	Male	Caudate
ENSG00000131379.9	ENSG00000131379.9	C3orf20	ENSG00000131379	chr3	0.294062003543333	3.33982133368035	0.0098080536926726	gene	Male	Caudate
ENSG00000198492.15	ENSG00000198492.15	YTHDF2	ENSG00000198492	chr1	0.0514029609799186	3.33863332270642	0.0098395757794834	gene	Male	Caudate
ENSG00000229891.1	ENSG00000229891.1	LINC01315	ENSG00000229891	chr22	-0.190440975346482	-3.337567805564	0.0098714214859213	gene	Male	Caudate
ENSG00000228061.5	ENSG00000228061.5		ENSG00000228061	chr11	-0.295872039234623	-3.33740939829334	0.0098724189016902	gene	Male	Caudate
ENSG00000224116.6	ENSG00000224116.6	INHBA-AS1	ENSG00000224116	chr7	-0.175380296818423	-3.33699776103619	0.0098761560222393	gene	Male	Caudate
ENSG00000167705.11	ENSG00000167705.11	RILP	ENSG00000167705	chr17	-0.131081990926835	-3.33695488285034	0.0098761560222393	gene	Male	Caudate
ENSG00000104267.9	ENSG00000104267.9	CA2	ENSG00000104267	chr8	-0.165874623788646	-3.33691264100056	0.0098761560222393	gene	Male	Caudate
ENSG00000213585.10	ENSG00000213585.10	VDAC1	ENSG00000213585	chr5	0.0737573851465002	3.3364281460861	0.0098838831409429	gene	Male	Caudate
ENSG00000167302.10	ENSG00000167302.10	TEPSIN	ENSG00000167302	chr17	-0.115043377320387	-3.33390261312904	0.009950296179283	gene	Male	Caudate
ENSG00000183337.16	ENSG00000183337.16	BCOR	ENSG00000183337	chrX	0.121759860041469	3.33384248436249	0.009950296179283	gene	Male	Caudate
ENSG00000167700.8	ENSG00000167700.8	MFSD3	ENSG00000167700	chr8	-0.115760177544756	-3.33285383057283	0.0099621746807718	gene	Male	Caudate
ENSG00000255794.6	ENSG00000255794.6	RMST	ENSG00000255794	chr12	-0.181594230062573	-3.33216099376905	0.0099815736428562	gene	Male	Caudate
ENSG00000237637.1	ENSG00000237637.1	FRY-AS1	ENSG00000237637	chr13	0.229286511716965	3.33197951048827	0.009983402465947	gene	Male	Caudate
ENSG00000134597.14	ENSG00000134597.14	RBMX2	ENSG00000134597	chrX	0.0681076681129179	3.33094177959715	0.0100014757546433	gene	Male	Caudate
ENSG00000205060.10	ENSG00000205060.10	SLC35B4	ENSG00000205060	chr7	0.0599440572476183	3.33075439816142	0.0100035194293139	gene	Male	Caudate
ENSG00000184305.14	ENSG00000184305.14	CCSER1	ENSG00000184305	chr4	0.0826274513692925	3.3285225388824	0.0100496766092414	gene	Male	Caudate
ENSG00000089199.9	ENSG00000089199.9	CHGB	ENSG00000089199	chr20	0.148808136550786	3.32794792628025	0.0100518961518403	gene	Male	Caudate
ENSG00000102858.12	ENSG00000102858.12	MGRN1	ENSG00000102858	chr16	-0.080318574075908	-3.32809546290835	0.0100518961518403	gene	Male	Caudate
ENSG00000139697.12	ENSG00000139697.12	SBNO1	ENSG00000139697	chr12	0.0501925037123942	3.3275782620158	0.0100574485288811	gene	Male	Caudate
ENSG00000217930.7	ENSG00000217930.7	PAM16	ENSG00000217930	chr16	-0.132167878898117	-3.32753258248329	0.0100574485288811	gene	Male	Caudate
ENSG00000232158.1	ENSG00000232158.1	C11orf98P1	ENSG00000232158	chr9	0.623346929211605	3.32585411400637	0.0101072819969782	gene	Male	Caudate
ENSG00000009790.14	ENSG00000009790.14	TRAF3IP3	ENSG00000009790	chr1	-0.248914901489501	-3.3251520410815	0.0101268542979922	gene	Male	Caudate
ENSG00000177570.13	ENSG00000177570.13	SAMD12	ENSG00000177570	chr8	0.0686162669130006	3.32349320214065	0.0101714356110777	gene	Male	Caudate
ENSG00000171798.17	ENSG00000171798.17	KNDC1	ENSG00000171798	chr10	-0.110551595687636	-3.32311018019755	0.0101803882915766	gene	Male	Caudate
ENSG00000136628.17	ENSG00000136628.17	EPRS	ENSG00000136628	chr1	0.061516466744977	3.3225361615134	0.0101915887323268	gene	Male	Caudate
ENSG00000166123.13	ENSG00000166123.13	GPT2	ENSG00000166123	chr16	-0.0837261506585281	-3.32071300147606	0.0102422364305309	gene	Male	Caudate
ENSG00000176871.8	ENSG00000176871.8	WSB2	ENSG00000176871	chr12	-0.0664704425952465	-3.31873729786617	0.0102917431595328	gene	Male	Caudate
ENSG00000165997.4	ENSG00000165997.4	ARL5B	ENSG00000165997	chr10	0.103248026431606	3.31783875945524	0.0103168671397567	gene	Male	Caudate
ENSG00000072778.19	ENSG00000072778.19	ACADVL	ENSG00000072778	chr17	-0.0763280456156177	-3.31481053817351	0.0104110915141369	gene	Male	Caudate
ENSG00000139793.18	ENSG00000139793.18	MBNL2	ENSG00000139793	chr13	0.0849941817981428	3.31435307459631	0.0104195446877301	gene	Male	Caudate
ENSG00000084693.15	ENSG00000084693.15	AGBL5	ENSG00000084693	chr2	-0.0642190675214554	-3.31403766469038	0.010420625085152	gene	Male	Caudate
ENSG00000124313.12	ENSG00000124313.12	IQSEC2	ENSG00000124313	chrX	-0.088656423554447	-3.31377847777049	0.0104230059663747	gene	Male	Caudate
ENSG00000005059.15	ENSG00000005059.15	CCDC109B	ENSG00000005059	chr4	0.167767562259497	3.31368235294701	0.0104230059663747	gene	Male	Caudate
ENSG00000097046.12	ENSG00000097046.12	CDC7	ENSG00000097046	chr1	0.131489279069755	3.31222063946422	0.0104452868482392	gene	Male	Caudate
ENSG00000206159.10	ENSG00000206159.10	GYG2P1	ENSG00000206159	chrY	-0.125111937328157	-3.31208665006562	0.0104452868482392	gene	Male	Caudate
ENSG00000164929.16	ENSG00000164929.16	BAALC	ENSG00000164929	chr8	-0.148007316176756	-3.31091332074853	0.0104828703106573	gene	Male	Caudate
ENSG00000081665.13	ENSG00000081665.13	ZNF506	ENSG00000081665	chr19	0.0608875581139754	3.30983579866559	0.0105171246791866	gene	Male	Caudate
ENSG00000144285.16	ENSG00000144285.16	SCN1A	ENSG00000144285	chr2	0.103037981891044	3.30891556581851	0.0105457969100517	gene	Male	Caudate
ENSG00000154370.14	ENSG00000154370.14	TRIM11	ENSG00000154370	chr1	-0.0733183770729895	-3.30842392238939	0.0105544727933027	gene	Male	Caudate
ENSG00000091039.16	ENSG00000091039.16	OSBPL8	ENSG00000091039	chr12	0.0986704412209489	3.30774490377747	0.0105653949594064	gene	Male	Caudate
ENSG00000197860.9	ENSG00000197860.9	SGTB	ENSG00000197860	chr5	0.0915069879783571	3.30775513848276	0.0105653949594064	gene	Male	Caudate
ENSG00000079246.15	ENSG00000079246.15	XRCC5	ENSG00000079246	chr2	0.0484175220620914	3.30791068680038	0.0105653949594064	gene	Male	Caudate
ENSG00000166200.14	ENSG00000166200.14	COPS2	ENSG00000166200	chr15	0.0609107455262612	3.30382885264643	0.0106942255177655	gene	Male	Caudate
ENSG00000165868.13	ENSG00000165868.13	HSPA12A	ENSG00000165868	chr10	0.0747069036116107	3.30356440543889	0.0106993098549801	gene	Male	Caudate
ENSG00000143155.12	ENSG00000143155.12	TIPRL	ENSG00000143155	chr1	0.0592419494582698	3.30187725438154	0.0107474042731749	gene	Male	Caudate
ENSG00000155034.18	ENSG00000155034.18	FBXL18	ENSG00000155034	chr7	-0.0985840834352901	-3.30085863792399	0.0107802928691962	gene	Male	Caudate
ENSG00000249738.8	ENSG00000249738.8		ENSG00000249738	chr5	-0.212386631391675	-3.30014077708194	0.0108021590820906	gene	Male	Caudate
ENSG00000110002.15	ENSG00000110002.15	VWA5A	ENSG00000110002	chr11	0.105748363560112	3.29486396318275	0.0109752077704112	gene	Male	Caudate
ENSG00000188215.9	ENSG00000188215.9	DCUN1D3	ENSG00000188215	chr16	0.0769308237417805	3.294124317095	0.0109923376082564	gene	Male	Caudate
ENSG00000169689.14	ENSG00000169689.14	STRA13	ENSG00000169689	chr17	-0.112221071925621	-3.29408335583706	0.0109923376082564	gene	Male	Caudate
ENSG00000141971.12	ENSG00000141971.12	MVB12A	ENSG00000141971	chr19	-0.096179342242918	-3.2940279310084	0.0109923376082564	gene	Male	Caudate
ENSG00000236618.2	ENSG00000236618.2	PITPNA-AS1	ENSG00000236618	chr17	-0.114783979615747	-3.29312434912423	0.0110170292760508	gene	Male	Caudate
ENSG00000232555.1	ENSG00000232555.1		ENSG00000232555	chr2	-0.311094070281937	-3.29252849321382	0.0110347510904229	gene	Male	Caudate
ENSG00000266677.1	ENSG00000266677.1		ENSG00000266677	chr17	0.385520674642161	3.29225243528728	0.0110357342217598	gene	Male	Caudate
ENSG00000088538.12	ENSG00000088538.12	DOCK3	ENSG00000088538	chr3	0.0681857863036933	3.29064236094707	0.0110918102648281	gene	Male	Caudate
ENSG00000164924.17	ENSG00000164924.17	YWHAZ	ENSG00000164924	chr8	0.0920296998507121	3.28994686832529	0.0111044278428319	gene	Male	Caudate
ENSG00000124593.14	ENSG00000124593.14	PRICKLE4	ENSG00000124593	chr6	-0.133398849248826	-3.28930720738527	0.0111234822655995	gene	Male	Caudate
ENSG00000273164.1	ENSG00000273164.1		ENSG00000273164	chr22	-0.193114628099689	-3.28754617336024	0.0111823000218917	gene	Male	Caudate
ENSG00000196504.15	ENSG00000196504.15	PRPF40A	ENSG00000196504	chr2	0.0484989288007142	3.28548932141432	0.0112548538001755	gene	Male	Caudate
ENSG00000130159.13	ENSG00000130159.13	ECSIT	ENSG00000130159	chr19	-0.0632634588612424	-3.28483365819134	0.0112752361811939	gene	Male	Caudate
ENSG00000105325.13	ENSG00000105325.13	FZR1	ENSG00000105325	chr19	-0.0696684671235486	-3.28454841931575	0.0112814071761276	gene	Male	Caudate
ENSG00000133619.17	ENSG00000133619.17	KRBA1	ENSG00000133619	chr7	-0.0834558628599553	-3.28411076374269	0.0112934454947073	gene	Male	Caudate
ENSG00000204682.5	ENSG00000204682.5	CASC10	ENSG00000204682	chr10	-0.128059619259665	-3.28383419051522	0.0112992950639058	gene	Male	Caudate
ENSG00000065609.14	ENSG00000065609.14	SNAP91	ENSG00000065609	chr6	0.0849172376837217	3.2829023812442	0.0113295910712569	gene	Male	Caudate
ENSG00000134313.14	ENSG00000134313.14	KIDINS220	ENSG00000134313	chr2	0.0548469434756516	3.28267459679159	0.0113295910712569	gene	Male	Caudate
ENSG00000118482.11	ENSG00000118482.11	PHF3	ENSG00000118482	chr6	0.054368677386005	3.28128130227572	0.0113738295258433	gene	Male	Caudate
ENSG00000137486.16	ENSG00000137486.16	ARRB1	ENSG00000137486	chr11	-0.0726005879283085	-3.2807039850023	0.0113875839597594	gene	Male	Caudate
ENSG00000165521.15	ENSG00000165521.15	EML5	ENSG00000165521	chr14	0.0685251510979234	3.28064180226564	0.0113875839597594	gene	Male	Caudate
ENSG00000113360.16	ENSG00000113360.16	DROSHA	ENSG00000113360	chr5	0.0533866954394804	3.28055340034127	0.0113875839597594	gene	Male	Caudate
ENSG00000086102.18	ENSG00000086102.18	NFX1	ENSG00000086102	chr9	0.0474447563817779	3.27850851627435	0.0114489185505329	gene	Male	Caudate
ENSG00000197147.12	ENSG00000197147.12	LRRC8B	ENSG00000197147	chr1	0.0752844816219358	3.27857532055543	0.0114489185505329	gene	Male	Caudate
ENSG00000125944.18	ENSG00000125944.18	HNRNPR	ENSG00000125944	chr1	0.0485646044350991	3.2778844726886	0.0114672298489608	gene	Male	Caudate
ENSG00000007520.3	ENSG00000007520.3	TSR3	ENSG00000007520	chr16	-0.0789109122014216	-3.27759904935022	0.0114686903193889	gene	Male	Caudate
ENSG00000140937.13	ENSG00000140937.13	CDH11	ENSG00000140937	chr16	0.0755517556511981	3.27762067379204	0.0114686903193889	gene	Male	Caudate
ENSG00000083807.9	ENSG00000083807.9	SLC27A5	ENSG00000083807	chr19	-0.0921069306189636	-3.27706358038812	0.0114759123771774	gene	Male	Caudate
ENSG00000080345.17	ENSG00000080345.17	RIF1	ENSG00000080345	chr2	0.062009170257451	3.27608481725037	0.0114798273060071	gene	Male	Caudate
ENSG00000198026.7	ENSG00000198026.7	ZNF335	ENSG00000198026	chr20	-0.0691920518870166	-3.27607658396674	0.0114798273060071	gene	Male	Caudate
ENSG00000119689.14	ENSG00000119689.14	DLST	ENSG00000119689	chr14	0.0531235780956385	3.2762912156837	0.0114798273060071	gene	Male	Caudate
ENSG00000087903.12	ENSG00000087903.12	RFX2	ENSG00000087903	chr19	-0.0967834187337001	-3.2758036367123	0.0114856641046941	gene	Male	Caudate
ENSG00000177311.11	ENSG00000177311.11	ZBTB38	ENSG00000177311	chr3	0.0598109553656487	3.2756566018272	0.0114865870301941	gene	Male	Caudate
ENSG00000220685.3	ENSG00000220685.3		ENSG00000220685	chr6	0.220464429582308	3.27387062593172	0.0115516853225627	gene	Male	Caudate
ENSG00000119285.10	ENSG00000119285.10	HEATR1	ENSG00000119285	chr1	0.0611023042664639	3.27099779852675	0.0116454452481859	gene	Male	Caudate
ENSG00000132970.12	ENSG00000132970.12	WASF3	ENSG00000132970	chr13	-0.0867770781417429	-3.27109213480814	0.0116454452481859	gene	Male	Caudate
ENSG00000279305.1	ENSG00000279305.1		ENSG00000279305	chr3	0.162289547486215	3.27076776308601	0.0116466475419058	gene	Male	Caudate
ENSG00000198380.12	ENSG00000198380.12	GFPT1	ENSG00000198380	chr2	0.0612284068353442	3.26976201764117	0.0116748656905201	gene	Male	Caudate
ENSG00000101266.17	ENSG00000101266.17	CSNK2A1	ENSG00000101266	chr20	0.042722512112994	3.26959631065526	0.0116765559345058	gene	Male	Caudate
ENSG00000274718.1	ENSG00000274718.1		ENSG00000274718	chr13	0.234320934396065	3.26903235092335	0.0116891659875288	gene	Male	Caudate
ENSG00000185518.11	ENSG00000185518.11	SV2B	ENSG00000185518	chr15	0.123275419391449	3.26799387331627	0.0117255441525019	gene	Male	Caudate
ENSG00000166181.12	ENSG00000166181.12	API5	ENSG00000166181	chr11	0.0589558805136727	3.26730994543943	0.0117474784214751	gene	Male	Caudate
ENSG00000207233.1	ENSG00000207233.1	SNORA37	ENSG00000207233	chr18	0.203572914722381	3.26702292682231	0.0117495331950232	gene	Male	Caudate
ENSG00000229325.1	ENSG00000229325.1	ACAP2-IT1	ENSG00000229325	chr3	0.114646615608164	3.26649296404903	0.0117582293716104	gene	Male	Caudate
ENSG00000079432.7	ENSG00000079432.7	CIC	ENSG00000079432	chr19	-0.0929944635606799	-3.26493477254697	0.011798635644365	gene	Male	Caudate
ENSG00000119899.12	ENSG00000119899.12	SLC17A5	ENSG00000119899	chr6	0.0618053964145518	3.26447991433032	0.0118119400973126	gene	Male	Caudate
ENSG00000058799.13	ENSG00000058799.13	YIPF1	ENSG00000058799	chr1	0.0808627121920072	3.26400457660494	0.0118204606601438	gene	Male	Caudate
ENSG00000160551.10	ENSG00000160551.10	TAOK1	ENSG00000160551	chr17	0.0470984288686921	3.26397893539802	0.0118204606601438	gene	Male	Caudate
ENSG00000127080.9	ENSG00000127080.9	IPPK	ENSG00000127080	chr9	0.054724847638466	3.26308543322996	0.0118433208140577	gene	Male	Caudate
ENSG00000111196.9	ENSG00000111196.9	MAGOHB	ENSG00000111196	chr12	0.0835569543226347	3.26231092184169	0.0118547986164039	gene	Male	Caudate
ENSG00000183826.16	ENSG00000183826.16	BTBD9	ENSG00000183826	chr6	-0.0510715185292392	-3.26231878909275	0.0118547986164039	gene	Male	Caudate
ENSG00000168140.4	ENSG00000168140.4	VASN	ENSG00000168140	chr16	0.284250086321255	3.26253905896411	0.0118547986164039	gene	Male	Caudate
ENSG00000088256.8	ENSG00000088256.8	GNA11	ENSG00000088256	chr19	-0.0725500822971412	-3.25972590671364	0.0119465341647174	gene	Male	Caudate
ENSG00000248485.1	ENSG00000248485.1	PCP4L1	ENSG00000248485	chr1	0.145153832444426	3.25966941875314	0.0119465341647174	gene	Male	Caudate
ENSG00000176383.8	ENSG00000176383.8	B3GNT4	ENSG00000176383	chr12	0.116587314910055	3.25848065273814	0.0119874688691768	gene	Male	Caudate
ENSG00000164631.18	ENSG00000164631.18	ZNF12	ENSG00000164631	chr7	0.0530900928465235	3.25734094704044	0.0120212192631599	gene	Male	Caudate
ENSG00000153922.10	ENSG00000153922.10	CHD1	ENSG00000153922	chr5	0.0665876762496462	3.25623233603373	0.0120614310945891	gene	Male	Caudate
ENSG00000134987.11	ENSG00000134987.11	WDR36	ENSG00000134987	chr5	0.0578824323191453	3.25482849858383	0.012108868276537	gene	Male	Caudate
ENSG00000162032.15	ENSG00000162032.15	SPSB3	ENSG00000162032	chr16	-0.0831744734101765	-3.2511525845897	0.0122502160194044	gene	Male	Caudate
ENSG00000113763.10	ENSG00000113763.10	UNC5A	ENSG00000113763	chr5	-0.12437403500353	-3.2496798946389	0.012286039953644	gene	Male	Caudate
ENSG00000261963.2	ENSG00000261963.2	CCDC92B	ENSG00000261963	chr17	-0.164749520033845	-3.24892845065098	0.0123071556066536	gene	Male	Caudate
ENSG00000204052.4	ENSG00000204052.4	LRRC73	ENSG00000204052	chr6	-0.0968084462266244	-3.24831299891068	0.0123181519868302	gene	Male	Caudate
ENSG00000280000.1	ENSG00000280000.1		ENSG00000280000	chr16	-0.167773346331141	-3.248299653509	0.0123181519868302	gene	Male	Caudate
ENSG00000168970.22	ENSG00000168970.22	JMJD7-PLA2G4B	ENSG00000168970	chr15	-0.117048946588238	-3.24666499772473	0.0123711171002191	gene	Male	Caudate
ENSG00000182648.11	ENSG00000182648.11	LINC01006	ENSG00000182648	chr7	0.0772533707215555	3.24603118333521	0.0123874697515071	gene	Male	Caudate
ENSG00000166326.6	ENSG00000166326.6	TRIM44	ENSG00000166326	chr11	0.051720898989187	3.24546780910999	0.0124059716475221	gene	Male	Caudate
ENSG00000101746.15	ENSG00000101746.15	NOL4	ENSG00000101746	chr18	0.0583265782398942	3.24510969872635	0.0124158964892039	gene	Male	Caudate
ENSG00000167107.12	ENSG00000167107.12	ACSF2	ENSG00000167107	chr17	-0.111846167895185	-3.24452939283223	0.0124351501419652	gene	Male	Caudate
ENSG00000130332.14	ENSG00000130332.14	LSM7	ENSG00000130332	chr19	-0.109237906078123	-3.24391040128587	0.0124509717496461	gene	Male	Caudate
ENSG00000147118.11	ENSG00000147118.11	ZNF182	ENSG00000147118	chrX	0.0692256119029441	3.24270369151497	0.0124903695605374	gene	Male	Caudate
ENSG00000260230.2	ENSG00000260230.2	FRRS1L	ENSG00000260230	chr9	0.0846136103150803	3.24222046727492	0.012496635410286	gene	Male	Caudate
ENSG00000113522.13	ENSG00000113522.13	RAD50	ENSG00000113522	chr5	0.0588678893802178	3.24194969041443	0.0125029569072393	gene	Male	Caudate
ENSG00000130203.9	ENSG00000130203.9	APOE	ENSG00000130203	chr19	-0.148942744686515	-3.24179943461754	0.0125042001860128	gene	Male	Caudate
ENSG00000171988.17	ENSG00000171988.17	JMJD1C	ENSG00000171988	chr10	0.0501864304398034	3.2398131937908	0.0125728531998476	gene	Male	Caudate
ENSG00000259623.1	ENSG00000259623.1		ENSG00000259623	chr17	0.0768561240338002	3.23849262533008	0.0126186661742385	gene	Male	Caudate
ENSG00000169738.7	ENSG00000169738.7	DCXR	ENSG00000169738	chr17	-0.0983360023850961	-3.23826531333899	0.0126202593729672	gene	Male	Caudate
ENSG00000270061.1	ENSG00000270061.1		ENSG00000270061	chr12	0.127319510537617	3.23678042850415	0.0126690613457928	gene	Male	Caudate
ENSG00000168734.13	ENSG00000168734.13	PKIG	ENSG00000168734	chr20	-0.0798446966673556	-3.23599037321084	0.0126893777482416	gene	Male	Caudate
ENSG00000167962.13	ENSG00000167962.13	ZNF598	ENSG00000167962	chr16	-0.095667682771915	-3.2354487621884	0.0127068319675553	gene	Male	Caudate
ENSG00000142235.8	ENSG00000142235.8	LMTK3	ENSG00000142235	chr19	-0.103138900514277	-3.23523923676462	0.0127068319675553	gene	Male	Caudate
ENSG00000159618.15	ENSG00000159618.15	ADGRG5	ENSG00000159618	chr16	-0.402675922276879	-3.23453242163662	0.0127218184344532	gene	Male	Caudate
ENSG00000053501.12	ENSG00000053501.12	USE1	ENSG00000053501	chr19	-0.0709039607910002	-3.23451075555918	0.0127218184344532	gene	Male	Caudate
ENSG00000006459.10	ENSG00000006459.10	KDM7A	ENSG00000006459	chr7	0.0715301701253179	3.23126227069602	0.012840151555595	gene	Male	Caudate
ENSG00000258655.2	ENSG00000258655.2	ARHGAP5-AS1	ENSG00000258655	chr14	-0.136910665303426	-3.23065104530681	0.0128569207902767	gene	Male	Caudate
ENSG00000083844.10	ENSG00000083844.10	ZNF264	ENSG00000083844	chr19	0.0494946431639392	3.23014104064298	0.0128732775780851	gene	Male	Caudate
ENSG00000119559.15	ENSG00000119559.15	C19orf25	ENSG00000119559	chr19	-0.0764329945196445	-3.2300332226023	0.0128732775780851	gene	Male	Caudate
ENSG00000260916.6	ENSG00000260916.6	CCPG1	ENSG00000260916	chr15	0.0800189616702863	3.22950624808856	0.0128885783723395	gene	Male	Caudate
ENSG00000179083.6	ENSG00000179083.6	FAM133A	ENSG00000179083	chrX	0.10184085797041	3.22912270881924	0.0128885783723395	gene	Male	Caudate
ENSG00000127580.15	ENSG00000127580.15	WDR24	ENSG00000127580	chr16	-0.091765578658421	-3.22887158731335	0.0128885783723395	gene	Male	Caudate
ENSG00000127995.16	ENSG00000127995.16	CASD1	ENSG00000127995	chr7	0.0682146857006583	3.22884217980391	0.0128885783723395	gene	Male	Caudate
ENSG00000151320.10	ENSG00000151320.10	AKAP6	ENSG00000151320	chr14	0.0692677887929133	3.22790195200163	0.0129241802004933	gene	Male	Caudate
ENSG00000147050.14	ENSG00000147050.14	KDM6A	ENSG00000147050	chrX	0.0589973486852696	3.2276271586403	0.0129309275103219	gene	Male	Caudate
ENSG00000111224.13	ENSG00000111224.13	PARP11	ENSG00000111224	chr12	0.0697906415595183	3.22746496421836	0.0129316057517384	gene	Male	Caudate
ENSG00000168646.12	ENSG00000168646.12	AXIN2	ENSG00000168646	chr17	-0.0989079220037885	-3.22671404551022	0.0129498674468495	gene	Male	Caudate
ENSG00000122386.10	ENSG00000122386.10	ZNF205	ENSG00000122386	chr16	-0.105385462171379	-3.2261918908652	0.0129674062588383	gene	Male	Caudate
ENSG00000141741.11	ENSG00000141741.11	MIEN1	ENSG00000141741	chr17	-0.0706203596550544	-3.2258612019079	0.0129766198363365	gene	Male	Caudate
ENSG00000136504.11	ENSG00000136504.11	KAT7	ENSG00000136504	chr17	0.0465115786163814	3.2252677377945	0.0129921057179401	gene	Male	Caudate
ENSG00000226717.2	ENSG00000226717.2	PTPRD-AS2	ENSG00000226717	chr9	0.245016981069011	3.22464017976384	0.0130143075862262	gene	Male	Caudate
ENSG00000239473.1	ENSG00000239473.1	RPL7P38	ENSG00000239473	chr12	-0.285592561120861	-3.22062461336334	0.0131750865937508	gene	Male	Caudate
ENSG00000180730.4	ENSG00000180730.4	SHISA2	ENSG00000180730	chr13	0.245444525571351	3.21993350265	0.013195121960001	gene	Male	Caudate
ENSG00000160307.9	ENSG00000160307.9	S100B	ENSG00000160307	chr21	-0.116257853189262	-3.21781871382673	0.0132731308414365	gene	Male	Caudate
ENSG00000176340.3	ENSG00000176340.3	COX8A	ENSG00000176340	chr11	-0.0910983770375133	-3.21459573910016	0.0133658099823633	gene	Male	Caudate
ENSG00000105778.17	ENSG00000105778.17	AVL9	ENSG00000105778	chr7	0.0435154763659713	3.21397491446313	0.0133810903860787	gene	Male	Caudate
ENSG00000108094.14	ENSG00000108094.14	CUL2	ENSG00000108094	chr10	0.0542241511397316	3.21383457143139	0.0133810903860787	gene	Male	Caudate
ENSG00000198937.8	ENSG00000198937.8	CCDC167	ENSG00000198937	chr6	-0.115146882268844	-3.21362138581323	0.0133810903860787	gene	Male	Caudate
ENSG00000128590.4	ENSG00000128590.4	DNAJB9	ENSG00000128590	chr7	0.078217945107995	3.21320311261546	0.0133945374423688	gene	Male	Caudate
ENSG00000100364.18	ENSG00000100364.18	KIAA0930	ENSG00000100364	chr22	-0.0751536045844328	-3.21160228935775	0.0134558553085388	gene	Male	Caudate
ENSG00000188389.10	ENSG00000188389.10	PDCD1	ENSG00000188389	chr2	-0.332471472597459	-3.2098617980649	0.0135023877517185	gene	Male	Caudate
ENSG00000160318.6	ENSG00000160318.6	CLDND2	ENSG00000160318	chr19	-0.23429315745678	-3.20951808116621	0.0135113244885754	gene	Male	Caudate
ENSG00000262468.5	ENSG00000262468.5	LINC01569	ENSG00000262468	chr16	0.200527482648328	3.20881893480689	0.0135144629535052	gene	Male	Caudate
ENSG00000169914.5	ENSG00000169914.5	OTUD3	ENSG00000169914	chr1	0.0777304191418408	3.20721030236187	0.0135702448645497	gene	Male	Caudate
ENSG00000204371.11	ENSG00000204371.11	EHMT2	ENSG00000204371	chr6	-0.062387132465163	-3.20508292451873	0.0136526155769826	gene	Male	Caudate
ENSG00000169045.17	ENSG00000169045.17	HNRNPH1	ENSG00000169045	chr5	0.059965615706513	3.20490381542371	0.0136526155769826	gene	Male	Caudate
ENSG00000071889.16	ENSG00000071889.16	FAM3A	ENSG00000071889	chrX	-0.0701900607464442	-3.204962263831	0.0136526155769826	gene	Male	Caudate
ENSG00000103326.11	ENSG00000103326.11	CAPN15	ENSG00000103326	chr16	-0.129204980868806	-3.2037284229743	0.0136955808591249	gene	Male	Caudate
ENSG00000223723.1	ENSG00000223723.1		ENSG00000223723	chrX	0.201893906276395	3.19919935809837	0.0138715991026722	gene	Male	Caudate
ENSG00000256050.2	ENSG00000256050.2		ENSG00000256050	chr14	-0.188875458391487	-3.19830131313337	0.0139023413128384	gene	Male	Caudate
ENSG00000188039.13	ENSG00000188039.13	NWD1	ENSG00000188039	chr19	-0.170085074386065	-3.19775045558203	0.0139115853933795	gene	Male	Caudate
ENSG00000136856.17	ENSG00000136856.17	SLC2A8	ENSG00000136856	chr9	-0.0739444141970162	-3.19748185703266	0.0139186165053328	gene	Male	Caudate
ENSG00000153253.15	ENSG00000153253.15	SCN3A	ENSG00000153253	chr2	0.0794348093204477	3.19679505225164	0.0139376687785909	gene	Male	Caudate
ENSG00000243649.8	ENSG00000243649.8	CFB	ENSG00000243649	chr6	0.268695233366466	3.19575222102911	0.0139609604578302	gene	Male	Caudate
ENSG00000196937.10	ENSG00000196937.10	FAM3C	ENSG00000196937	chr7	0.0916903244660798	3.19502137760027	0.0139786588627912	gene	Male	Caudate
ENSG00000005810.17	ENSG00000005810.17	MYCBP2	ENSG00000005810	chr13	0.0710276290266451	3.19490518777225	0.0139786588627912	gene	Male	Caudate
ENSG00000116199.11	ENSG00000116199.11	FAM20B	ENSG00000116199	chr1	0.0575105967607673	3.19374773758462	0.0140217833299649	gene	Male	Caudate
ENSG00000230417.11	ENSG00000230417.11	LINC00856	ENSG00000230417	chr10	-0.13657641779589	-3.193224247378	0.0140408083448299	gene	Male	Caudate
ENSG00000273654.1	ENSG00000273654.1		ENSG00000273654	chr19	0.169648767764463	3.19275731230585	0.0140572090961473	gene	Male	Caudate
ENSG00000002822.15	ENSG00000002822.15	MAD1L1	ENSG00000002822	chr7	-0.0723498034060165	-3.19043200199222	0.0141500226756515	gene	Male	Caudate
ENSG00000076641.4	ENSG00000076641.4	PAG1	ENSG00000076641	chr8	0.0799661012863443	3.18786233466821	0.0142274304386527	gene	Male	Caudate
ENSG00000116151.13	ENSG00000116151.13	MORN1	ENSG00000116151	chr1	-0.0790456696828703	-3.18766958963594	0.0142310556597516	gene	Male	Caudate
ENSG00000160050.14	ENSG00000160050.14	CCDC28B	ENSG00000160050	chr1	-0.0948947742926263	-3.18603342699258	0.0142921585194675	gene	Male	Caudate
ENSG00000104886.10	ENSG00000104886.10	PLEKHJ1	ENSG00000104886	chr19	-0.0703373423065329	-3.18543331499543	0.0143151868090174	gene	Male	Caudate
ENSG00000047315.14	ENSG00000047315.14	POLR2B	ENSG00000047315	chr4	0.0582817652738546	3.18355985388662	0.0143879789306496	gene	Male	Caudate
ENSG00000283156.1	ENSG00000283156.1		ENSG00000283156	chr4	-0.219725340794301	-3.1830280473999	0.0144023311484682	gene	Male	Caudate
ENSG00000064300.8	ENSG00000064300.8	NGFR	ENSG00000064300	chr17	0.421067563824405	3.18253879698246	0.0144146640809354	gene	Male	Caudate
ENSG00000139517.7	ENSG00000139517.7	LNX2	ENSG00000139517	chr13	0.0737144413344225	3.18211204056435	0.0144295673942254	gene	Male	Caudate
ENSG00000006016.10	ENSG00000006016.10	CRLF1	ENSG00000006016	chr19	-0.21456349229954	-3.18186609696761	0.0144358104803468	gene	Male	Caudate
ENSG00000198286.9	ENSG00000198286.9	CARD11	ENSG00000198286	chr7	-0.264398959441399	-3.18097318532538	0.0144731337770249	gene	Male	Caudate
ENSG00000155561.14	ENSG00000155561.14	NUP205	ENSG00000155561	chr7	0.0454400558638398	3.1804030642068	0.0144949970751281	gene	Male	Caudate
ENSG00000213973.8	ENSG00000213973.8	ZNF99	ENSG00000213973	chr19	0.253178852006368	3.17969687883612	0.0145234530955672	gene	Male	Caudate
ENSG00000184281.14	ENSG00000184281.14	TSSC4	ENSG00000184281	chr11	-0.0831370130559218	-3.17927436553551	0.0145271027489162	gene	Male	Caudate
ENSG00000174953.13	ENSG00000174953.13	DHX36	ENSG00000174953	chr3	0.0555112039689354	3.17934895423599	0.0145271027489162	gene	Male	Caudate
ENSG00000181894.14	ENSG00000181894.14	ZNF329	ENSG00000181894	chr19	0.0616519177482003	3.17810116996108	0.0145782059776291	gene	Male	Caudate
ENSG00000261971.6	ENSG00000261971.6	MMP25-AS1	ENSG00000261971	chr16	-0.125405604612143	-3.17692632650706	0.0146236811811168	gene	Male	Caudate
ENSG00000278972.1	ENSG00000278972.1		ENSG00000278972	chr17	-0.2497441780729	-3.17608690162001	0.0146535069972845	gene	Male	Caudate
ENSG00000008382.15	ENSG00000008382.15	MPND	ENSG00000008382	chr19	-0.0724644456651838	-3.17407546873634	0.0147290438599289	gene	Male	Caudate
ENSG00000163565.18	ENSG00000163565.18	IFI16	ENSG00000163565	chr1	0.153321084645396	3.17408111615829	0.0147290438599289	gene	Male	Caudate
ENSG00000145934.16	ENSG00000145934.16	TENM2	ENSG00000145934	chr5	0.097839809299185	3.17375789041299	0.0147389281158949	gene	Male	Caudate
ENSG00000261221.3	ENSG00000261221.3	ZNF865	ENSG00000261221	chr19	-0.130781583722799	-3.17289032071649	0.0147612948504794	gene	Male	Caudate
ENSG00000182389.19	ENSG00000182389.19	CACNB4	ENSG00000182389	chr2	0.102378236138363	3.17283977897835	0.0147612948504794	gene	Male	Caudate
ENSG00000232727.2	ENSG00000232727.2	YWHAEP1	ENSG00000232727	chr7	0.211140338925181	3.17229929117227	0.0147821260813476	gene	Male	Caudate
ENSG00000167470.12	ENSG00000167470.12	MIDN	ENSG00000167470	chr19	0.212905809669833	3.1707142694126	0.0148486541844499	gene	Male	Caudate
ENSG00000160783.19	ENSG00000160783.19	PMF1	ENSG00000160783	chr1	-0.102203176296138	-3.17080791332657	0.0148486541844499	gene	Male	Caudate
ENSG00000156875.13	ENSG00000156875.13	MFSD14A	ENSG00000156875	chr1	0.0617400519582655	3.1704800510345	0.014854519480663	gene	Male	Caudate
ENSG00000114933.15	ENSG00000114933.15	INO80D	ENSG00000114933	chr2	0.0575153998127657	3.16922621327647	0.0149106696294381	gene	Male	Caudate
ENSG00000215114.7	ENSG00000215114.7	UBXN2B	ENSG00000215114	chr8	0.0659333180857134	3.16856824776047	0.0149305317616885	gene	Male	Caudate
ENSG00000226609.1	ENSG00000226609.1		ENSG00000226609	chr9	0.330517896635655	3.16847944457942	0.0149305317616885	gene	Male	Caudate
ENSG00000184005.10	ENSG00000184005.10	ST6GALNAC3	ENSG00000184005	chr1	0.090841168205136	3.1655148231863	0.0150613186843446	gene	Male	Caudate
ENSG00000254556.1	ENSG00000254556.1		ENSG00000254556	chr8	0.153153949491054	3.16479456200378	0.0150908016469536	gene	Male	Caudate
ENSG00000044574.7	ENSG00000044574.7	HSPA5	ENSG00000044574	chr9	0.168543503742542	3.16383278722943	0.0151274009694039	gene	Male	Caudate
ENSG00000175324.9	ENSG00000175324.9	LSM1	ENSG00000175324	chr8	-0.0622439755061984	-3.16199158000135	0.0151909611271107	gene	Male	Caudate
ENSG00000225383.7	ENSG00000225383.7	SFTA1P	ENSG00000225383	chr10	-0.23936827889787	-3.16210274055617	0.0151909611271107	gene	Male	Caudate
ENSG00000165650.11	ENSG00000165650.11	PDZD8	ENSG00000165650	chr10	0.0539596627851454	3.16164822105758	0.0152024559339023	gene	Male	Caudate
ENSG00000086015.20	ENSG00000086015.20	MAST2	ENSG00000086015	chr1	-0.0580004166391801	-3.15923243920277	0.0153127275402022	gene	Male	Caudate
ENSG00000136002.17	ENSG00000136002.17	ARHGEF4	ENSG00000136002	chr2	-0.0645968116394419	-3.15818544133693	0.0153541635619608	gene	Male	Caudate
ENSG00000175084.11	ENSG00000175084.11	DES	ENSG00000175084	chr2	0.4589705960081	3.1569669060085	0.0154102545479866	gene	Male	Caudate
ENSG00000155100.10	ENSG00000155100.10	OTUD6B	ENSG00000155100	chr8	0.060579045428695	3.15591827358251	0.015440231434733	gene	Male	Caudate
ENSG00000136866.13	ENSG00000136866.13	ZFP37	ENSG00000136866	chr9	0.0796475355571713	3.15591261292481	0.015440231434733	gene	Male	Caudate
ENSG00000167395.10	ENSG00000167395.10	ZNF646	ENSG00000167395	chr16	-0.0709442965563967	-3.15588020176225	0.015440231434733	gene	Male	Caudate
ENSG00000113368.11	ENSG00000113368.11	LMNB1	ENSG00000113368	chr5	0.147804854530864	3.15569208427324	0.015440231434733	gene	Male	Caudate
ENSG00000062524.15	ENSG00000062524.15	LTK	ENSG00000062524	chr15	-0.216398158257137	-3.15519568519144	0.0154480716323921	gene	Male	Caudate
ENSG00000156103.15	ENSG00000156103.15	MMP16	ENSG00000156103	chr8	0.0983342218947021	3.15397048007814	0.0154835293555505	gene	Male	Caudate
ENSG00000159692.15	ENSG00000159692.15	CTBP1	ENSG00000159692	chr4	-0.0625517430148784	-3.15391325437055	0.0154835293555505	gene	Male	Caudate
ENSG00000143367.15	ENSG00000143367.15	TUFT1	ENSG00000143367	chr1	0.113750684866449	3.15331533757226	0.0155033399013444	gene	Male	Caudate
ENSG00000158806.13	ENSG00000158806.13	NPM2	ENSG00000158806	chr8	-0.101774807106413	-3.15285042433118	0.015515476020887	gene	Male	Caudate
ENSG00000144730.16	ENSG00000144730.16	IL17RD	ENSG00000144730	chr3	-0.114350175815685	-3.14938745238442	0.0156642554869896	gene	Male	Caudate
ENSG00000126351.12	ENSG00000126351.12	THRA	ENSG00000126351	chr17	-0.0637064600047134	-3.14791719364233	0.0157344390834334	gene	Male	Caudate
ENSG00000187778.13	ENSG00000187778.13	MCRS1	ENSG00000187778	chr12	-0.0549065553087386	-3.1462846927238	0.0158074386290379	gene	Male	Caudate
ENSG00000139718.10	ENSG00000139718.10	SETD1B	ENSG00000139718	chr12	-0.0888163376823159	-3.14540632298576	0.0158372424326449	gene	Male	Caudate
ENSG00000117500.12	ENSG00000117500.12	TMED5	ENSG00000117500	chr1	0.0985324547808559	3.14537183337881	0.0158372424326449	gene	Male	Caudate
ENSG00000138738.10	ENSG00000138738.10	PRDM5	ENSG00000138738	chr4	-0.101787658535094	-3.1447440292224	0.0158588835310994	gene	Male	Caudate
ENSG00000238243.3	ENSG00000238243.3	OR2W3	ENSG00000238243	chr1	0.326439352120125	3.14473001635607	0.0158588835310994	gene	Male	Caudate
ENSG00000080603.16	ENSG00000080603.16	SRCAP	ENSG00000080603	chr16	-0.0948149618301756	-3.14403361596082	0.0158834112409705	gene	Male	Caudate
ENSG00000139287.12	ENSG00000139287.12	TPH2	ENSG00000139287	chr12	0.271716956746353	3.14165542196012	0.0159783689334558	gene	Male	Caudate
ENSG00000144746.6	ENSG00000144746.6	ARL6IP5	ENSG00000144746	chr3	0.0751800275542681	3.14139568939864	0.0159860687546564	gene	Male	Caudate
ENSG00000149357.9	ENSG00000149357.9	LAMTOR1	ENSG00000149357	chr11	-0.0593243905083101	-3.14060316883686	0.0160124227288487	gene	Male	Caudate
ENSG00000138433.15	ENSG00000138433.15	CIR1	ENSG00000138433	chr2	0.0535332764753523	3.13783044236537	0.0161384941803686	gene	Male	Caudate
ENSG00000235092.5	ENSG00000235092.5	ID2-AS1	ENSG00000235092	chr2	-0.19552804721507	-3.13707258625904	0.0161607143416222	gene	Male	Caudate
ENSG00000174206.12	ENSG00000174206.12	C12orf66	ENSG00000174206	chr12	0.0659605014497742	3.13713699096151	0.0161607143416222	gene	Male	Caudate
ENSG00000021776.10	ENSG00000021776.10	AQR	ENSG00000021776	chr15	0.0388852593921279	3.1361514025387	0.01620368374601	gene	Male	Caudate
ENSG00000143869.6	ENSG00000143869.6	GDF7	ENSG00000143869	chr2	0.315014552144145	3.13585975166677	0.0162131975805029	gene	Male	Caudate
ENSG00000134107.4	ENSG00000134107.4	BHLHE40	ENSG00000134107	chr3	0.13382591849139	3.13488470812875	0.0162471190276612	gene	Male	Caudate
ENSG00000248714.6	ENSG00000248714.6		ENSG00000248714	chr17	0.199102878522319	3.13457948845458	0.0162550108374679	gene	Male	Caudate
ENSG00000114439.18	ENSG00000114439.18	BBX	ENSG00000114439	chr3	0.0525634107117728	3.13451118949869	0.0162550108374679	gene	Male	Caudate
ENSG00000164077.13	ENSG00000164077.13	MON1A	ENSG00000164077	chr3	-0.0657686807167515	-3.13376759074793	0.0162887152280163	gene	Male	Caudate
ENSG00000159082.17	ENSG00000159082.17	SYNJ1	ENSG00000159082	chr21	0.0905045287919992	3.13277949142946	0.0163295461001752	gene	Male	Caudate
ENSG00000279594.1	ENSG00000279594.1		ENSG00000279594	chr14	0.158086979541534	3.1310197732407	0.0164059109703553	gene	Male	Caudate
ENSG00000270095.1	ENSG00000270095.1		ENSG00000270095	chr12	0.188605729961855	3.13089549756263	0.016406538617088	gene	Male	Caudate
ENSG00000240654.6	ENSG00000240654.6	C1QTNF9	ENSG00000240654	chr13	0.28236702227945	3.13075476383859	0.016408054242844	gene	Male	Caudate
ENSG00000149100.12	ENSG00000149100.12	EIF3M	ENSG00000149100	chr11	0.057797260898376	3.13039652528504	0.0164212849276024	gene	Male	Caudate
ENSG00000132005.8	ENSG00000132005.8	RFX1	ENSG00000132005	chr19	-0.0994094518565634	-3.12964441198806	0.0164557723612469	gene	Male	Caudate
ENSG00000175857.8	ENSG00000175857.8	GAPT	ENSG00000175857	chr5	-0.379634197907631	-3.12910429320452	0.0164788668065504	gene	Male	Caudate
ENSG00000197106.6	ENSG00000197106.6	SLC6A17	ENSG00000197106	chr1	0.0941184925213947	3.12841661526311	0.016509978003454	gene	Male	Caudate
ENSG00000258366.7	ENSG00000258366.7	RTEL1	ENSG00000258366	chr20	-0.120113604218358	-3.12765289314138	0.0165272767005645	gene	Male	Caudate
ENSG00000167468.16	ENSG00000167468.16	GPX4	ENSG00000167468	chr19	-0.078063482551652	-3.12764764662799	0.0165272767005645	gene	Male	Caudate
ENSG00000256223.5	ENSG00000256223.5	ZNF10	ENSG00000256223	chr12	0.0775393138404009	3.12750262371313	0.0165290498778755	gene	Male	Caudate
ENSG00000125898.12	ENSG00000125898.12	FAM110A	ENSG00000125898	chr20	-0.134111732867986	-3.12646931880966	0.0165607444154286	gene	Male	Caudate
ENSG00000130396.20	ENSG00000130396.20	MLLT4	ENSG00000130396	chr6	0.0540213074910208	3.12551854279304	0.0166002186608601	gene	Male	Caudate
ENSG00000179409.10	ENSG00000179409.10	GEMIN4	ENSG00000179409	chr17	-0.0723066696422539	-3.12413240787856	0.0166616192693449	gene	Male	Caudate
ENSG00000135063.17	ENSG00000135063.17	FAM189A2	ENSG00000135063	chr9	0.162830091037254	3.12405537524617	0.0166616192693449	gene	Male	Caudate
ENSG00000074071.14	ENSG00000074071.14	MRPS34	ENSG00000074071	chr16	-0.0703858247540538	-3.12335908692665	0.0166874129257547	gene	Male	Caudate
ENSG00000164659.14	ENSG00000164659.14	KIAA1324L	ENSG00000164659	chr7	0.0837322788256381	3.12318276791559	0.0166909321353759	gene	Male	Caudate
ENSG00000127554.12	ENSG00000127554.12	GFER	ENSG00000127554	chr16	-0.0680899403407441	-3.12306672603927	0.016691159237152	gene	Male	Caudate
ENSG00000132953.16	ENSG00000132953.16	XPO4	ENSG00000132953	chr13	0.0473618341523226	3.12173694158392	0.0167517106884669	gene	Male	Caudate
ENSG00000260032.1	ENSG00000260032.1	NORAD	ENSG00000260032	chr20	0.0545196966299004	3.12160282409958	0.0167529341985412	gene	Male	Caudate
ENSG00000263603.1	ENSG00000263603.1		ENSG00000263603	chr17	-0.16859492227275	-3.12132693388681	0.0167619359661586	gene	Male	Caudate
ENSG00000262209.2	ENSG00000262209.2	PCDHGB3	ENSG00000262209	chr5	0.115717264455925	3.12075377904793	0.0167872670485275	gene	Male	Caudate
ENSG00000112936.18	ENSG00000112936.18	C7	ENSG00000112936	chr5	0.244422362297795	3.12022872790594	0.0167915762308219	gene	Male	Caudate
ENSG00000105173.13	ENSG00000105173.13	CCNE1	ENSG00000105173	chr19	0.100995859271605	3.12034361433518	0.0167915762308219	gene	Male	Caudate
ENSG00000197081.12	ENSG00000197081.12	IGF2R	ENSG00000197081	chr6	0.0711453254758762	3.11894008572109	0.0168563619853	gene	Male	Caudate
ENSG00000114030.12	ENSG00000114030.12	KPNA1	ENSG00000114030	chr3	0.047647710572111	3.11852221639998	0.0168732585398949	gene	Male	Caudate
ENSG00000146918.19	ENSG00000146918.19	NCAPG2	ENSG00000146918	chr7	0.0844943834870239	3.11685730886408	0.0169591831941905	gene	Male	Caudate
ENSG00000166206.14	ENSG00000166206.14	GABRB3	ENSG00000166206	chr15	0.101935876305822	3.11658468454461	0.0169681166729018	gene	Male	Caudate
ENSG00000279667.1	ENSG00000279667.1		ENSG00000279667	chr1	0.280317977698391	3.11472258731161	0.0170654759239023	gene	Male	Caudate
ENSG00000138768.14	ENSG00000138768.14	USO1	ENSG00000138768	chr4	0.0508092999105039	3.11229478856477	0.0171736960765562	gene	Male	Caudate
ENSG00000168004.9	ENSG00000168004.9	HRASLS5	ENSG00000168004	chr11	-0.139606257296311	-3.11223002432094	0.0171736960765562	gene	Male	Caudate
ENSG00000149313.10	ENSG00000149313.10	AASDHPPT	ENSG00000149313	chr11	0.0802744597396026	3.11084642523139	0.01719734954754	gene	Male	Caudate
ENSG00000283406.1	ENSG00000283406.1		ENSG00000283406	chr22	-0.169354729270704	-3.11103038277682	0.01719734954754	gene	Male	Caudate
ENSG00000161996.18	ENSG00000161996.18	WDR90	ENSG00000161996	chr16	-0.111439249604429	-3.11119877069419	0.01719734954754	gene	Male	Caudate
ENSG00000049449.8	ENSG00000049449.8	RCN1	ENSG00000049449	chr11	0.0910749030554702	3.1106849170617	0.017197986972946	gene	Male	Caudate
ENSG00000090520.11	ENSG00000090520.11	DNAJB11	ENSG00000090520	chr3	0.108680881747938	3.1105256159848	0.0172006974911301	gene	Male	Caudate
ENSG00000159307.18	ENSG00000159307.18	SCUBE1	ENSG00000159307	chr22	-0.37843824580637	-3.10961861365381	0.0172454415828636	gene	Male	Caudate
ENSG00000104320.13	ENSG00000104320.13	NBN	ENSG00000104320	chr8	0.0571190929678755	3.10888755309249	0.017280370231752	gene	Male	Caudate
ENSG00000161277.10	ENSG00000161277.10	THAP8	ENSG00000161277	chr19	-0.102704631947126	-3.10739603987799	0.0173332738482372	gene	Male	Caudate
ENSG00000181396.12	ENSG00000181396.12	OGFOD3	ENSG00000181396	chr17	-0.0815849391725239	-3.10694626927623	0.0173524463170491	gene	Male	Caudate
ENSG00000196569.11	ENSG00000196569.11	LAMA2	ENSG00000196569	chr6	0.145541594977115	3.10623349930267	0.0173865426749521	gene	Male	Caudate
ENSG00000164597.13	ENSG00000164597.13	COG5	ENSG00000164597	chr7	0.060226676613493	3.10584487904029	0.0173960212639977	gene	Male	Caudate
ENSG00000276231.4	ENSG00000276231.4	PIK3R6	ENSG00000276231	chr17	-0.171174849010122	-3.10591414295725	0.0173960212639977	gene	Male	Caudate
ENSG00000242802.6	ENSG00000242802.6	AP5Z1	ENSG00000242802	chr7	-0.087654539965323	-3.10555007309166	0.0174064667854243	gene	Male	Caudate
ENSG00000006125.16	ENSG00000006125.16	AP2B1	ENSG00000006125	chr17	0.0517662962206415	3.10478285349781	0.017434773401419	gene	Male	Caudate
ENSG00000101413.11	ENSG00000101413.11	RPRD1B	ENSG00000101413	chr20	0.0403393264636997	3.10460919545909	0.017434773401419	gene	Male	Caudate
ENSG00000140526.17	ENSG00000140526.17	ABHD2	ENSG00000140526	chr15	0.080744045556341	3.10425553968349	0.0174485943632805	gene	Male	Caudate
ENSG00000242798.1	ENSG00000242798.1		ENSG00000242798	chr7	-0.25725339895697	-3.10352516683868	0.0174712968729838	gene	Male	Caudate
ENSG00000172819.16	ENSG00000172819.16	RARG	ENSG00000172819	chr12	-0.109429187547834	-3.10304828699465	0.0174858836308524	gene	Male	Caudate
ENSG00000187109.13	ENSG00000187109.13	NAP1L1	ENSG00000187109	chr12	0.0588203991319437	3.10291340109953	0.0174872833766597	gene	Male	Caudate
ENSG00000198833.6	ENSG00000198833.6	UBE2J1	ENSG00000198833	chr6	0.0473182283849034	3.10265825483566	0.017495537979627	gene	Male	Caudate
ENSG00000114923.16	ENSG00000114923.16	SLC4A3	ENSG00000114923	chr2	-0.0747637374378255	-3.10101693926858	0.0175766853570434	gene	Male	Caudate
ENSG00000106052.13	ENSG00000106052.13	TAX1BP1	ENSG00000106052	chr7	0.0449146188509827	3.10081875224437	0.0175771429456492	gene	Male	Caudate
ENSG00000260640.1	ENSG00000260640.1		ENSG00000260640	chr8	0.285483924141177	3.10078855356235	0.0175771429456492	gene	Male	Caudate
ENSG00000120910.14	ENSG00000120910.14	PPP3CC	ENSG00000120910	chr8	0.0719959303226229	3.10057518745433	0.0175830514544436	gene	Male	Caudate
ENSG00000118507.15	ENSG00000118507.15	AKAP7	ENSG00000118507	chr6	-0.08913689656433	-3.10043682642835	0.0175846689492604	gene	Male	Caudate
ENSG00000133135.13	ENSG00000133135.13	RNF128	ENSG00000133135	chrX	0.125955252587418	3.0987430284852	0.017662895168977	gene	Male	Caudate
ENSG00000278919.1	ENSG00000278919.1		ENSG00000278919	chr11	-0.146868121344743	-3.09810283746172	0.0176933944487703	gene	Male	Caudate
ENSG00000086619.13	ENSG00000086619.13	ERO1B	ENSG00000086619	chr1	0.0832849833483724	3.09692930236902	0.0177483703532393	gene	Male	Caudate
ENSG00000185800.11	ENSG00000185800.11	DMWD	ENSG00000185800	chr19	-0.0713491760843128	-3.0956622338531	0.0178089217918636	gene	Male	Caudate
ENSG00000132467.3	ENSG00000132467.3	UTP3	ENSG00000132467	chr4	0.0583485506061515	3.09443781533089	0.0178608090266668	gene	Male	Caudate
ENSG00000151067.21	ENSG00000151067.21	CACNA1C	ENSG00000151067	chr12	0.0733119828799996	3.09333659057609	0.0178992922165756	gene	Male	Caudate
ENSG00000198598.6	ENSG00000198598.6	MMP17	ENSG00000198598	chr12	-0.117771371142874	-3.09311146391956	0.0179060087429979	gene	Male	Caudate
ENSG00000139977.13	ENSG00000139977.13	NAA30	ENSG00000139977	chr14	0.0592907674947431	3.09212857827859	0.017950491710249	gene	Male	Caudate
ENSG00000174948.5	ENSG00000174948.5	GPR149	ENSG00000174948	chr3	0.110590213953681	3.09172630566273	0.0179611730895828	gene	Male	Caudate
ENSG00000249781.6	ENSG00000249781.6		ENSG00000249781	chr5	-0.177112184352406	-3.0907909441241	0.017996612264134	gene	Male	Caudate
ENSG00000255248.7	ENSG00000255248.7	MIR100HG	ENSG00000255248	chr11	0.0876307362894826	3.09083416439643	0.017996612264134	gene	Male	Caudate
ENSG00000233221.6	ENSG00000233221.6		ENSG00000233221	chr2	-0.216533546828253	-3.08968394855959	0.018048589950642	gene	Male	Caudate
ENSG00000167487.11	ENSG00000167487.11	KLHL26	ENSG00000167487	chr19	-0.08098955574306	-3.08881971161517	0.018068825131911	gene	Male	Caudate
ENSG00000176907.4	ENSG00000176907.4	C8orf4	ENSG00000176907	chr8	0.27808142119737	3.0889184080567	0.018068825131911	gene	Male	Caudate
ENSG00000119698.11	ENSG00000119698.11	PPP4R4	ENSG00000119698	chr14	0.10628823506195	3.0888700186734	0.018068825131911	gene	Male	Caudate
ENSG00000117868.15	ENSG00000117868.15	ESYT2	ENSG00000117868	chr7	0.0592263676556872	3.08729986032584	0.0181370326743216	gene	Male	Caudate
ENSG00000225988.1	ENSG00000225988.1	LAMP5-AS1	ENSG00000225988	chr20	0.203540403266959	3.08719449280916	0.0181370326743216	gene	Male	Caudate
ENSG00000171984.14	ENSG00000171984.14	C20orf196	ENSG00000171984	chr20	-0.100772520160499	-3.08653494825106	0.0181694519286574	gene	Male	Caudate
ENSG00000163093.11	ENSG00000163093.11	BBS5	ENSG00000163093	chr2	-0.0633762575959577	-3.08609754979155	0.0181823793591012	gene	Male	Caudate
ENSG00000160062.14	ENSG00000160062.14	ZBTB8A	ENSG00000160062	chr1	0.0975082586059202	3.08526221086576	0.0182252637993691	gene	Male	Caudate
ENSG00000143458.11	ENSG00000143458.11	GABPB2	ENSG00000143458	chr1	-0.0643339228857012	-3.08476437951697	0.0182482589403429	gene	Male	Caudate
ENSG00000236197.3	ENSG00000236197.3		ENSG00000236197	chr7	-0.184147297435337	-3.08325977136127	0.0183051423915134	gene	Male	Caudate
ENSG00000087470.17	ENSG00000087470.17	DNM1L	ENSG00000087470	chr12	0.0616350261848002	3.08332015086975	0.0183051423915134	gene	Male	Caudate
ENSG00000146066.2	ENSG00000146066.2	HIGD2A	ENSG00000146066	chr5	-0.0617462218074468	-3.08268072003503	0.0183201380900692	gene	Male	Caudate
ENSG00000163714.17	ENSG00000163714.17	U2SURP	ENSG00000163714	chr3	0.0538117701546438	3.08176090237397	0.0183683545158764	gene	Male	Caudate
ENSG00000198780.11	ENSG00000198780.11	FAM169A	ENSG00000198780	chr5	0.0570249969755926	3.08161507076916	0.0183696658285557	gene	Male	Caudate
ENSG00000156976.15	ENSG00000156976.15	EIF4A2	ENSG00000156976	chr3	0.0821552355336533	3.081412799783	0.0183696658285557	gene	Male	Caudate
ENSG00000197168.11	ENSG00000197168.11	NEK5	ENSG00000197168	chr13	0.141388785957311	3.08079763629651	0.018399836344649	gene	Male	Caudate
ENSG00000128573.23	ENSG00000128573.23	FOXP2	ENSG00000128573	chr7	0.103257021079666	3.07900603133785	0.0184809026553638	gene	Male	Caudate
ENSG00000256980.4	ENSG00000256980.4	KHDC1L	ENSG00000256980	chr6	-0.264089659385015	-3.07882822454336	0.0184850506672057	gene	Male	Caudate
ENSG00000008083.13	ENSG00000008083.13	JARID2	ENSG00000008083	chr6	0.0749947983844778	3.077746720728	0.0185433726548521	gene	Male	Caudate
ENSG00000053328.8	ENSG00000053328.8	METTL24	ENSG00000053328	chr6	-0.122090511195445	-3.07734686222253	0.0185608712522695	gene	Male	Caudate
ENSG00000115520.8	ENSG00000115520.8	COQ10B	ENSG00000115520	chr2	0.0580037343254244	3.07634327481038	0.0186147186276994	gene	Male	Caudate
ENSG00000160298.17	ENSG00000160298.17	C21orf58	ENSG00000160298	chr21	-0.0876967026099839	-3.07602840863028	0.0186247361662797	gene	Male	Caudate
ENSG00000162643.12	ENSG00000162643.12	WDR63	ENSG00000162643	chr1	0.152826260549927	3.07595494291204	0.0186247361662797	gene	Male	Caudate
ENSG00000106009.15	ENSG00000106009.15	BRAT1	ENSG00000106009	chr7	-0.0892459590962556	-3.07583392464727	0.0186247361662797	gene	Male	Caudate
ENSG00000185495.10	ENSG00000185495.10		ENSG00000185495	chr1	0.130466301216009	3.07574352897009	0.0186247361662797	gene	Male	Caudate
ENSG00000183751.14	ENSG00000183751.14	TBL3	ENSG00000183751	chr16	-0.0822559801030508	-3.0750260534131	0.0186484132223758	gene	Male	Caudate
ENSG00000154310.16	ENSG00000154310.16	TNIK	ENSG00000154310	chr3	-0.0693641868111928	-3.07508844625092	0.0186484132223758	gene	Male	Caudate
ENSG00000079134.11	ENSG00000079134.11	THOC1	ENSG00000079134	chr18	0.0514031740436771	3.07485418056672	0.0186512522254095	gene	Male	Caudate
ENSG00000108582.11	ENSG00000108582.11	CPD	ENSG00000108582	chr17	0.0785516865981702	3.07435046606065	0.0186696036124944	gene	Male	Caudate
ENSG00000203737.3	ENSG00000203737.3	GPR52	ENSG00000203737	chr1	0.144272505600906	3.07394729746765	0.0186808984185234	gene	Male	Caudate
ENSG00000119402.16	ENSG00000119402.16	FBXW2	ENSG00000119402	chr9	0.0414682510655881	3.07275140525085	0.0187336357700798	gene	Male	Caudate
ENSG00000104517.12	ENSG00000104517.12	UBR5	ENSG00000104517	chr8	0.0400458832104948	3.07275996338882	0.0187336357700798	gene	Male	Caudate
ENSG00000131966.13	ENSG00000131966.13	ACTR10	ENSG00000131966	chr14	0.0609988762543745	3.07208411477987	0.0187544511519242	gene	Male	Caudate
ENSG00000279348.1	ENSG00000279348.1		ENSG00000279348	chr2	0.087119494893332	3.07110642363176	0.0188006947889598	gene	Male	Caudate
ENSG00000152377.13	ENSG00000152377.13	SPOCK1	ENSG00000152377	chr5	0.143072205693984	3.07007904902302	0.018856637807151	gene	Male	Caudate
ENSG00000066739.11	ENSG00000066739.11	ATG2B	ENSG00000066739	chr14	0.0485780970633949	3.06924983305306	0.0188940535055465	gene	Male	Caudate
ENSG00000177082.12	ENSG00000177082.12	WDR73	ENSG00000177082	chr15	-0.0616127721518711	-3.06838357963535	0.0189206440998733	gene	Male	Caudate
ENSG00000152422.15	ENSG00000152422.15	XRCC4	ENSG00000152422	chr5	0.0973213599991922	3.06751111554567	0.0189674277949884	gene	Male	Caudate
ENSG00000147256.10	ENSG00000147256.10	ARHGAP36	ENSG00000147256	chrX	-0.197658561096929	-3.06735307038367	0.0189705167307779	gene	Male	Caudate
ENSG00000101198.14	ENSG00000101198.14	NKAIN4	ENSG00000101198	chr20	-0.1484925594197	-3.06695798654641	0.0189881244369268	gene	Male	Caudate
ENSG00000215712.10	ENSG00000215712.10	TMEM242	ENSG00000215712	chr6	0.0635605588285715	3.06636337455255	0.0190048147227336	gene	Male	Caudate
ENSG00000181924.6	ENSG00000181924.6	COA4	ENSG00000181924	chr11	-0.0634813106954413	-3.06566610391364	0.0190278738132176	gene	Male	Caudate
ENSG00000072182.12	ENSG00000072182.12	ASIC4	ENSG00000072182	chr2	0.124185543856664	3.06566538128066	0.0190278738132176	gene	Male	Caudate
ENSG00000146872.17	ENSG00000146872.17	TLK2	ENSG00000146872	chr17	0.0357904622291057	3.06159575202373	0.0192326294092464	gene	Male	Caudate
ENSG00000063660.8	ENSG00000063660.8	GPC1	ENSG00000063660	chr2	-0.10145702470931	-3.06069594416947	0.0192787939837571	gene	Male	Caudate
ENSG00000182141.10	ENSG00000182141.10	ZNF708	ENSG00000182141	chr19	0.0786811844591202	3.06063754796346	0.0192787939837571	gene	Male	Caudate
ENSG00000014824.13	ENSG00000014824.13	SLC30A9	ENSG00000014824	chr4	0.0520358742605905	3.05675014767445	0.0195015176637877	gene	Male	Caudate
ENSG00000166598.13	ENSG00000166598.13	HSP90B1	ENSG00000166598	chr12	0.112096436873357	3.05563979209756	0.0195511101403786	gene	Male	Caudate
ENSG00000075413.17	ENSG00000075413.17	MARK3	ENSG00000075413	chr14	0.046897400072098	3.05548660613729	0.0195540118283906	gene	Male	Caudate
ENSG00000229180.5	ENSG00000229180.5		ENSG00000229180	chr7	-0.0914902873164506	-3.05492965746239	0.0195823452820711	gene	Male	Caudate
ENSG00000025293.16	ENSG00000025293.16	PHF20	ENSG00000025293	chr20	0.040418056843679	3.05464962854652	0.019592286241568	gene	Male	Caudate
ENSG00000278962.1	ENSG00000278962.1		ENSG00000278962	chr2	0.217036990744685	3.05455792616096	0.019592286241568	gene	Male	Caudate
ENSG00000268231.1	ENSG00000268231.1		ENSG00000268231	chr19	-0.259362899759225	-3.05387308681314	0.0196287486215782	gene	Male	Caudate
ENSG00000105877.17	ENSG00000105877.17	DNAH11	ENSG00000105877	chr7	0.156013955903757	3.05335627274129	0.0196478885683518	gene	Male	Caudate
ENSG00000107882.11	ENSG00000107882.11	SUFU	ENSG00000107882	chr10	-0.0667100199651909	-3.05168752940091	0.0197332632049793	gene	Male	Caudate
ENSG00000003987.13	ENSG00000003987.13	MTMR7	ENSG00000003987	chr8	0.0826132573263445	3.05177945542133	0.0197332632049793	gene	Male	Caudate
ENSG00000166167.17	ENSG00000166167.17	BTRC	ENSG00000166167	chr10	0.0443984649604885	3.05185731427513	0.0197332632049793	gene	Male	Caudate
ENSG00000260686.1	ENSG00000260686.1		ENSG00000260686	chr5	0.104955822961004	3.05129991492454	0.0197488569043334	gene	Male	Caudate
ENSG00000164253.13	ENSG00000164253.13	WDR41	ENSG00000164253	chr5	0.0573701617089407	3.0488513887336	0.019873016078312	gene	Male	Caudate
ENSG00000164040.16	ENSG00000164040.16	PGRMC2	ENSG00000164040	chr4	0.0645668523244368	3.04604633626413	0.0200391353046135	gene	Male	Caudate
ENSG00000232884.7	ENSG00000232884.7		ENSG00000232884	chr21	-0.391360557158847	-3.04508275021012	0.0200891167033898	gene	Male	Caudate
ENSG00000117305.14	ENSG00000117305.14	HMGCL	ENSG00000117305	chr1	-0.0685487083418539	-3.04505704107971	0.0200891167033898	gene	Male	Caudate
ENSG00000115604.10	ENSG00000115604.10	IL18R1	ENSG00000115604	chr2	0.532742450319463	3.04488888750572	0.0200930840289109	gene	Male	Caudate
ENSG00000117481.10	ENSG00000117481.10	NSUN4	ENSG00000117481	chr1	0.0538763544636363	3.04403714116161	0.0201136692784069	gene	Male	Caudate
ENSG00000140577.15	ENSG00000140577.15	CRTC3	ENSG00000140577	chr15	0.0615499457177931	3.04329697262416	0.0201546116675558	gene	Male	Caudate
ENSG00000052841.14	ENSG00000052841.14	TTC17	ENSG00000052841	chr11	0.0388757678899336	3.04178799813747	0.020223962043123	gene	Male	Caudate
ENSG00000116120.9	ENSG00000116120.9	FARSB	ENSG00000116120	chr2	0.0688241180609337	3.04169427941179	0.020223962043123	gene	Male	Caudate
ENSG00000077232.16	ENSG00000077232.16	DNAJC10	ENSG00000077232	chr2	0.0510247236264206	3.041460768342	0.0202322151507138	gene	Male	Caudate
ENSG00000184349.12	ENSG00000184349.12	EFNA5	ENSG00000184349	chr5	0.0732004194587279	3.04105996864977	0.020251333986723	gene	Male	Caudate
ENSG00000107719.8	ENSG00000107719.8	PALD1	ENSG00000107719	chr10	-0.122388597608238	-3.03961803700481	0.0203337354380944	gene	Male	Caudate
ENSG00000274523.4	ENSG00000274523.4	RCC1L	ENSG00000274523	chr7	-0.0503888079913672	-3.03847837802714	0.0203871754311336	gene	Male	Caudate
ENSG00000131373.14	ENSG00000131373.14	HACL1	ENSG00000131373	chr3	0.0544169501314991	3.03829715839587	0.0203897987403142	gene	Male	Caudate
ENSG00000185000.10	ENSG00000185000.10	DGAT1	ENSG00000185000	chr8	-0.0748091807613437	-3.03737068829036	0.0204434627008672	gene	Male	Caudate
ENSG00000167695.14	ENSG00000167695.14	FAM57A	ENSG00000167695	chr17	-0.117064781968515	-3.03521278212219	0.0205388397822329	gene	Male	Caudate
ENSG00000174886.12	ENSG00000174886.12	NDUFA11	ENSG00000174886	chr19	-0.093773760896437	-3.03551200427971	0.0205388397822329	gene	Male	Caudate
ENSG00000104903.4	ENSG00000104903.4	LYL1	ENSG00000104903	chr19	-0.197517344109402	-3.03528971624188	0.0205388397822329	gene	Male	Caudate
ENSG00000105849.5	ENSG00000105849.5	TWISTNB	ENSG00000105849	chr7	0.0721756577698281	3.03429139621212	0.0205747079660891	gene	Male	Caudate
ENSG00000099821.13	ENSG00000099821.13	POLRMT	ENSG00000099821	chr19	-0.0845047575885856	-3.03397990590144	0.0205747079660891	gene	Male	Caudate
ENSG00000259326.1	ENSG00000259326.1		ENSG00000259326	chr15	0.175301340815375	3.03201764808769	0.020691198339617	gene	Male	Caudate
ENSG00000101542.9	ENSG00000101542.9	CDH20	ENSG00000101542	chr18	-0.0878980789988888	-3.03191394095646	0.020691198339617	gene	Male	Caudate
ENSG00000157219.3	ENSG00000157219.3	HTR5A	ENSG00000157219	chr7	0.120129902466019	3.03107763928048	0.0207256040367167	gene	Male	Caudate
ENSG00000141542.10	ENSG00000141542.10	RAB40B	ENSG00000141542	chr17	0.0634758650236506	3.03068308043241	0.0207377668097442	gene	Male	Caudate
ENSG00000143333.6	ENSG00000143333.6	RGS16	ENSG00000143333	chr1	0.341530867375229	3.03039486465888	0.0207498866760342	gene	Male	Caudate
ENSG00000269916.1	ENSG00000269916.1		ENSG00000269916	chr12	0.267442191151307	3.02998303449905	0.0207632198747262	gene	Male	Caudate
ENSG00000163075.12	ENSG00000163075.12	CFAP221	ENSG00000163075	chr2	0.0977850018852948	3.02999399159373	0.0207632198747262	gene	Male	Caudate
ENSG00000168438.14	ENSG00000168438.14	CDC40	ENSG00000168438	chr6	0.0711018362663093	3.02979461968388	0.0207687300043343	gene	Male	Caudate
ENSG00000074416.13	ENSG00000074416.13	MGLL	ENSG00000074416	chr3	-0.101618305471672	-3.02958696737893	0.0207755211198967	gene	Male	Caudate
ENSG00000138430.15	ENSG00000138430.15	OLA1	ENSG00000138430	chr2	0.0799502750457425	3.0293698021169	0.0207829481335162	gene	Male	Caudate
ENSG00000262890.1	ENSG00000262890.1		ENSG00000262890	chr16	0.199007172442334	3.02720101933086	0.0209063837360216	gene	Male	Caudate
ENSG00000218336.8	ENSG00000218336.8	TENM3	ENSG00000218336	chr4	0.0768780370049368	3.02694709265676	0.0209163145782259	gene	Male	Caudate
ENSG00000148337.20	ENSG00000148337.20	CIZ1	ENSG00000148337	chr9	-0.0612518017982168	-3.02648442585743	0.0209332373520329	gene	Male	Caudate
ENSG00000276282.1	ENSG00000276282.1		ENSG00000276282	chr18	0.164924654770106	3.02637824837456	0.0209332373520329	gene	Male	Caudate
ENSG00000234420.7	ENSG00000234420.7	ZNF37BP	ENSG00000234420	chr10	-0.0685304049856561	-3.02614589780296	0.020941743423582	gene	Male	Caudate
ENSG00000123119.11	ENSG00000123119.11	NECAB1	ENSG00000123119	chr8	0.116917047193959	3.02602363193583	0.0209428889347191	gene	Male	Caudate
ENSG00000159708.17	ENSG00000159708.17	LRRC36	ENSG00000159708	chr16	0.157980471645258	3.02529466950255	0.0209711310705129	gene	Male	Caudate
ENSG00000126216.13	ENSG00000126216.13	TUBGCP3	ENSG00000126216	chr13	0.0550577658304922	3.02528644859306	0.0209711310705129	gene	Male	Caudate
ENSG00000205403.12	ENSG00000205403.12	CFI	ENSG00000205403	chr4	0.246008623069209	3.02516949283264	0.0209719301717006	gene	Male	Caudate
ENSG00000167858.12	ENSG00000167858.12	TEKT1	ENSG00000167858	chr17	0.195347691726813	3.02468231443352	0.0209975404542893	gene	Male	Caudate
ENSG00000116977.18	ENSG00000116977.18	LGALS8	ENSG00000116977	chr1	0.0763093264002671	3.02364583133403	0.0210097986164678	gene	Male	Caudate
ENSG00000141985.9	ENSG00000141985.9	SH3GL1	ENSG00000141985	chr19	-0.0694684755609176	-3.02367423604457	0.0210097986164678	gene	Male	Caudate
ENSG00000198342.9	ENSG00000198342.9	ZNF442	ENSG00000198342	chr19	0.188261222740229	3.02280663640509	0.0210530697571674	gene	Male	Caudate
ENSG00000127472.10	ENSG00000127472.10	PLA2G5	ENSG00000127472	chr1	-0.21984679276229	-3.02221973416082	0.0210728028372796	gene	Male	Caudate
ENSG00000156515.21	ENSG00000156515.21	HK1	ENSG00000156515	chr10	0.0604484133871386	3.02219914274303	0.0210728028372796	gene	Male	Caudate
ENSG00000176248.8	ENSG00000176248.8	ANAPC2	ENSG00000176248	chr9	-0.0757933719350186	-3.02123437926331	0.0211181973737731	gene	Male	Caudate
ENSG00000270885.1	ENSG00000270885.1	RASL10B	ENSG00000270885	chr17	-0.0950200261880749	-3.02127927668232	0.0211181973737731	gene	Male	Caudate
ENSG00000150527.16	ENSG00000150527.16	CTAGE5	ENSG00000150527	chr14	0.0823317706605278	3.0203788623322	0.0211672731094039	gene	Male	Caudate
ENSG00000165915.13	ENSG00000165915.13	SLC39A13	ENSG00000165915	chr11	-0.0737159695920152	-3.02022707263992	0.0211677888691388	gene	Male	Caudate
ENSG00000134717.17	ENSG00000134717.17	BTF3L4	ENSG00000134717	chr1	0.0511799267194864	3.01971294908792	0.0211840301352915	gene	Male	Caudate
ENSG00000072958.8	ENSG00000072958.8	AP1M1	ENSG00000072958	chr19	0.0656513446330124	3.01847872357344	0.0212463421152795	gene	Male	Caudate
ENSG00000123064.12	ENSG00000123064.12	DDX54	ENSG00000123064	chr12	-0.0770650968185604	-3.01609476592451	0.0213787919662626	gene	Male	Caudate
ENSG00000092108.20	ENSG00000092108.20	SCFD1	ENSG00000092108	chr14	0.0469129936479029	3.01575938871153	0.0213885878709727	gene	Male	Caudate
ENSG00000180263.13	ENSG00000180263.13	FGD6	ENSG00000180263	chr12	-0.120058712923078	-3.01512714814299	0.0214154430319662	gene	Male	Caudate
ENSG00000139637.13	ENSG00000139637.13	C12orf10	ENSG00000139637	chr12	-0.0581062949044187	-3.01513996949244	0.0214154430319662	gene	Male	Caudate
ENSG00000131127.13	ENSG00000131127.13	ZNF141	ENSG00000131127	chr4	0.0639843891275624	3.01505305253891	0.0214154430319662	gene	Male	Caudate
ENSG00000139278.9	ENSG00000139278.9	GLIPR1	ENSG00000139278	chr12	-0.184768525620433	-3.01470672146539	0.0214319725614372	gene	Male	Caudate
ENSG00000256139.2	ENSG00000256139.2		ENSG00000256139	chr12	-0.134153488045718	-3.01398944668023	0.0214692968770459	gene	Male	Caudate
ENSG00000054967.12	ENSG00000054967.12	RELT	ENSG00000054967	chr11	0.119992909360256	3.01395223247428	0.0214692968770459	gene	Male	Caudate
ENSG00000247081.7	ENSG00000247081.7	BAALC-AS1	ENSG00000247081	chr8	0.283834889963799	3.01377513005589	0.0214742942412913	gene	Male	Caudate
ENSG00000102531.16	ENSG00000102531.16	FNDC3A	ENSG00000102531	chr13	0.0591782245571796	3.01171139213603	0.021601525060447	gene	Male	Caudate
ENSG00000204084.12	ENSG00000204084.12	INPP5B	ENSG00000204084	chr1	-0.056153954646523	-3.01097514214375	0.0216307802995748	gene	Male	Caudate
ENSG00000174405.13	ENSG00000174405.13	LIG4	ENSG00000174405	chr13	0.0640050785343829	3.00985438683969	0.0217008063663585	gene	Male	Caudate
ENSG00000025708.13	ENSG00000025708.13	TYMP	ENSG00000025708	chr22	0.370402848227075	3.00935780334228	0.0217195154788949	gene	Male	Caudate
ENSG00000135540.11	ENSG00000135540.11	NHSL1	ENSG00000135540	chr6	-0.0963313932593115	-3.00927189035045	0.0217195154788949	gene	Male	Caudate
ENSG00000175662.17	ENSG00000175662.17	TOM1L2	ENSG00000175662	chr17	-0.0566218564791865	-3.00857276805228	0.0217606730517973	gene	Male	Caudate
ENSG00000123684.12	ENSG00000123684.12	LPGAT1	ENSG00000123684	chr1	0.0658678150233053	3.00791755325869	0.0217988590220913	gene	Male	Caudate
ENSG00000113269.13	ENSG00000113269.13	RNF130	ENSG00000113269	chr5	-0.0434563256102177	-3.00610776073506	0.0219101585392612	gene	Male	Caudate
ENSG00000253741.1	ENSG00000253741.1		ENSG00000253741	chr8	0.165545721400756	3.00590383059578	0.0219171350916604	gene	Male	Caudate
ENSG00000184428.12	ENSG00000184428.12	TOP1MT	ENSG00000184428	chr8	-0.0869224024678277	-3.00525947054583	0.0219403580015836	gene	Male	Caudate
ENSG00000231566.1	ENSG00000231566.1		ENSG00000231566	chrX	-0.175128353862691	-3.00513141546573	0.021942060852059	gene	Male	Caudate
ENSG00000072415.8	ENSG00000072415.8	MPP5	ENSG00000072415	chr14	0.0581339738918964	3.00463609871933	0.0219632629547062	gene	Male	Caudate
ENSG00000128513.14	ENSG00000128513.14	POT1	ENSG00000128513	chr7	0.0615687927224463	3.00438515959541	0.0219652170300997	gene	Male	Caudate
ENSG00000232422.1	ENSG00000232422.1	KNOP1P4	ENSG00000232422	chr6	-0.201893170226687	-3.00426552201166	0.0219663443647044	gene	Male	Caudate
ENSG00000149547.14	ENSG00000149547.14	EI24	ENSG00000149547	chr11	0.0416074016183025	3.00309331946661	0.0220265530622533	gene	Male	Caudate
ENSG00000185730.7	ENSG00000185730.7	ZNF696	ENSG00000185730	chr8	-0.0934068729725028	-3.0025555307585	0.0220569539132133	gene	Male	Caudate
ENSG00000152527.13	ENSG00000152527.13	PLEKHH2	ENSG00000152527	chr2	0.149648769260458	3.00190302456327	0.0220881915536884	gene	Male	Caudate
ENSG00000174373.16	ENSG00000174373.16	RALGAPA1	ENSG00000174373	chr14	0.0438742322738877	3.00138113435875	0.0221108920176945	gene	Male	Caudate
ENSG00000255650.5	ENSG00000255650.5	FAM222A-AS1	ENSG00000255650	chr12	-0.288876196113725	-3.00136140029372	0.0221108920176945	gene	Male	Caudate
ENSG00000063176.15	ENSG00000063176.15	SPHK2	ENSG00000063176	chr19	-0.0910302155040694	-3.00126955052287	0.0221108920176945	gene	Male	Caudate
ENSG00000120889.12	ENSG00000120889.12	TNFRSF10B	ENSG00000120889	chr8	0.171232372092334	3.00068781193816	0.0221155182597122	gene	Male	Caudate
ENSG00000160131.13	ENSG00000160131.13	VMA21	ENSG00000160131	chrX	0.0549515506131524	3.0007243564653	0.0221155182597122	gene	Male	Caudate
ENSG00000273148.1	ENSG00000273148.1		ENSG00000273148	chr20	0.157464470294562	3.00084789816287	0.0221155182597122	gene	Male	Caudate
ENSG00000143776.18	ENSG00000143776.18	CDC42BPA	ENSG00000143776	chr1	0.0370696704402658	2.99927943090197	0.0222072939532405	gene	Male	Caudate
ENSG00000143398.19	ENSG00000143398.19	PIP5K1A	ENSG00000143398	chr1	0.0410520900684271	2.99846622517509	0.0222573681856719	gene	Male	Caudate
ENSG00000204176.13	ENSG00000204176.13	SYT15	ENSG00000204176	chr10	-0.330435192014816	-2.99830088037952	0.0222617647246593	gene	Male	Caudate
ENSG00000111897.6	ENSG00000111897.6	SERINC1	ENSG00000111897	chr6	0.0554875451313236	2.99720645834862	0.0223172721005492	gene	Male	Caudate
ENSG00000166226.12	ENSG00000166226.12	CCT2	ENSG00000166226	chr12	0.0618223193994976	2.99674337879355	0.0223354747168337	gene	Male	Caudate
ENSG00000115234.10	ENSG00000115234.10	SNX17	ENSG00000115234	chr2	-0.042908820262944	-2.99538021661315	0.0224102470350902	gene	Male	Caudate
ENSG00000270720.1	ENSG00000270720.1		ENSG00000270720	chr4	0.23772996021485	2.99504354979755	0.0224268570527582	gene	Male	Caudate
ENSG00000172244.8	ENSG00000172244.8	C5orf34	ENSG00000172244	chr5	0.136895149972308	2.99467060315123	0.0224405242196634	gene	Male	Caudate
ENSG00000127922.9	ENSG00000127922.9	SHFM1	ENSG00000127922	chr7	0.075510499018601	2.99444311046735	0.0224452326310812	gene	Male	Caudate
ENSG00000175354.18	ENSG00000175354.18	PTPN2	ENSG00000175354	chr18	0.0643852344973203	2.99437393605116	0.0224452326310812	gene	Male	Caudate
ENSG00000161653.10	ENSG00000161653.10	NAGS	ENSG00000161653	chr17	0.384370492684616	2.99410916150215	0.0224567593549852	gene	Male	Caudate
ENSG00000224223.1	ENSG00000224223.1	VSTM2A-OT1	ENSG00000224223	chr7	0.1121277138885	2.99338769457478	0.0224861922260446	gene	Male	Caudate
ENSG00000182180.13	ENSG00000182180.13	MRPS16	ENSG00000182180	chr10	-0.0430517823398403	-2.99318012724603	0.0224936689699844	gene	Male	Caudate
ENSG00000134644.15	ENSG00000134644.15	PUM1	ENSG00000134644	chr1	0.0430971448798106	2.99246788839055	0.0225298206277708	gene	Male	Caudate
ENSG00000263741.1	ENSG00000263741.1	MIR548AS	ENSG00000263741	chr13	0.293338733969863	2.99229473755384	0.0225348596426924	gene	Male	Caudate
ENSG00000205978.5	ENSG00000205978.5	NYNRIN	ENSG00000205978	chr14	-0.12606140882311	-2.99215014110126	0.0225378639133579	gene	Male	Caudate
ENSG00000090924.14	ENSG00000090924.14	PLEKHG2	ENSG00000090924	chr19	0.180278886394846	2.99061418122624	0.0226330254425109	gene	Male	Caudate
ENSG00000279792.1	ENSG00000279792.1		ENSG00000279792	chr17	-0.106604672343439	-2.99049265433833	0.0226343927850645	gene	Male	Caudate
ENSG00000144320.13	ENSG00000144320.13	KIAA1715	ENSG00000144320	chr2	0.0525308217501148	2.98878865438474	0.0227383452447287	gene	Male	Caudate
ENSG00000125871.13	ENSG00000125871.13	MGME1	ENSG00000125871	chr20	-0.0821892364688874	-2.98845125422196	0.0227515591489112	gene	Male	Caudate
ENSG00000275004.3	ENSG00000275004.3	ZNF280B	ENSG00000275004	chr22	0.0696911773546864	2.98640176722422	0.0228772725197313	gene	Male	Caudate
ENSG00000143033.17	ENSG00000143033.17	MTF2	ENSG00000143033	chr1	0.0616570974901213	2.98619361637486	0.022878710343947	gene	Male	Caudate
ENSG00000144485.10	ENSG00000144485.10	HES6	ENSG00000144485	chr2	-0.15042160824802	-2.98616669148469	0.022878710343947	gene	Male	Caudate
ENSG00000243444.7	ENSG00000243444.7	PALM2	ENSG00000243444	chr9	0.0971901536021214	2.98539415327068	0.0229132015638962	gene	Male	Caudate
ENSG00000122786.19	ENSG00000122786.19	CALD1	ENSG00000122786	chr7	0.0694393127373233	2.98481264357622	0.022940534550529	gene	Male	Caudate
ENSG00000202191.1	ENSG00000202191.1	SNORD113-1	ENSG00000202191	chr14	0.192847628141451	2.98351077987143	0.0230128124337818	gene	Male	Caudate
ENSG00000232060.3	ENSG00000232060.3	SLC4A1APP1	ENSG00000232060	chr9	-0.289596006215939	-2.98277807272368	0.0230438489042134	gene	Male	Caudate
ENSG00000229808.1	ENSG00000229808.1		ENSG00000229808	chr1	0.181934304409885	2.982233209775	0.0230644452020235	gene	Male	Caudate
ENSG00000165943.4	ENSG00000165943.4	MOAP1	ENSG00000165943	chr14	0.0728665985670166	2.98204698743245	0.0230644452020235	gene	Male	Caudate
ENSG00000280143.1	ENSG00000280143.1		ENSG00000280143	chr11	0.288047451417317	2.98194227842615	0.0230644452020235	gene	Male	Caudate
ENSG00000060339.13	ENSG00000060339.13	CCAR1	ENSG00000060339	chr10	0.0479905935925227	2.98162821105391	0.0230741441188522	gene	Male	Caudate
ENSG00000275854.1	ENSG00000275854.1		ENSG00000275854	chr12	0.141609264860178	2.98119974418574	0.02309205160953	gene	Male	Caudate
ENSG00000106714.17	ENSG00000106714.17	CNTNAP3	ENSG00000106714	chr9	0.0987703135020163	2.98012214529537	0.0231558630262005	gene	Male	Caudate
ENSG00000114374.12	ENSG00000114374.12	USP9Y	ENSG00000114374	chrY	0.0540596391814125	2.97967140151672	0.0231813873917646	gene	Male	Caudate
ENSG00000250899.3	ENSG00000250899.3		ENSG00000250899	chr12	0.321845060152723	2.97950727114439	0.0231859588657748	gene	Male	Caudate
ENSG00000172939.8	ENSG00000172939.8	OXSR1	ENSG00000172939	chr3	0.0410653736486037	2.97848081568467	0.023246262726905	gene	Male	Caudate
ENSG00000169919.16	ENSG00000169919.16	GUSB	ENSG00000169919	chr7	-0.0654241247594528	-2.97795832681464	0.0232701021077819	gene	Male	Caudate
ENSG00000018189.12	ENSG00000018189.12	RUFY3	ENSG00000018189	chr4	0.0543994278683019	2.97785905577667	0.0232701021077819	gene	Male	Caudate
ENSG00000103175.10	ENSG00000103175.10	WFDC1	ENSG00000103175	chr16	-0.163218878263097	-2.97714015962791	0.0233074230738625	gene	Male	Caudate
ENSG00000259935.1	ENSG00000259935.1		ENSG00000259935	chr15	0.176439597909038	2.97645075005188	0.0233506562630985	gene	Male	Caudate
ENSG00000175756.13	ENSG00000175756.13	AURKAIP1	ENSG00000175756	chr1	-0.0681161143992488	-2.97537465882136	0.0233903384580659	gene	Male	Caudate
ENSG00000118263.14	ENSG00000118263.14	KLF7	ENSG00000118263	chr2	0.0718145612110394	2.97475736963623	0.0234082683721573	gene	Male	Caudate
ENSG00000105708.8	ENSG00000105708.8	ZNF14	ENSG00000105708	chr19	0.0840097693720226	2.974852898466	0.0234082683721573	gene	Male	Caudate
ENSG00000075336.11	ENSG00000075336.11	TIMM21	ENSG00000075336	chr18	0.0666020281882355	2.97415465010755	0.0234378215332507	gene	Male	Caudate
ENSG00000200253.1	ENSG00000200253.1	RNU6-529P	ENSG00000200253	chr10	-0.174524330724365	-2.97207096473936	0.0235846647648689	gene	Male	Caudate
ENSG00000280087.1	ENSG00000280087.1		ENSG00000280087	chr19	-0.299586042822272	-2.97146269045344	0.0236223594229283	gene	Male	Caudate
ENSG00000025039.14	ENSG00000025039.14	RRAGD	ENSG00000025039	chr6	0.0651200718904346	2.97018878848158	0.0237097424234435	gene	Male	Caudate
ENSG00000104880.17	ENSG00000104880.17	ARHGEF18	ENSG00000104880	chr19	-0.0979933050123415	-2.96960406081327	0.0237458593371993	gene	Male	Caudate
ENSG00000203778.7	ENSG00000203778.7	FAM229B	ENSG00000203778	chr6	-0.0690520196163462	-2.967732350907	0.0238557482195151	gene	Male	Caudate
ENSG00000185658.13	ENSG00000185658.13	BRWD1	ENSG00000185658	chr21	0.0456977067533905	2.96667465536929	0.023874517445972	gene	Male	Caudate
ENSG00000136531.14	ENSG00000136531.14	SCN2A	ENSG00000136531	chr2	0.10773264915765	2.96693243472424	0.023874517445972	gene	Male	Caudate
ENSG00000197912.13	ENSG00000197912.13	SPG7	ENSG00000197912	chr16	-0.0492202275021834	-2.96678560419716	0.023874517445972	gene	Male	Caudate
ENSG00000123810.7	ENSG00000123810.7	B9D2	ENSG00000123810	chr19	-0.0979444939280302	-2.96512093818829	0.0239610441283136	gene	Male	Caudate
ENSG00000049860.13	ENSG00000049860.13	HEXB	ENSG00000049860	chr5	0.0846783898190834	2.96437113209289	0.024002380434859	gene	Male	Caudate
ENSG00000115694.14	ENSG00000115694.14	STK25	ENSG00000115694	chr2	-0.0466516686868258	-2.96354849192995	0.0240441028100872	gene	Male	Caudate
ENSG00000131653.12	ENSG00000131653.12	TRAF7	ENSG00000131653	chr16	-0.0592280878209731	-2.96196006836502	0.0241466912040522	gene	Male	Caudate
ENSG00000184517.11	ENSG00000184517.11	ZFP1	ENSG00000184517	chr16	0.0640597155582277	2.96106009060169	0.0241692082000978	gene	Male	Caudate
ENSG00000168594.15	ENSG00000168594.15	ADAM29	ENSG00000168594	chr4	0.359073674946559	2.96116440247346	0.0241692082000978	gene	Male	Caudate
ENSG00000135697.9	ENSG00000135697.9	BCO1	ENSG00000135697	chr16	0.310172521691667	2.96069710216482	0.024189142982644	gene	Male	Caudate
ENSG00000173258.12	ENSG00000173258.12	ZNF483	ENSG00000173258	chr9	0.0605759042552649	2.95971713326808	0.0242407488587358	gene	Male	Caudate
ENSG00000158528.11	ENSG00000158528.11	PPP1R9A	ENSG00000158528	chr7	0.0726117071765552	2.95808618264309	0.0243574786747975	gene	Male	Caudate
ENSG00000153066.12	ENSG00000153066.12	TXNDC11	ENSG00000153066	chr16	0.0681014204593781	2.95793019077099	0.0243617310912347	gene	Male	Caudate
ENSG00000146373.16	ENSG00000146373.16	RNF217	ENSG00000146373	chr6	0.0804753808412105	2.95774785689604	0.0243680001520521	gene	Male	Caudate
ENSG00000147649.9	ENSG00000147649.9	MTDH	ENSG00000147649	chr8	0.0445515022604055	2.95716330471994	0.0244037730953202	gene	Male	Caudate
ENSG00000281903.2	ENSG00000281903.2		ENSG00000281903	chr21	-0.228276083257929	-2.95671211720539	0.0244242450835946	gene	Male	Caudate
ENSG00000139154.14	ENSG00000139154.14	AEBP2	ENSG00000139154	chr12	0.0629939613570015	2.95655690012592	0.0244256993339623	gene	Male	Caudate
ENSG00000128683.13	ENSG00000128683.13	GAD1	ENSG00000128683	chr2	0.102176488597518	2.95555980883648	0.0244895702130605	gene	Male	Caudate
ENSG00000156381.8	ENSG00000156381.8	ANKRD9	ENSG00000156381	chr14	-0.107790045386503	-2.95439798169575	0.0245712220475991	gene	Male	Caudate
ENSG00000173726.10	ENSG00000173726.10	TOMM20	ENSG00000173726	chr1	0.0763205289723937	2.95397097519847	0.0245964083420371	gene	Male	Caudate
ENSG00000125912.10	ENSG00000125912.10	NCLN	ENSG00000125912	chr19	-0.074505667805834	-2.95352451854591	0.0246231201219585	gene	Male	Caudate
ENSG00000111602.11	ENSG00000111602.11	TIMELESS	ENSG00000111602	chr12	-0.10515079741534	-2.95295460060687	0.0246593979355028	gene	Male	Caudate
ENSG00000197299.10	ENSG00000197299.10	BLM	ENSG00000197299	chr15	0.112545434664355	2.95255796499233	0.0246745805310765	gene	Male	Caudate
ENSG00000198612.10	ENSG00000198612.10	COPS8	ENSG00000198612	chr2	0.0459815477333194	2.95094300503683	0.0247609060981458	gene	Male	Caudate
ENSG00000260807.6	ENSG00000260807.6		ENSG00000260807	chr16	-0.0923249718246112	-2.94855595553257	0.0249310474378725	gene	Male	Caudate
ENSG00000120509.10	ENSG00000120509.10	PDZD11	ENSG00000120509	chrX	-0.0564468371533401	-2.94760123238662	0.0249822004937349	gene	Male	Caudate
ENSG00000119912.15	ENSG00000119912.15	IDE	ENSG00000119912	chr10	0.0429181325462646	2.94760918833581	0.0249822004937349	gene	Male	Caudate
ENSG00000223561.6	ENSG00000223561.6		ENSG00000223561	chr7	-0.231537657066933	-2.94721939372599	0.0250019602083832	gene	Male	Caudate
ENSG00000196233.12	ENSG00000196233.12	LCOR	ENSG00000196233	chr10	0.0548222744241967	2.94635853054792	0.0250482013277355	gene	Male	Caudate
ENSG00000184743.12	ENSG00000184743.12	ATL3	ENSG00000184743	chr11	0.0616171152914365	2.94325286015543	0.0252602294226306	gene	Male	Caudate
ENSG00000152443.12	ENSG00000152443.12	ZNF776	ENSG00000152443	chr19	0.0477017991771735	2.94307577139782	0.0252602294226306	gene	Male	Caudate
ENSG00000112739.16	ENSG00000112739.16	PRPF4B	ENSG00000112739	chr6	0.0474044035774049	2.94306423090235	0.0252602294226306	gene	Male	Caudate
ENSG00000228393.3	ENSG00000228393.3	LINC01004	ENSG00000228393	chr7	0.125535908698676	2.94230173029743	0.0252732397595301	gene	Male	Caudate
ENSG00000204970.9	ENSG00000204970.9	PCDHA1	ENSG00000204970	chr5	0.152992091347101	2.94258227468912	0.0252732397595301	gene	Male	Caudate
ENSG00000206727.1	ENSG00000206727.1	SNORD116-9	ENSG00000206727	chr15	0.204235005588041	2.9426868127262	0.0252732397595301	gene	Male	Caudate
ENSG00000162664.16	ENSG00000162664.16	ZNF326	ENSG00000162664	chr1	0.0582411043074293	2.94240929608735	0.0252732397595301	gene	Male	Caudate
ENSG00000142149.8	ENSG00000142149.8	HUNK	ENSG00000142149	chr21	0.155000948917969	2.9411117503794	0.0253437286302389	gene	Male	Caudate
ENSG00000104331.8	ENSG00000104331.8	IMPAD1	ENSG00000104331	chr8	0.0644768082103293	2.9396740584703	0.0254182901009306	gene	Male	Caudate
ENSG00000164326.4	ENSG00000164326.4	CARTPT	ENSG00000164326	chr5	0.334872542605258	2.93796634288118	0.0255242778195375	gene	Male	Caudate
ENSG00000233859.2	ENSG00000233859.2	ADH5P4	ENSG00000233859	chr6	-0.142380314704407	-2.93794390825127	0.0255242778195375	gene	Male	Caudate
ENSG00000238227.7	ENSG00000238227.7	C9orf69	ENSG00000238227	chr9	-0.0718324049480639	-2.93783843848676	0.0255247717192206	gene	Male	Caudate
ENSG00000102401.19	ENSG00000102401.19	ARMCX3	ENSG00000102401	chrX	0.052943821489266	2.93751545905841	0.0255426011157359	gene	Male	Caudate
ENSG00000169733.11	ENSG00000169733.11	RFNG	ENSG00000169733	chr17	-0.0724232623567951	-2.93675468390288	0.025587463222655	gene	Male	Caudate
ENSG00000106290.14	ENSG00000106290.14	TAF6	ENSG00000106290	chr7	-0.0570061641013271	-2.93333915580346	0.0258454875537109	gene	Male	Caudate
ENSG00000144674.16	ENSG00000144674.16	GOLGA4	ENSG00000144674	chr3	0.0494370998747956	2.93311354228111	0.025855673667467	gene	Male	Caudate
ENSG00000168795.4	ENSG00000168795.4	ZBTB5	ENSG00000168795	chr9	0.0640653930273878	2.93293155331962	0.0258623482130162	gene	Male	Caudate
ENSG00000158717.10	ENSG00000158717.10	RNF166	ENSG00000158717	chr16	-0.0878163983395018	-2.93271720340086	0.0258710003589658	gene	Male	Caudate
ENSG00000140749.8	ENSG00000140749.8	IGSF6	ENSG00000140749	chr16	-0.25966550973743	-2.92954582228111	0.0260889757316185	gene	Male	Caudate
ENSG00000061455.10	ENSG00000061455.10	PRDM6	ENSG00000061455	chr5	0.146610291339858	2.9294996216069	0.0260889757316185	gene	Male	Caudate
ENSG00000251652.1	ENSG00000251652.1		ENSG00000251652	chr4	0.195079091517201	2.92943745404728	0.0260889757316185	gene	Male	Caudate
ENSG00000100320.22	ENSG00000100320.22	RBFOX2	ENSG00000100320	chr22	0.0470862505787159	2.9278053043627	0.026205721157247	gene	Male	Caudate
ENSG00000019995.6	ENSG00000019995.6	ZRANB1	ENSG00000019995	chr10	0.0393582356135638	2.92724454495759	0.0262434104364705	gene	Male	Caudate
ENSG00000084234.16	ENSG00000084234.16	APLP2	ENSG00000084234	chr11	0.0564866319100995	2.92697358083389	0.026252703600103	gene	Male	Caudate
ENSG00000163558.12	ENSG00000163558.12	PRKCI	ENSG00000163558	chr3	0.0547190317502875	2.9268300698851	0.0262530128768963	gene	Male	Caudate
ENSG00000083750.12	ENSG00000083750.12	RRAGB	ENSG00000083750	chrX	0.0489631026931193	2.92652608312669	0.0262697709050397	gene	Male	Caudate
ENSG00000148848.14	ENSG00000148848.14	ADAM12	ENSG00000148848	chr10	-0.128243059036968	-2.92584305157298	0.0263056293953426	gene	Male	Caudate
ENSG00000102032.12	ENSG00000102032.12	RENBP	ENSG00000102032	chrX	-0.0939581712425184	-2.92568246186175	0.0263056293953426	gene	Male	Caudate
ENSG00000174799.10	ENSG00000174799.10	CEP135	ENSG00000174799	chr4	0.0668446834700275	2.92559341667251	0.0263056293953426	gene	Male	Caudate
ENSG00000038219.12	ENSG00000038219.12	BOD1L1	ENSG00000038219	chr4	0.0551909933833124	2.92476006871149	0.0263577073091685	gene	Male	Caudate
ENSG00000064687.12	ENSG00000064687.12	ABCA7	ENSG00000064687	chr19	-0.122810001441175	-2.92380760386315	0.0264196669448184	gene	Male	Caudate
ENSG00000257060.6	ENSG00000257060.6		ENSG00000257060	chr15	-0.150646474170078	-2.9234005745233	0.02644500714019	gene	Male	Caudate
ENSG00000271447.5	ENSG00000271447.5	MMP28	ENSG00000271447	chr17	-0.114023125334556	-2.92138173726475	0.0265707091436764	gene	Male	Caudate
ENSG00000040341.17	ENSG00000040341.17	STAU2	ENSG00000040341	chr8	0.0447038489883598	2.92118307491542	0.0265789736434354	gene	Male	Caudate
ENSG00000179271.2	ENSG00000179271.2	GADD45GIP1	ENSG00000179271	chr19	-0.0660238288766067	-2.92072419528028	0.0265924622839594	gene	Male	Caudate
ENSG00000203761.5	ENSG00000203761.5	MSTO2P	ENSG00000203761	chr1	-0.142412160286026	-2.92037282498074	0.0266133633586616	gene	Male	Caudate
ENSG00000269416.5	ENSG00000269416.5	LINC01224	ENSG00000269416	chr19	-0.284952473676644	-2.9200064773705	0.0266218721056632	gene	Male	Caudate
ENSG00000117859.18	ENSG00000117859.18	OSBPL9	ENSG00000117859	chr1	0.0434351256885784	2.91997463354466	0.0266218721056632	gene	Male	Caudate
ENSG00000215375.6	ENSG00000215375.6	MYL5	ENSG00000215375	chr4	-0.134047159952955	-2.91819195005678	0.0267288195482477	gene	Male	Caudate
ENSG00000166169.16	ENSG00000166169.16	POLL	ENSG00000166169	chr10	-0.0554399883699175	-2.916865625954	0.0268309074307226	gene	Male	Caudate
ENSG00000087086.14	ENSG00000087086.14	FTL	ENSG00000087086	chr19	-0.107390648446331	-2.91578411440705	0.0269002832876113	gene	Male	Caudate
ENSG00000163818.16	ENSG00000163818.16	LZTFL1	ENSG00000163818	chr3	0.0601449126028226	2.91554018684657	0.0269086553320359	gene	Male	Caudate
ENSG00000067141.16	ENSG00000067141.16	NEO1	ENSG00000067141	chr15	0.0633240926001915	2.91433914762855	0.0270008697686536	gene	Male	Caudate
ENSG00000118997.13	ENSG00000118997.13	DNAH7	ENSG00000118997	chr2	-0.124980866747097	-2.91409501641757	0.0270130935900016	gene	Male	Caudate
ENSG00000101337.15	ENSG00000101337.15	TM9SF4	ENSG00000101337	chr20	0.0692380195567752	2.91359875038977	0.0270464632097448	gene	Male	Caudate
ENSG00000143756.11	ENSG00000143756.11	FBXO28	ENSG00000143756	chr1	0.0555515242604953	2.91316350336593	0.027074748133301	gene	Male	Caudate
ENSG00000229419.1	ENSG00000229419.1	RALGAPA1P1	ENSG00000229419	chr9	0.0873247842317431	2.91290303671461	0.027088378366347	gene	Male	Caudate
ENSG00000184887.13	ENSG00000184887.13	BTBD6	ENSG00000184887	chr14	-0.0787970521446138	-2.91201689990449	0.0271546325583327	gene	Male	Caudate
ENSG00000150540.13	ENSG00000150540.13	HNMT	ENSG00000150540	chr2	-0.102280855819025	-2.91164371657398	0.0271777942978586	gene	Male	Caudate
ENSG00000119396.10	ENSG00000119396.10	RAB14	ENSG00000119396	chr9	0.0482177973444105	2.9112717870576	0.0272008694672857	gene	Male	Caudate
ENSG00000150433.9	ENSG00000150433.9	TMEM218	ENSG00000150433	chr11	-0.0777245498754827	-2.90970308175064	0.0273002082680108	gene	Male	Caudate
ENSG00000115419.12	ENSG00000115419.12	GLS	ENSG00000115419	chr2	0.0782079177239165	2.90988360800989	0.0273002082680108	gene	Male	Caudate
ENSG00000178096.8	ENSG00000178096.8	BOLA1	ENSG00000178096	chr1	-0.086383821210639	-2.90768995710507	0.0274626044754367	gene	Male	Caudate
ENSG00000226200.6	ENSG00000226200.6	SGMS1-AS1	ENSG00000226200	chr10	0.117839617247017	2.90550932804641	0.0275983323376204	gene	Male	Caudate
ENSG00000165813.17	ENSG00000165813.17	CCDC186	ENSG00000165813	chr10	0.0555794547144177	2.9057194480349	0.0275983323376204	gene	Male	Caudate
ENSG00000169490.16	ENSG00000169490.16	TM2D2	ENSG00000169490	chr8	0.0602493200720318	2.90565306960673	0.0275983323376204	gene	Male	Caudate
ENSG00000131845.14	ENSG00000131845.14	ZNF304	ENSG00000131845	chr19	0.0582505333733145	2.90519905378722	0.027616474100301	gene	Male	Caudate
ENSG00000196557.11	ENSG00000196557.11	CACNA1H	ENSG00000196557	chr16	-0.112943165053337	-2.90488450047063	0.0276349939486268	gene	Male	Caudate
ENSG00000122873.11	ENSG00000122873.11	CISD1	ENSG00000122873	chr10	0.0648488112699687	2.90445559037737	0.0276633107507226	gene	Male	Caudate
ENSG00000259038.1	ENSG00000259038.1		ENSG00000259038	chr14	-0.169681146962162	-2.90416540216325	0.0276726818243837	gene	Male	Caudate
ENSG00000138668.18	ENSG00000138668.18	HNRNPD	ENSG00000138668	chr4	0.0658111268816943	2.90332906061577	0.0277346819968338	gene	Male	Caudate
ENSG00000165195.15	ENSG00000165195.15	PIGA	ENSG00000165195	chrX	0.111089554337	2.90312743324617	0.0277393878091623	gene	Male	Caudate
ENSG00000272335.1	ENSG00000272335.1		ENSG00000272335	chr5	0.0869927463999471	2.90035434798146	0.0279469799832156	gene	Male	Caudate
ENSG00000025434.18	ENSG00000025434.18	NR1H3	ENSG00000025434	chr11	-0.0801653473055001	-2.90021618637553	0.0279469799832156	gene	Male	Caudate
ENSG00000157014.10	ENSG00000157014.10	TATDN2	ENSG00000157014	chr3	-0.0549584590207447	-2.90011554289484	0.0279469799832156	gene	Male	Caudate
ENSG00000197961.11	ENSG00000197961.11	ZNF121	ENSG00000197961	chr19	0.0537505249832607	2.90008048227133	0.0279469799832156	gene	Male	Caudate
ENSG00000164125.15	ENSG00000164125.15	FAM198B	ENSG00000164125	chr4	-0.128090248887824	-2.89897167922414	0.0280344168942679	gene	Male	Caudate
ENSG00000108602.17	ENSG00000108602.17	ALDH3A1	ENSG00000108602	chr17	0.2987983730288	2.89826434153875	0.0280658722673387	gene	Male	Caudate
ENSG00000167912.5	ENSG00000167912.5		ENSG00000167912	chr8	-0.151005252262587	-2.89719014303084	0.0281212300894032	gene	Male	Caudate
ENSG00000043514.15	ENSG00000043514.15	TRIT1	ENSG00000043514	chr1	0.0649779316044232	2.89722742601195	0.0281212300894032	gene	Male	Caudate
ENSG00000162747.9	ENSG00000162747.9	FCGR3B	ENSG00000162747	chr1	0.489863744534952	2.89651541262219	0.0281713905436221	gene	Male	Caudate
ENSG00000129493.14	ENSG00000129493.14	HEATR5A	ENSG00000129493	chr14	-0.0725666880664822	-2.89629156048039	0.0281818732939243	gene	Male	Caudate
ENSG00000197603.13	ENSG00000197603.13	C5orf42	ENSG00000197603	chr5	0.0444277802957461	2.89613034878244	0.0281818732939243	gene	Male	Caudate
ENSG00000170122.5	ENSG00000170122.5	FOXD4	ENSG00000170122	chr9	-0.262071383791425	-2.89610269813067	0.0281818732939243	gene	Male	Caudate
ENSG00000176619.11	ENSG00000176619.11	LMNB2	ENSG00000176619	chr19	-0.0758941495986161	-2.89578507345263	0.0282010392345423	gene	Male	Caudate
ENSG00000207442.1	ENSG00000207442.1	SNORD116-6	ENSG00000207442	chr15	0.173075387843772	2.89531615321574	0.0282333967503617	gene	Male	Caudate
ENSG00000139304.12	ENSG00000139304.12	PTPRQ	ENSG00000139304	chr12	0.202513187716706	2.89513302275005	0.0282353160813092	gene	Male	Caudate
ENSG00000142627.12	ENSG00000142627.12	EPHA2	ENSG00000142627	chr1	0.284492540671532	2.89483390354729	0.028241516098681	gene	Male	Caudate
ENSG00000131148.8	ENSG00000131148.8	EMC8	ENSG00000131148	chr16	-0.0530853082111786	-2.8945201908634	0.0282603873338858	gene	Male	Caudate
ENSG00000084207.15	ENSG00000084207.15	GSTP1	ENSG00000084207	chr11	-0.0572386522714045	-2.89352443929897	0.0283327244674198	gene	Male	Caudate
ENSG00000105576.15	ENSG00000105576.15	TNPO2	ENSG00000105576	chr19	-0.0443108501309589	-2.8933999533254	0.0283327244674198	gene	Male	Caudate
ENSG00000100258.17	ENSG00000100258.17	LMF2	ENSG00000100258	chr22	-0.0915405046476372	-2.89328111275106	0.0283346223885155	gene	Male	Caudate
ENSG00000145451.12	ENSG00000145451.12	GLRA3	ENSG00000145451	chr4	0.194517502847297	2.89259460311632	0.0283691830495851	gene	Male	Caudate
ENSG00000230555.2	ENSG00000230555.2		ENSG00000230555	chr10	-0.162415950210407	-2.89200878928352	0.0284119689342596	gene	Male	Caudate
ENSG00000132964.11	ENSG00000132964.11	CDK8	ENSG00000132964	chr13	0.056805242591848	2.89150463124541	0.028447652312262	gene	Male	Caudate
ENSG00000136918.7	ENSG00000136918.7	WDR38	ENSG00000136918	chr9	0.244594188372857	2.88821351860423	0.0287066493876003	gene	Male	Caudate
ENSG00000271133.5	ENSG00000271133.5		ENSG00000271133	chr7	-0.242699206664413	-2.88815790763065	0.0287066493876003	gene	Male	Caudate
ENSG00000120324.8	ENSG00000120324.8	PCDHB10	ENSG00000120324	chr5	0.0950697261060243	2.88578608388481	0.0288636603910198	gene	Male	Caudate
ENSG00000106683.14	ENSG00000106683.14	LIMK1	ENSG00000106683	chr7	-0.067559489133953	-2.88551817917304	0.0288734511985992	gene	Male	Caudate
ENSG00000254842.6	ENSG00000254842.6		ENSG00000254842	chr11	0.22506749566278	2.88541837206812	0.0288737178685237	gene	Male	Caudate
ENSG00000204859.12	ENSG00000204859.12	ZBTB48	ENSG00000204859	chr1	-0.0687020479407911	-2.88513654497054	0.028887094107578	gene	Male	Caudate
ENSG00000117419.14	ENSG00000117419.14	ERI3	ENSG00000117419	chr1	-0.0477552575319766	-2.88507433130038	0.028887094107578	gene	Male	Caudate
ENSG00000119865.8	ENSG00000119865.8	CNRIP1	ENSG00000119865	chr2	-0.0660128500962529	-2.8843408767152	0.0289437435526158	gene	Male	Caudate
ENSG00000105186.15	ENSG00000105186.15	ANKRD27	ENSG00000105186	chr19	-0.0451571163348298	-2.88349845667213	0.0290015867608913	gene	Male	Caudate
ENSG00000260810.1	ENSG00000260810.1		ENSG00000260810	chr14	-0.259606354999143	-2.8833603598011	0.0290052810251227	gene	Male	Caudate
ENSG00000134905.16	ENSG00000134905.16	CARS2	ENSG00000134905	chr13	-0.0525519136487897	-2.88322747212792	0.0290080173658059	gene	Male	Caudate
ENSG00000275234.1	ENSG00000275234.1		ENSG00000275234	chr19	0.229725059030555	2.88251855343724	0.0290545534829425	gene	Male	Caudate
ENSG00000163399.15	ENSG00000163399.15	ATP1A1	ENSG00000163399	chr1	0.110089476947118	2.88186219248356	0.0290959629988549	gene	Male	Caudate
ENSG00000167680.15	ENSG00000167680.15	SEMA6B	ENSG00000167680	chr19	-0.0959077982341078	-2.88189485577007	0.0290959629988549	gene	Male	Caudate
ENSG00000169660.15	ENSG00000169660.15	HEXDC	ENSG00000169660	chr17	-0.0946683048848936	-2.88089396295722	0.0291653775585136	gene	Male	Caudate
ENSG00000166037.10	ENSG00000166037.10	CEP57	ENSG00000166037	chr11	0.0457364261554498	2.88054758722919	0.029187783483725	gene	Male	Caudate
ENSG00000135842.16	ENSG00000135842.16	FAM129A	ENSG00000135842	chr1	0.222043541788285	2.88044096941857	0.0291886906750586	gene	Male	Caudate
ENSG00000196154.11	ENSG00000196154.11	S100A4	ENSG00000196154	chr1	-0.250482545597319	-2.88026788768271	0.029195563147994	gene	Male	Caudate
ENSG00000152484.13	ENSG00000152484.13	USP12	ENSG00000152484	chr13	0.0506912047808329	2.87981978999398	0.0292098145762328	gene	Male	Caudate
ENSG00000170703.15	ENSG00000170703.15	TTLL6	ENSG00000170703	chr17	0.198870965771591	2.87944098613154	0.0292351738017584	gene	Male	Caudate
ENSG00000170959.14	ENSG00000170959.14	DCDC1	ENSG00000170959	chr11	0.142501998568404	2.87891318692484	0.0292618844621111	gene	Male	Caudate
ENSG00000110324.10	ENSG00000110324.10	IL10RA	ENSG00000110324	chr11	0.134874364993321	2.87875842923086	0.0292618844621111	gene	Male	Caudate
ENSG00000117174.10	ENSG00000117174.10	ZNHIT6	ENSG00000117174	chr1	0.0531162159852468	2.87836841470445	0.0292796429743735	gene	Male	Caudate
ENSG00000167460.14	ENSG00000167460.14	TPM4	ENSG00000167460	chr19	0.0792798430780869	2.87696827655592	0.0293710876083918	gene	Male	Caudate
ENSG00000134108.12	ENSG00000134108.12	ARL8B	ENSG00000134108	chr3	0.0499130300375075	2.87679508141091	0.0293780371396532	gene	Male	Caudate
ENSG00000242247.10	ENSG00000242247.10	ARFGAP3	ENSG00000242247	chr22	0.0545762283421649	2.87638954271348	0.0294059586843063	gene	Male	Caudate
ENSG00000127220.5	ENSG00000127220.5	ABHD8	ENSG00000127220	chr19	-0.0860379513918853	-2.87595789623856	0.0294275836065654	gene	Male	Caudate
ENSG00000095303.14	ENSG00000095303.14	PTGS1	ENSG00000095303	chr9	-0.192957311795356	-2.87364854278926	0.0296106738525408	gene	Male	Caudate
ENSG00000153789.12	ENSG00000153789.12	FAM92B	ENSG00000153789	chr16	0.269831380908408	2.87293911880332	0.0296664398443276	gene	Male	Caudate
ENSG00000176401.5	ENSG00000176401.5	EID2B	ENSG00000176401	chr19	0.0860254225598405	2.87277194930467	0.0296664766998068	gene	Male	Caudate
ENSG00000182853.11	ENSG00000182853.11	VMO1	ENSG00000182853	chr17	0.191547130529028	2.87274669817338	0.0296664766998068	gene	Male	Caudate
ENSG00000100614.17	ENSG00000100614.17	PPM1A	ENSG00000100614	chr14	0.0521847467212256	2.87219047845665	0.0297083794894203	gene	Male	Caudate
ENSG00000197568.13	ENSG00000197568.13	HHLA3	ENSG00000197568	chr1	0.132004000717857	2.86907676818072	0.0299228342431287	gene	Male	Caudate
ENSG00000142192.20	ENSG00000142192.20	APP	ENSG00000142192	chr21	0.08869877970608	2.86907978450013	0.0299228342431287	gene	Male	Caudate
ENSG00000182902.13	ENSG00000182902.13	SLC25A18	ENSG00000182902	chr22	-0.126201018449473	-2.86930208018713	0.0299228342431287	gene	Male	Caudate
ENSG00000079156.16	ENSG00000079156.16	OSBPL6	ENSG00000079156	chr2	0.0745779637889867	2.86787512923823	0.0299979585107513	gene	Male	Caudate
ENSG00000205302.6	ENSG00000205302.6	SNX2	ENSG00000205302	chr5	0.0528943474879666	2.86647380247664	0.0300877518293931	gene	Male	Caudate
ENSG00000115758.12	ENSG00000115758.12	ODC1	ENSG00000115758	chr2	0.105523085109927	2.866420674278	0.0300877518293931	gene	Male	Caudate
ENSG00000180957.17	ENSG00000180957.17	PITPNB	ENSG00000180957	chr22	0.0556722119747104	2.86568593389295	0.0301466784737972	gene	Male	Caudate
ENSG00000028203.17	ENSG00000028203.17	VEZT	ENSG00000028203	chr12	0.0378225704706971	2.86446380394773	0.0302387035326999	gene	Male	Caudate
ENSG00000173208.3	ENSG00000173208.3	ABCD2	ENSG00000173208	chr12	-0.125001992360342	-2.86440325494859	0.0302387035326999	gene	Male	Caudate
ENSG00000152193.7	ENSG00000152193.7	RNF219	ENSG00000152193	chr13	0.0522409440252229	2.86406562913512	0.0302611086744582	gene	Male	Caudate
ENSG00000159346.12	ENSG00000159346.12	ADIPOR1	ENSG00000159346	chr1	0.0393491500454359	2.86394114017059	0.0302637883428142	gene	Male	Caudate
ENSG00000106689.10	ENSG00000106689.10	LHX2	ENSG00000106689	chr9	-0.131984942193081	-2.86340807749415	0.0302777830119265	gene	Male	Caudate
ENSG00000164889.13	ENSG00000164889.13	SLC4A2	ENSG00000164889	chr7	-0.0808127218978868	-2.86296485653042	0.0303072619081569	gene	Male	Caudate
ENSG00000146938.14	ENSG00000146938.14	NLGN4X	ENSG00000146938	chrX	0.0615099272117568	2.86289912001016	0.0303072619081569	gene	Male	Caudate
ENSG00000273079.5	ENSG00000273079.5	GRIN2B	ENSG00000273079	chr12	0.115147300705809	2.86244385373766	0.0303317921141205	gene	Male	Caudate
ENSG00000257303.1	ENSG00000257303.1		ENSG00000257303	chr12	-0.171899149585754	-2.86146283145171	0.0304101097387167	gene	Male	Caudate
ENSG00000240764.3	ENSG00000240764.3	PCDHGC5	ENSG00000240764	chr5	0.124749177114968	2.86140991251152	0.0304101097387167	gene	Male	Caudate
ENSG00000113649.11	ENSG00000113649.11	TCERG1	ENSG00000113649	chr5	0.0471213111566738	2.86126348130578	0.0304148631231598	gene	Male	Caudate
ENSG00000091972.18	ENSG00000091972.18	CD200	ENSG00000091972	chr3	0.0866597939305059	2.86038145554668	0.0304799947815365	gene	Male	Caudate
ENSG00000237976.1	ENSG00000237976.1		ENSG00000237976	chr1	-0.237340663339744	-2.86032236764787	0.0304799947815365	gene	Male	Caudate
ENSG00000230183.4	ENSG00000230183.4	CNOT6LP1	ENSG00000230183	chr15	0.23419325067718	2.85898531009662	0.0305828325509059	gene	Male	Caudate
ENSG00000128534.7	ENSG00000128534.7	LSM8	ENSG00000128534	chr7	0.0510445844640418	2.85856280232109	0.0306045291895651	gene	Male	Caudate
ENSG00000111012.9	ENSG00000111012.9	CYP27B1	ENSG00000111012	chr12	-0.221937057835954	-2.85828371299061	0.0306125260271201	gene	Male	Caudate
ENSG00000081014.10	ENSG00000081014.10	AP4E1	ENSG00000081014	chr15	0.0520841150457506	2.85826687902814	0.0306125260271201	gene	Male	Caudate
ENSG00000172932.14	ENSG00000172932.14	ANKRD13D	ENSG00000172932	chr11	-0.059042673042438	-2.8578806430639	0.0306327438684265	gene	Male	Caudate
ENSG00000236194.3	ENSG00000236194.3		ENSG00000236194	chr17	0.127640687526724	2.85746636896272	0.0306626248016473	gene	Male	Caudate
ENSG00000223802.7	ENSG00000223802.7	CERS1	ENSG00000223802	chr19	-0.0845188205144453	-2.85735175410076	0.0306644567484338	gene	Male	Caudate
ENSG00000107874.10	ENSG00000107874.10	CUEDC2	ENSG00000107874	chr10	-0.0452624330930452	-2.85552851008801	0.0307998847894817	gene	Male	Caudate
ENSG00000277342.1	ENSG00000277342.1		ENSG00000277342	chr12	0.215221198310118	2.85483006587785	0.0308566711785749	gene	Male	Caudate
ENSG00000135824.12	ENSG00000135824.12	RGS8	ENSG00000135824	chr1	0.100705573458395	2.85397943475154	0.0309279116066944	gene	Male	Caudate
ENSG00000142494.13	ENSG00000142494.13	SLC47A1	ENSG00000142494	chr17	0.165723293599112	2.85352228582532	0.030953142875871	gene	Male	Caudate
ENSG00000120539.14	ENSG00000120539.14	MASTL	ENSG00000120539	chr10	0.114758968000069	2.85259180692759	0.0310231604724168	gene	Male	Caudate
ENSG00000169933.12	ENSG00000169933.12	FRMPD4	ENSG00000169933	chrX	0.0886885626588381	2.85238260103059	0.0310339805774829	gene	Male	Caudate
ENSG00000087502.17	ENSG00000087502.17	ERGIC2	ENSG00000087502	chr12	0.0477227762187634	2.85174091548197	0.0310857789921907	gene	Male	Caudate
ENSG00000228408.6	ENSG00000228408.6		ENSG00000228408	chr6	0.298354496714481	2.850819974713	0.0311551685056976	gene	Male	Caudate
ENSG00000109436.7	ENSG00000109436.7	TBC1D9	ENSG00000109436	chr4	0.0729427018328099	2.8502698464295	0.03119844257311	gene	Male	Caudate
ENSG00000139044.10	ENSG00000139044.10	B4GALNT3	ENSG00000139044	chr12	0.153579732824332	2.85002366172301	0.0312128422093853	gene	Male	Caudate
ENSG00000123213.22	ENSG00000123213.22	NLN	ENSG00000123213	chr5	0.0634782494430611	2.84932730771745	0.0312693913570437	gene	Male	Caudate
ENSG00000143156.13	ENSG00000143156.13	NME7	ENSG00000143156	chr1	0.0596794395298694	2.84798570451245	0.0313319560391805	gene	Male	Caudate
ENSG00000220205.8	ENSG00000220205.8	VAMP2	ENSG00000220205	chr17	0.0710734439188521	2.84805493385889	0.0313319560391805	gene	Male	Caudate
ENSG00000164694.16	ENSG00000164694.16	FNDC1	ENSG00000164694	chr6	0.239850036927856	2.8479214333504	0.0313319560391805	gene	Male	Caudate
ENSG00000145362.17	ENSG00000145362.17	ANK2	ENSG00000145362	chr4	0.0493017398686803	2.84740939700583	0.0313718226486295	gene	Male	Caudate
ENSG00000182095.14	ENSG00000182095.14	TNRC18	ENSG00000182095	chr7	-0.0849024097727356	-2.84672615902172	0.0314131239834999	gene	Male	Caudate
ENSG00000105866.13	ENSG00000105866.13	SP4	ENSG00000105866	chr7	0.047755022060579	2.84669375378289	0.0314131239834999	gene	Male	Caudate
ENSG00000128311.13	ENSG00000128311.13	TST	ENSG00000128311	chr22	-0.111933971145788	-2.84643528535036	0.0314210579126272	gene	Male	Caudate
ENSG00000185900.9	ENSG00000185900.9	POMK	ENSG00000185900	chr8	0.048863622789779	2.84642182639864	0.0314210579126272	gene	Male	Caudate
ENSG00000279834.1	ENSG00000279834.1		ENSG00000279834	chr15	-0.264147284283496	-2.84589544293213	0.0314565032674822	gene	Male	Caudate
ENSG00000004142.11	ENSG00000004142.11	POLDIP2	ENSG00000004142	chr17	-0.045274381367913	-2.84546627691525	0.0314854322521097	gene	Male	Caudate
ENSG00000206527.9	ENSG00000206527.9	HACD2	ENSG00000206527	chr3	0.0659585209849035	2.84445047460047	0.0315696512631893	gene	Male	Caudate
ENSG00000204099.11	ENSG00000204099.11	NEU4	ENSG00000204099	chr2	-0.157649090312251	-2.84432226186806	0.0315696512631893	gene	Male	Caudate
ENSG00000136108.14	ENSG00000136108.14	CKAP2	ENSG00000136108	chr13	0.0623483957919684	2.84430548646093	0.0315696512631893	gene	Male	Caudate
ENSG00000207971.1	ENSG00000207971.1	MIR125B1	ENSG00000207971	chr11	0.155277363502586	2.8432023043683	0.0316576200625597	gene	Male	Caudate
ENSG00000173141.4	ENSG00000173141.4	MRPL57	ENSG00000173141	chr13	-0.0642457976321368	-2.8423804896858	0.0317277569880062	gene	Male	Caudate
ENSG00000114982.17	ENSG00000114982.17	KANSL3	ENSG00000114982	chr2	-0.0412187045337416	-2.84173172939536	0.031781303818296	gene	Male	Caudate
ENSG00000279377.1	ENSG00000279377.1		ENSG00000279377	chr19	0.282695609990828	2.84138584215747	0.0317873950681194	gene	Male	Caudate
ENSG00000213468.4	ENSG00000213468.4	FIRRE	ENSG00000213468	chrX	-0.165725309831994	-2.84153735037556	0.0317873950681194	gene	Male	Caudate
ENSG00000233670.6	ENSG00000233670.6	PIRT	ENSG00000233670	chr17	0.246755681674377	2.84139713321519	0.0317873950681194	gene	Male	Caudate
ENSG00000134001.12	ENSG00000134001.12	EIF2S1	ENSG00000134001	chr14	0.0424654796428488	2.84088900640949	0.0318262157040488	gene	Male	Caudate
ENSG00000138688.15	ENSG00000138688.15	KIAA1109	ENSG00000138688	chr4	0.0533110599539731	2.84079597575553	0.0318262157040488	gene	Male	Caudate
ENSG00000084764.10	ENSG00000084764.10	MAPRE3	ENSG00000084764	chr2	0.0640147454378235	2.84067847102109	0.031828470568352	gene	Male	Caudate
ENSG00000253122.1	ENSG00000253122.1		ENSG00000253122	chr8	0.184522175359344	2.84058087755288	0.0318288010331772	gene	Male	Caudate
ENSG00000136383.6	ENSG00000136383.6	ALPK3	ENSG00000136383	chr15	0.137084847173475	2.83973758198168	0.0319013663933203	gene	Male	Caudate
ENSG00000280870.2	ENSG00000280870.2	MIR325HG	ENSG00000280870	chrX	-0.148668374375263	-2.83950141743221	0.0319151393123154	gene	Male	Caudate
ENSG00000112290.12	ENSG00000112290.12	WASF1	ENSG00000112290	chr6	0.0998023161741712	2.83926839885466	0.031928614036336	gene	Male	Caudate
ENSG00000256667.6	ENSG00000256667.6	KLRA1P	ENSG00000256667	chr12	0.13125352852187	2.83902429538722	0.0319431716471351	gene	Male	Caudate
ENSG00000128266.8	ENSG00000128266.8	GNAZ	ENSG00000128266	chr22	-0.0562807500342925	-2.83843721296904	0.0319819168032856	gene	Male	Caudate
ENSG00000107758.15	ENSG00000107758.15	PPP3CB	ENSG00000107758	chr10	0.0847529405248446	2.83781371906154	0.0320242524204845	gene	Male	Caudate
ENSG00000211456.10	ENSG00000211456.10	SACM1L	ENSG00000211456	chr3	0.0484968428961058	2.83749583766516	0.0320368902537398	gene	Male	Caudate
ENSG00000101126.15	ENSG00000101126.15	ADNP	ENSG00000101126	chr20	0.0413137747423008	2.8358835457495	0.0321757735326396	gene	Male	Caudate
ENSG00000167074.14	ENSG00000167074.14	TEF	ENSG00000167074	chr22	-0.0726830130154443	-2.83539184343325	0.0322146523803181	gene	Male	Caudate
ENSG00000275494.1	ENSG00000275494.1		ENSG00000275494	chr16	-0.173355889347643	-2.83425805687141	0.0322888728285407	gene	Male	Caudate
ENSG00000126070.19	ENSG00000126070.19	AGO3	ENSG00000126070	chr1	0.0454892265980685	2.83387471846545	0.0323080490159357	gene	Male	Caudate
ENSG00000182013.17	ENSG00000182013.17	PNMAL1	ENSG00000182013	chr19	0.0759919984236834	2.83295539308174	0.0323890748527036	gene	Male	Caudate
ENSG00000140854.12	ENSG00000140854.12	KATNB1	ENSG00000140854	chr16	-0.0635110112074676	-2.83266724246187	0.0324081758726758	gene	Male	Caudate
ENSG00000255524.7	ENSG00000255524.7	NPIPB8	ENSG00000255524	chr16	0.261392007881197	2.83247127616684	0.0324182219950544	gene	Male	Caudate
ENSG00000229644.6	ENSG00000229644.6	NAMPTP1	ENSG00000229644	chr10	0.22339175879157	2.83115837233878	0.0325103137462135	gene	Male	Caudate
ENSG00000101417.11	ENSG00000101417.11	PXMP4	ENSG00000101417	chr20	-0.0640712840213631	-2.83106727605779	0.0325103137462135	gene	Male	Caudate
ENSG00000123570.3	ENSG00000123570.3	RAB9B	ENSG00000123570	chrX	0.0769615773359902	2.83040321476035	0.0325433473252535	gene	Male	Caudate
ENSG00000138411.10	ENSG00000138411.10	HECW2	ENSG00000138411	chr2	0.0583435352226276	2.83012508758278	0.0325570707142365	gene	Male	Caudate
ENSG00000124762.13	ENSG00000124762.13	CDKN1A	ENSG00000124762	chr6	0.411242639429378	2.82824607282895	0.0327144162117687	gene	Male	Caudate
ENSG00000143079.14	ENSG00000143079.14	CTTNBP2NL	ENSG00000143079	chr1	0.0624739426097599	2.82601509756547	0.0328903768989401	gene	Male	Caudate
ENSG00000196470.11	ENSG00000196470.11	SIAH1	ENSG00000196470	chr16	0.055840945080431	2.82543902679648	0.0329275313226401	gene	Male	Caudate
ENSG00000106443.15	ENSG00000106443.15	PHF14	ENSG00000106443	chr7	0.0436241872644712	2.82526849612664	0.0329275313226401	gene	Male	Caudate
ENSG00000142611.16	ENSG00000142611.16	PRDM16	ENSG00000142611	chr1	-0.124051247889904	-2.82236113746584	0.0331622652646632	gene	Male	Caudate
ENSG00000105784.15	ENSG00000105784.15	RUNDC3B	ENSG00000105784	chr7	0.0645354319931576	2.82176348147049	0.0332035267675907	gene	Male	Caudate
ENSG00000169851.15	ENSG00000169851.15	PCDH7	ENSG00000169851	chr4	0.0669189547966729	2.82132516236335	0.0332288249911217	gene	Male	Caudate
ENSG00000272341.1	ENSG00000272341.1		ENSG00000272341	chr6	0.118106811908827	2.82075616546754	0.0332766667078467	gene	Male	Caudate
ENSG00000165244.6	ENSG00000165244.6	ZNF367	ENSG00000165244	chr9	0.106304211181767	2.82042879685379	0.0332908550867978	gene	Male	Caudate
ENSG00000116809.11	ENSG00000116809.11	ZBTB17	ENSG00000116809	chr1	-0.0642385838683671	-2.8202678312487	0.033297680703267	gene	Male	Caudate
ENSG00000102981.9	ENSG00000102981.9	PARD6A	ENSG00000102981	chr16	-0.091561258884649	-2.8198930893693	0.0333166603990814	gene	Male	Caudate
ENSG00000100038.19	ENSG00000100038.19	TOP3B	ENSG00000100038	chr22	-0.0744627659355164	-2.81927169533823	0.0333699061861457	gene	Male	Caudate
ENSG00000226067.6	ENSG00000226067.6	LINC00623	ENSG00000226067	chr1	0.115891001122867	2.81885490434466	0.0334025691161824	gene	Male	Caudate
ENSG00000234473.1	ENSG00000234473.1	ZNF101P2	ENSG00000234473	chr1	0.187188563784225	2.81789503984779	0.033480756398623	gene	Male	Caudate
ENSG00000145358.6	ENSG00000145358.6	DDIT4L	ENSG00000145358	chr4	0.131065446026853	2.81763032705972	0.0334981260022666	gene	Male	Caudate
ENSG00000197217.12	ENSG00000197217.12	ENTPD4	ENSG00000197217	chr8	0.0443791931454913	2.8174349936281	0.0334990690573696	gene	Male	Caudate
ENSG00000112333.11	ENSG00000112333.11	NR2E1	ENSG00000112333	chr6	-0.133332815919641	-2.81524784833527	0.0336523783187369	gene	Male	Caudate
ENSG00000119574.12	ENSG00000119574.12	ZBTB45	ENSG00000119574	chr19	-0.0861206726834984	-2.81417756588075	0.0337165435557441	gene	Male	Caudate
ENSG00000154217.14	ENSG00000154217.14	PITPNC1	ENSG00000154217	chr17	0.0760191277296279	2.81389549964349	0.0337263751928449	gene	Male	Caudate
ENSG00000208032.1	ENSG00000208032.1	MIR548A3	ENSG00000208032	chr8	0.195304337372302	2.81393569767014	0.0337263751928449	gene	Male	Caudate
ENSG00000155545.19	ENSG00000155545.19	MIER3	ENSG00000155545	chr5	0.0584776660312867	2.81298829215142	0.0338093714021457	gene	Male	Caudate
ENSG00000013016.15	ENSG00000013016.15	EHD3	ENSG00000013016	chr2	0.0550036789694807	2.8126972988009	0.0338296049385685	gene	Male	Caudate
ENSG00000203734.11	ENSG00000203734.11	ECT2L	ENSG00000203734	chr6	0.184910262092961	2.81223695350175	0.033867148519982	gene	Male	Caudate
ENSG00000103942.12	ENSG00000103942.12	HOMER2	ENSG00000103942	chr15	-0.06396569172908	-2.81169725750212	0.0338749757764394	gene	Male	Caudate
ENSG00000166924.8	ENSG00000166924.8	NYAP1	ENSG00000166924	chr7	-0.0839818024850423	-2.81106486267433	0.0339272607547645	gene	Male	Caudate
ENSG00000105583.9	ENSG00000105583.9	WDR83OS	ENSG00000105583	chr19	-0.0559737229841979	-2.81100078587256	0.0339272607547645	gene	Male	Caudate
ENSG00000166816.13	ENSG00000166816.13	LDHD	ENSG00000166816	chr16	-0.102753376154667	-2.81061312694167	0.0339574686557218	gene	Male	Caudate
ENSG00000215302.8	ENSG00000215302.8		ENSG00000215302	chr15	-0.300325751272494	-2.80991800041825	0.0340044516620864	gene	Male	Caudate
ENSG00000154548.8	ENSG00000154548.8	SRSF12	ENSG00000154548	chr6	0.0714484739506778	2.8098770965114	0.0340044516620864	gene	Male	Caudate
ENSG00000162636.15	ENSG00000162636.15	FAM102B	ENSG00000162636	chr1	0.0839784542744551	2.80953743259592	0.0340298029513601	gene	Male	Caudate
ENSG00000258603.3	ENSG00000258603.3		ENSG00000258603	chr14	-0.130025205319823	-2.80883399737776	0.0340830365454541	gene	Male	Caudate
ENSG00000133627.17	ENSG00000133627.17	ACTR3B	ENSG00000133627	chr7	0.0759636923912439	2.80858708233379	0.0340989122489524	gene	Male	Caudate
ENSG00000268670.1	ENSG00000268670.1		ENSG00000268670	chr19	-0.14019016309122	-2.80834376687868	0.0341144262203683	gene	Male	Caudate
ENSG00000212864.3	ENSG00000212864.3	RNF208	ENSG00000212864	chr9	-0.128317483701326	-2.80652497931392	0.0342637174414313	gene	Male	Caudate
ENSG00000113569.15	ENSG00000113569.15	NUP155	ENSG00000113569	chr5	0.0386729301653366	2.8061550520064	0.0342828503363226	gene	Male	Caudate
ENSG00000186111.9	ENSG00000186111.9	PIP5K1C	ENSG00000186111	chr19	-0.0898107941338374	-2.8054628152637	0.0343353070683741	gene	Male	Caudate
ENSG00000113575.9	ENSG00000113575.9	PPP2CA	ENSG00000113575	chr5	0.0543818832879726	2.80533097598214	0.0343394033239334	gene	Male	Caudate
ENSG00000100266.18	ENSG00000100266.18	PACSIN2	ENSG00000100266	chr22	0.0606556727181396	2.8044569814879	0.0344107680880928	gene	Male	Caudate
ENSG00000218739.9	ENSG00000218739.9	CEBPZOS	ENSG00000218739	chr2	0.0675235856084514	2.80392367995314	0.0344469322432693	gene	Male	Caudate
ENSG00000156990.14	ENSG00000156990.14	RPUSD3	ENSG00000156990	chr3	-0.0646554109384031	-2.80361835321287	0.0344690412130418	gene	Male	Caudate
ENSG00000070269.13	ENSG00000070269.13	TMEM260	ENSG00000070269	chr14	0.0572484285157096	2.80258599082707	0.0345571204115369	gene	Male	Caudate
ENSG00000135698.9	ENSG00000135698.9	MPHOSPH6	ENSG00000135698	chr16	0.0618882852375475	2.80215281441526	0.0345830184490621	gene	Male	Caudate
ENSG00000058673.15	ENSG00000058673.15	ZC3H11A	ENSG00000058673	chr1	0.0505829137841274	2.80157474807429	0.0346240268902409	gene	Male	Caudate
ENSG00000158286.12	ENSG00000158286.12	RNF207	ENSG00000158286	chr1	-0.106915844848008	-2.79984816537959	0.0347946265246307	gene	Male	Caudate
ENSG00000179958.8	ENSG00000179958.8	DCTPP1	ENSG00000179958	chr16	-0.0776293742477948	-2.79956391880387	0.0348113923173736	gene	Male	Caudate
ENSG00000114120.11	ENSG00000114120.11	SLC25A36	ENSG00000114120	chr3	0.0572355255826101	2.79940035815134	0.0348113923173736	gene	Male	Caudate
ENSG00000113761.11	ENSG00000113761.11	ZNF346	ENSG00000113761	chr5	-0.0417567135245605	-2.79929173508871	0.0348113923173736	gene	Male	Caudate
ENSG00000071539.13	ENSG00000071539.13	TRIP13	ENSG00000071539	chr5	0.212128502488625	2.79795226230522	0.0349258085226568	gene	Male	Caudate
ENSG00000158987.20	ENSG00000158987.20	RAPGEF6	ENSG00000158987	chr5	0.0647405437305826	2.79480537631505	0.0351700537542251	gene	Male	Caudate
ENSG00000225398.3	ENSG00000225398.3	PGM5P4	ENSG00000225398	chr2	0.413744810357419	2.79491090124376	0.0351700537542251	gene	Male	Caudate
ENSG00000132004.12	ENSG00000132004.12	FBXW9	ENSG00000132004	chr19	-0.0872700079700444	-2.79481377989023	0.0351700537542251	gene	Male	Caudate
ENSG00000184470.20	ENSG00000184470.20	TXNRD2	ENSG00000184470	chr22	-0.0627719021519257	-2.79469838180471	0.0351716630784454	gene	Male	Caudate
ENSG00000130939.18	ENSG00000130939.18	UBE4B	ENSG00000130939	chr1	0.0465356844466785	2.79380032674898	0.0352471857628189	gene	Male	Caudate
ENSG00000215196.4	ENSG00000215196.4		ENSG00000215196	chr5	-0.128360959647426	-2.79274673664003	0.0353296263061837	gene	Male	Caudate
ENSG00000141258.12	ENSG00000141258.12	SGSM2	ENSG00000141258	chr17	-0.0753390326996231	-2.7924542736754	0.0353504307799956	gene	Male	Caudate
ENSG00000136536.14	ENSG00000136536.14	MARCH7	ENSG00000136536	chr2	0.0581269292762665	2.79236723007579	0.0353504307799956	gene	Male	Caudate
ENSG00000137331.11	ENSG00000137331.11	IER3	ENSG00000137331	chr6	0.211332873095914	2.79178268905424	0.0353735790187006	gene	Male	Caudate
ENSG00000164134.12	ENSG00000164134.12	NAA15	ENSG00000164134	chr4	0.0423935792333909	2.7911076862485	0.0354355364594538	gene	Male	Caudate
ENSG00000146233.7	ENSG00000146233.7	CYP39A1	ENSG00000146233	chr6	0.166462521411846	2.79099277839752	0.0354380220496393	gene	Male	Caudate
ENSG00000163376.11	ENSG00000163376.11	KBTBD8	ENSG00000163376	chr3	0.112489904396564	2.79062899499346	0.0354669693508488	gene	Male	Caudate
ENSG00000100307.12	ENSG00000100307.12	CBX7	ENSG00000100307	chr22	-0.056059787759055	-2.7895187996854	0.035546210238998	gene	Male	Caudate
ENSG00000237187.8	ENSG00000237187.8	NR2F1-AS1	ENSG00000237187	chr5	-0.0867977711631352	-2.78926828788537	0.0355631668429152	gene	Male	Caudate
ENSG00000143771.11	ENSG00000143771.11	CNIH4	ENSG00000143771	chr1	0.0412584365646888	2.78851716778426	0.035623797657021	gene	Male	Caudate
ENSG00000088543.14	ENSG00000088543.14	C3orf18	ENSG00000088543	chr3	-0.0559949147032588	-2.78806834467032	0.0356619776326575	gene	Male	Caudate
ENSG00000163453.11	ENSG00000163453.11	IGFBP7	ENSG00000163453	chr4	0.124906585387787	2.78787473281318	0.035672907029656	gene	Male	Caudate
ENSG00000253988.1	ENSG00000253988.1		ENSG00000253988	chr8	-0.322608303433061	-2.78722699098599	0.0357324240639901	gene	Male	Caudate
ENSG00000176476.8	ENSG00000176476.8	SGF29	ENSG00000176476	chr16	-0.083400870862503	-2.78619785950318	0.035813347090446	gene	Male	Caudate
ENSG00000271503.5	ENSG00000271503.5	CCL5	ENSG00000271503	chr17	-0.328507763957897	-2.784698535955	0.0359548304712459	gene	Male	Caudate
ENSG00000225964.5	ENSG00000225964.5	NRIR	ENSG00000225964	chr2	0.184797093006878	2.78456370353067	0.0359586642399381	gene	Male	Caudate
ENSG00000175606.10	ENSG00000175606.10	TMEM70	ENSG00000175606	chr8	0.0847314919139716	2.78448042769332	0.0359586642399381	gene	Male	Caudate
ENSG00000270048.1	ENSG00000270048.1		ENSG00000270048	chr12	0.127271401326843	2.78403278260877	0.0359774050155106	gene	Male	Caudate
ENSG00000120137.6	ENSG00000120137.6	PANK3	ENSG00000120137	chr5	0.048565830030634	2.78339909638358	0.0360133017419279	gene	Male	Caudate
ENSG00000116871.15	ENSG00000116871.15	MAP7D1	ENSG00000116871	chr1	-0.065156308048566	-2.78135663827318	0.0361876407489502	gene	Male	Caudate
ENSG00000260966.1	ENSG00000260966.1		ENSG00000260966	chr11	0.0679352888034085	2.78099985646729	0.0362164145951465	gene	Male	Caudate
ENSG00000178947.8	ENSG00000178947.8	SMIM10L2A	ENSG00000178947	chrX	-0.0807516606155389	-2.78070770117528	0.0362382063578556	gene	Male	Caudate
ENSG00000130508.10	ENSG00000130508.10	PXDN	ENSG00000130508	chr2	0.170176149622876	2.77754193363027	0.0364942962613759	gene	Male	Caudate
ENSG00000006555.10	ENSG00000006555.10	TTC22	ENSG00000006555	chr1	-0.14514979198957	-2.7776968233545	0.0364942962613759	gene	Male	Caudate
ENSG00000165474.5	ENSG00000165474.5	GJB2	ENSG00000165474	chr13	-0.263578125578021	-2.77766176971345	0.0364942962613759	gene	Male	Caudate
ENSG00000157353.16	ENSG00000157353.16	FUK	ENSG00000157353	chr16	-0.063989231635434	-2.77789248462326	0.0364942962613759	gene	Male	Caudate
ENSG00000168395.15	ENSG00000168395.15	ING5	ENSG00000168395	chr2	-0.0451749404241441	-2.77780064090935	0.0364942962613759	gene	Male	Caudate
ENSG00000111300.9	ENSG00000111300.9	NAA25	ENSG00000111300	chr12	0.0546980485904138	2.77617634820839	0.0365871400366094	gene	Male	Caudate
ENSG00000221994.10	ENSG00000221994.10	ZNF630	ENSG00000221994	chrX	0.353227313713917	2.77613800763069	0.0365871400366094	gene	Male	Caudate
ENSG00000203668.2	ENSG00000203668.2	CHML	ENSG00000203668	chr1	0.0760159318173306	2.77519682722422	0.0366751647224541	gene	Male	Caudate
ENSG00000016391.10	ENSG00000016391.10	CHDH	ENSG00000016391	chr3	-0.103528643665052	-2.77471530844229	0.0367130471022315	gene	Male	Caudate
ENSG00000239665.8	ENSG00000239665.8		ENSG00000239665	chr10	0.0505528026368658	2.77369341038547	0.0368152335424941	gene	Male	Caudate
ENSG00000164880.15	ENSG00000164880.15	INTS1	ENSG00000164880	chr7	-0.0758822693323342	-2.77232984930438	0.0369208208438591	gene	Male	Caudate
ENSG00000146376.10	ENSG00000146376.10	ARHGAP18	ENSG00000146376	chr6	0.0949108486549932	2.77187279669654	0.0369500966305733	gene	Male	Caudate
ENSG00000103489.11	ENSG00000103489.11	XYLT1	ENSG00000103489	chr16	0.0691392048499382	2.7718333951946	0.0369500966305733	gene	Male	Caudate
ENSG00000147419.16	ENSG00000147419.16	CCDC25	ENSG00000147419	chr8	0.0557962328017397	2.77151575919782	0.0369751306652671	gene	Male	Caudate
ENSG00000237149.5	ENSG00000237149.5	ZNF503-AS2	ENSG00000237149	chr10	-0.0881277077003365	-2.77105633133329	0.036993487558818	gene	Male	Caudate
ENSG00000181450.17	ENSG00000181450.17	ZNF678	ENSG00000181450	chr1	0.0673763558527031	2.77011137838855	0.0370702243573754	gene	Male	Caudate
ENSG00000272699.1	ENSG00000272699.1		ENSG00000272699	chr3	0.265622990190714	2.7701797067255	0.0370702243573754	gene	Male	Caudate
ENSG00000154174.7	ENSG00000154174.7	TOMM70	ENSG00000154174	chr3	0.10092531551026	2.76928768580338	0.0371413306394713	gene	Male	Caudate
ENSG00000142319.17	ENSG00000142319.17	SLC6A3	ENSG00000142319	chr5	-0.332047515034631	-2.76897733065203	0.0371655544715721	gene	Male	Caudate
ENSG00000102753.9	ENSG00000102753.9	KPNA3	ENSG00000102753	chr13	0.0495878094096053	2.76879775186282	0.0371655544715721	gene	Male	Caudate
ENSG00000156140.9	ENSG00000156140.9	ADAMTS3	ENSG00000156140	chr4	0.094662468002993	2.76825332380594	0.0372158807527899	gene	Male	Caudate
ENSG00000095066.11	ENSG00000095066.11	HOOK2	ENSG00000095066	chr19	-0.0839327229328443	-2.76801081684048	0.0372290854939763	gene	Male	Caudate
ENSG00000023909.9	ENSG00000023909.9	GCLM	ENSG00000023909	chr1	0.0846637502071825	2.76728341610822	0.0372899343265727	gene	Male	Caudate
ENSG00000135956.8	ENSG00000135956.8	TMEM127	ENSG00000135956	chr2	0.0586542783343924	2.76722486816207	0.0372899343265727	gene	Male	Caudate
ENSG00000138119.16	ENSG00000138119.16	MYOF	ENSG00000138119	chr10	0.142896007125947	2.76692457760088	0.037303240679679	gene	Male	Caudate
ENSG00000144747.15	ENSG00000144747.15	TMF1	ENSG00000144747	chr3	0.0427879868434206	2.76699259769303	0.037303240679679	gene	Male	Caudate
ENSG00000258388.7	ENSG00000258388.7	PPT2-EGFL8	ENSG00000258388	chr6	-0.261145299948044	-2.76432663392968	0.037562645215701	gene	Male	Caudate
ENSG00000185760.15	ENSG00000185760.15	KCNQ5	ENSG00000185760	chr6	0.100735485084127	2.7640276679026	0.0375658158019015	gene	Male	Caudate
ENSG00000196123.12	ENSG00000196123.12	KIAA0895L	ENSG00000196123	chr16	-0.0601130934208492	-2.76391497994859	0.037568334731714	gene	Male	Caudate
ENSG00000116698.20	ENSG00000116698.20	SMG7	ENSG00000116698	chr1	0.0555282663057679	2.76300762297392	0.0376598105272341	gene	Male	Caudate
ENSG00000076344.15	ENSG00000076344.15	RGS11	ENSG00000076344	chr16	-0.109943743730622	-2.76290090621929	0.0376616684240633	gene	Male	Caudate
ENSG00000185122.10	ENSG00000185122.10	HSF1	ENSG00000185122	chr8	-0.0717213840089762	-2.7627840654275	0.0376646633105662	gene	Male	Caudate
ENSG00000100554.11	ENSG00000100554.11	ATP6V1D	ENSG00000100554	chr14	0.0547229316832041	2.76260047169222	0.0376751424887915	gene	Male	Caudate
ENSG00000249855.1	ENSG00000249855.1	EEF1A1P19	ENSG00000249855	chr5	0.150808204725878	2.76225963001814	0.0377032601445272	gene	Male	Caudate
ENSG00000088812.17	ENSG00000088812.17	ATRN	ENSG00000088812	chr20	0.0657696719884392	2.76171637353632	0.037744011670703	gene	Male	Caudate
ENSG00000135913.10	ENSG00000135913.10	USP37	ENSG00000135913	chr2	0.0440085228358397	2.76141717456928	0.0377472886665305	gene	Male	Caudate
ENSG00000113742.12	ENSG00000113742.12	CPEB4	ENSG00000113742	chr5	0.0666856545932758	2.76155457670754	0.0377472886665305	gene	Male	Caudate
ENSG00000248508.6	ENSG00000248508.6	SRP14-AS1	ENSG00000248508	chr15	-0.0937342868653112	-2.76142108384843	0.0377472886665305	gene	Male	Caudate
ENSG00000260400.1	ENSG00000260400.1		ENSG00000260400	chr10	-0.139942308435536	-2.7608652530241	0.0377925308298361	gene	Male	Caudate
ENSG00000120051.14	ENSG00000120051.14	CFAP58	ENSG00000120051	chr10	0.128462510137561	2.76040392312435	0.0378153983787042	gene	Male	Caudate
ENSG00000168658.18	ENSG00000168658.18	VWA3B	ENSG00000168658	chr2	0.148924685354009	2.76036422632595	0.0378153983787042	gene	Male	Caudate
ENSG00000175455.14	ENSG00000175455.14	CCDC14	ENSG00000175455	chr3	0.0680182933994481	2.75978954007216	0.0378595057777954	gene	Male	Caudate
ENSG00000225174.1	ENSG00000225174.1	OSTM1-AS1	ENSG00000225174	chr6	-0.233546005873282	-2.75889384365886	0.0379199265175777	gene	Male	Caudate
ENSG00000105248.15	ENSG00000105248.15	CCDC94	ENSG00000105248	chr19	-0.0762044852427786	-2.75859798237152	0.0379431605677416	gene	Male	Caudate
ENSG00000272512.1	ENSG00000272512.1		ENSG00000272512	chr1	-0.245922669593831	-2.75846942821377	0.0379475370982441	gene	Male	Caudate
ENSG00000261168.1	ENSG00000261168.1		ENSG00000261168	chr1	0.220879268654025	2.75811487269999	0.0379774125380161	gene	Male	Caudate
ENSG00000072401.14	ENSG00000072401.14	UBE2D1	ENSG00000072401	chr10	0.0805831709624426	2.75703103969617	0.0380897457215541	gene	Male	Caudate
ENSG00000277200.1	ENSG00000277200.1		ENSG00000277200	chr17	-0.0873068770518395	-2.75633586514368	0.0381553432910259	gene	Male	Caudate
ENSG00000147364.16	ENSG00000147364.16	FBXO25	ENSG00000147364	chr8	0.0475117846430737	2.75627231229155	0.0381553432910259	gene	Male	Caudate
ENSG00000187954.12	ENSG00000187954.12	CYHR1	ENSG00000187954	chr8	-0.0607391679920422	-2.75607690024951	0.038167325865954	gene	Male	Caudate
ENSG00000127884.4	ENSG00000127884.4	ECHS1	ENSG00000127884	chr10	-0.0484092053710379	-2.7555852992889	0.0382016141216612	gene	Male	Caudate
ENSG00000157500.10	ENSG00000157500.10	APPL1	ENSG00000157500	chr3	0.0404640156239727	2.75552730205854	0.0382016141216612	gene	Male	Caudate
ENSG00000226846.1	ENSG00000226846.1	LINC00348	ENSG00000226846	chr13	-0.395961989086981	-2.75520154398147	0.0382234740464164	gene	Male	Caudate
ENSG00000196549.10	ENSG00000196549.10	MME	ENSG00000196549	chr3	0.105233070388923	2.75513370668051	0.0382234740464164	gene	Male	Caudate
ENSG00000087250.8	ENSG00000087250.8	MT3	ENSG00000087250	chr16	-0.108063344757408	-2.75490151765525	0.0382241614674468	gene	Male	Caudate
ENSG00000170419.10	ENSG00000170419.10	VSTM2A	ENSG00000170419	chr7	0.095496786773076	2.75486997000843	0.0382241614674468	gene	Male	Caudate
ENSG00000205221.12	ENSG00000205221.12	VIT	ENSG00000205221	chr2	-0.231562631532327	-2.754532167239	0.0382511022117956	gene	Male	Caudate
ENSG00000149599.15	ENSG00000149599.15	DUSP15	ENSG00000149599	chr20	0.107503183003587	2.75408143532388	0.0382921395208321	gene	Male	Caudate
ENSG00000005882.11	ENSG00000005882.11	PDK2	ENSG00000005882	chr17	-0.0658104894229488	-2.75351995021603	0.0383152964936513	gene	Male	Caudate
ENSG00000244687.11	ENSG00000244687.11	UBE2V1	ENSG00000244687	chr20	0.0884110087434875	2.7506343551888	0.0385730400923935	gene	Male	Caudate
ENSG00000127914.16	ENSG00000127914.16	AKAP9	ENSG00000127914	chr7	0.0556069086021782	2.75003860115748	0.03863100497463	gene	Male	Caudate
ENSG00000256064.1	ENSG00000256064.1		ENSG00000256064	chr12	0.270131238914653	2.74982730786667	0.03864497970077	gene	Male	Caudate
ENSG00000007372.20	ENSG00000007372.20	PAX6	ENSG00000007372	chr11	-0.108314055465298	-2.74835885183523	0.0387417633242111	gene	Male	Caudate
ENSG00000129636.12	ENSG00000129636.12	ITFG1	ENSG00000129636	chr16	0.084286905501039	2.74840457632946	0.0387417633242111	gene	Male	Caudate
ENSG00000261777.5	ENSG00000261777.5		ENSG00000261777	chr16	-0.185428910564871	-2.74848552932797	0.0387417633242111	gene	Male	Caudate
ENSG00000164989.15	ENSG00000164989.15	CCDC171	ENSG00000164989	chr9	0.0699612725774496	2.74867166989218	0.0387417633242111	gene	Male	Caudate
ENSG00000148690.11	ENSG00000148690.11	FRA10AC1	ENSG00000148690	chr10	0.0783258885560638	2.74883739554599	0.0387417633242111	gene	Male	Caudate
ENSG00000099954.18	ENSG00000099954.18	CECR2	ENSG00000099954	chr22	0.0692764161569658	2.74804997967018	0.0387669956672724	gene	Male	Caudate
ENSG00000111816.7	ENSG00000111816.7	FRK	ENSG00000111816	chr6	0.101912180614838	2.74702016512199	0.0388649223426819	gene	Male	Caudate
ENSG00000146830.9	ENSG00000146830.9	GIGYF1	ENSG00000146830	chr7	-0.0648525484380871	-2.74669113194865	0.0388842864686721	gene	Male	Caudate
ENSG00000111775.2	ENSG00000111775.2	COX6A1	ENSG00000111775	chr12	-0.0829994195172194	-2.7466737982125	0.0388842864686721	gene	Male	Caudate
ENSG00000250167.1	ENSG00000250167.1		ENSG00000250167	chr5	-0.191155883992672	-2.74614457342688	0.0388998292291094	gene	Male	Caudate
ENSG00000266215.1	ENSG00000266215.1	MIR3167	ENSG00000266215	chr11	-0.204453152077968	-2.74551289679841	0.0389565255910674	gene	Male	Caudate
ENSG00000106330.11	ENSG00000106330.11	MOSPD3	ENSG00000106330	chr7	-0.0926019890283614	-2.74468607574726	0.0390417187938752	gene	Male	Caudate
ENSG00000133302.12	ENSG00000133302.12	SLF1	ENSG00000133302	chr5	0.0653455020870801	2.74325007607611	0.0391770483777147	gene	Male	Caudate
ENSG00000231992.1	ENSG00000231992.1		ENSG00000231992	chr1	0.195802559137814	2.74188228643111	0.0393048729991144	gene	Male	Caudate
ENSG00000185684.12	ENSG00000185684.12	EP400NL	ENSG00000185684	chr12	-0.093562643101507	-2.74138535491321	0.0393523373059151	gene	Male	Caudate
ENSG00000164362.18	ENSG00000164362.18	TERT	ENSG00000164362	chr5	-0.214411517200686	-2.74083059439267	0.0394065916447748	gene	Male	Caudate
ENSG00000053702.14	ENSG00000053702.14	NRIP2	ENSG00000053702	chr12	-0.165631667479719	-2.74012634201805	0.0394576235319966	gene	Male	Caudate
ENSG00000128923.10	ENSG00000128923.10	FAM63B	ENSG00000128923	chr15	0.0660063100288743	2.73968641287259	0.0394986009737217	gene	Male	Caudate
ENSG00000184924.5	ENSG00000184924.5	PTRHD1	ENSG00000184924	chr2	-0.0752223935405767	-2.7389863939006	0.0395596409463711	gene	Male	Caudate
ENSG00000146950.12	ENSG00000146950.12	SHROOM2	ENSG00000146950	chrX	-0.0644133527621838	-2.73791313234069	0.0396540898251582	gene	Male	Caudate
ENSG00000276334.1	ENSG00000276334.1		ENSG00000276334	chr2	0.101627556982991	2.7361382272265	0.0398175677600769	gene	Male	Caudate
ENSG00000207067.1	ENSG00000207067.1	SNORA72	ENSG00000207067	chr8	0.17481025837047	2.73607680134974	0.0398175677600769	gene	Male	Caudate
ENSG00000055044.10	ENSG00000055044.10	NOP58	ENSG00000055044	chr2	0.092615668506943	2.73591253825178	0.0398264582294387	gene	Male	Caudate
ENSG00000273345.5	ENSG00000273345.5		ENSG00000273345	chr5	-0.218542265267195	-2.73559456235407	0.0398534368091116	gene	Male	Caudate
ENSG00000179520.10	ENSG00000179520.10	SLC17A8	ENSG00000179520	chr12	0.155529799974383	2.73549072606078	0.0398552267627682	gene	Male	Caudate
ENSG00000182541.17	ENSG00000182541.17	LIMK2	ENSG00000182541	chr22	0.144152135747284	2.73529145200409	0.0398682514929715	gene	Male	Caudate
ENSG00000166813.14	ENSG00000166813.14	KIF7	ENSG00000166813	chr15	-0.0978919334088832	-2.73439128252268	0.0399012756071116	gene	Male	Caudate
ENSG00000154305.16	ENSG00000154305.16	MIA3	ENSG00000154305	chr1	0.0591030910043922	2.73352813153421	0.0399742372587668	gene	Male	Caudate
ENSG00000228544.1	ENSG00000228544.1	CCDC183-AS1	ENSG00000228544	chr9	-0.124437983052549	-2.73350696986841	0.0399742372587668	gene	Male	Caudate
ENSG00000223552.1	ENSG00000223552.1		ENSG00000223552	chr3	-0.30634801205301	-2.7336775560985	0.0399742372587668	gene	Male	Caudate
ENSG00000197951.8	ENSG00000197951.8	ZNF71	ENSG00000197951	chr19	-0.0553616548451747	-2.73281832945192	0.0400242186193481	gene	Male	Caudate
ENSG00000139372.14	ENSG00000139372.14	TDG	ENSG00000139372	chr12	0.0575665158888042	2.7322585104372	0.0400799261339577	gene	Male	Caudate
ENSG00000163421.8	ENSG00000163421.8	PROK2	ENSG00000163421	chr3	0.328663551664222	2.73201847875864	0.0400933688160831	gene	Male	Caudate
ENSG00000267532.4	ENSG00000267532.4	MIR497HG	ENSG00000267532	chr17	-0.114830029823961	-2.7319681665511	0.0400933688160831	gene	Male	Caudate
ENSG00000078967.12	ENSG00000078967.12	UBE2D4	ENSG00000078967	chr7	-0.055454023823106	-2.731120015815	0.0401728566875771	gene	Male	Caudate
ENSG00000173898.11	ENSG00000173898.11	SPTBN2	ENSG00000173898	chr11	-0.0831532678437582	-2.72953820060623	0.0403128481459154	gene	Male	Caudate
ENSG00000149575.5	ENSG00000149575.5	SCN2B	ENSG00000149575	chr11	0.0806843243313029	2.72928656798103	0.0403275959041894	gene	Male	Caudate
ENSG00000214753.2	ENSG00000214753.2	HNRNPUL2	ENSG00000214753	chr11	0.0549132459104163	2.72912078182136	0.0403299831713626	gene	Male	Caudate
ENSG00000266964.5	ENSG00000266964.5	FXYD1	ENSG00000266964	chr19	-0.146828964327733	-2.72885778055126	0.0403471275471261	gene	Male	Caudate
ENSG00000125995.15	ENSG00000125995.15	ROMO1	ENSG00000125995	chr20	-0.0901955240241746	-2.7284409677483	0.040386226149184	gene	Male	Caudate
ENSG00000231367.5	ENSG00000231367.5		ENSG00000231367	chr2	-0.187668658140793	-2.72763248928024	0.040451031393144	gene	Male	Caudate
ENSG00000111674.8	ENSG00000111674.8	ENO2	ENSG00000111674	chr12	0.0893251117216431	2.72726205651813	0.0404846928761933	gene	Male	Caudate
ENSG00000131759.17	ENSG00000131759.17	RARA	ENSG00000131759	chr17	0.107619801282711	2.72676095933168	0.0405339770323924	gene	Male	Caudate
ENSG00000115170.13	ENSG00000115170.13	ACVR1	ENSG00000115170	chr2	0.0628519917036957	2.72644852636186	0.0405607732897176	gene	Male	Caudate
ENSG00000261236.6	ENSG00000261236.6	BOP1	ENSG00000261236	chr8	-0.069579485126818	-2.72556333273137	0.0406139870033797	gene	Male	Caudate
ENSG00000226766.1	ENSG00000226766.1	FABP7P1	ENSG00000226766	chr1	0.164671696433447	2.72417048802916	0.0407491975262234	gene	Male	Caudate
ENSG00000248690.6	ENSG00000248690.6	HAS2-AS1	ENSG00000248690	chr8	0.275522914646406	2.72343156367582	0.0408165699490555	gene	Male	Caudate
ENSG00000261101.2	ENSG00000261101.2		ENSG00000261101	chrX	0.0993640923403713	2.72325760885418	0.0408165699490555	gene	Male	Caudate
ENSG00000280213.1	ENSG00000280213.1	UCKL1-AS1	ENSG00000280213	chr20	0.273618115346044	2.72293734005967	0.0408444928696726	gene	Male	Caudate
ENSG00000187323.11	ENSG00000187323.11	DCC	ENSG00000187323	chr18	0.0676958414849553	2.72252750582835	0.0408832047276682	gene	Male	Caudate
ENSG00000244038.9	ENSG00000244038.9	DDOST	ENSG00000244038	chr1	0.0542928779743801	2.72190106828003	0.0409480299545545	gene	Male	Caudate
ENSG00000107290.13	ENSG00000107290.13	SETX	ENSG00000107290	chr9	0.0353396194230565	2.72164367078521	0.0409684602112167	gene	Male	Caudate
ENSG00000129292.20	ENSG00000129292.20	PHF20L1	ENSG00000129292	chr8	0.0444530233345036	2.72080338473723	0.0410592170773377	gene	Male	Caudate
ENSG00000138600.9	ENSG00000138600.9	SPPL2A	ENSG00000138600	chr15	0.074904823134993	2.72030854278531	0.0410977799201732	gene	Male	Caudate
ENSG00000242094.1	ENSG00000242094.1	FOXP1-IT1	ENSG00000242094	chr3	0.100959163535376	2.72006044746986	0.0411095523554694	gene	Male	Caudate
ENSG00000256628.3	ENSG00000256628.3	ZBTB11-AS1	ENSG00000256628	chr3	-0.0898994463150086	-2.71930312075517	0.0411769265150314	gene	Male	Caudate
ENSG00000175395.15	ENSG00000175395.15	ZNF25	ENSG00000175395	chr10	0.0545053042006272	2.71869617680293	0.0412291868446985	gene	Male	Caudate
ENSG00000140575.12	ENSG00000140575.12	IQGAP1	ENSG00000140575	chr15	0.0597125128717862	2.71811881386789	0.0412885545213912	gene	Male	Caudate
ENSG00000182870.12	ENSG00000182870.12	GALNT9	ENSG00000182870	chr12	-0.150991652633255	-2.71730783259106	0.0413428265847417	gene	Male	Caudate
ENSG00000169242.11	ENSG00000169242.11	EFNA1	ENSG00000169242	chr1	0.119535872913018	2.71730042425957	0.0413428265847417	gene	Male	Caudate
ENSG00000163947.11	ENSG00000163947.11	ARHGEF3	ENSG00000163947	chr3	0.0821429075236695	2.71714606908797	0.0413428265847417	gene	Male	Caudate
ENSG00000197905.8	ENSG00000197905.8	TEAD4	ENSG00000197905	chr12	0.274602359038025	2.7168848255673	0.0413639254505974	gene	Male	Caudate
ENSG00000163536.12	ENSG00000163536.12	SERPINI1	ENSG00000163536	chr3	0.081561614378022	2.71609263174028	0.0413964178055287	gene	Male	Caudate
ENSG00000100802.14	ENSG00000100802.14	C14orf93	ENSG00000100802	chr14	-0.0777065478311852	-2.71623471825627	0.0413964178055287	gene	Male	Caudate
ENSG00000105971.14	ENSG00000105971.14	CAV2	ENSG00000105971	chr7	0.146879431330845	2.71639281591825	0.0413964178055287	gene	Male	Caudate
ENSG00000204338.8	ENSG00000204338.8	CYP21A1P	ENSG00000204338	chr6	0.42340543323171	2.7159189702524	0.0414069041353892	gene	Male	Caudate
ENSG00000178385.14	ENSG00000178385.14	PLEKHM3	ENSG00000178385	chr2	0.0425994528115944	2.71507959363127	0.0414984206883833	gene	Male	Caudate
ENSG00000159063.12	ENSG00000159063.12	ALG8	ENSG00000159063	chr11	0.0548491478677549	2.71464223850125	0.0415410731554341	gene	Male	Caudate
ENSG00000234345.2	ENSG00000234345.2		ENSG00000234345	chrX	-0.160291387095297	-2.71415274991415	0.0415794669618499	gene	Male	Caudate
ENSG00000155093.17	ENSG00000155093.17	PTPRN2	ENSG00000155093	chr7	-0.0885571341701348	-2.71383380242035	0.0416077372881305	gene	Male	Caudate
ENSG00000261840.2	ENSG00000261840.2		ENSG00000261840	chr16	-0.155948827683257	-2.71272278323811	0.0417008417103294	gene	Male	Caudate
ENSG00000260766.1	ENSG00000260766.1		ENSG00000260766	chr1	0.108182688980778	2.71279843296193	0.0417008417103294	gene	Male	Caudate
ENSG00000151665.12	ENSG00000151665.12	PIGF	ENSG00000151665	chr2	0.0637970956072725	2.71233626103837	0.0417374645109305	gene	Male	Caudate
ENSG00000175938.6	ENSG00000175938.6	ORAI3	ENSG00000175938	chr16	-0.105291407236332	-2.71166209803679	0.0418093721868848	gene	Male	Caudate
ENSG00000270604.5	ENSG00000270604.5	HCG17	ENSG00000270604	chr6	-0.12326537464818	-2.71153892445663	0.0418127318136494	gene	Male	Caudate
ENSG00000242715.7	ENSG00000242715.7	CCDC169	ENSG00000242715	chr13	0.205298960165065	2.71146023150038	0.0418127318136494	gene	Male	Caudate
ENSG00000256481.1	ENSG00000256481.1		ENSG00000256481	chr11	-0.149936101738729	-2.7112192470733	0.041831591220623	gene	Male	Caudate
ENSG00000121879.3	ENSG00000121879.3	PIK3CA	ENSG00000121879	chr3	0.0482500282475303	2.70934075959695	0.0420088799994289	gene	Male	Caudate
ENSG00000213096.10	ENSG00000213096.10	ZNF254	ENSG00000213096	chr19	0.0542034977297565	2.70886766030321	0.0420406327894855	gene	Male	Caudate
ENSG00000118432.12	ENSG00000118432.12	CNR1	ENSG00000118432	chr6	0.118453794280386	2.70882161364548	0.0420406327894855	gene	Male	Caudate
ENSG00000244509.3	ENSG00000244509.3	APOBEC3C	ENSG00000244509	chr22	-0.163699223647588	-2.70812795586151	0.0421046767400883	gene	Male	Caudate
ENSG00000165283.15	ENSG00000165283.15	STOML2	ENSG00000165283	chr9	-0.0454344894872946	-2.70763290635432	0.0421442869034831	gene	Male	Caudate
ENSG00000131558.14	ENSG00000131558.14	EXOC4	ENSG00000131558	chr7	0.0416053143994311	2.70706987450469	0.0421923367916663	gene	Male	Caudate
ENSG00000172361.5	ENSG00000172361.5	CFAP53	ENSG00000172361	chr18	0.103264626283867	2.7064304461123	0.0422498921125858	gene	Male	Caudate
ENSG00000125551.18	ENSG00000125551.18	PLGLB2	ENSG00000125551	chr2	-0.25118979205156	-2.70601978711567	0.0422595117514599	gene	Male	Caudate
ENSG00000243069.7	ENSG00000243069.7	ARHGEF26-AS1	ENSG00000243069	chr3	-0.122089082162092	-2.70603972531365	0.0422595117514599	gene	Male	Caudate
ENSG00000141349.8	ENSG00000141349.8	G6PC3	ENSG00000141349	chr17	-0.0628177956937035	-2.70528159184729	0.0423275734139984	gene	Male	Caudate
ENSG00000125355.15	ENSG00000125355.15	TMEM255A	ENSG00000125355	chrX	0.148058889535487	2.70455732818062	0.0423775237188155	gene	Male	Caudate
ENSG00000077454.15	ENSG00000077454.15	LRCH4	ENSG00000077454	chr7	-0.0803937269405729	-2.70448638990151	0.0423775237188155	gene	Male	Caudate
ENSG00000228444.2	ENSG00000228444.2		ENSG00000228444	chr13	-0.186742044126393	-2.7044445971606	0.0423775237188155	gene	Male	Caudate
ENSG00000228223.2	ENSG00000228223.2	HCG11	ENSG00000228223	chr6	0.0892038792818243	2.70411771109928	0.0423965509246646	gene	Male	Caudate
ENSG00000261708.1	ENSG00000261708.1	DNM1P32	ENSG00000261708	chr15	-0.422991855798404	-2.70413791430165	0.0423965509246646	gene	Male	Caudate
ENSG00000107021.15	ENSG00000107021.15	TBC1D13	ENSG00000107021	chr9	-0.0542580455359752	-2.7040174181164	0.0423982347613089	gene	Male	Caudate
ENSG00000186675.6	ENSG00000186675.6	MAGEE2	ENSG00000186675	chrX	0.146073774937363	2.70237486526972	0.0425808588242256	gene	Male	Caudate
ENSG00000172638.12	ENSG00000172638.12	EFEMP2	ENSG00000172638	chr11	-0.0733279404582615	-2.70173994951746	0.0426383736019074	gene	Male	Caudate
ENSG00000112062.10	ENSG00000112062.10	MAPK14	ENSG00000112062	chr6	0.0376782487074898	2.70165040326736	0.0426387322402616	gene	Male	Caudate
ENSG00000135625.7	ENSG00000135625.7	EGR4	ENSG00000135625	chr2	-0.238667647908482	-2.70063391704783	0.0427439824365001	gene	Male	Caudate
ENSG00000231213.6	ENSG00000231213.6	PLSCR5	ENSG00000231213	chr3	-0.23715533214711	-2.7001631186671	0.0427487104185882	gene	Male	Caudate
ENSG00000148942.14	ENSG00000148942.14	SLC5A12	ENSG00000148942	chr11	-0.191572111905619	-2.70022670573948	0.0427487104185882	gene	Male	Caudate
ENSG00000225251.1	ENSG00000225251.1	RPL5P25	ENSG00000225251	chr10	-0.25082698563394	-2.70031005125812	0.0427487104185882	gene	Male	Caudate
ENSG00000253223.1	ENSG00000253223.1		ENSG00000253223	chr8	0.237713914334442	2.70040168824534	0.0427487104185882	gene	Male	Caudate
ENSG00000231133.6	ENSG00000231133.6	HAR1B	ENSG00000231133	chr20	-0.166269876407781	-2.69986007666455	0.0427649561795917	gene	Male	Caudate
ENSG00000270647.5	ENSG00000270647.5	TAF15	ENSG00000270647	chr17	0.0597475192571998	2.69949688115582	0.0427995535660869	gene	Male	Caudate
ENSG00000067836.12	ENSG00000067836.12	ROGDI	ENSG00000067836	chr16	-0.0736879513553168	-2.69922892857661	0.0428114376966597	gene	Male	Caudate
ENSG00000133874.1	ENSG00000133874.1	RNF122	ENSG00000133874	chr8	0.268085449867311	2.69874498140302	0.0428611926610707	gene	Male	Caudate
ENSG00000109065.11	ENSG00000109065.11	NAT9	ENSG00000109065	chr17	-0.0557547782283777	-2.6983867825591	0.042884408746945	gene	Male	Caudate
ENSG00000104756.15	ENSG00000104756.15	KCTD9	ENSG00000104756	chr8	0.0623208906111669	2.69818942686578	0.04289831177414	gene	Male	Caudate
ENSG00000164209.16	ENSG00000164209.16	SLC25A46	ENSG00000164209	chr5	0.0557530845813313	2.69781978203703	0.0429338232783964	gene	Male	Caudate
ENSG00000222030.1	ENSG00000222030.1		ENSG00000222030	chr2	0.251942610478532	2.69499034130633	0.0432681654542259	gene	Male	Caudate
ENSG00000271971.1	ENSG00000271971.1		ENSG00000271971	chr8	0.106924110123438	2.69480268323254	0.0432735330282334	gene	Male	Caudate
ENSG00000102385.12	ENSG00000102385.12	DRP2	ENSG00000102385	chrX	0.0697213057667888	2.69477505976368	0.0432735330282334	gene	Male	Caudate
ENSG00000172164.13	ENSG00000172164.13	SNTB1	ENSG00000172164	chr8	-0.0880229766155419	-2.69425591376708	0.0433173053897483	gene	Male	Caudate
ENSG00000141510.16	ENSG00000141510.16	TP53	ENSG00000141510	chr17	0.123940629578472	2.69354276144505	0.0433747512883724	gene	Male	Caudate
ENSG00000251173.1	ENSG00000251173.1	UCHL1-AS1	ENSG00000251173	chr4	0.268613565515907	2.69273969098426	0.0434655421475169	gene	Male	Caudate
ENSG00000196277.15	ENSG00000196277.15	GRM7	ENSG00000196277	chr3	0.0680459613127862	2.69161664624873	0.0435957768787998	gene	Male	Caudate
ENSG00000240694.8	ENSG00000240694.8	PNMA2	ENSG00000240694	chr8	0.0662728645512511	2.69116465749277	0.0436133139896191	gene	Male	Caudate
ENSG00000172915.18	ENSG00000172915.18	NBEA	ENSG00000172915	chr13	0.0504319099955066	2.69065756012659	0.0436643034412638	gene	Male	Caudate
ENSG00000270021.1	ENSG00000270021.1		ENSG00000270021	chr5	-0.180910138471507	-2.69010691264088	0.043714466554322	gene	Male	Caudate
ENSG00000271780.1	ENSG00000271780.1		ENSG00000271780	chr14	-0.105230406669021	-2.69009126384991	0.043714466554322	gene	Male	Caudate
ENSG00000125901.5	ENSG00000125901.5	MRPS26	ENSG00000125901	chr20	-0.0553397206202112	-2.68955555771289	0.0437607853616373	gene	Male	Caudate
ENSG00000178950.16	ENSG00000178950.16	GAK	ENSG00000178950	chr4	-0.0519383387846949	-2.68874008915621	0.043820883773316	gene	Male	Caudate
ENSG00000163660.11	ENSG00000163660.11	CCNL1	ENSG00000163660	chr3	0.093000846445271	2.68759133205128	0.0439347120208702	gene	Male	Caudate
ENSG00000184319.15	ENSG00000184319.15	RPL23AP82	ENSG00000184319	chr22	-0.0856066137604951	-2.68733498197186	0.0439355372048401	gene	Male	Caudate
ENSG00000185803.8	ENSG00000185803.8	SLC52A2	ENSG00000185803	chr8	-0.0886572043137852	-2.68732681954416	0.0439355372048401	gene	Male	Caudate
ENSG00000197363.9	ENSG00000197363.9	ZNF517	ENSG00000197363	chr8	-0.0872934170163088	-2.6871743062288	0.0439440507014486	gene	Male	Caudate
ENSG00000176894.9	ENSG00000176894.9	PXMP2	ENSG00000176894	chr12	-0.114022288892822	-2.68626834512215	0.0440269403125298	gene	Male	Caudate
ENSG00000204347.3	ENSG00000204347.3	BTBD17	ENSG00000204347	chr17	-0.224256973080629	-2.68625581212235	0.0440269403125298	gene	Male	Caudate
ENSG00000063177.12	ENSG00000063177.12	RPL18	ENSG00000063177	chr19	-0.0645951046100128	-2.68608891286082	0.0440280335141473	gene	Male	Caudate
ENSG00000197275.13	ENSG00000197275.13	RAD54B	ENSG00000197275	chr8	0.0978897107345707	2.68568915613536	0.044058980793817	gene	Male	Caudate
ENSG00000174780.15	ENSG00000174780.15	SRP72	ENSG00000174780	chr4	0.047613716960398	2.68567579067093	0.044058980793817	gene	Male	Caudate
ENSG00000247516.5	ENSG00000247516.5	MIR4458HG	ENSG00000247516	chr5	0.126102963089659	2.68552624970012	0.0440671497243696	gene	Male	Caudate
ENSG00000129071.9	ENSG00000129071.9	MBD4	ENSG00000129071	chr3	0.0436668475285616	2.68503421749144	0.044119280170765	gene	Male	Caudate
ENSG00000066044.14	ENSG00000066044.14	ELAVL1	ENSG00000066044	chr19	0.048572448321042	2.68382983537957	0.0442520647482843	gene	Male	Caudate
ENSG00000196405.12	ENSG00000196405.12	EVL	ENSG00000196405	chr14	-0.0462244882971082	-2.68357203216738	0.0442710816358595	gene	Male	Caudate
ENSG00000151748.14	ENSG00000151748.14	SAV1	ENSG00000151748	chr14	0.052445902325703	2.68274439576114	0.0443587839563706	gene	Male	Caudate
ENSG00000005175.9	ENSG00000005175.9	RPAP3	ENSG00000005175	chr12	0.0441605510139088	2.6824622994132	0.0443841189885326	gene	Male	Caudate
ENSG00000027644.4	ENSG00000027644.4	INSRR	ENSG00000027644	chr1	-0.250086366854901	-2.68227112640984	0.0443866584749062	gene	Male	Caudate
ENSG00000156076.9	ENSG00000156076.9	WIF1	ENSG00000156076	chr12	-0.219893511510704	-2.68069551722346	0.0445365017255853	gene	Male	Caudate
ENSG00000065615.13	ENSG00000065615.13	CYB5R4	ENSG00000065615	chr6	0.0654429128316675	2.68065551115908	0.0445365017255853	gene	Male	Caudate
ENSG00000005249.12	ENSG00000005249.12	PRKAR2B	ENSG00000005249	chr7	0.0807414045607705	2.68043808006758	0.0445425085291605	gene	Male	Caudate
ENSG00000231181.1	ENSG00000231181.1		ENSG00000231181	chr1	-0.208826507058881	-2.68038018583608	0.0445425085291605	gene	Male	Caudate
ENSG00000240775.1	ENSG00000240775.1		ENSG00000240775	chr4	0.293764815940886	2.68009783110428	0.0445569037286481	gene	Male	Caudate
ENSG00000169896.16	ENSG00000169896.16	ITGAM	ENSG00000169896	chr16	-0.164488773817016	-2.6793859190482	0.04463807784254	gene	Male	Caudate
ENSG00000140326.12	ENSG00000140326.12	CDAN1	ENSG00000140326	chr15	-0.0670710456863467	-2.6789660323459	0.0446703560987673	gene	Male	Caudate
ENSG00000130844.16	ENSG00000130844.16	ZNF331	ENSG00000130844	chr19	0.113468060291442	2.6782204927485	0.0447560865708023	gene	Male	Caudate
ENSG00000066185.12	ENSG00000066185.12	ZMYND12	ENSG00000066185	chr1	-0.112601017023737	-2.67772973316428	0.0448087956831048	gene	Male	Caudate
ENSG00000185324.21	ENSG00000185324.21	CDK10	ENSG00000185324	chr16	-0.0670746051042406	-2.67711515194104	0.0448776939114495	gene	Male	Caudate
ENSG00000107771.15	ENSG00000107771.15	CCSER2	ENSG00000107771	chr10	0.0436057399035167	2.67694791616356	0.044888345304344	gene	Male	Caudate
ENSG00000170921.14	ENSG00000170921.14	TANC2	ENSG00000170921	chr17	0.0603673017265357	2.67668945586505	0.0449108948599397	gene	Male	Caudate
ENSG00000204856.11	ENSG00000204856.11	FAM216A	ENSG00000204856	chr12	0.0697314305188465	2.67657123291795	0.0449151651051395	gene	Male	Caudate
ENSG00000282390.1	ENSG00000282390.1		ENSG00000282390	chr10	0.217552592645745	2.67434611103056	0.04517254889265	gene	Male	Caudate
ENSG00000180871.7	ENSG00000180871.7	CXCR2	ENSG00000180871	chr2	0.467697134270853	2.6732816775278	0.0452785745965333	gene	Male	Caudate
ENSG00000180822.11	ENSG00000180822.11	PSMG4	ENSG00000180822	chr6	0.0663791045937078	2.67329980188762	0.0452785745965333	gene	Male	Caudate
ENSG00000275437.1	ENSG00000275437.1		ENSG00000275437	chr20	-0.163276044088762	-2.67301971651505	0.0453017665371549	gene	Male	Caudate
ENSG00000274578.1	ENSG00000274578.1		ENSG00000274578	chr18	0.164441378003754	2.67193916107516	0.0454287892424284	gene	Male	Caudate
ENSG00000153975.9	ENSG00000153975.9	ZUFSP	ENSG00000153975	chr6	0.0531910084769073	2.67185007751157	0.0454287892424284	gene	Male	Caudate
ENSG00000248449.2	ENSG00000248449.2	PCDHGB8P	ENSG00000248449	chr5	0.101264473771142	2.67179798676411	0.0454287892424284	gene	Male	Caudate
ENSG00000130224.14	ENSG00000130224.14	LRCH2	ENSG00000130224	chrX	0.056137088608928	2.6713980030196	0.0454702452518226	gene	Male	Caudate
ENSG00000233508.2	ENSG00000233508.2		ENSG00000233508	chr20	0.100379568102716	2.67097308761586	0.0454925150810679	gene	Male	Caudate
ENSG00000197043.13	ENSG00000197043.13	ANXA6	ENSG00000197043	chr5	0.0723966615225377	2.66961091136962	0.0455485657977646	gene	Male	Caudate
ENSG00000279088.1	ENSG00000279088.1		ENSG00000279088	chr10	0.115977816304565	2.66982282370592	0.0455485657977646	gene	Male	Caudate
ENSG00000135316.17	ENSG00000135316.17	SYNCRIP	ENSG00000135316	chr6	0.0438547836998445	2.66989944078205	0.0455485657977646	gene	Male	Caudate
ENSG00000186834.3	ENSG00000186834.3	HEXIM1	ENSG00000186834	chr17	-0.0746859899756068	-2.66965816557833	0.0455485657977646	gene	Male	Caudate
ENSG00000134014.16	ENSG00000134014.16	ELP3	ENSG00000134014	chr8	0.038296902688305	2.67005169985621	0.0455485657977646	gene	Male	Caudate
ENSG00000079308.16	ENSG00000079308.16	TNS1	ENSG00000079308	chr2	0.0718190088399908	2.66877736234369	0.0456309475102404	gene	Male	Caudate
ENSG00000085491.15	ENSG00000085491.15	SLC25A24	ENSG00000085491	chr1	0.0929328817278093	2.66875719958032	0.0456309475102404	gene	Male	Caudate
ENSG00000173465.7	ENSG00000173465.7	SSSCA1	ENSG00000173465	chr11	-0.0694530796047392	-2.66869115502034	0.0456309475102404	gene	Male	Caudate
ENSG00000152082.13	ENSG00000152082.13	MZT2B	ENSG00000152082	chr2	-0.105585388504752	-2.66864686011963	0.0456309475102404	gene	Male	Caudate
ENSG00000213221.4	ENSG00000213221.4	DNLZ	ENSG00000213221	chr9	-0.192627655709534	-2.66813283734155	0.0456876806964173	gene	Male	Caudate
ENSG00000168137.15	ENSG00000168137.15	SETD5	ENSG00000168137	chr3	0.0511774200787833	2.66803969189597	0.0456887542471405	gene	Male	Caudate
ENSG00000242372.6	ENSG00000242372.6	EIF6	ENSG00000242372	chr20	-0.0512083730443179	-2.66777518184517	0.0457125109425374	gene	Male	Caudate
ENSG00000177854.7	ENSG00000177854.7	TMEM187	ENSG00000177854	chrX	-0.109340006373477	-2.66745243450505	0.0457168773251905	gene	Male	Caudate
ENSG00000279673.1	ENSG00000279673.1		ENSG00000279673	chr3	-0.145071766251048	-2.66740231302916	0.0457168773251905	gene	Male	Caudate
ENSG00000162924.13	ENSG00000162924.13	REL	ENSG00000162924	chr2	0.0792371910727742	2.6672248621354	0.0457178860487164	gene	Male	Caudate
ENSG00000034677.12	ENSG00000034677.12	RNF19A	ENSG00000034677	chr8	0.0675964205608396	2.6672555888252	0.0457178860487164	gene	Male	Caudate
ENSG00000276158.2	ENSG00000276158.2	MIR1264	ENSG00000276158	chrX	0.322561724522154	2.66702125733934	0.0457223668457616	gene	Male	Caudate
ENSG00000131437.15	ENSG00000131437.15	KIF3A	ENSG00000131437	chr5	0.0455375404231497	2.66664409186383	0.0457498400615011	gene	Male	Caudate
ENSG00000138686.9	ENSG00000138686.9	BBS7	ENSG00000138686	chr4	0.0569969226973803	2.66613632523837	0.045805888133015	gene	Male	Caudate
ENSG00000114302.15	ENSG00000114302.15	PRKAR2A	ENSG00000114302	chr3	0.0491159661317859	2.66602228961527	0.0458097632466612	gene	Male	Caudate
ENSG00000181656.6	ENSG00000181656.6	GPR88	ENSG00000181656	chr1	0.128284560759694	2.66513642178007	0.0459048271705889	gene	Male	Caudate
ENSG00000087077.12	ENSG00000087077.12	TRIP6	ENSG00000087077	chr7	-0.06726080440651	-2.66503130828944	0.0459048319485588	gene	Male	Caudate
ENSG00000261067.6	ENSG00000261067.6		ENSG00000261067	chr16	-0.176005808979453	-2.66458334766849	0.0459354575051489	gene	Male	Caudate
ENSG00000280165.1	ENSG00000280165.1	PCDH20	ENSG00000280165	chr13	0.193638648173653	2.66454071092638	0.0459354575051489	gene	Male	Caudate
ENSG00000255622.3	ENSG00000255622.3	PCDHB17P	ENSG00000255622	chr5	0.116791809569161	2.66442746194262	0.0459354575051489	gene	Male	Caudate
ENSG00000170500.12	ENSG00000170500.12	LONRF2	ENSG00000170500	chr2	0.0836457775402423	2.66362982331997	0.0460037761694643	gene	Male	Caudate
ENSG00000126464.13	ENSG00000126464.13	PRR12	ENSG00000126464	chr19	-0.0893848264152408	-2.66369876867343	0.0460037761694643	gene	Male	Caudate
ENSG00000178104.19	ENSG00000178104.19	PDE4DIP	ENSG00000178104	chr1	0.0512471912955515	2.66331889725288	0.0460226343916672	gene	Male	Caudate
ENSG00000139546.10	ENSG00000139546.10	TARBP2	ENSG00000139546	chr12	-0.0692952280004233	-2.66300563345667	0.0460522275594198	gene	Male	Caudate
ENSG00000076554.15	ENSG00000076554.15	TPD52	ENSG00000076554	chr8	0.079259901992584	2.6622690686128	0.0461287075756412	gene	Male	Caudate
ENSG00000137269.14	ENSG00000137269.14	LRRC1	ENSG00000137269	chr6	0.0821043203587295	2.66175900374134	0.0461854907457435	gene	Male	Caudate
ENSG00000166986.13	ENSG00000166986.13	MARS	ENSG00000166986	chr12	0.0568453995072582	2.66059567392201	0.0463070963236517	gene	Male	Caudate
ENSG00000133107.14	ENSG00000133107.14	TRPC4	ENSG00000133107	chr13	0.157067075440113	2.65650779552864	0.0467462964592299	gene	Male	Caudate
ENSG00000104679.10	ENSG00000104679.10	R3HCC1	ENSG00000104679	chr8	-0.0606991221465092	-2.65607262876521	0.0467788583786309	gene	Male	Caudate
ENSG00000135736.5	ENSG00000135736.5	CCDC102A	ENSG00000135736	chr16	-0.170854827826521	-2.65574483158397	0.0467964464836031	gene	Male	Caudate
ENSG00000116497.17	ENSG00000116497.17	S100PBP	ENSG00000116497	chr1	0.0455076192819822	2.65513315118243	0.0468374126146276	gene	Male	Caudate
ENSG00000268660.1	ENSG00000268660.1	LETM1P2	ENSG00000268660	chr19	-0.241970486519538	-2.65440897662372	0.0468904719866382	gene	Male	Caudate
ENSG00000143110.11	ENSG00000143110.11	C1orf162	ENSG00000143110	chr1	0.176423564487872	2.65456420859752	0.0468904719866382	gene	Male	Caudate
ENSG00000068745.14	ENSG00000068745.14	IP6K2	ENSG00000068745	chr3	0.0533945530168407	2.65386020225328	0.0469485059890844	gene	Male	Caudate
ENSG00000267922.1	ENSG00000267922.1		ENSG00000267922	chr19	0.22973348868704	2.65361553052257	0.0469629696749503	gene	Male	Caudate
ENSG00000167549.18	ENSG00000167549.18	CORO6	ENSG00000167549	chr17	-0.118371619333391	-2.65349250438721	0.0469682331532368	gene	Male	Caudate
ENSG00000128016.5	ENSG00000128016.5	ZFP36	ENSG00000128016	chr19	0.377786475127696	2.65321994337076	0.0469857123042526	gene	Male	Caudate
ENSG00000106153.12	ENSG00000106153.12	CHCHD2	ENSG00000106153	chr7	-0.067409496421811	-2.65255700331757	0.0470494293801899	gene	Male	Caudate
ENSG00000176396.10	ENSG00000176396.10	EID2	ENSG00000176396	chr19	0.0706059601702549	2.65175804062171	0.0471393025405116	gene	Male	Caudate
ENSG00000093072.15	ENSG00000093072.15	CECR1	ENSG00000093072	chr22	-0.113003100782246	-2.65172686608237	0.0471393025405116	gene	Male	Caudate
ENSG00000187555.14	ENSG00000187555.14	USP7	ENSG00000187555	chr16	0.0464619320651908	2.65125783517752	0.0471916365706076	gene	Male	Caudate
ENSG00000177990.11	ENSG00000177990.11	DPY19L2	ENSG00000177990	chr12	0.0851760707712378	2.65058755316838	0.0472485378996695	gene	Male	Caudate
ENSG00000120690.14	ENSG00000120690.14	ELF1	ENSG00000120690	chr13	0.0690417922088876	2.6502580173617	0.0472819755733462	gene	Male	Caudate
ENSG00000138623.9	ENSG00000138623.9	SEMA7A	ENSG00000138623	chr15	0.138980149258241	2.65008603076481	0.0472939628788944	gene	Male	Caudate
ENSG00000164466.12	ENSG00000164466.12	SFXN1	ENSG00000164466	chr5	0.0342879278113733	2.64890379187708	0.0474158387234086	gene	Male	Caudate
ENSG00000109944.10	ENSG00000109944.10	C11orf63	ENSG00000109944	chr11	0.0846464959227074	2.64885671698399	0.0474158387234086	gene	Male	Caudate
ENSG00000112183.14	ENSG00000112183.14	RBM24	ENSG00000112183	chr6	0.0748322030798613	2.64803845494852	0.0475162149883616	gene	Male	Caudate
ENSG00000107099.15	ENSG00000107099.15	DOCK8	ENSG00000107099	chr9	-0.168221280169714	-2.64751921519731	0.0475643115465177	gene	Male	Caudate
ENSG00000257180.1	ENSG00000257180.1		ENSG00000257180	chr16	-0.140236295844869	-2.6471482478438	0.0476036348789514	gene	Male	Caudate
ENSG00000233423.1	ENSG00000233423.1		ENSG00000233423	chr7	-0.242325627292152	-2.64691417556654	0.0476242180030762	gene	Male	Caudate
ENSG00000261478.1	ENSG00000261478.1		ENSG00000261478	chr15	0.178280555223944	2.64629647135723	0.0476859345008104	gene	Male	Caudate
ENSG00000104518.10	ENSG00000104518.10	GSDMD	ENSG00000104518	chr8	-0.115712772664323	-2.64604858810025	0.0477084497525095	gene	Male	Caudate
ENSG00000214706.10	ENSG00000214706.10	IFRD2	ENSG00000214706	chr3	-0.06769188577376	-2.64587833450579	0.0477088045580004	gene	Male	Caudate
ENSG00000136731.12	ENSG00000136731.12	UGGT1	ENSG00000136731	chr2	0.0536679576249658	2.64589928348272	0.0477088045580004	gene	Male	Caudate
ENSG00000178878.12	ENSG00000178878.12	APOLD1	ENSG00000178878	chr12	0.354937232858201	2.64575905411257	0.0477136747563418	gene	Male	Caudate
ENSG00000184702.17	ENSG00000184702.17	SEPT5	ENSG00000184702	chr22	-0.0746246212132911	-2.64548037703357	0.0477404387326448	gene	Male	Caudate
ENSG00000180992.6	ENSG00000180992.6	MRPL14	ENSG00000180992	chr6	-0.0656114296539729	-2.64528098721059	0.047756321960438	gene	Male	Caudate
ENSG00000144566.10	ENSG00000144566.10	RAB5A	ENSG00000144566	chr3	0.0432296144265653	2.64511498830475	0.0477676225801139	gene	Male	Caudate
ENSG00000145864.12	ENSG00000145864.12	GABRB2	ENSG00000145864	chr5	0.097728887132304	2.64457877478936	0.0478298397202797	gene	Male	Caudate
ENSG00000188322.4	ENSG00000188322.4	SBK1	ENSG00000188322	chr16	-0.0961121981187894	-2.64437821248541	0.047834394383268	gene	Male	Caudate
ENSG00000101421.3	ENSG00000101421.3	CHMP4B	ENSG00000101421	chr20	0.0404575683300011	2.64418255089188	0.047849800844722	gene	Male	Caudate
ENSG00000272620.1	ENSG00000272620.1	AFAP1-AS1	ENSG00000272620	chr4	0.203393867087562	2.64394327089832	0.0478712185565275	gene	Male	Caudate
ENSG00000138413.13	ENSG00000138413.13	IDH1	ENSG00000138413	chr2	-0.0773121764225108	-2.64250820941869	0.0480113894250296	gene	Male	Caudate
ENSG00000095321.16	ENSG00000095321.16	CRAT	ENSG00000095321	chr9	-0.0664369785762409	-2.64253681059102	0.0480113894250296	gene	Male	Caudate
ENSG00000108819.10	ENSG00000108819.10	PPP1R9B	ENSG00000108819	chr17	-0.0664390122731645	-2.64252730819786	0.0480113894250296	gene	Male	Caudate
ENSG00000167118.10	ENSG00000167118.10	URM1	ENSG00000167118	chr9	-0.0562947144287301	-2.64227622303107	0.0480203323849737	gene	Male	Caudate
ENSG00000169359.13	ENSG00000169359.13	SLC33A1	ENSG00000169359	chr3	0.0506802447227695	2.64185389515529	0.0480607887915693	gene	Male	Caudate
ENSG00000111684.10	ENSG00000111684.10	LPCAT3	ENSG00000111684	chr12	0.0899251485372394	2.64181489236412	0.0480607887915693	gene	Male	Caudate
ENSG00000130226.16	ENSG00000130226.16	DPP6	ENSG00000130226	chr7	0.088649641982391	2.64089069036506	0.0481569230112161	gene	Male	Caudate
ENSG00000163960.11	ENSG00000163960.11	UBXN7	ENSG00000163960	chr3	0.0423727717175972	2.64020086909249	0.04820553779073	gene	Male	Caudate
ENSG00000159069.13	ENSG00000159069.13	FBXW5	ENSG00000159069	chr9	-0.0744834521957475	-2.64010163962708	0.04820553779073	gene	Male	Caudate
ENSG00000165637.13	ENSG00000165637.13	VDAC2	ENSG00000165637	chr10	0.0380485775703712	2.63998082750951	0.048210715487459	gene	Male	Caudate
ENSG00000067704.9	ENSG00000067704.9	IARS2	ENSG00000067704	chr1	-0.0390087066931741	-2.63971377496798	0.0482361550190049	gene	Male	Caudate
ENSG00000197136.4	ENSG00000197136.4	PCNX3	ENSG00000197136	chr11	-0.0560084018060389	-2.63800080506981	0.0484624172027888	gene	Male	Caudate
ENSG00000105278.10	ENSG00000105278.10	ZFR2	ENSG00000105278	chr19	-0.095542969443707	-2.63720911146256	0.0485494283477869	gene	Male	Caudate
ENSG00000233540.1	ENSG00000233540.1	DNM3-IT1	ENSG00000233540	chr1	0.142286372031312	2.63722682060638	0.0485494283477869	gene	Male	Caudate
ENSG00000163885.11	ENSG00000163885.11	CFAP100	ENSG00000163885	chr3	-0.130617146068637	-2.63688051894331	0.048571982577931	gene	Male	Caudate
ENSG00000267452.1	ENSG00000267452.1		ENSG00000267452	chr17	0.277345902417672	2.63613324065699	0.0486413415225047	gene	Male	Caudate
ENSG00000255910.1	ENSG00000255910.1		ENSG00000255910	chr12	-0.155074920838052	-2.63621004763634	0.0486413415225047	gene	Male	Caudate
ENSG00000140557.11	ENSG00000140557.11	ST8SIA2	ENSG00000140557	chr15	0.189211515639286	2.63578080975356	0.0486789150627952	gene	Male	Caudate
ENSG00000170893.3	ENSG00000170893.3	TRH	ENSG00000170893	chr3	0.202081714048906	2.63536295164541	0.0487092914518772	gene	Male	Caudate
ENSG00000227355.2	ENSG00000227355.2		ENSG00000227355	chr9	0.27533260751665	2.63531349006998	0.0487092914518772	gene	Male	Caudate
ENSG00000229932.3	ENSG00000229932.3	YWHAZP3	ENSG00000229932	chr10	0.121344508987382	2.63501013296632	0.0487400551641414	gene	Male	Caudate
ENSG00000125826.19	ENSG00000125826.19	RBCK1	ENSG00000125826	chr20	-0.0621618187453643	-2.63376679334688	0.0489024912954193	gene	Male	Caudate
ENSG00000172922.8	ENSG00000172922.8	RNASEH2C	ENSG00000172922	chr11	-0.0650110291395598	-2.63184076093252	0.0490678024610117	gene	Male	Caudate
ENSG00000197323.11	ENSG00000197323.11	TRIM33	ENSG00000197323	chr1	0.0369594894833491	2.63197643169152	0.0490678024610117	gene	Male	Caudate
ENSG00000118308.15	ENSG00000118308.15	LRMP	ENSG00000118308	chr12	-0.150311119550758	-2.63205295752814	0.0490678024610117	gene	Male	Caudate
ENSG00000266498.1	ENSG00000266498.1		ENSG00000266498	chr17	-0.155057064047939	-2.63151240646392	0.049102297310572	gene	Male	Caudate
ENSG00000178573.6	ENSG00000178573.6	MAF	ENSG00000178573	chr16	-0.116852395952794	-2.63128545469685	0.0491225395963784	gene	Male	Caudate
ENSG00000174749.5	ENSG00000174749.5	C4orf32	ENSG00000174749	chr4	0.122968848914591	2.62946159789953	0.0493446119113236	gene	Male	Caudate
ENSG00000185920.15	ENSG00000185920.15	PTCH1	ENSG00000185920	chr9	-0.0690290520569714	-2.62880813509124	0.0494252743544025	gene	Male	Caudate
ENSG00000279400.1	ENSG00000279400.1		ENSG00000279400	chr5	0.143027832645507	2.62734976500611	0.0495998813110324	gene	Male	Caudate
ENSG00000184207.8	ENSG00000184207.8	PGP	ENSG00000184207	chr16	-0.0596586606211301	-2.62696024182975	0.0496165867594932	gene	Male	Caudate
ENSG00000092148.12	ENSG00000092148.12	HECTD1	ENSG00000092148	chr14	0.0393588438951034	2.62593431277558	0.0497506353154951	gene	Male	Caudate
ENSG00000013619.13	ENSG00000013619.13	MAMLD1	ENSG00000013619	chrX	0.0960498193528133	2.62535925067843	0.0498207136903705	gene	Male	Caudate
ENSG00000150782.11	ENSG00000150782.11	IL18	ENSG00000150782	chr11	-0.198337738022991	-2.62454047872388	0.0499202391788772	gene	Male	Caudate
ENSG00000136682.14	ENSG00000136682.14	CBWD2	ENSG00000136682	chr2	0.0647974144864723	2.623993798345	0.0499800418881205	gene	Male	Caudate
ENST00000278742.5	ENSG00000149418.10	ST14	ENSG00000149418	chr11	0.987705540568624	6.01502604780032	2.03633005879605e-05	transcript	Male	Caudate
ENST00000439586.1	ENSG00000239893.1	ZNF736P9Y	ENSG00000239893	chrY	0.580307486525477	5.94528991613329	2.75312426859965e-05	transcript	Male	Caudate
ENST00000489128.1	ENSG00000079931.14	MOXD1	ENSG00000079931	chr6	-1.42835571573388	-5.54123926425528	0.0001349587628901	transcript	Male	Caudate
ENST00000522857.1	ENSG00000253762.1	RP11-579E24.2	ENSG00000253762	chr8	-0.549670039422394	-5.35384496274418	0.0002679369151203	transcript	Male	Caudate
ENST00000610288.4	ENSG00000188517.14	COL25A1	ENSG00000188517	chr4	0.413058809860026	5.30780709640732	0.0003204789888606	transcript	Male	Caudate
ENST00000248924.10	ENSG00000100116.16	GCAT	ENSG00000100116	chr22	-0.179098386490543	-5.22079055600734	0.0004222667783123	transcript	Male	Caudate
ENST00000392666.5	ENSG00000151704.15	KCNJ1	ENSG00000151704	chr11	0.879917364516284	5.17431172572919	0.0004922497225038	transcript	Male	Caudate
ENST00000434436.7	ENSG00000071655.17	MBD3	ENSG00000071655	chr19	-0.203970146898709	-5.05059114609245	0.0007429868376124	transcript	Male	Caudate
ENST00000217381.2	ENSG00000101400.5	SNTA1	ENSG00000101400	chr20	-0.192802950229282	-5.03768315036054	0.0007631260154699	transcript	Male	Caudate
ENST00000480109.2	ENSG00000184588.17	PDE4B	ENSG00000184588	chr1	0.202519011466862	4.98316739013448	0.0009324986474169	transcript	Male	Caudate
ENST00000531381.1	ENSG00000255248.7	MIR100HG	ENSG00000255248	chr11	0.232612257423155	4.94354868669036	0.001088631105464	transcript	Male	Caudate
ENST00000514950.1	ENSG00000231793.4	DOC2GP	ENSG00000231793	chr11	-0.536626010806433	-4.93346355966206	0.0011118453254407	transcript	Male	Caudate
ENST00000579562.5	ENSG00000167733.13	HSD11B1L	ENSG00000167733	chr19	-1.57676399713096	-4.92509428173661	0.0011338543104855	transcript	Male	Caudate
ENST00000377759.8	ENSG00000089006.16	SNX5	ENSG00000089006	chr20	-0.22161328782073	-4.81832612895244	0.0016285107496603	transcript	Male	Caudate
ENST00000341942.9	ENSG00000188186.10	LAMTOR4	ENSG00000188186	chr7	-0.157744638578284	-4.80899268351786	0.0016583191963289	transcript	Male	Caudate
ENST00000447072.5	ENSG00000233452.6	STXBP5-AS1	ENSG00000233452	chr6	-0.333680060878972	-4.80449987972798	0.0016712859301505	transcript	Male	Caudate
ENST00000377244.7	ENSG00000110025.12	SNX15	ENSG00000110025	chr11	-0.118148620501282	-4.79833896005796	0.0016982101416244	transcript	Male	Caudate
ENST00000352645.4	ENSG00000100403.11	ZC3H7B	ENSG00000100403	chr22	-0.110398149433676	-4.79200866890667	0.001726786899812	transcript	Male	Caudate
ENST00000636819.1	ENSG00000249738.8	AC008697.1	ENSG00000249738	chr5	-0.350703559215033	-4.72245290062977	0.0022084653391664	transcript	Male	Caudate
ENST00000553947.1	ENSG00000273259.2	SERPINA3	ENSG00000273259	chr14	1.04084157884763	4.6970761695041	0.0023818290938521	transcript	Male	Caudate
ENST00000328089.10	ENSG00000171621.13	SPSB1	ENSG00000171621	chr1	0.233988716328432	4.67104256369687	0.0026205810575663	transcript	Male	Caudate
ENST00000493389.1	ENSG00000100417.11	PMM1	ENSG00000100417	chr22	-0.378239741203072	-4.65629560203462	0.0027689696412277	transcript	Male	Caudate
ENST00000313341.3	ENSG00000178403.3	NEUROG2	ENSG00000178403	chr4	-0.554851970984744	-4.64561220077936	0.002860320238921	transcript	Male	Caudate
ENST00000367498.7	ENSG00000116679.15	IVNS1ABP	ENSG00000116679	chr1	0.235317518757082	4.62542522559027	0.0030964902216019	transcript	Male	Caudate
ENST00000538936.6	ENSG00000185813.10	PCYT2	ENSG00000185813	chr17	-0.14400048658575	-4.62436767359503	0.0030964902216019	transcript	Male	Caudate
ENST00000475046.5	ENSG00000116679.15	IVNS1ABP	ENSG00000116679	chr1	0.264739434598659	4.6189986997078	0.0031484178845253	transcript	Male	Caudate
ENST00000398712.6	ENSG00000179526.16	SHARPIN	ENSG00000179526	chr8	-0.148517668900402	-4.61833620119324	0.0031484178845253	transcript	Male	Caudate
ENST00000370211.8	ENSG00000213397.10	HAUS7	ENSG00000213397	chrX	-0.12958600006702	-4.6083066519742	0.0032589258331539	transcript	Male	Caudate
ENST00000283943.9	ENSG00000153827.13	TRIP12	ENSG00000153827	chr2	0.085735560368763	4.59544953576159	0.003375893594078	transcript	Male	Caudate
ENST00000355091.8	ENSG00000197858.10	GPAA1	ENSG00000197858	chr8	-0.151038624617895	-4.57895891140929	0.0035167954144998	transcript	Male	Caudate
ENST00000256031.8	ENSG00000133657.14	ATP13A3	ENSG00000133657	chr3	0.117003503547784	4.56987945736769	0.0036261899858008	transcript	Male	Caudate
ENST00000421122.6	ENSG00000235724.8	AC009299.2	ENSG00000235724	chr2	0.421789945415887	4.55750167249492	0.0037165541654497	transcript	Male	Caudate
ENST00000337190.6	ENSG00000123933.15	MXD4	ENSG00000123933	chr4	-0.141762654528171	-4.55587253680723	0.0037165541654497	transcript	Male	Caudate
ENST00000420494.2	ENSG00000135334.8	AKIRIN2	ENSG00000135334	chr6	0.220525744015495	4.55224542724303	0.0037422701891971	transcript	Male	Caudate
ENST00000341509.9	ENSG00000188501.11	LCTL	ENSG00000188501	chr15	0.221117276148817	4.5284820827884	0.0040446601807846	transcript	Male	Caudate
ENST00000374078.5	ENSG00000125995.15	ROMO1	ENSG00000125995	chr20	-0.214584748033927	-4.52196668719919	0.0041076997099896	transcript	Male	Caudate
ENST00000518862.5	ENSG00000155511.17	GRIA1	ENSG00000155511	chr5	1.08444148296759	4.51800134631003	0.004139821452211	transcript	Male	Caudate
ENST00000354545.6	ENSG00000115841.19	RMDN2	ENSG00000115841	chr2	-0.207074254140571	-4.50843779001351	0.0042474746030913	transcript	Male	Caudate
ENST00000470360.5	ENSG00000003989.16	SLC7A2	ENSG00000003989	chr8	1.95172360331661	4.50010053384829	0.0043286661877066	transcript	Male	Caudate
ENST00000393623.6	ENSG00000079999.13	KEAP1	ENSG00000079999	chr19	-0.147456552894339	-4.48308600010129	0.0045700504567145	transcript	Male	Caudate
ENST00000233615.6	ENSG00000239779.6	WBP1	ENSG00000239779	chr2	-0.125986643580048	-4.47640655378961	0.0046680986443416	transcript	Male	Caudate
ENST00000524074.1	ENSG00000113068.9	PFDN1	ENSG00000113068	chr5	1.291068401602	4.44895119607673	0.0050722790968402	transcript	Male	Caudate
ENST00000546839.5	ENSG00000087502.17	ERGIC2	ENSG00000087502	chr12	-0.42938805837569	-4.44358615671992	0.0050988525679896	transcript	Male	Caudate
ENST00000401827.7	ENSG00000205268.10	PDE7A	ENSG00000205268	chr8	0.140154067432728	4.43051085425366	0.0052314295601402	transcript	Male	Caudate
ENST00000258105.7	ENSG00000204822.6	MRPL53	ENSG00000204822	chr2	-0.149432778724124	-4.40883391018346	0.0055532026499572	transcript	Male	Caudate
ENST00000343216.3	ENSG00000188011.5	RTP5	ENSG00000188011	chr2	-0.378897143007536	-4.38439539779071	0.0058913096150521	transcript	Male	Caudate
ENST00000377801.7	ENSG00000182836.9	PLCXD3	ENSG00000182836	chr5	0.229848044707306	4.37408503603741	0.0060939832214382	transcript	Male	Caudate
ENST00000555400.1	ENSG00000100523.14	DDHD1	ENSG00000100523	chr14	0.181965857827483	4.36362852532845	0.0063222176541198	transcript	Male	Caudate
ENST00000519369.1	ENSG00000008988.9	RPS20	ENSG00000008988	chr8	0.399632050049049	4.35805724570471	0.0064375709520783	transcript	Male	Caudate
ENST00000431232.6	ENSG00000129925.10	TMEM8A	ENSG00000129925	chr16	-0.183442915316479	-4.34567668521157	0.0066693201864783	transcript	Male	Caudate
ENST00000433805.6	ENSG00000135469.13	COQ10A	ENSG00000135469	chr12	-0.228419526069807	-4.34056656535265	0.0067313522877069	transcript	Male	Caudate
ENST00000293190.9	ENSG00000161509.13	GRIN2C	ENSG00000161509	chr17	-0.220609814348979	-4.32719580020324	0.0068776284169631	transcript	Male	Caudate
ENST00000482740.2	ENSG00000196136.16	SERPINA3	ENSG00000196136	chr14	0.99391754159152	4.32288793098288	0.0069676568431034	transcript	Male	Caudate
ENST00000372017.3	ENSG00000173267.13	SNCG	ENSG00000173267	chr10	-0.271068054186413	-4.30621222108056	0.007359918946082	transcript	Male	Caudate
ENST00000318037.3	ENSG00000163961.4	RNF168	ENSG00000163961	chr3	0.073880838250761	4.29580582112886	0.0076365276798856	transcript	Male	Caudate
ENST00000270115.7	ENSG00000161328.10	LRRC56	ENSG00000161328	chr11	-0.246666655027913	-4.29357153908607	0.0076822610029173	transcript	Male	Caudate
ENST00000497305.1	ENSG00000108061.11	SHOC2	ENSG00000108061	chr10	0.441987904963529	4.28813293571741	0.0077918392417313	transcript	Male	Caudate
ENST00000452413.1	ENSG00000136636.12	KCTD3	ENSG00000136636	chr1	0.69920187409509	4.27996771624079	0.0080269534019774	transcript	Male	Caudate
ENST00000398409.1	ENSG00000101439.8	CST3	ENSG00000101439	chr20	-0.303080501426048	-4.27486894456528	0.0081156999067688	transcript	Male	Caudate
ENST00000376901.8	ENSG00000174851.14	YIF1A	ENSG00000174851	chr11	-0.165068375856986	-4.27399940744153	0.0081211884605937	transcript	Male	Caudate
ENST00000064571.2	ENSG00000054803.3	CBLN4	ENSG00000054803	chr20	-0.502180238789448	-4.27047370218423	0.008169627708347	transcript	Male	Caudate
ENST00000459782.1	ENSG00000025796.13	SEC63	ENSG00000025796	chr6	0.328663265215486	4.2655755958488	0.0082900639946982	transcript	Male	Caudate
ENST00000389749.8	ENSG00000166166.12	TRMT61A	ENSG00000166166	chr14	-0.151703018714855	-4.25918804193282	0.0084468843689369	transcript	Male	Caudate
ENST00000434316.6	ENSG00000150403.17	TMCO3	ENSG00000150403	chr13	-0.122493076337538	-4.25901207163318	0.0084468843689369	transcript	Male	Caudate
[truncated: 8,836 more rows]
