# Supplementary material for: Sex affects transcriptional associations with schizophrenia across the dorsolateral prefrontal cortex, hippocampus, and caudate nucleus
Source: Nat Commun. 2024 May 10;15:3980. doi: 10.1038/s41467-024-48048-z (PMC11087501; doi:10.1038/s41467-024-48048-z)
Supplement: Supplementary file 15 — Data S12 [file 41467_2024_48048_MOESM15_ESM.gz]

Archive with 1 entries (1 files):
- BrainSeq_sexGenotypes_4features_3regions.txt
