# Supplementary material for: Sex affects transcriptional associations with schizophrenia across the dorsolateral prefrontal cortex, hippocampus, and caudate nucleus
Source: Nat Commun. 2024 May 10;15:3980. doi: 10.1038/s41467-024-48048-z (PMC11087501; doi:10.1038/s41467-024-48048-z)
Supplement: Supplementary file 15 — Data S12 [file 41467_2024_48048_MOESM15_ESM.gz › BrainSeq_sexGenotypes_4features_3regions.txt]

Tissue	gene_id	gencodeID	variant_id	seqnames	lfsr	Type
Caudate	ENSG00000003147.17	ENSG00000003147.17	chr7:7934023:T:G	chr7	0.0150736790162867	Gene
Caudate	ENSG00000003147.17	ENSG00000003147.17	chr7:7938297:G:A	chr7	0.0232493142869044	Gene
Caudate	ENSG00000003147.17	ENSG00000003147.17	chr7:7938281:G:T	chr7	0.0255546805835548	Gene
Caudate	ENSG00000003147.17	ENSG00000003147.17	chr7:7938934:C:T	chr7	0.0277289940122691	Gene
Caudate	ENSG00000003989.16	ENSG00000003989.16	chr8:17023851:G:A	chr8	0.0027452324658116	Gene
Caudate	ENSG00000005513.9	ENSG00000005513.9	chr16:1145545:A:C	chr16	0.0137988298000756	Gene
Caudate	ENSG00000005513.9	ENSG00000005513.9	chr16:1146809:A:G	chr16	0.0341273531900052	Gene
Caudate	ENSG00000005700.14	ENSG00000005700.14	chr6:82044181:A:G	chr6	0.0064733702885012	Gene
Caudate	ENSG00000005700.14	ENSG00000005700.14	chr6:82529031:G:C	chr6	0.0486134126562975	Gene
Caudate	ENSG00000006607.13	ENSG00000006607.13	chr2:241568992:A:G	chr2	0.0044406243113256	Gene
Caudate	ENSG00000006715.15	ENSG00000006715.15	chr7:38627590:G:A	chr7	0.0453362919450885	Gene
Caudate	ENSG00000006831.9	ENSG00000006831.9	chr12:1648577:G:T	chr12	0.012858789125806	Gene
Caudate	ENSG00000007168.12	ENSG00000007168.12	chr17:2850096:G:A	chr17	0.0120317936002834	Gene
Caudate	ENSG00000007168.12	ENSG00000007168.12	chr17:2863544:T:C	chr17	0.0139429481204277	Gene
Caudate	ENSG00000007168.12	ENSG00000007168.12	chr17:2863676:A:G	chr17	0.0301990607900517	Gene
Caudate	ENSG00000007168.12	ENSG00000007168.12	chr17:2585040:C:T	chr17	0.0410850458229637	Gene
Caudate	ENSG00000007392.16	ENSG00000007392.16	chr16:502448:G:A	chr16	0.0173612756914884	Gene
Caudate	ENSG00000007392.16	ENSG00000007392.16	chr16:503116:G:A	chr16	0.0173612756914884	Gene
Caudate	ENSG00000008018.8	ENSG00000008018.8	chr6:170116315:G:A	chr6	0.0453323298666848	Gene
Caudate	ENSG00000008018.8	ENSG00000008018.8	chr6:170116303:A:T	chr6	0.0456660794891439	Gene
Caudate	ENSG00000008018.8	ENSG00000008018.8	chr6:170116341:C:T	chr6	0.0456660794891439	Gene
Caudate	ENSG00000008324.10	ENSG00000008324.10	chr3:42523027:C:T	chr3	0.0032714830968953	Gene
Caudate	ENSG00000008324.10	ENSG00000008324.10	chr3:42519390:T:A	chr3	0.003553007389273	Gene
Caudate	ENSG00000008324.10	ENSG00000008324.10	chr3:42524861:T:C	chr3	0.0036584800864102	Gene
Caudate	ENSG00000008324.10	ENSG00000008324.10	chr3:42524155:A:G	chr3	0.0040631696533748	Gene
Caudate	ENSG00000008324.10	ENSG00000008324.10	chr3:42525510:C:T	chr3	0.0050093472755272	Gene
Caudate	ENSG00000008324.10	ENSG00000008324.10	chr3:42520935:A:G	chr3	0.009872371800227	Gene
Caudate	ENSG00000008324.10	ENSG00000008324.10	chr3:42525078:G:A	chr3	0.0132462734741414	Gene
Caudate	ENSG00000008324.10	ENSG00000008324.10	chr3:42527616:T:C	chr3	0.0269335997242011	Gene
Caudate	ENSG00000008324.10	ENSG00000008324.10	chr3:42535715:A:G	chr3	0.0339249059382721	Gene
Caudate	ENSG00000010438.16	ENSG00000010438.16	chr9:33654165:G:A	chr9	0.028615487566407	Gene
Caudate	ENSG00000012660.13	ENSG00000012660.13	chr6:53353585:T:G	chr6	0.0275602359467871	Gene
Caudate	ENSG00000012660.13	ENSG00000012660.13	chr6:53242404:C:T	chr6	0.0455974304499385	Gene
Caudate	ENSG00000013297.10	ENSG00000013297.10	chr3:170523934:G:T	chr3	0.0407797802911543	Gene
Caudate	ENSG00000013441.15	ENSG00000013441.15	chr2:201246236:G:A	chr2	0.0057776450016094	Gene
Caudate	ENSG00000013441.15	ENSG00000013441.15	chr2:201246144:G:A	chr2	0.0471886320659409	Gene
Caudate	ENSG00000013441.15	ENSG00000013441.15	chr2:201246194:G:A	chr2	0.0471886320659409	Gene
Caudate	ENSG00000015479.17	ENSG00000015479.17	chr5:138802318:A:G	chr5	0.0154800095004544	Gene
Caudate	ENSG00000015479.17	ENSG00000015479.17	chr5:138810534:T:C	chr5	0.0212423542460275	Gene
Caudate	ENSG00000015479.17	ENSG00000015479.17	chr5:138811674:T:G	chr5	0.0212423542460275	Gene
Caudate	ENSG00000015479.17	ENSG00000015479.17	chr5:138796200:A:G	chr5	0.0214052695452141	Gene
Caudate	ENSG00000015479.17	ENSG00000015479.17	chr5:138798180:A:G	chr5	0.0228352923496791	Gene
Caudate	ENSG00000015479.17	ENSG00000015479.17	chr5:138800378:A:G	chr5	0.0228352923496791	Gene
Caudate	ENSG00000015479.17	ENSG00000015479.17	chr5:138800930:C:T	chr5	0.0228352923496791	Gene
Caudate	ENSG00000015479.17	ENSG00000015479.17	chr5:138801981:T:C	chr5	0.0228352923496791	Gene
Caudate	ENSG00000015479.17	ENSG00000015479.17	chr5:138804375:T:TC	chr5	0.0228352923496791	Gene
Caudate	ENSG00000015479.17	ENSG00000015479.17	chr5:138844094:G:T	chr5	0.0306267882157217	Gene
Caudate	ENSG00000015479.17	ENSG00000015479.17	chr5:138844627:G:T	chr5	0.0306267882157217	Gene
Caudate	ENSG00000015479.17	ENSG00000015479.17	chr5:138845874:A:G	chr5	0.0306267882157217	Gene
Caudate	ENSG00000015479.17	ENSG00000015479.17	chr5:138846318:A:G	chr5	0.0306267882157217	Gene
Caudate	ENSG00000015479.17	ENSG00000015479.17	chr5:138846639:C:T	chr5	0.0306267882157217	Gene
Caudate	ENSG00000015479.17	ENSG00000015479.17	chr5:138849604:C:G	chr5	0.0306267882157217	Gene
Caudate	ENSG00000015479.17	ENSG00000015479.17	chr5:138935732:T:C	chr5	0.0312340063420239	Gene
Caudate	ENSG00000015479.17	ENSG00000015479.17	chr5:138887944:A:G	chr5	0.0312658638515793	Gene
Caudate	ENSG00000015479.17	ENSG00000015479.17	chr5:138855097:A:G	chr5	0.0312658638515794	Gene
Caudate	ENSG00000015479.17	ENSG00000015479.17	chr5:138824367:A:G	chr5	0.0313696664128498	Gene
Caudate	ENSG00000015479.17	ENSG00000015479.17	chr5:138828618:C:T	chr5	0.0313696664128498	Gene
Caudate	ENSG00000015479.17	ENSG00000015479.17	chr5:138829037:G:A	chr5	0.0313696664128498	Gene
Caudate	ENSG00000015479.17	ENSG00000015479.17	chr5:138835812:G:A	chr5	0.0313696664128498	Gene
Caudate	ENSG00000015479.17	ENSG00000015479.17	chr5:138836307:A:G	chr5	0.0313696664128498	Gene
Caudate	ENSG00000015479.17	ENSG00000015479.17	chr5:138838831:G:A	chr5	0.0313696664128498	Gene
Caudate	ENSG00000015479.17	ENSG00000015479.17	chr5:138840769:G:A	chr5	0.0313696664128498	Gene
Caudate	ENSG00000015479.17	ENSG00000015479.17	chr5:138841000:C:T	chr5	0.0313696664128498	Gene
Caudate	ENSG00000015479.17	ENSG00000015479.17	chr5:138841631:CA:C	chr5	0.0313696664128498	Gene
Caudate	ENSG00000015479.17	ENSG00000015479.17	chr5:138911089:T:C	chr5	0.0316346518213608	Gene
Caudate	ENSG00000015479.17	ENSG00000015479.17	chr5:138809771:C:T	chr5	0.032984201275335	Gene
Caudate	ENSG00000015479.17	ENSG00000015479.17	chr5:138810831:G:A	chr5	0.032984201275335	Gene
Caudate	ENSG00000015479.17	ENSG00000015479.17	chr5:138814430:A:G	chr5	0.0333405047573694	Gene
Caudate	ENSG00000015479.17	ENSG00000015479.17	chr5:138814968:A:G	chr5	0.0333405047573694	Gene
Caudate	ENSG00000015479.17	ENSG00000015479.17	chr5:138819069:A:AC	chr5	0.0333405047573694	Gene
Caudate	ENSG00000015479.17	ENSG00000015479.17	chr5:138819556:G:A	chr5	0.0333405047573694	Gene
Caudate	ENSG00000015479.17	ENSG00000015479.17	chr5:138931394:T:C	chr5	0.0351427103602774	Gene
Caudate	ENSG00000015479.17	ENSG00000015479.17	chr5:138803588:C:T	chr5	0.0354938827766757	Gene
Caudate	ENSG00000015479.17	ENSG00000015479.17	chr5:138859299:C:T	chr5	0.0378469575341981	Gene
Caudate	ENSG00000015479.17	ENSG00000015479.17	chr5:138859528:T:C	chr5	0.0378469575341981	Gene
Caudate	ENSG00000015479.17	ENSG00000015479.17	chr5:138865253:C:T	chr5	0.0378469575341981	Gene
Caudate	ENSG00000015479.17	ENSG00000015479.17	chr5:138867345:T:G	chr5	0.0378469575341981	Gene
Caudate	ENSG00000015479.17	ENSG00000015479.17	chr5:138880594:A:G	chr5	0.0378469575341981	Gene
Caudate	ENSG00000015479.17	ENSG00000015479.17	chr5:138898441:G:T	chr5	0.0378469575341981	Gene
Caudate	ENSG00000015479.17	ENSG00000015479.17	chr5:138901066:G:A	chr5	0.0378469575341981	Gene
Caudate	ENSG00000015479.17	ENSG00000015479.17	chr5:138906131:C:G	chr5	0.0378469575341981	Gene
Caudate	ENSG00000015479.17	ENSG00000015479.17	chr5:138916000:G:A	chr5	0.0378469575341981	Gene
Caudate	ENSG00000015479.17	ENSG00000015479.17	chr5:138923113:A:C	chr5	0.0386586312199172	Gene
Caudate	ENSG00000015479.17	ENSG00000015479.17	chr5:138932127:A:G	chr5	0.0387274218739726	Gene
Caudate	ENSG00000015479.17	ENSG00000015479.17	chr5:138931688:G:A	chr5	0.0412313167159878	Gene
Caudate	ENSG00000015479.17	ENSG00000015479.17	chr5:138935498:A:T	chr5	0.041993111578648	Gene
Caudate	ENSG00000015479.17	ENSG00000015479.17	chr5:138844049:A:G	chr5	0.0452226888187219	Gene
Caudate	ENSG00000015479.17	ENSG00000015479.17	chr5:138847297:T:TA	chr5	0.0452226888187219	Gene
Caudate	ENSG00000015479.17	ENSG00000015479.17	chr5:138827887:T:C	chr5	0.045224359648774	Gene
Caudate	ENSG00000015479.17	ENSG00000015479.17	chr5:138934902:GTGAT:G	chr5	0.0455466859974785	Gene
Caudate	ENSG00000015479.17	ENSG00000015479.17	chr5:138853166:C:T	chr5	0.0460345814263689	Gene
Caudate	ENSG00000015479.17	ENSG00000015479.17	chr5:138855704:A:G	chr5	0.0460345814263689	Gene
Caudate	ENSG00000015479.17	ENSG00000015479.17	chr5:138860128:A:G	chr5	0.0460345814263689	Gene
Caudate	ENSG00000015479.17	ENSG00000015479.17	chr5:138861042:C:T	chr5	0.0460345814263689	Gene
Caudate	ENSG00000015479.17	ENSG00000015479.17	chr5:138864250:C:T	chr5	0.0460345814263689	Gene
Caudate	ENSG00000015479.17	ENSG00000015479.17	chr5:138864340:A:C	chr5	0.0460345814263689	Gene
Caudate	ENSG00000015479.17	ENSG00000015479.17	chr5:138868322:T:C	chr5	0.0460345814263689	Gene
Caudate	ENSG00000015479.17	ENSG00000015479.17	chr5:138870511:G:T	chr5	0.0460345814263689	Gene
Caudate	ENSG00000015479.17	ENSG00000015479.17	chr5:138871844:G:A	chr5	0.0460345814263689	Gene
Caudate	ENSG00000015479.17	ENSG00000015479.17	chr5:138880377:T:C	chr5	0.0460345814263689	Gene
Caudate	ENSG00000015479.17	ENSG00000015479.17	chr5:138888359:A:G	chr5	0.0460345814263689	Gene
Caudate	ENSG00000015479.17	ENSG00000015479.17	chr5:138890349:AT:A	chr5	0.0460345814263689	Gene
Caudate	ENSG00000015479.17	ENSG00000015479.17	chr5:138891078:T:C	chr5	0.0460345814263689	Gene
Caudate	ENSG00000015479.17	ENSG00000015479.17	chr5:138893632:G:A	chr5	0.0460345814263689	Gene
Caudate	ENSG00000015479.17	ENSG00000015479.17	chr5:138895956:C:T	chr5	0.0460345814263689	Gene
Caudate	ENSG00000015479.17	ENSG00000015479.17	chr5:138902354:G:A	chr5	0.0460345814263689	Gene
Caudate	ENSG00000015479.17	ENSG00000015479.17	chr5:138905018:T:C	chr5	0.0460345814263689	Gene
Caudate	ENSG00000015479.17	ENSG00000015479.17	chr5:138907409:G:A	chr5	0.0460345814263689	Gene
Caudate	ENSG00000015479.17	ENSG00000015479.17	chr5:138912758:TTA:T	chr5	0.0460345814263689	Gene
Caudate	ENSG00000015479.17	ENSG00000015479.17	chr5:138914251:C:A	chr5	0.0460345814263689	Gene
Caudate	ENSG00000015479.17	ENSG00000015479.17	chr5:138914417:G:A	chr5	0.0460345814263689	Gene
Caudate	ENSG00000015479.17	ENSG00000015479.17	chr5:138831581:T:G	chr5	0.0461554002414447	Gene
Caudate	ENSG00000015479.17	ENSG00000015479.17	chr5:138835734:T:C	chr5	0.0461554002414447	Gene
Caudate	ENSG00000015479.17	ENSG00000015479.17	chr5:138836531:C:T	chr5	0.0461554002414447	Gene
Caudate	ENSG00000015479.17	ENSG00000015479.17	chr5:138837693:C:G	chr5	0.0461554002414447	Gene
Caudate	ENSG00000015479.17	ENSG00000015479.17	chr5:138840221:G:A	chr5	0.0461554002414447	Gene
Caudate	ENSG00000015479.17	ENSG00000015479.17	chr5:138841265:T:G	chr5	0.0461554002414447	Gene
Caudate	ENSG00000015479.17	ENSG00000015479.17	chr5:138820236:A:G	chr5	0.0487031538376634	Gene
Caudate	ENSG00000018280.16	ENSG00000018280.16	chr2:218881393:C:T	chr2	0.0118409078956613	Gene
Caudate	ENSG00000021355.12	ENSG00000021355.12	chr6:2596933:A:G	chr6	0.0424333128051165	Gene
Caudate	ENSG00000021776.10	ENSG00000021776.10	chr15:34522517:TAA:T	chr15	0.0081041357986108	Gene
Caudate	ENSG00000023228.13	ENSG00000023228.13	chr2:206099363:G:T	chr2	0.0323990433267694	Gene
Caudate	ENSG00000023734.10	ENSG00000023734.10	chr12:15520821:G:T	chr12	0.0204720695331083	Gene
Caudate	ENSG00000023734.10	ENSG00000023734.10	chr12:15536270:G:C	chr12	0.0245814497450771	Gene
Caudate	ENSG00000023734.10	ENSG00000023734.10	chr12:15535256:T:C	chr12	0.0297462510324222	Gene
Caudate	ENSG00000026652.13	ENSG00000026652.13	chr6:160790194:T:G	chr6	0.0208489939287337	Gene
Caudate	ENSG00000026652.13	ENSG00000026652.13	chr6:160790202:G:C	chr6	0.0208489939287337	Gene
Caudate	ENSG00000026652.13	ENSG00000026652.13	chr6:160789087:G:A	chr6	0.0367992669692955	Gene
Caudate	ENSG00000026652.13	ENSG00000026652.13	chr6:160789423:A:G	chr6	0.0367992669692955	Gene
Caudate	ENSG00000026652.13	ENSG00000026652.13	chr6:160789709:T:C	chr6	0.0367992669692955	Gene
Caudate	ENSG00000026652.13	ENSG00000026652.13	chr6:160785458:A:C	chr6	0.0425794320700422	Gene
Caudate	ENSG00000026652.13	ENSG00000026652.13	chr6:160780080:G:A	chr6	0.0431324837823648	Gene
Caudate	ENSG00000026652.13	ENSG00000026652.13	chr6:160780324:T:C	chr6	0.0431324837823648	Gene
Caudate	ENSG00000026652.13	ENSG00000026652.13	chr6:160780619:G:A	chr6	0.0431324837823648	Gene
Caudate	ENSG00000026652.13	ENSG00000026652.13	chr6:160780751:A:G	chr6	0.0431324837823648	Gene
Caudate	ENSG00000026652.13	ENSG00000026652.13	chr6:160780810:A:T	chr6	0.0431324837823648	Gene
Caudate	ENSG00000026652.13	ENSG00000026652.13	chr6:160780928:T:C	chr6	0.0431324837823648	Gene
Caudate	ENSG00000026652.13	ENSG00000026652.13	chr6:160781387:A:G	chr6	0.0431324837823648	Gene
Caudate	ENSG00000026652.13	ENSG00000026652.13	chr6:160781994:A:G	chr6	0.0431324837823648	Gene
Caudate	ENSG00000026652.13	ENSG00000026652.13	chr6:160782047:G:A	chr6	0.0431324837823648	Gene
Caudate	ENSG00000026652.13	ENSG00000026652.13	chr6:160782106:T:A	chr6	0.0431324837823648	Gene
Caudate	ENSG00000026652.13	ENSG00000026652.13	chr6:160782110:T:C	chr6	0.0431324837823648	Gene
Caudate	ENSG00000026652.13	ENSG00000026652.13	chr6:160782116:G:C	chr6	0.0431324837823648	Gene
Caudate	ENSG00000026652.13	ENSG00000026652.13	chr6:160782150:C:T	chr6	0.0431324837823648	Gene
Caudate	ENSG00000026652.13	ENSG00000026652.13	chr6:160782403:T:C	chr6	0.0431324837823648	Gene
Caudate	ENSG00000026652.13	ENSG00000026652.13	chr6:160782434:C:A	chr6	0.0431324837823648	Gene
Caudate	ENSG00000026652.13	ENSG00000026652.13	chr6:160783230:T:C	chr6	0.0431324837823648	Gene
Caudate	ENSG00000026652.13	ENSG00000026652.13	chr6:160783279:T:A	chr6	0.0431324837823648	Gene
Caudate	ENSG00000026652.13	ENSG00000026652.13	chr6:160783456:G:A	chr6	0.0431324837823648	Gene
Caudate	ENSG00000026652.13	ENSG00000026652.13	chr6:160783611:C:T	chr6	0.0431324837823648	Gene
Caudate	ENSG00000026652.13	ENSG00000026652.13	chr6:160783809:C:T	chr6	0.0431324837823648	Gene
Caudate	ENSG00000026652.13	ENSG00000026652.13	chr6:160783857:C:T	chr6	0.0431324837823648	Gene
Caudate	ENSG00000026652.13	ENSG00000026652.13	chr6:160784005:G:A	chr6	0.0431324837823648	Gene
Caudate	ENSG00000026652.13	ENSG00000026652.13	chr6:160785181:C:T	chr6	0.0431324837823648	Gene
Caudate	ENSG00000026652.13	ENSG00000026652.13	chr6:160785317:A:G	chr6	0.0431324837823648	Gene
Caudate	ENSG00000026652.13	ENSG00000026652.13	chr6:160785355:A:G	chr6	0.0431324837823648	Gene
Caudate	ENSG00000026652.13	ENSG00000026652.13	chr6:160785452:G:T	chr6	0.0431324837823648	Gene
Caudate	ENSG00000026652.13	ENSG00000026652.13	chr6:160785873:G:A	chr6	0.0431324837823648	Gene
Caudate	ENSG00000026652.13	ENSG00000026652.13	chr6:160782986:T:TA	chr6	0.0436664876243892	Gene
Caudate	ENSG00000026652.13	ENSG00000026652.13	chr6:160782127:C:T	chr6	0.0448539338871119	Gene
Caudate	ENSG00000026652.13	ENSG00000026652.13	chr6:160780176:T:TA	chr6	0.0462385615850522	Gene
Caudate	ENSG00000026652.13	ENSG00000026652.13	chr6:160783751:G:T	chr6	0.0486335952946967	Gene
Caudate	ENSG00000027697.13	ENSG00000027697.13	chr6:137131771:A:G	chr6	0.0383828149643719	Gene
Caudate	ENSG00000027697.13	ENSG00000027697.13	chr6:137196751:G:T	chr6	0.0497886694156168	Gene
Caudate	ENSG00000029725.16	ENSG00000029725.16	chr17:5283597:G:A	chr17	0.0459981624687466	Gene
Caudate	ENSG00000033122.18	ENSG00000033122.18	chr1:69737254:C:T	chr1	0.0253739525438962	Gene
Caudate	ENSG00000039319.16	ENSG00000039319.16	chr5:80860485:C:A	chr5	0.0264783650796736	Gene
Caudate	ENSG00000039319.16	ENSG00000039319.16	chr5:80845395:C:T	chr5	0.0469991078371012	Gene
Caudate	ENSG00000039319.16	ENSG00000039319.16	chr5:80857722:G:A	chr5	0.0478599483681645	Gene
Caudate	ENSG00000041353.9	ENSG00000041353.9	chr18:54700202:T:C	chr18	0.044363985076057	Gene
Caudate	ENSG00000041357.15	ENSG00000041357.15	chr15:78098072:T:C	chr15	0.0311136527118101	Gene
Caudate	ENSG00000041357.15	ENSG00000041357.15	chr15:78099616:A:C	chr15	0.0342129132035974	Gene
Caudate	ENSG00000041357.15	ENSG00000041357.15	chr15:78129327:A:G	chr15	0.0493103147509393	Gene
Caudate	ENSG00000043093.13	ENSG00000043093.13	chr3:183485123:A:G	chr3	0.0197541182508229	Gene
Caudate	ENSG00000046651.14	ENSG00000046651.14	chrX:13945739:A:C	chrX	0.047482919762506	Gene
Caudate	ENSG00000049246.14	ENSG00000049246.14	chr1:7969983:G:A	chr1	0.000897622094505	Gene
Caudate	ENSG00000049246.14	ENSG00000049246.14	chr1:8159650:G:A	chr1	0.0242549328696008	Gene
Caudate	ENSG00000049246.14	ENSG00000049246.14	chr1:8158055:C:G	chr1	0.0414496045359471	Gene
Caudate	ENSG00000050130.17	ENSG00000050130.17	chr14:59347784:C:A	chr14	0.0235834776609997	Gene
Caudate	ENSG00000052802.12	ENSG00000052802.12	chr4:165603932:G:C	chr4	0.0220439267955259	Gene
Caudate	ENSG00000052802.12	ENSG00000052802.12	chr4:165618751:A:T	chr4	0.043892046396213	Gene
Caudate	ENSG00000052802.12	ENSG00000052802.12	chr4:165618962:C:T	chr4	0.043892046396213	Gene
Caudate	ENSG00000053524.11	ENSG00000053524.11	chr3:183490644:A:C	chr3	0.0348563134781149	Gene
Caudate	ENSG00000053770.11	ENSG00000053770.11	chr14:57355925:C:T	chr14	0.0052557096149761	Gene
Caudate	ENSG00000053770.11	ENSG00000053770.11	chr14:57182590:C:T	chr14	0.0075180032090285	Gene
Caudate	ENSG00000053770.11	ENSG00000053770.11	chr14:57356780:A:G	chr14	0.0094406571189276	Gene
Caudate	ENSG00000053770.11	ENSG00000053770.11	chr14:57535032:G:T	chr14	0.0140829899169399	Gene
Caudate	ENSG00000053770.11	ENSG00000053770.11	chr14:57533324:G:A	chr14	0.0198294999080493	Gene
Caudate	ENSG00000053770.11	ENSG00000053770.11	chr14:57540860:A:G	chr14	0.0205908534456415	Gene
Caudate	ENSG00000053770.11	ENSG00000053770.11	chr14:57558961:A:G	chr14	0.0227724557593542	Gene
Caudate	ENSG00000053770.11	ENSG00000053770.11	chr14:57555877:G:A	chr14	0.0258785708396349	Gene
Caudate	ENSG00000053770.11	ENSG00000053770.11	chr14:57560617:G:A	chr14	0.0258785708396349	Gene
Caudate	ENSG00000053770.11	ENSG00000053770.11	chr14:57556076:C:T	chr14	0.0279160502832999	Gene
Caudate	ENSG00000053770.11	ENSG00000053770.11	chr14:57174898:C:T	chr14	0.035850185799236	Gene
Caudate	ENSG00000053770.11	ENSG00000053770.11	chr14:57546588:A:G	chr14	0.0443814742612761	Gene
Caudate	ENSG00000053770.11	ENSG00000053770.11	chr14:57546711:G:GC	chr14	0.0452246871163116	Gene
Caudate	ENSG00000053770.11	ENSG00000053770.11	chr14:57542670:C:A	chr14	0.0452287121050767	Gene
Caudate	ENSG00000053770.11	ENSG00000053770.11	chr14:57120013:T:G	chr14	0.0452346443088319	Gene
Caudate	ENSG00000053770.11	ENSG00000053770.11	chr14:57011740:A:G	chr14	0.0467353744343769	Gene
Caudate	ENSG00000054282.15	ENSG00000054282.15	chr1:243479954:C:CAGA	chr1	0.0497037825010824	Gene
Caudate	ENSG00000055483.19	ENSG00000055483.19	chr17:78997464:A:G	chr17	0.0219332939761954	Gene
Caudate	ENSG00000057704.11	ENSG00000057704.11	chr12:95072434:A:G	chr12	0.0093283860066375	Gene
Caudate	ENSG00000057704.11	ENSG00000057704.11	chr12:95063516:T:C	chr12	0.0097059298474631	Gene
Caudate	ENSG00000057704.11	ENSG00000057704.11	chr12:94891288:C:G	chr12	0.011794585410211	Gene
Caudate	ENSG00000057704.11	ENSG00000057704.11	chr12:94890859:A:G	chr12	0.0120064554911288	Gene
Caudate	ENSG00000057704.11	ENSG00000057704.11	chr12:94891107:A:C	chr12	0.0120064554911288	Gene
Caudate	ENSG00000057704.11	ENSG00000057704.11	chr12:94891081:G:C	chr12	0.0133057406223572	Gene
Caudate	ENSG00000057704.11	ENSG00000057704.11	chr12:94969242:G:C	chr12	0.0138370899527577	Gene
Caudate	ENSG00000057704.11	ENSG00000057704.11	chr12:94969267:T:C	chr12	0.0145627125931805	Gene
Caudate	ENSG00000057704.11	ENSG00000057704.11	chr12:95026751:A:G	chr12	0.0155309267343589	Gene
Caudate	ENSG00000057704.11	ENSG00000057704.11	chr12:94894271:C:T	chr12	0.0155814205860656	Gene
Caudate	ENSG00000057704.11	ENSG00000057704.11	chr12:94890950:A:G	chr12	0.0178301335888813	Gene
Caudate	ENSG00000057704.11	ENSG00000057704.11	chr12:95005516:T:C	chr12	0.0181730491619165	Gene
Caudate	ENSG00000057704.11	ENSG00000057704.11	chr12:95086146:G:A	chr12	0.0218158372875141	Gene
Caudate	ENSG00000057704.11	ENSG00000057704.11	chr12:94967205:C:T	chr12	0.0237490560748364	Gene
Caudate	ENSG00000057704.11	ENSG00000057704.11	chr12:94967688:A:T	chr12	0.0237490560748364	Gene
Caudate	ENSG00000057704.11	ENSG00000057704.11	chr12:94967762:TGAG:T	chr12	0.0237490560748364	Gene
Caudate	ENSG00000057704.11	ENSG00000057704.11	chr12:94967920:C:A	chr12	0.0237490560748364	Gene
Caudate	ENSG00000057704.11	ENSG00000057704.11	chr12:95040340:T:A	chr12	0.0294835844494505	Gene
Caudate	ENSG00000057704.11	ENSG00000057704.11	chr12:95058752:C:G	chr12	0.0350895160367175	Gene
Caudate	ENSG00000057704.11	ENSG00000057704.11	chr12:94890785:A:G	chr12	0.0390692179340699	Gene
Caudate	ENSG00000057704.11	ENSG00000057704.11	chr12:94972023:T:C	chr12	0.0401682081479042	Gene
Caudate	ENSG00000057704.11	ENSG00000057704.11	chr12:94974463:C:A	chr12	0.0401682081479042	Gene
Caudate	ENSG00000057704.11	ENSG00000057704.11	chr12:94976250:C:T	chr12	0.0401682081479042	Gene
Caudate	ENSG00000057704.11	ENSG00000057704.11	chr12:94976739:G:A	chr12	0.0401682081479042	Gene
Caudate	ENSG00000057704.11	ENSG00000057704.11	chr12:94967834:C:T	chr12	0.0404718684397293	Gene
Caudate	ENSG00000057704.11	ENSG00000057704.11	chr12:94968791:T:C	chr12	0.0404718684397293	Gene
Caudate	ENSG00000057704.11	ENSG00000057704.11	chr12:94872592:T:G	chr12	0.0413422259330947	Gene
Caudate	ENSG00000057704.11	ENSG00000057704.11	chr12:94990626:T:C	chr12	0.0495741925681162	Gene
Caudate	ENSG00000057757.9	ENSG00000057757.9	chr1:23568088:C:T	chr1	0.0448536896279926	Gene
Caudate	ENSG00000057757.9	ENSG00000057757.9	chr1:23567743:A:T	chr1	0.0462121842188869	Gene
Caudate	ENSG00000059122.16	ENSG00000059122.16	chr16:2907491:C:T	chr16	0.0182694823495735	Gene
Caudate	ENSG00000059122.16	ENSG00000059122.16	chr16:2906840:CAG:C	chr16	0.0192448235387327	Gene
Caudate	ENSG00000059377.15	ENSG00000059377.15	chr7:139568034:T:C	chr7	0.005314660331082	Gene
Caudate	ENSG00000060709.14	ENSG00000060709.14	chr12:130589945:A:G	chr12	0.027525606752306	Gene
Caudate	ENSG00000060709.14	ENSG00000060709.14	chr12:130496667:G:A	chr12	0.0320187322340802	Gene
Caudate	ENSG00000060709.14	ENSG00000060709.14	chr12:130375428:G:T	chr12	0.0322075069683276	Gene
Caudate	ENSG00000060982.14	ENSG00000060982.14	chr12:25374398:T:A	chr12	0.0268791229473353	Gene
Caudate	ENSG00000060982.14	ENSG00000060982.14	chr12:25417923:A:G	chr12	0.0432380317636832	Gene
Caudate	ENSG00000060982.14	ENSG00000060982.14	chr12:25418911:G:C	chr12	0.0432380317636832	Gene
Caudate	ENSG00000060982.14	ENSG00000060982.14	chr12:25449443:C:A	chr12	0.0432426695782259	Gene
Caudate	ENSG00000061676.14	ENSG00000061676.14	chr2:182919632:C:T	chr2	0.0308888407277671	Gene
Caudate	ENSG00000061676.14	ENSG00000061676.14	chr2:182919896:T:C	chr2	0.0331969531158561	Gene
Caudate	ENSG00000061676.14	ENSG00000061676.14	chr2:182920852:C:T	chr2	0.0331969531158561	Gene
Caudate	ENSG00000061676.14	ENSG00000061676.14	chr2:182925344:A:G	chr2	0.0331969531158561	Gene
Caudate	ENSG00000061676.14	ENSG00000061676.14	chr2:182927621:C:T	chr2	0.0331969531158561	Gene
Caudate	ENSG00000061676.14	ENSG00000061676.14	chr2:182929627:G:A	chr2	0.0331969531158561	Gene
Caudate	ENSG00000061676.14	ENSG00000061676.14	chr2:182937392:A:G	chr2	0.0331969531158561	Gene
Caudate	ENSG00000061676.14	ENSG00000061676.14	chr2:182944017:G:A	chr2	0.0331969531158561	Gene
Caudate	ENSG00000061676.14	ENSG00000061676.14	chr2:182945632:T:C	chr2	0.0331969531158561	Gene
Caudate	ENSG00000061676.14	ENSG00000061676.14	chr2:182946154:T:C	chr2	0.0331969531158561	Gene
Caudate	ENSG00000061676.14	ENSG00000061676.14	chr2:182954807:T:A	chr2	0.0331969531158561	Gene
Caudate	ENSG00000061676.14	ENSG00000061676.14	chr2:182954982:G:C	chr2	0.0331969531158561	Gene
Caudate	ENSG00000061676.14	ENSG00000061676.14	chr2:182990146:T:C	chr2	0.0331969531158562	Gene
Caudate	ENSG00000061676.14	ENSG00000061676.14	chr2:182999032:C:T	chr2	0.0331969531158562	Gene
Caudate	ENSG00000061676.14	ENSG00000061676.14	chr2:182999313:C:A	chr2	0.0331969531158562	Gene
Caudate	ENSG00000061676.14	ENSG00000061676.14	chr2:183004989:C:T	chr2	0.0331969531158562	Gene
Caudate	ENSG00000061676.14	ENSG00000061676.14	chr2:182955728:G:A	chr2	0.0398542823873086	Gene
Caudate	ENSG00000061676.14	ENSG00000061676.14	chr2:182960313:G:T	chr2	0.0460172760396681	Gene
Caudate	ENSG00000061676.14	ENSG00000061676.14	chr2:182964458:C:T	chr2	0.0460172760396681	Gene
Caudate	ENSG00000061676.14	ENSG00000061676.14	chr2:182968786:G:A	chr2	0.0460172760396681	Gene
Caudate	ENSG00000061676.14	ENSG00000061676.14	chr2:182971116:C:T	chr2	0.0460172760396681	Gene
Caudate	ENSG00000061676.14	ENSG00000061676.14	chr2:183009674:G:T	chr2	0.0460172760396681	Gene
Caudate	ENSG00000063180.8	ENSG00000063180.8	chr19:48621992:A:G	chr19	0.0416985225889859	Gene
Caudate	ENSG00000063322.13	ENSG00000063322.13	chr19:39458139:G:A	chr19	0.012435618846843	Gene
Caudate	ENSG00000063322.13	ENSG00000063322.13	chr19:39437467:G:T	chr19	0.0269291060419644	Gene
Caudate	ENSG00000063322.13	ENSG00000063322.13	chr19:39434842:A:T	chr19	0.027771945736522	Gene
Caudate	ENSG00000063322.13	ENSG00000063322.13	chr19:39434777:T:C	chr19	0.0284422789769346	Gene
Caudate	ENSG00000063322.13	ENSG00000063322.13	chr19:39435869:A:C	chr19	0.0284422789769346	Gene
Caudate	ENSG00000063322.13	ENSG00000063322.13	chr19:39435881:G:A	chr19	0.0284422789769346	Gene
Caudate	ENSG00000063322.13	ENSG00000063322.13	chr19:39436185:T:C	chr19	0.0284422789769346	Gene
Caudate	ENSG00000063322.13	ENSG00000063322.13	chr19:39435961:C:T	chr19	0.0285041294196099	Gene
Caudate	ENSG00000063322.13	ENSG00000063322.13	chr19:39440391:T:C	chr19	0.030997289510737	Gene
Caudate	ENSG00000063322.13	ENSG00000063322.13	chr19:39440419:G:C	chr19	0.030997289510737	Gene
Caudate	ENSG00000063322.13	ENSG00000063322.13	chr19:39441426:T:C	chr19	0.030997289510737	Gene
Caudate	ENSG00000063322.13	ENSG00000063322.13	chr19:39478480:A:C	chr19	0.0318952906226199	Gene
Caudate	ENSG00000063322.13	ENSG00000063322.13	chr19:39465598:C:T	chr19	0.0418341787179083	Gene
Caudate	ENSG00000063322.13	ENSG00000063322.13	chr19:39436900:C:T	chr19	0.043147707062893	Gene
Caudate	ENSG00000063322.13	ENSG00000063322.13	chr19:39453442:C:T	chr19	0.0496088992842102	Gene
Caudate	ENSG00000063660.8	ENSG00000063660.8	chr2:240227792:G:A	chr2	0.0415207968735534	Gene
Caudate	ENSG00000065183.15	ENSG00000065183.15	chr1:117572375:C:T	chr1	0.0469718233101477	Gene
Caudate	ENSG00000065268.10	ENSG00000065268.10	chr19:1092512:T:C	chr19	0.0272730971214924	Gene
Caudate	ENSG00000065361.14	ENSG00000065361.14	chr12:55664268:T:C	chr12	0.006676300072921	Gene
Caudate	ENSG00000065613.13	ENSG00000065613.13	chr10:103946688:T:C	chr10	0.0476214491919179	Gene
Caudate	ENSG00000066032.18	ENSG00000066032.18	chr2:79682135:G:A	chr2	0.0481020735240333	Gene
Caudate	ENSG00000066294.14	ENSG00000066294.14	chr1:160900260:TA:T	chr1	0.003854873762107	Gene
Caudate	ENSG00000066294.14	ENSG00000066294.14	chr1:160879630:G:A	chr1	0.0135782356017168	Gene
Caudate	ENSG00000066294.14	ENSG00000066294.14	chr1:160889990:G:C	chr1	0.0190250609924187	Gene
Caudate	ENSG00000066294.14	ENSG00000066294.14	chr1:160900689:G:A	chr1	0.0329373296559516	Gene
Caudate	ENSG00000066294.14	ENSG00000066294.14	chr1:160870508:T:C	chr1	0.0381570621850716	Gene
Caudate	ENSG00000066294.14	ENSG00000066294.14	chr1:160709187:TAA:T	chr1	0.0383688334097818	Gene
Caudate	ENSG00000066294.14	ENSG00000066294.14	chr1:160907049:T:C	chr1	0.0405015892935196	Gene
Caudate	ENSG00000066294.14	ENSG00000066294.14	chr1:160959390:GA:G	chr1	0.0460664850801784	Gene
Caudate	ENSG00000066379.14	ENSG00000066379.14	chr6:29842537:AT:A	chr6	0.0320079815600775	Gene
Caudate	ENSG00000067840.12	ENSG00000067840.12	chrX:153508157:G:T	chrX	0.0155873893593878	Gene
Caudate	ENSG00000067840.12	ENSG00000067840.12	chrX:153767985:T:C	chrX	0.0338677599191125	Gene
Caudate	ENSG00000067840.12	ENSG00000067840.12	chrX:153634635:C:T	chrX	0.0350500050088503	Gene
Caudate	ENSG00000067840.12	ENSG00000067840.12	chrX:153635358:T:A	chrX	0.0350500050088503	Gene
Caudate	ENSG00000067840.12	ENSG00000067840.12	chrX:153508573:G:A	chrX	0.0361932708106122	Gene
Caudate	ENSG00000067840.12	ENSG00000067840.12	chrX:153508965:C:A	chrX	0.0375497228563648	Gene
Caudate	ENSG00000067840.12	ENSG00000067840.12	chrX:153801426:T:G	chrX	0.0410169048733392	Gene
Caudate	ENSG00000067840.12	ENSG00000067840.12	chrX:153793792:G:C	chrX	0.043333986654479	Gene
Caudate	ENSG00000067840.12	ENSG00000067840.12	chrX:153800631:G:A	chrX	0.0445931051114051	Gene
Caudate	ENSG00000067842.17	ENSG00000067842.17	chrX:153381804:C:T	chrX	0.0335916078775417	Gene
Caudate	ENSG00000068305.17	ENSG00000068305.17	chr15:99975058:A:C	chr15	0.0010951331774187	Gene
Caudate	ENSG00000068366.19	ENSG00000068366.19	chrX:109948434:T:C	chrX	0.0458822960813172	Gene
Caudate	ENSG00000068366.19	ENSG00000068366.19	chrX:109948705:C:A	chrX	0.0458822960813172	Gene
Caudate	ENSG00000068784.12	ENSG00000068784.12	chr2:45680175:C:A	chr2	0.0194593105896537	Gene
Caudate	ENSG00000069509.5	ENSG00000069509.5	chrX:44785118:T:C	chrX	0.004707540907837	Gene
Caudate	ENSG00000069509.5	ENSG00000069509.5	chrX:44782368:T:A	chrX	0.0350067986881067	Gene
Caudate	ENSG00000069509.5	ENSG00000069509.5	chrX:44751218:T:G	chrX	0.0372507921063332	Gene
Caudate	ENSG00000070182.18	ENSG00000070182.18	chr14:65266004:G:T	chr14	0.0270425859295763	Gene
Caudate	ENSG00000070718.11	ENSG00000070718.11	chr8:42484636:T:G	chr8	0.0442884473612543	Gene
Caudate	ENSG00000070718.11	ENSG00000070718.11	chr8:42481323:C:G	chr8	0.0482904500432329	Gene
Caudate	ENSG00000070718.11	ENSG00000070718.11	chr8:42483424:T:C	chr8	0.0482904500432329	Gene
Caudate	ENSG00000070718.11	ENSG00000070718.11	chr8:42483389:T:C	chr8	0.0493259969423046	Gene
Caudate	ENSG00000070718.11	ENSG00000070718.11	chr8:41835907:T:G	chr8	0.0495107022617114	Gene
Caudate	ENSG00000070831.15	ENSG00000070831.15	chr1:22245630:A:G	chr1	0.0372560752733854	Gene
Caudate	ENSG00000071127.16	ENSG00000071127.16	chr4:10008896:G:T	chr4	0.0350684393538594	Gene
Caudate	ENSG00000071794.15	ENSG00000071794.15	chr3:149465390:G:A	chr3	0.0173001585048857	Gene
Caudate	ENSG00000071794.15	ENSG00000071794.15	chr3:149465315:T:C	chr3	0.0426766591015356	Gene
Caudate	ENSG00000071794.15	ENSG00000071794.15	chr3:149501283:C:A	chr3	0.045420340655369	Gene
Caudate	ENSG00000071794.15	ENSG00000071794.15	chr3:149465095:C:T	chr3	0.0456511999988485	Gene
Caudate	ENSG00000072110.13	ENSG00000072110.13	chr14:69335147:C:A	chr14	0.0128907381814894	Gene
Caudate	ENSG00000072110.13	ENSG00000072110.13	chr14:69336483:G:A	chr14	0.0206247814288811	Gene
Caudate	ENSG00000072110.13	ENSG00000072110.13	chr14:69338207:C:T	chr14	0.0296738136795466	Gene
Caudate	ENSG00000072110.13	ENSG00000072110.13	chr14:69333297:T:C	chr14	0.0332235688783061	Gene
Caudate	ENSG00000072110.13	ENSG00000072110.13	chr14:69339338:A:T	chr14	0.0343751472610085	Gene
Caudate	ENSG00000072110.13	ENSG00000072110.13	chr14:69341910:G:C	chr14	0.0444524079730149	Gene
Caudate	ENSG00000072133.10	ENSG00000072133.10	chrX:84271566:A:T	chrX	0.0427672782435755	Gene
Caudate	ENSG00000072133.10	ENSG00000072133.10	chrX:84272422:G:A	chrX	0.044840138619487	Gene
Caudate	ENSG00000072133.10	ENSG00000072133.10	chrX:84272235:A:G	chrX	0.0458846575947582	Gene
Caudate	ENSG00000072133.10	ENSG00000072133.10	chrX:84272602:A:T	chrX	0.0458846575947582	Gene
Caudate	ENSG00000072133.10	ENSG00000072133.10	chrX:84272939:C:T	chrX	0.0458846575947582	Gene
Caudate	ENSG00000072133.10	ENSG00000072133.10	chrX:84264142:G:A	chrX	0.0461564972740156	Gene
Caudate	ENSG00000072133.10	ENSG00000072133.10	chrX:84272913:TA:T	chrX	0.0468101872333006	Gene
Caudate	ENSG00000072133.10	ENSG00000072133.10	chrX:84259442:T:G	chrX	0.049432028539656	Gene
Caudate	ENSG00000072133.10	ENSG00000072133.10	chrX:84264636:C:A	chrX	0.049432028539656	Gene
Caudate	ENSG00000072133.10	ENSG00000072133.10	chrX:84267435:T:C	chrX	0.049432028539656	Gene
Caudate	ENSG00000072133.10	ENSG00000072133.10	chrX:84267628:G:A	chrX	0.049432028539656	Gene
Caudate	ENSG00000072133.10	ENSG00000072133.10	chrX:84269971:G:A	chrX	0.049432028539656	Gene
Caudate	ENSG00000072133.10	ENSG00000072133.10	chrX:84270611:C:A	chrX	0.0498151879043583	Gene
Caudate	ENSG00000072195.14	ENSG00000072195.14	chr2:219907425:T:C	chr2	0.0087146815493699	Gene
Caudate	ENSG00000072195.14	ENSG00000072195.14	chr2:219908346:G:A	chr2	0.0147382935230762	Gene
Caudate	ENSG00000072195.14	ENSG00000072195.14	chr2:219907704:C:CA	chr2	0.0149341739318869	Gene
Caudate	ENSG00000072195.14	ENSG00000072195.14	chr2:219907878:C:A	chr2	0.0153681715003997	Gene
Caudate	ENSG00000072195.14	ENSG00000072195.14	chr2:219903071:G:A	chr2	0.0163814257120176	Gene
Caudate	ENSG00000072195.14	ENSG00000072195.14	chr2:219905298:C:T	chr2	0.0165956927127395	Gene
Caudate	ENSG00000072195.14	ENSG00000072195.14	chr2:219912095:G:A	chr2	0.0167544933913905	Gene
Caudate	ENSG00000072195.14	ENSG00000072195.14	chr2:219906214:A:T	chr2	0.0170857204947672	Gene
Caudate	ENSG00000072195.14	ENSG00000072195.14	chr2:219906569:G:A	chr2	0.0170857204947672	Gene
Caudate	ENSG00000072195.14	ENSG00000072195.14	chr2:219906502:C:T	chr2	0.0181372588922668	Gene
Caudate	ENSG00000072195.14	ENSG00000072195.14	chr2:219906589:A:G	chr2	0.0181372588922668	Gene
Caudate	ENSG00000072195.14	ENSG00000072195.14	chr2:219906657:A:G	chr2	0.0181372588922668	Gene
Caudate	ENSG00000072195.14	ENSG00000072195.14	chr2:219906986:T:C	chr2	0.0181372588922668	Gene
Caudate	ENSG00000072195.14	ENSG00000072195.14	chr2:219907068:T:TG	chr2	0.0181372588922668	Gene
Caudate	ENSG00000072195.14	ENSG00000072195.14	chr2:219908775:C:T	chr2	0.0191867586415538	Gene
Caudate	ENSG00000072195.14	ENSG00000072195.14	chr2:219904945:A:G	chr2	0.0194650747981944	Gene
Caudate	ENSG00000072195.14	ENSG00000072195.14	chr2:219904554:C:A	chr2	0.0214442781733908	Gene
Caudate	ENSG00000072195.14	ENSG00000072195.14	chr2:219909508:G:T	chr2	0.021752637281668	Gene
Caudate	ENSG00000072195.14	ENSG00000072195.14	chr2:219903778:C:T	chr2	0.0235795475895038	Gene
Caudate	ENSG00000072195.14	ENSG00000072195.14	chr2:219905425:T:C	chr2	0.0240573688397255	Gene
Caudate	ENSG00000072195.14	ENSG00000072195.14	chr2:219905213:G:C	chr2	0.0257787320637496	Gene
Caudate	ENSG00000072195.14	ENSG00000072195.14	chr2:219903222:T:G	chr2	0.03556043342588	Gene
Caudate	ENSG00000072195.14	ENSG00000072195.14	chr2:219367368:T:A	chr2	0.0452439696364046	Gene
Caudate	ENSG00000072501.17	ENSG00000072501.17	chrX:53227254:T:C	chrX	0.0387451139055742	Gene
Caudate	ENSG00000072832.14	ENSG00000072832.14	chr4:6066768:C:T	chr4	0.0462343896872445	Gene
Caudate	ENSG00000072832.14	ENSG00000072832.14	chr4:6114370:A:G	chr4	0.0485276588111973	Gene
Caudate	ENSG00000072840.12	ENSG00000072840.12	chr4:6181457:T:G	chr4	0.0377852085798847	Gene
Caudate	ENSG00000072864.13	ENSG00000072864.13	chr16:15808733:A:T	chr16	0.0406730227455282	Gene
Caudate	ENSG00000073417.14	ENSG00000073417.14	chr15:84574897:A:G	chr15	0.0476674923695483	Gene
Caudate	ENSG00000073614.12	ENSG00000073614.12	chr12:642443:A:C	chr12	0.0396217616429548	Gene
Caudate	ENSG00000074603.18	ENSG00000074603.18	chr15:65405269:A:G	chr15	0.0373369633330132	Gene
Caudate	ENSG00000074603.18	ENSG00000074603.18	chr15:65491072:C:A	chr15	0.0373849347941588	Gene
Caudate	ENSG00000074603.18	ENSG00000074603.18	chr15:65491984:G:A	chr15	0.0373849347941588	Gene
Caudate	ENSG00000074603.18	ENSG00000074603.18	chr15:65426659:T:C	chr15	0.0426646627068354	Gene
Caudate	ENSG00000074603.18	ENSG00000074603.18	chr15:65426919:G:C	chr15	0.0426646627068354	Gene
Caudate	ENSG00000074603.18	ENSG00000074603.18	chr15:65499241:T:C	chr15	0.0427650576914768	Gene
Caudate	ENSG00000074603.18	ENSG00000074603.18	chr15:65500501:G:A	chr15	0.0427650576914768	Gene
Caudate	ENSG00000074603.18	ENSG00000074603.18	chr15:65503295:G:A	chr15	0.0427650576914768	Gene
Caudate	ENSG00000074603.18	ENSG00000074603.18	chr15:65403645:G:A	chr15	0.0447935139125338	Gene
Caudate	ENSG00000074603.18	ENSG00000074603.18	chr15:65464232:A:G	chr15	0.0462245027519596	Gene
Caudate	ENSG00000074603.18	ENSG00000074603.18	chr15:65434355:G:A	chr15	0.0465214361153001	Gene
Caudate	ENSG00000074800.13	ENSG00000074800.13	chr1:9061085:A:G	chr1	0.0221796024529799	Gene
Caudate	ENSG00000075234.16	ENSG00000075234.16	chr22:46387518:A:G	chr22	0.0078064805524853	Gene
Caudate	ENSG00000075234.16	ENSG00000075234.16	chr22:46387048:A:G	chr22	0.0141162131417083	Gene
Caudate	ENSG00000075234.16	ENSG00000075234.16	chr22:46387102:A:G	chr22	0.0141162131417083	Gene
Caudate	ENSG00000075234.16	ENSG00000075234.16	chr22:46387196:C:T	chr22	0.0141162131417083	Gene
Caudate	ENSG00000075234.16	ENSG00000075234.16	chr22:46387206:T:C	chr22	0.0141162131417083	Gene
Caudate	ENSG00000075234.16	ENSG00000075234.16	chr22:46387164:C:T	chr22	0.0166602965264971	Gene
Caudate	ENSG00000075234.16	ENSG00000075234.16	chr22:46385669:C:T	chr22	0.0489771356206853	Gene
Caudate	ENSG00000075539.13	ENSG00000075539.13	chr4:48392576:T:C	chr4	0.0288182231240445	Gene
Caudate	ENSG00000075539.13	ENSG00000075539.13	chr4:48343989:C:T	chr4	0.0318565385225545	Gene
Caudate	ENSG00000075539.13	ENSG00000075539.13	chr4:48348740:G:A	chr4	0.0318565385225545	Gene
Caudate	ENSG00000075539.13	ENSG00000075539.13	chr4:48345746:A:G	chr4	0.0328325241377529	Gene
Caudate	ENSG00000075539.13	ENSG00000075539.13	chr4:48347673:A:G	chr4	0.0420453521591745	Gene
Caudate	ENSG00000075539.13	ENSG00000075539.13	chr4:48358535:C:T	chr4	0.043245146224892	Gene
Caudate	ENSG00000075539.13	ENSG00000075539.13	chr4:48358608:G:A	chr4	0.043245146224892	Gene
Caudate	ENSG00000075539.13	ENSG00000075539.13	chr4:48361824:GTCT:G	chr4	0.043245146224892	Gene
Caudate	ENSG00000075539.13	ENSG00000075539.13	chr4:48365044:C:T	chr4	0.043245146224892	Gene
Caudate	ENSG00000075539.13	ENSG00000075539.13	chr4:48366159:C:T	chr4	0.043245146224892	Gene
Caudate	ENSG00000075539.13	ENSG00000075539.13	chr4:48366748:C:G	chr4	0.043245146224892	Gene
Caudate	ENSG00000075539.13	ENSG00000075539.13	chr4:48377316:T:C	chr4	0.043245146224892	Gene
Caudate	ENSG00000075539.13	ENSG00000075539.13	chr4:48379048:C:T	chr4	0.043245146224892	Gene
Caudate	ENSG00000075539.13	ENSG00000075539.13	chr4:48382482:T:C	chr4	0.043245146224892	Gene
Caudate	ENSG00000075539.13	ENSG00000075539.13	chr4:48389945:A:T	chr4	0.043245146224892	Gene
Caudate	ENSG00000075539.13	ENSG00000075539.13	chr4:48398967:T:A	chr4	0.043245146224892	Gene
Caudate	ENSG00000075539.13	ENSG00000075539.13	chr4:48403374:A:C	chr4	0.043245146224892	Gene
Caudate	ENSG00000075539.13	ENSG00000075539.13	chr4:48410980:C:T	chr4	0.043245146224892	Gene
Caudate	ENSG00000075539.13	ENSG00000075539.13	chr4:48411581:C:T	chr4	0.043245146224892	Gene
Caudate	ENSG00000075539.13	ENSG00000075539.13	chr4:48411624:T:A	chr4	0.043245146224892	Gene
Caudate	ENSG00000075539.13	ENSG00000075539.13	chr4:48414673:G:A	chr4	0.043245146224892	Gene
Caudate	ENSG00000075539.13	ENSG00000075539.13	chr4:48428337:G:A	chr4	0.043245146224892	Gene
Caudate	ENSG00000076108.11	ENSG00000076108.11	chr12:56141542:C:T	chr12	0.0408150010062417	Gene
Caudate	ENSG00000077147.14	ENSG00000077147.14	chr10:96621689:C:T	chr10	0.0302957653177111	Gene
Caudate	ENSG00000078304.19	ENSG00000078304.19	chr14:101635289:C:T	chr14	0.0166980539740348	Gene
Caudate	ENSG00000078304.19	ENSG00000078304.19	chr14:101643606:T:C	chr14	0.0239443219823976	Gene
Caudate	ENSG00000078304.19	ENSG00000078304.19	chr14:101640634:C:A	chr14	0.028106456975977	Gene
Caudate	ENSG00000078304.19	ENSG00000078304.19	chr14:101654451:C:T	chr14	0.028106456975977	Gene
Caudate	ENSG00000078304.19	ENSG00000078304.19	chr14:101635399:C:T	chr14	0.0327191422779971	Gene
Caudate	ENSG00000078304.19	ENSG00000078304.19	chr14:101633791:G:A	chr14	0.0405420758999842	Gene
Caudate	ENSG00000078304.19	ENSG00000078304.19	chr14:101648685:C:G	chr14	0.0450401245412647	Gene
Caudate	ENSG00000078304.19	ENSG00000078304.19	chr14:101652018:C:T	chr14	0.0480951898180796	Gene
Caudate	ENSG00000078304.19	ENSG00000078304.19	chr14:101650261:T:TG	chr14	0.048926146693703	Gene
Caudate	ENSG00000078687.17	ENSG00000078687.17	chr17:77797246:T:C	chr17	0.0424081662793206	Gene
Caudate	ENSG00000079246.15	ENSG00000079246.15	chr2:216261479:T:A	chr2	0.0463110318141861	Gene
Caudate	ENSG00000080031.9	ENSG00000080031.9	chr19:55335437:C:G	chr19	0.0008248749656804	Gene
Caudate	ENSG00000080031.9	ENSG00000080031.9	chr19:55365299:C:T	chr19	0.0011007197679847	Gene
Caudate	ENSG00000080031.9	ENSG00000080031.9	chr19:55218969:G:T	chr19	0.0156972959705304	Gene
Caudate	ENSG00000080031.9	ENSG00000080031.9	chr19:55215247:T:C	chr19	0.0303411152154469	Gene
Caudate	ENSG00000080854.14	ENSG00000080854.14	chr11:134036369:C:A	chr11	0.0255612225382422	Gene
Caudate	ENSG00000081181.7	ENSG00000081181.7	chr14:67528940:T:C	chr14	0.0189416135378996	Gene
Caudate	ENSG00000081181.7	ENSG00000081181.7	chr14:67527666:G:A	chr14	0.0460230247745559	Gene
Caudate	ENSG00000081320.10	ENSG00000081320.10	chr2:196212183:A:C	chr2	0.0137112370004594	Gene
Caudate	ENSG00000081320.10	ENSG00000081320.10	chr2:196250715:G:A	chr2	0.0293499343131012	Gene
Caudate	ENSG00000081913.13	ENSG00000081913.13	chr18:62438156:A:G	chr18	0.0419245450375724	Gene
Caudate	ENSG00000082213.17	ENSG00000082213.17	chr5:31692061:G:C	chr5	0.0285049605834243	Gene
Caudate	ENSG00000082213.17	ENSG00000082213.17	chr5:31691967:C:T	chr5	0.0419556526263747	Gene
Caudate	ENSG00000082213.17	ENSG00000082213.17	chr5:31691683:G:A	chr5	0.042871679093078	Gene
Caudate	ENSG00000082996.19	ENSG00000082996.19	chr3:149465095:C:T	chr3	0.0224458092678361	Gene
Caudate	ENSG00000083123.14	ENSG00000083123.14	chr6:80067750:C:T	chr6	0.0439733538734738	Gene
Caudate	ENSG00000083123.14	ENSG00000083123.14	chr6:79985805:G:A	chr6	0.0485549983627121	Gene
Caudate	ENSG00000083123.14	ENSG00000083123.14	chr6:79986205:A:G	chr6	0.0485549983627121	Gene
Caudate	ENSG00000083123.14	ENSG00000083123.14	chr6:80031701:C:T	chr6	0.0488870053012623	Gene
Caudate	ENSG00000083123.14	ENSG00000083123.14	chr6:79984323:C:A	chr6	0.0495161213451672	Gene
Caudate	ENSG00000083457.11	ENSG00000083457.11	chr17:3676784:G:A	chr17	0.0311606848487637	Gene
Caudate	ENSG00000083457.11	ENSG00000083457.11	chr17:3666619:G:T	chr17	0.0434919102039909	Gene
Caudate	ENSG00000083937.8	ENSG00000083937.8	chr3:87676300:A:G	chr3	0.0363760279494	Gene
Caudate	ENSG00000084090.13	ENSG00000084090.13	chr2:96236866:C:T	chr2	0.0397023948676612	Gene
Caudate	ENSG00000084090.13	ENSG00000084090.13	chr2:96248898:T:C	chr2	0.042484148750227	Gene
Caudate	ENSG00000084090.13	ENSG00000084090.13	chr2:96209559:T:A	chr2	0.0465304190505749	Gene
Caudate	ENSG00000084733.10	ENSG00000084733.10	chr2:25969323:A:C	chr2	0.0083641680180113	Gene
Caudate	ENSG00000084733.10	ENSG00000084733.10	chr2:25974056:G:A	chr2	0.0088614743473442	Gene
Caudate	ENSG00000084733.10	ENSG00000084733.10	chr2:25973152:C:T	chr2	0.0415178331917763	Gene
Caudate	ENSG00000084754.10	ENSG00000084754.10	chr2:26561032:C:T	chr2	0.00165803327505	Gene
Caudate	ENSG00000084754.10	ENSG00000084754.10	chr2:26555808:A:G	chr2	0.0044191674612975	Gene
Caudate	ENSG00000084754.10	ENSG00000084754.10	chr2:26557670:C:T	chr2	0.005868927237652	Gene
Caudate	ENSG00000084754.10	ENSG00000084754.10	chr2:26557238:C:A	chr2	0.0062466900425217	Gene
Caudate	ENSG00000084754.10	ENSG00000084754.10	chr2:26559605:G:C	chr2	0.0234904196695916	Gene
Caudate	ENSG00000085185.15	ENSG00000085185.15	chrX:129893759:A:G	chrX	0.0434373840988524	Gene
Caudate	ENSG00000085365.17	ENSG00000085365.17	chr5:78790713:C:T	chr5	0.0212558845179598	Gene
Caudate	ENSG00000085788.13	ENSG00000085788.13	chr8:38714031:C:A	chr8	0.0151379564650049	Gene
Caudate	ENSG00000086061.15	ENSG00000086061.15	chr9:33517536:G:C	chr9	0.0142787941640806	Gene
Caudate	ENSG00000086061.15	ENSG00000086061.15	chr9:33514502:T:A	chr9	0.0149083931559231	Gene
Caudate	ENSG00000086061.15	ENSG00000086061.15	chr9:33515011:G:A	chr9	0.0149083931559231	Gene
Caudate	ENSG00000086061.15	ENSG00000086061.15	chr9:33520252:C:T	chr9	0.0149083931559231	Gene
Caudate	ENSG00000086061.15	ENSG00000086061.15	chr9:33517797:C:G	chr9	0.0167290247097553	Gene
Caudate	ENSG00000086061.15	ENSG00000086061.15	chr9:33517809:A:G	chr9	0.0167290247097553	Gene
Caudate	ENSG00000086061.15	ENSG00000086061.15	chr9:33521294:T:A	chr9	0.0167290247097553	Gene
Caudate	ENSG00000086061.15	ENSG00000086061.15	chr9:33513758:T:G	chr9	0.0187195816996795	Gene
Caudate	ENSG00000086475.14	ENSG00000086475.14	chr10:13553106:A:G	chr10	0.001546876736495	Gene
Caudate	ENSG00000086475.14	ENSG00000086475.14	chr10:13552934:T:C	chr10	0.0017391351584545	Gene
Caudate	ENSG00000086475.14	ENSG00000086475.14	chr10:13553089:C:G	chr10	0.0017391351584545	Gene
Caudate	ENSG00000086475.14	ENSG00000086475.14	chr10:13553855:A:G	chr10	0.0017391351584545	Gene
Caudate	ENSG00000086475.14	ENSG00000086475.14	chr10:13546521:A:G	chr10	0.0039581887604414	Gene
Caudate	ENSG00000086475.14	ENSG00000086475.14	chr10:13554354:T:A	chr10	0.0198563863822675	Gene
Caudate	ENSG00000086475.14	ENSG00000086475.14	chr10:13546197:A:C	chr10	0.0198626493962188	Gene
Caudate	ENSG00000086475.14	ENSG00000086475.14	chr10:13545241:G:T	chr10	0.0415125584964851	Gene
Caudate	ENSG00000086504.15	ENSG00000086504.15	chr16:63926:A:G	chr16	0.0258048261560151	Gene
Caudate	ENSG00000086504.15	ENSG00000086504.15	chr16:408387:G:C	chr16	0.0492563333031542	Gene
Caudate	ENSG00000088256.8	ENSG00000088256.8	chr19:3008695:C:A	chr19	0.0313993207971337	Gene
Caudate	ENSG00000088256.8	ENSG00000088256.8	chr19:3009222:T:G	chr19	0.0313993207971337	Gene
Caudate	ENSG00000088926.13	ENSG00000088926.13	chr4:186426543:A:G	chr4	0.0180615896675105	Gene
Caudate	ENSG00000088970.15	ENSG00000088970.15	chr20:20817896:G:A	chr20	0.0395673703983764	Gene
Caudate	ENSG00000089053.12	ENSG00000089053.12	chr12:121842786:C:T	chr12	0.008999042833778	Gene
Caudate	ENSG00000089220.4	ENSG00000089220.4	chr12:117737699:T:C	chr12	0.0425689023737263	Gene
Caudate	ENSG00000089220.4	ENSG00000089220.4	chr12:117735113:C:T	chr12	0.0468625628320408	Gene
Caudate	ENSG00000089220.4	ENSG00000089220.4	chr12:117735381:C:T	chr12	0.0468625628320408	Gene
Caudate	ENSG00000089289.15	ENSG00000089289.15	chrX:70572617:A:T	chrX	0.0427428506437157	Gene
Caudate	ENSG00000089289.15	ENSG00000089289.15	chrX:70582890:C:T	chrX	0.0427428506437157	Gene
Caudate	ENSG00000089289.15	ENSG00000089289.15	chrX:70590008:T:C	chrX	0.0427428506437157	Gene
Caudate	ENSG00000089289.15	ENSG00000089289.15	chrX:70591566:G:A	chrX	0.0427428506437157	Gene
Caudate	ENSG00000089289.15	ENSG00000089289.15	chrX:70592551:A:T	chrX	0.0427428506437157	Gene
Caudate	ENSG00000089289.15	ENSG00000089289.15	chrX:70592700:T:C	chrX	0.0427428506437157	Gene
Caudate	ENSG00000089289.15	ENSG00000089289.15	chrX:70593491:A:C	chrX	0.0427428506437157	Gene
Caudate	ENSG00000089289.15	ENSG00000089289.15	chrX:70600443:C:T	chrX	0.0427428506437157	Gene
Caudate	ENSG00000089289.15	ENSG00000089289.15	chrX:70602419:T:C	chrX	0.0427428506437157	Gene
Caudate	ENSG00000089289.15	ENSG00000089289.15	chrX:70610896:A:G	chrX	0.0430424487835706	Gene
Caudate	ENSG00000089289.15	ENSG00000089289.15	chrX:70573967:G:A	chrX	0.0437412575278867	Gene
Caudate	ENSG00000089289.15	ENSG00000089289.15	chrX:70575263:C:T	chrX	0.0437412575278867	Gene
Caudate	ENSG00000089289.15	ENSG00000089289.15	chrX:70585132:T:G	chrX	0.0437412575278867	Gene
Caudate	ENSG00000089289.15	ENSG00000089289.15	chrX:70590394:T:C	chrX	0.0437412575278867	Gene
Caudate	ENSG00000089289.15	ENSG00000089289.15	chrX:70590809:G:A	chrX	0.0437412575278867	Gene
Caudate	ENSG00000089289.15	ENSG00000089289.15	chrX:70256491:C:T	chrX	0.0490906384753972	Gene
Caudate	ENSG00000089558.8	ENSG00000089558.8	chr17:42303672:C:T	chr17	0.0325650383282775	Gene
Caudate	ENSG00000089558.8	ENSG00000089558.8	chr17:42260147:G:T	chr17	0.0348575115298823	Gene
Caudate	ENSG00000089737.15	ENSG00000089737.15	chr14:93777791:C:T	chr14	0.0285240814554892	Gene
Caudate	ENSG00000089818.16	ENSG00000089818.16	chr12:8256284:T:G	chr12	0.0359800744192714	Gene
Caudate	ENSG00000089818.16	ENSG00000089818.16	chr12:8264923:T:G	chr12	0.0415521403733889	Gene
Caudate	ENSG00000089818.16	ENSG00000089818.16	chr12:8265183:A:G	chr12	0.0429271002982905	Gene
Caudate	ENSG00000090372.14	ENSG00000090372.14	chr19:46355304:T:G	chr19	0.0346740899062994	Gene
Caudate	ENSG00000090372.14	ENSG00000090372.14	chr19:46371769:C:G	chr19	0.0459251125285292	Gene
Caudate	ENSG00000090565.15	ENSG00000090565.15	chr16:898086:A:G	chr16	0.0357708284288628	Gene
Caudate	ENSG00000090565.15	ENSG00000090565.15	chr16:182340:C:G	chr16	0.0388978761503697	Gene
Caudate	ENSG00000090565.15	ENSG00000090565.15	chr16:897817:C:T	chr16	0.0443860331123304	Gene
Caudate	ENSG00000090581.9	ENSG00000090581.9	chr16:1076607:C:T	chr16	0.0061738248572393	Gene
Caudate	ENSG00000090581.9	ENSG00000090581.9	chr16:1078406:C:T	chr16	0.0112986778453058	Gene
Caudate	ENSG00000090581.9	ENSG00000090581.9	chr16:937935:C:T	chr16	0.0129558530164404	Gene
Caudate	ENSG00000090581.9	ENSG00000090581.9	chr16:1073557:C:T	chr16	0.0144613557888011	Gene
Caudate	ENSG00000090581.9	ENSG00000090581.9	chr16:959035:A:G	chr16	0.0168567571531388	Gene
Caudate	ENSG00000090581.9	ENSG00000090581.9	chr16:959667:A:G	chr16	0.0168567571531388	Gene
Caudate	ENSG00000090581.9	ENSG00000090581.9	chr16:957461:A:C	chr16	0.0178509541011782	Gene
Caudate	ENSG00000090581.9	ENSG00000090581.9	chr16:954892:T:C	chr16	0.0192483427282426	Gene
Caudate	ENSG00000090581.9	ENSG00000090581.9	chr16:942961:T:G	chr16	0.0193415150290654	Gene
Caudate	ENSG00000090581.9	ENSG00000090581.9	chr16:954743:C:T	chr16	0.0196053324664028	Gene
Caudate	ENSG00000090581.9	ENSG00000090581.9	chr16:954834:T:C	chr16	0.0196053324664028	Gene
Caudate	ENSG00000090581.9	ENSG00000090581.9	chr16:956294:A:G	chr16	0.0196053324664028	Gene
Caudate	ENSG00000090581.9	ENSG00000090581.9	chr16:956371:G:C	chr16	0.0196053324664028	Gene
Caudate	ENSG00000090581.9	ENSG00000090581.9	chr16:957268:G:A	chr16	0.0196053324664028	Gene
Caudate	ENSG00000090581.9	ENSG00000090581.9	chr16:957366:A:G	chr16	0.0196053324664028	Gene
Caudate	ENSG00000090581.9	ENSG00000090581.9	chr16:957387:C:T	chr16	0.0196053324664028	Gene
Caudate	ENSG00000090581.9	ENSG00000090581.9	chr16:954694:A:G	chr16	0.0198297845632192	Gene
Caudate	ENSG00000090581.9	ENSG00000090581.9	chr16:949029:T:C	chr16	0.0199226217103894	Gene
Caudate	ENSG00000090581.9	ENSG00000090581.9	chr16:954909:T:C	chr16	0.0224370237965558	Gene
Caudate	ENSG00000090581.9	ENSG00000090581.9	chr16:952732:T:C	chr16	0.0240246893514492	Gene
Caudate	ENSG00000090581.9	ENSG00000090581.9	chr16:952526:G:A	chr16	0.0244293131478491	Gene
Caudate	ENSG00000090581.9	ENSG00000090581.9	chr16:951414:T:C	chr16	0.0252738234160764	Gene
Caudate	ENSG00000090581.9	ENSG00000090581.9	chr16:951713:G:A	chr16	0.0252738234160764	Gene
Caudate	ENSG00000090581.9	ENSG00000090581.9	chr16:951801:T:C	chr16	0.0252738234160764	Gene
Caudate	ENSG00000090581.9	ENSG00000090581.9	chr16:951821:A:G	chr16	0.0252738234160764	Gene
Caudate	ENSG00000090581.9	ENSG00000090581.9	chr16:951930:A:T	chr16	0.0252738234160764	Gene
Caudate	ENSG00000090581.9	ENSG00000090581.9	chr16:951944:A:G	chr16	0.0252738234160764	Gene
Caudate	ENSG00000090581.9	ENSG00000090581.9	chr16:951966:C:T	chr16	0.0252738234160764	Gene
Caudate	ENSG00000090581.9	ENSG00000090581.9	chr16:952064:A:C	chr16	0.0252738234160764	Gene
Caudate	ENSG00000090581.9	ENSG00000090581.9	chr16:952103:G:A	chr16	0.0252738234160764	Gene
Caudate	ENSG00000090581.9	ENSG00000090581.9	chr16:952178:A:G	chr16	0.0252738234160764	Gene
Caudate	ENSG00000090581.9	ENSG00000090581.9	chr16:952328:T:C	chr16	0.0252738234160764	Gene
Caudate	ENSG00000090581.9	ENSG00000090581.9	chr16:952365:G:A	chr16	0.0252738234160764	Gene
Caudate	ENSG00000090581.9	ENSG00000090581.9	chr16:952658:G:A	chr16	0.0252738234160764	Gene
Caudate	ENSG00000090581.9	ENSG00000090581.9	chr16:952674:A:G	chr16	0.0252738234160764	Gene
Caudate	ENSG00000090581.9	ENSG00000090581.9	chr16:937256:C:T	chr16	0.0268294909116453	Gene
Caudate	ENSG00000090581.9	ENSG00000090581.9	chr16:937298:G:A	chr16	0.0268294909116453	Gene
Caudate	ENSG00000090581.9	ENSG00000090581.9	chr16:937358:T:C	chr16	0.0268294909116453	Gene
Caudate	ENSG00000090581.9	ENSG00000090581.9	chr16:937371:G:A	chr16	0.0268294909116453	Gene
Caudate	ENSG00000090581.9	ENSG00000090581.9	chr16:937454:T:C	chr16	0.0268294909116453	Gene
Caudate	ENSG00000090581.9	ENSG00000090581.9	chr16:937972:C:T	chr16	0.0269898535767527	Gene
Caudate	ENSG00000090581.9	ENSG00000090581.9	chr16:938052:CA:C	chr16	0.0269898535767527	Gene
Caudate	ENSG00000090581.9	ENSG00000090581.9	chr16:938070:T:A	chr16	0.0269898535767527	Gene
Caudate	ENSG00000090581.9	ENSG00000090581.9	chr16:938168:A:G	chr16	0.0269898535767527	Gene
Caudate	ENSG00000090581.9	ENSG00000090581.9	chr16:938197:C:T	chr16	0.0269898535767527	Gene
Caudate	ENSG00000090581.9	ENSG00000090581.9	chr16:987035:A:G	chr16	0.0328299774315367	Gene
Caudate	ENSG00000090581.9	ENSG00000090581.9	chr16:937112:C:T	chr16	0.0339349347387387	Gene
Caudate	ENSG00000090581.9	ENSG00000090581.9	chr16:937118:T:C	chr16	0.0339349347387387	Gene
Caudate	ENSG00000090581.9	ENSG00000090581.9	chr16:938437:T:C	chr16	0.0369711861779014	Gene
Caudate	ENSG00000090581.9	ENSG00000090581.9	chr16:938483:T:C	chr16	0.0369711861779014	Gene
Caudate	ENSG00000090581.9	ENSG00000090581.9	chr16:938728:T:C	chr16	0.0369711861779014	Gene
Caudate	ENSG00000090581.9	ENSG00000090581.9	chr16:938998:A:G	chr16	0.0369711861779014	Gene
Caudate	ENSG00000090581.9	ENSG00000090581.9	chr16:939254:GT:G	chr16	0.0369711861779014	Gene
Caudate	ENSG00000090581.9	ENSG00000090581.9	chr16:939843:A:G	chr16	0.0369711861779014	Gene
Caudate	ENSG00000090581.9	ENSG00000090581.9	chr16:940021:C:G	chr16	0.0369711861779014	Gene
Caudate	ENSG00000090581.9	ENSG00000090581.9	chr16:940142:T:C	chr16	0.0369711861779014	Gene
Caudate	ENSG00000090581.9	ENSG00000090581.9	chr16:940320:A:G	chr16	0.0369711861779014	Gene
Caudate	ENSG00000090581.9	ENSG00000090581.9	chr16:940459:A:G	chr16	0.0369711861779014	Gene
Caudate	ENSG00000090581.9	ENSG00000090581.9	chr16:940519:A:G	chr16	0.0369711861779014	Gene
Caudate	ENSG00000090581.9	ENSG00000090581.9	chr16:940696:C:T	chr16	0.0369711861779014	Gene
Caudate	ENSG00000090581.9	ENSG00000090581.9	chr16:941002:A:G	chr16	0.0369711861779014	Gene
Caudate	ENSG00000090581.9	ENSG00000090581.9	chr16:941219:C:T	chr16	0.0369711861779014	Gene
Caudate	ENSG00000090581.9	ENSG00000090581.9	chr16:941872:T:C	chr16	0.0369711861779014	Gene
Caudate	ENSG00000090581.9	ENSG00000090581.9	chr16:944775:T:C	chr16	0.0369711861779014	Gene
Caudate	ENSG00000090581.9	ENSG00000090581.9	chr16:950959:C:T	chr16	0.0383100369093998	Gene
Caudate	ENSG00000090581.9	ENSG00000090581.9	chr16:937940:A:G	chr16	0.039067023545818	Gene
Caudate	ENSG00000090581.9	ENSG00000090581.9	chr16:943468:G:A	chr16	0.0390712752737187	Gene
Caudate	ENSG00000090581.9	ENSG00000090581.9	chr16:940316:A:G	chr16	0.0391322733333673	Gene
Caudate	ENSG00000090581.9	ENSG00000090581.9	chr16:984494:T:C	chr16	0.0401157763168735	Gene
Caudate	ENSG00000090581.9	ENSG00000090581.9	chr16:984421:C:G	chr16	0.0405744241837202	Gene
Caudate	ENSG00000090581.9	ENSG00000090581.9	chr16:976398:G:A	chr16	0.0405830138341464	Gene
Caudate	ENSG00000090581.9	ENSG00000090581.9	chr16:977069:T:C	chr16	0.0411442513255912	Gene
Caudate	ENSG00000090581.9	ENSG00000090581.9	chr16:977619:C:T	chr16	0.0411442513255912	Gene
Caudate	ENSG00000090581.9	ENSG00000090581.9	chr16:978156:A:G	chr16	0.0411442513255912	Gene
Caudate	ENSG00000090581.9	ENSG00000090581.9	chr16:938578:G:T	chr16	0.0418832655207691	Gene
Caudate	ENSG00000090581.9	ENSG00000090581.9	chr16:938889:C:T	chr16	0.0418832655207691	Gene
Caudate	ENSG00000090581.9	ENSG00000090581.9	chr16:941404:A:G	chr16	0.0418832655207691	Gene
Caudate	ENSG00000090581.9	ENSG00000090581.9	chr16:941413:C:T	chr16	0.0418832655207691	Gene
Caudate	ENSG00000090581.9	ENSG00000090581.9	chr16:942091:G:C	chr16	0.0418832655207691	Gene
Caudate	ENSG00000090581.9	ENSG00000090581.9	chr16:942300:G:A	chr16	0.0418832655207691	Gene
Caudate	ENSG00000090581.9	ENSG00000090581.9	chr16:943667:A:C	chr16	0.0418832655207691	Gene
Caudate	ENSG00000090581.9	ENSG00000090581.9	chr16:943820:C:G	chr16	0.0418832655207691	Gene
Caudate	ENSG00000090581.9	ENSG00000090581.9	chr16:944050:G:A	chr16	0.0418832655207691	Gene
Caudate	ENSG00000090581.9	ENSG00000090581.9	chr16:944162:T:C	chr16	0.0418832655207691	Gene
Caudate	ENSG00000090581.9	ENSG00000090581.9	chr16:945082:A:G	chr16	0.0418832655207691	Gene
Caudate	ENSG00000090581.9	ENSG00000090581.9	chr16:945101:C:T	chr16	0.0418832655207691	Gene
Caudate	ENSG00000090581.9	ENSG00000090581.9	chr16:945156:G:A	chr16	0.0418832655207691	Gene
Caudate	ENSG00000090581.9	ENSG00000090581.9	chr16:945342:T:C	chr16	0.0418832655207691	Gene
Caudate	ENSG00000090581.9	ENSG00000090581.9	chr16:945894:G:A	chr16	0.0418832655207691	Gene
Caudate	ENSG00000090581.9	ENSG00000090581.9	chr16:947183:T:C	chr16	0.0418832655207691	Gene
Caudate	ENSG00000090581.9	ENSG00000090581.9	chr16:947352:A:G	chr16	0.0418832655207691	Gene
Caudate	ENSG00000090581.9	ENSG00000090581.9	chr16:947496:C:A	chr16	0.0418832655207691	Gene
Caudate	ENSG00000090581.9	ENSG00000090581.9	chr16:947520:T:C	chr16	0.0418832655207691	Gene
Caudate	ENSG00000090581.9	ENSG00000090581.9	chr16:937520:C:T	chr16	0.0423256076847702	Gene
Caudate	ENSG00000090581.9	ENSG00000090581.9	chr16:947473:T:C	chr16	0.0437701786691774	Gene
Caudate	ENSG00000090581.9	ENSG00000090581.9	chr16:943099:C:T	chr16	0.0455143356814492	Gene
Caudate	ENSG00000090581.9	ENSG00000090581.9	chr16:983243:A:G	chr16	0.0459827778612047	Gene
Caudate	ENSG00000090581.9	ENSG00000090581.9	chr16:977099:A:G	chr16	0.0465295034209728	Gene
Caudate	ENSG00000090581.9	ENSG00000090581.9	chr16:938348:G:A	chr16	0.0472894886520363	Gene
Caudate	ENSG00000090581.9	ENSG00000090581.9	chr16:939721:C:T	chr16	0.048040652258087	Gene
Caudate	ENSG00000090581.9	ENSG00000090581.9	chr16:948553:C:G	chr16	0.0483038988279502	Gene
Caudate	ENSG00000090581.9	ENSG00000090581.9	chr16:948559:G:A	chr16	0.0483038988279502	Gene
Caudate	ENSG00000090581.9	ENSG00000090581.9	chr16:949226:A:G	chr16	0.0483038988279502	Gene
Caudate	ENSG00000090581.9	ENSG00000090581.9	chr16:948369:G:A	chr16	0.0483908140308565	Gene
Caudate	ENSG00000091317.7	ENSG00000091317.7	chr3:32457944:T:TC	chr3	0.0283034177485979	Gene
Caudate	ENSG00000091317.7	ENSG00000091317.7	chr3:32439578:C:T	chr3	0.0292137385548573	Gene
Caudate	ENSG00000091317.7	ENSG00000091317.7	chr3:32458235:T:G	chr3	0.0318475055366066	Gene
Caudate	ENSG00000091317.7	ENSG00000091317.7	chr3:32457932:G:A	chr3	0.03256470446131	Gene
Caudate	ENSG00000091317.7	ENSG00000091317.7	chr3:32458865:A:T	chr3	0.0407246479680129	Gene
Caudate	ENSG00000091409.14	ENSG00000091409.14	chr2:172030703:C:A	chr2	0.0451369544409731	Gene
Caudate	ENSG00000091436.16	ENSG00000091436.16	chr2:173463485:G:C	chr2	0.0413649701840512	Gene
Caudate	ENSG00000091436.16	ENSG00000091436.16	chr2:173460215:T:C	chr2	0.0491875438934223	Gene
Caudate	ENSG00000092051.16	ENSG00000092051.16	chr14:23776890:C:T	chr14	0.0455429152193345	Gene
Caudate	ENSG00000092051.16	ENSG00000092051.16	chr14:23776750:G:C	chr14	0.0483095309458559	Gene
Caudate	ENSG00000092068.19	ENSG00000092068.19	chr14:23157648:T:C	chr14	0.0476296964967996	Gene
Caudate	ENSG00000092758.15	ENSG00000092758.15	chr20:63252841:C:A	chr20	9.90604328495359e-05	Gene
Caudate	ENSG00000092758.15	ENSG00000092758.15	chr20:63251423:G:A	chr20	0.0001286997976773	Gene
Caudate	ENSG00000092758.15	ENSG00000092758.15	chr20:63259182:C:T	chr20	0.0002824440009134	Gene
Caudate	ENSG00000092758.15	ENSG00000092758.15	chr20:63261464:G:C	chr20	0.0002824440009134	Gene
Caudate	ENSG00000092758.15	ENSG00000092758.15	chr20:63263884:G:A	chr20	0.0002824440009134	Gene
Caudate	ENSG00000092758.15	ENSG00000092758.15	chr20:63264918:T:C	chr20	0.0002824440009134	Gene
Caudate	ENSG00000092758.15	ENSG00000092758.15	chr20:63265109:C:T	chr20	0.0002824440009134	Gene
Caudate	ENSG00000092758.15	ENSG00000092758.15	chr20:63266603:C:T	chr20	0.0002824440009134	Gene
Caudate	ENSG00000092758.15	ENSG00000092758.15	chr20:63267172:C:T	chr20	0.0002824440009134	Gene
Caudate	ENSG00000092758.15	ENSG00000092758.15	chr20:63262037:C:T	chr20	0.0003048373579709	Gene
Caudate	ENSG00000092758.15	ENSG00000092758.15	chr20:63262192:G:A	chr20	0.0003048373579709	Gene
Caudate	ENSG00000092758.15	ENSG00000092758.15	chr20:63262647:CAG:C	chr20	0.0003048373579709	Gene
Caudate	ENSG00000092758.15	ENSG00000092758.15	chr20:63263078:C:A	chr20	0.0003048373579709	Gene
Caudate	ENSG00000092758.15	ENSG00000092758.15	chr20:63250838:G:A	chr20	0.0003598093413676	Gene
Caudate	ENSG00000092758.15	ENSG00000092758.15	chr20:63250750:A:G	chr20	0.0005159123279083	Gene
Caudate	ENSG00000092758.15	ENSG00000092758.15	chr20:63255914:C:A	chr20	0.0006568851959232	Gene
Caudate	ENSG00000092758.15	ENSG00000092758.15	chr20:63256288:T:C	chr20	0.0006568851959232	Gene
Caudate	ENSG00000092758.15	ENSG00000092758.15	chr20:63256295:T:C	chr20	0.0006568851959232	Gene
Caudate	ENSG00000092758.15	ENSG00000092758.15	chr20:63256780:A:G	chr20	0.0006568851959232	Gene
Caudate	ENSG00000092758.15	ENSG00000092758.15	chr20:63255958:G:A	chr20	0.0008861167202962	Gene
Caudate	ENSG00000092758.15	ENSG00000092758.15	chr20:63261146:C:T	chr20	0.0373337404123765	Gene
Caudate	ENSG00000092758.15	ENSG00000092758.15	chr20:63261273:C:T	chr20	0.0373337404123765	Gene
Caudate	ENSG00000092758.15	ENSG00000092758.15	chr20:63069507:G:A	chr20	0.0473329468570059	Gene
Caudate	ENSG00000092758.15	ENSG00000092758.15	chr20:63070635:A:G	chr20	0.0473329468570059	Gene
Caudate	ENSG00000092758.15	ENSG00000092758.15	chr20:63071385:C:T	chr20	0.0475310575106287	Gene
Caudate	ENSG00000092758.15	ENSG00000092758.15	chr20:63247987:G:A	chr20	0.0477458572613569	Gene
Caudate	ENSG00000092758.15	ENSG00000092758.15	chr20:63261544:C:T	chr20	0.048549546044538	Gene
Caudate	ENSG00000093167.17	ENSG00000093167.17	chr3:37240579:C:T	chr3	0.0311240808859171	Gene
Caudate	ENSG00000093167.17	ENSG00000093167.17	chr3:37430474:T:C	chr3	0.0390380672482403	Gene
Caudate	ENSG00000093167.17	ENSG00000093167.17	chr3:37446316:A:G	chr3	0.040681537077812	Gene
Caudate	ENSG00000093167.17	ENSG00000093167.17	chr3:37402643:A:G	chr3	0.0466846742103751	Gene
Caudate	ENSG00000095139.13	ENSG00000095139.13	chr11:118981931:G:T	chr11	0.0223285797752577	Gene
Caudate	ENSG00000095139.13	ENSG00000095139.13	chr11:118975864:T:C	chr11	0.043669815671168	Gene
Caudate	ENSG00000095139.13	ENSG00000095139.13	chr11:118988201:C:A	chr11	0.0439883341275704	Gene
Caudate	ENSG00000095713.13	ENSG00000095713.13	chr10:97676783:T:C	chr10	0.0372496988599659	Gene
Caudate	ENSG00000096092.5	ENSG00000096092.5	chr6:52971097:G:A	chr6	0.0425510705057292	Gene
Caudate	ENSG00000096092.5	ENSG00000096092.5	chr6:52974387:T:C	chr6	0.0432689889469742	Gene
Caudate	ENSG00000096092.5	ENSG00000096092.5	chr6:52975456:C:T	chr6	0.0432689889469742	Gene
Caudate	ENSG00000096092.5	ENSG00000096092.5	chr6:52972509:G:A	chr6	0.0488016530879682	Gene
Caudate	ENSG00000096092.5	ENSG00000096092.5	chr6:52973398:G:A	chr6	0.0488016530879682	Gene
Caudate	ENSG00000096092.5	ENSG00000096092.5	chr6:52975160:T:C	chr6	0.0488016530879682	Gene
Caudate	ENSG00000096092.5	ENSG00000096092.5	chr6:52975437:C:T	chr6	0.0488016530879682	Gene
Caudate	ENSG00000099194.5	ENSG00000099194.5	chr10:100638628:G:A	chr10	0.0103168482591931	Gene
Caudate	ENSG00000099194.5	ENSG00000099194.5	chr10:100748820:T:G	chr10	0.0496561415261808	Gene
Caudate	ENSG00000099246.16	ENSG00000099246.16	chr10:27847205:A:C	chr10	0.0204495560281762	Gene
Caudate	ENSG00000099246.16	ENSG00000099246.16	chr10:27844758:C:T	chr10	0.0242439906076619	Gene
Caudate	ENSG00000099246.16	ENSG00000099246.16	chr10:27853316:A:G	chr10	0.0322300398587211	Gene
Caudate	ENSG00000099246.16	ENSG00000099246.16	chr10:27852885:T:C	chr10	0.032729300664689	Gene
Caudate	ENSG00000099246.16	ENSG00000099246.16	chr10:27850742:A:T	chr10	0.0359193343473797	Gene
Caudate	ENSG00000099246.16	ENSG00000099246.16	chr10:27843682:T:C	chr10	0.037490412836524	Gene
Caudate	ENSG00000099246.16	ENSG00000099246.16	chr10:27849509:T:C	chr10	0.0396313710043161	Gene
Caudate	ENSG00000099246.16	ENSG00000099246.16	chr10:27853909:G:A	chr10	0.0457455997865441	Gene
Caudate	ENSG00000099246.16	ENSG00000099246.16	chr10:27844600:T:C	chr10	0.0468683807409162	Gene
Caudate	ENSG00000099246.16	ENSG00000099246.16	chr10:27845260:T:C	chr10	0.0468683807409162	Gene
Caudate	ENSG00000099246.16	ENSG00000099246.16	chr10:27845728:C:T	chr10	0.0468683807409162	Gene
Caudate	ENSG00000099246.16	ENSG00000099246.16	chr10:27846010:C:T	chr10	0.0468683807409162	Gene
Caudate	ENSG00000099246.16	ENSG00000099246.16	chr10:27856511:G:C	chr10	0.0468683807409162	Gene
Caudate	ENSG00000099282.9	ENSG00000099282.9	chr10:69296442:T:A	chr10	0.0106171111856123	Gene
Caudate	ENSG00000099797.12	ENSG00000099797.12	chr19:14641191:T:C	chr19	0.035413607978329	Gene
Caudate	ENSG00000099797.12	ENSG00000099797.12	chr19:14641117:C:T	chr19	0.0405415372952523	Gene
Caudate	ENSG00000099817.11	ENSG00000099817.11	chr19:605171:T:C	chr19	0.0425794703745599	Gene
Caudate	ENSG00000099999.14	ENSG00000099999.14	chr22:30220936:T:A	chr22	0.0292198190842418	Gene
Caudate	ENSG00000100036.12	ENSG00000100036.12	chr22:30556954:C:T	chr22	0.0278927104046281	Gene
Caudate	ENSG00000100055.20	ENSG00000100055.20	chr22:37177389:G:A	chr22	0.0482660941537897	Gene
Caudate	ENSG00000100068.11	ENSG00000100068.11	chr22:25260928:G:A	chr22	0.0494368897051878	Gene
Caudate	ENSG00000100353.17	ENSG00000100353.17	chr22:36757141:C:T	chr22	0.0478174899495918	Gene
Caudate	ENSG00000100399.15	ENSG00000100399.15	chr22:41419605:T:C	chr22	0.044607573698584	Gene
Caudate	ENSG00000100505.13	ENSG00000100505.13	chr14:50857899:C:A	chr14	0.027071251323337	Gene
Caudate	ENSG00000100519.11	ENSG00000100519.11	chr14:52248121:G:T	chr14	0.0494795161036726	Gene
Caudate	ENSG00000100591.7	ENSG00000100591.7	chr14:77944374:G:A	chr14	0.0458300463738742	Gene
Caudate	ENSG00000100764.13	ENSG00000100764.13	chr14:89847460:C:T	chr14	0.0393035329769053	Gene
Caudate	ENSG00000100764.13	ENSG00000100764.13	chr14:89842939:C:T	chr14	0.0396459313348259	Gene
Caudate	ENSG00000100764.13	ENSG00000100764.13	chr14:89835719:C:T	chr14	0.041201415599019	Gene
Caudate	ENSG00000100764.13	ENSG00000100764.13	chr14:89838454:A:C	chr14	0.0474351250384142	Gene
Caudate	ENSG00000100764.13	ENSG00000100764.13	chr14:89839858:G:A	chr14	0.0474351250384142	Gene
Caudate	ENSG00000100764.13	ENSG00000100764.13	chr14:89836769:A:T	chr14	0.0482021528986554	Gene
Caudate	ENSG00000100764.13	ENSG00000100764.13	chr14:89837039:A:G	chr14	0.0482021528986554	Gene
Caudate	ENSG00000100764.13	ENSG00000100764.13	chr14:89837091:T:A	chr14	0.0482021528986554	Gene
Caudate	ENSG00000100764.13	ENSG00000100764.13	chr14:89837101:T:C	chr14	0.0482021528986554	Gene
Caudate	ENSG00000100764.13	ENSG00000100764.13	chr14:89839316:A:G	chr14	0.0486285103205223	Gene
Caudate	ENSG00000100842.12	ENSG00000100842.12	chr14:23836350:G:A	chr14	0.0387138361792582	Gene
Caudate	ENSG00000101109.11	ENSG00000101109.11	chr20:45228600:G:A	chr20	0.0106293368381768	Gene
Caudate	ENSG00000101109.11	ENSG00000101109.11	chr20:45202157:C:T	chr20	0.0109104431303673	Gene
Caudate	ENSG00000101198.14	ENSG00000101198.14	chr20:63555834:T:C	chr20	0.0369799877585699	Gene
Caudate	ENSG00000101310.14	ENSG00000101310.14	chr20:18029987:G:A	chr20	0.0270048632728146	Gene
Caudate	ENSG00000101310.14	ENSG00000101310.14	chr20:18219902:G:C	chr20	0.0453861080737824	Gene
Caudate	ENSG00000101439.8	ENSG00000101439.8	chr20:23597552:G:A	chr20	0.0133303099758996	Gene
Caudate	ENSG00000101439.8	ENSG00000101439.8	chr20:23598889:A:G	chr20	0.0170106195248519	Gene
Caudate	ENSG00000101439.8	ENSG00000101439.8	chr20:23598037:C:T	chr20	0.0245151289053169	Gene
Caudate	ENSG00000101439.8	ENSG00000101439.8	chr20:23598646:T:C	chr20	0.0266240598616174	Gene
Caudate	ENSG00000101439.8	ENSG00000101439.8	chr20:23602239:C:G	chr20	0.0305920452964709	Gene
Caudate	ENSG00000101439.8	ENSG00000101439.8	chr20:23601386:G:A	chr20	0.0310115561697122	Gene
Caudate	ENSG00000101439.8	ENSG00000101439.8	chr20:23601781:C:T	chr20	0.0310115561697122	Gene
Caudate	ENSG00000101439.8	ENSG00000101439.8	chr20:23603479:G:A	chr20	0.0310115561697122	Gene
Caudate	ENSG00000101439.8	ENSG00000101439.8	chr20:23596117:G:C	chr20	0.0354572815782122	Gene
Caudate	ENSG00000101439.8	ENSG00000101439.8	chr20:23596207:T:C	chr20	0.0354572815782122	Gene
Caudate	ENSG00000101439.8	ENSG00000101439.8	chr20:23596327:G:A	chr20	0.0354572815782122	Gene
Caudate	ENSG00000101439.8	ENSG00000101439.8	chr20:23596475:C:A	chr20	0.0354572815782122	Gene
Caudate	ENSG00000101439.8	ENSG00000101439.8	chr20:23590718:C:T	chr20	0.0374608058162711	Gene
Caudate	ENSG00000101439.8	ENSG00000101439.8	chr20:23588755:G:C	chr20	0.038307277067638	Gene
Caudate	ENSG00000101439.8	ENSG00000101439.8	chr20:23588763:C:T	chr20	0.038307277067638	Gene
Caudate	ENSG00000101439.8	ENSG00000101439.8	chr20:23611855:T:C	chr20	0.0388059599250038	Gene
Caudate	ENSG00000101439.8	ENSG00000101439.8	chr20:23589052:C:T	chr20	0.0429383686037315	Gene
Caudate	ENSG00000101439.8	ENSG00000101439.8	chr20:23589521:G:A	chr20	0.0429383686037315	Gene
Caudate	ENSG00000101439.8	ENSG00000101439.8	chr20:23597479:G:C	chr20	0.0429383686037315	Gene
Caudate	ENSG00000101439.8	ENSG00000101439.8	chr20:23598303:T:A	chr20	0.0429383686037315	Gene
Caudate	ENSG00000101439.8	ENSG00000101439.8	chr20:23598359:G:A	chr20	0.0429383686037315	Gene
Caudate	ENSG00000101439.8	ENSG00000101439.8	chr20:23600350:C:A	chr20	0.0429383686037315	Gene
Caudate	ENSG00000101856.9	ENSG00000101856.9	chrX:119116747:A:C	chrX	0.0364568821599631	Gene
Caudate	ENSG00000101856.9	ENSG00000101856.9	chrX:119116905:C:G	chrX	0.0364568821599631	Gene
Caudate	ENSG00000101856.9	ENSG00000101856.9	chrX:119117310:A:G	chrX	0.0364568821599631	Gene
Caudate	ENSG00000101856.9	ENSG00000101856.9	chrX:119117744:G:C	chrX	0.0364568821599631	Gene
Caudate	ENSG00000101940.17	ENSG00000101940.17	chrX:48163899:A:C	chrX	0.0318542870503745	Gene
Caudate	ENSG00000102225.15	ENSG00000102225.15	chrX:47076306:AT:A	chrX	0.0480891322578755	Gene
Caudate	ENSG00000102317.17	ENSG00000102317.17	chrX:48202153:A:G	chrX	0.0045149154131154	Gene
Caudate	ENSG00000102317.17	ENSG00000102317.17	chrX:48086929:C:T	chrX	0.0392213364453637	Gene
Caudate	ENSG00000102317.17	ENSG00000102317.17	chrX:48107655:A:G	chrX	0.0406193714495211	Gene
Caudate	ENSG00000102317.17	ENSG00000102317.17	chrX:48111458:T:A	chrX	0.0481581360051128	Gene
Caudate	ENSG00000102471.13	ENSG00000102471.13	chr13:79599625:G:A	chr13	0.0318135115814172	Gene
Caudate	ENSG00000102471.13	ENSG00000102471.13	chr13:79598579:TC:T	chr13	0.0323122228287915	Gene
Caudate	ENSG00000102471.13	ENSG00000102471.13	chr13:79600194:C:T	chr13	0.0323122228287915	Gene
Caudate	ENSG00000102471.13	ENSG00000102471.13	chr13:79603978:CA:C	chr13	0.0372317328119312	Gene
Caudate	ENSG00000102471.13	ENSG00000102471.13	chr13:79606146:G:A	chr13	0.0372317328119312	Gene
Caudate	ENSG00000102471.13	ENSG00000102471.13	chr13:79609850:G:A	chr13	0.0372317328119312	Gene
Caudate	ENSG00000102471.13	ENSG00000102471.13	chr13:79615582:C:T	chr13	0.0372317328119312	Gene
Caudate	ENSG00000102471.13	ENSG00000102471.13	chr13:79615607:C:T	chr13	0.0372317328119312	Gene
Caudate	ENSG00000102471.13	ENSG00000102471.13	chr13:79594869:C:T	chr13	0.0407931276116847	Gene
Caudate	ENSG00000102547.18	ENSG00000102547.18	chr13:48966591:C:A	chr13	0.0433759086279036	Gene
Caudate	ENSG00000102580.14	ENSG00000102580.14	chr13:95212443:A:C	chr13	0.0488890398396289	Gene
Caudate	ENSG00000102755.10	ENSG00000102755.10	chr13:28551981:A:G	chr13	0.0340728404135421	Gene
Caudate	ENSG00000102755.10	ENSG00000102755.10	chr13:28553508:T:C	chr13	0.0367072776353388	Gene
Caudate	ENSG00000102858.12	ENSG00000102858.12	chr16:4543039:C:A	chr16	0.0125582094684936	Gene
Caudate	ENSG00000102858.12	ENSG00000102858.12	chr16:4535882:AC:A	chr16	0.0262534514474693	Gene
Caudate	ENSG00000102858.12	ENSG00000102858.12	chr16:4538393:G:C	chr16	0.0321451413690832	Gene
Caudate	ENSG00000102858.12	ENSG00000102858.12	chr16:4536528:C:T	chr16	0.0337557199283234	Gene
Caudate	ENSG00000102858.12	ENSG00000102858.12	chr16:4526797:A:C	chr16	0.0398230853903287	Gene
Caudate	ENSG00000102858.12	ENSG00000102858.12	chr16:4544670:C:T	chr16	0.0428059033999078	Gene
Caudate	ENSG00000102934.9	ENSG00000102934.9	chr16:57121545:T:C	chr16	0.0282029349754103	Gene
Caudate	ENSG00000102934.9	ENSG00000102934.9	chr16:57122083:G:A	chr16	0.0427075037183945	Gene
Caudate	ENSG00000103051.18	ENSG00000103051.18	chr16:70479481:C:G	chr16	0.0188843689910333	Gene
Caudate	ENSG00000103051.18	ENSG00000103051.18	chr16:70590580:A:G	chr16	0.0275083896998377	Gene
Caudate	ENSG00000103184.11	ENSG00000103184.11	chr16:4698824:C:T	chr16	0.0284112788505825	Gene
Caudate	ENSG00000103184.11	ENSG00000103184.11	chr16:4759007:C:T	chr16	0.049273369536786	Gene
Caudate	ENSG00000103197.16	ENSG00000103197.16	chr16:2000292:C:G	chr16	0.0327609683702568	Gene
Caudate	ENSG00000103260.8	ENSG00000103260.8	chr16:770888:T:C	chr16	0.0316254791661101	Gene
Caudate	ENSG00000103266.10	ENSG00000103266.10	chr16:984954:T:C	chr16	0.0095886259776072	Gene
Caudate	ENSG00000103266.10	ENSG00000103266.10	chr16:957623:CAA:C	chr16	0.0235811976937541	Gene
Caudate	ENSG00000103266.10	ENSG00000103266.10	chr16:958577:C:T	chr16	0.026946549757539	Gene
Caudate	ENSG00000103266.10	ENSG00000103266.10	chr16:958780:G:A	chr16	0.026946549757539	Gene
Caudate	ENSG00000103266.10	ENSG00000103266.10	chr16:389340:C:G	chr16	0.0384532394173356	Gene
Caudate	ENSG00000103266.10	ENSG00000103266.10	chr16:757347:C:T	chr16	0.0395069356279288	Gene
Caudate	ENSG00000103266.10	ENSG00000103266.10	chr16:756935:C:T	chr16	0.0404113203376672	Gene
Caudate	ENSG00000103266.10	ENSG00000103266.10	chr16:958750:A:G	chr16	0.0448290067589655	Gene
Caudate	ENSG00000103266.10	ENSG00000103266.10	chr16:972326:A:G	chr16	0.0474551540979925	Gene
Caudate	ENSG00000103266.10	ENSG00000103266.10	chr16:490137:T:C	chr16	0.0474699042007244	Gene
Caudate	ENSG00000103266.10	ENSG00000103266.10	chr16:755001:G:A	chr16	0.0482405573112609	Gene
Caudate	ENSG00000103266.10	ENSG00000103266.10	chr16:755105:C:T	chr16	0.0482405573112609	Gene
Caudate	ENSG00000103363.14	ENSG00000103363.14	chr16:2696544:G:A	chr16	0.0337036364240816	Gene
Caudate	ENSG00000103365.15	ENSG00000103365.15	chr16:23784516:G:T	chr16	0.0061103676852657	Gene
Caudate	ENSG00000103365.15	ENSG00000103365.15	chr16:23789509:T:C	chr16	0.0153957397888387	Gene
Caudate	ENSG00000103365.15	ENSG00000103365.15	chr16:23786294:C:T	chr16	0.0155834705386512	Gene
Caudate	ENSG00000103365.15	ENSG00000103365.15	chr16:23790679:C:T	chr16	0.0163173176456185	Gene
Caudate	ENSG00000103591.12	ENSG00000103591.12	chr15:66782319:C:A	chr15	0.0080772295874027	Gene
Caudate	ENSG00000103591.12	ENSG00000103591.12	chr15:66788374:A:G	chr15	0.0143873052379983	Gene
Caudate	ENSG00000103591.12	ENSG00000103591.12	chr15:66789009:A:G	chr15	0.016218048182738	Gene
Caudate	ENSG00000103591.12	ENSG00000103591.12	chr15:66790945:A:C	chr15	0.0178097141901002	Gene
Caudate	ENSG00000103591.12	ENSG00000103591.12	chr15:67142737:G:A	chr15	0.0197083580392343	Gene
Caudate	ENSG00000103591.12	ENSG00000103591.12	chr15:66794107:T:G	chr15	0.0198172328748101	Gene
Caudate	ENSG00000103591.12	ENSG00000103591.12	chr15:66792347:T:C	chr15	0.0203671148797568	Gene
Caudate	ENSG00000103591.12	ENSG00000103591.12	chr15:66788996:C:A	chr15	0.0249800655717183	Gene
Caudate	ENSG00000103591.12	ENSG00000103591.12	chr15:66789505:A:G	chr15	0.0259378189985944	Gene
Caudate	ENSG00000103591.12	ENSG00000103591.12	chr15:66792463:C:T	chr15	0.0284967358813572	Gene
Caudate	ENSG00000103591.12	ENSG00000103591.12	chr15:66791415:T:C	chr15	0.0297905552114141	Gene
Caudate	ENSG00000103591.12	ENSG00000103591.12	chr15:66791903:A:G	chr15	0.0297905552114141	Gene
Caudate	ENSG00000103591.12	ENSG00000103591.12	chr15:66792504:A:G	chr15	0.0297905552114141	Gene
Caudate	ENSG00000103591.12	ENSG00000103591.12	chr15:66792675:A:G	chr15	0.0297905552114141	Gene
Caudate	ENSG00000103591.12	ENSG00000103591.12	chr15:66789007:A:G	chr15	0.0299038065857253	Gene
Caudate	ENSG00000103591.12	ENSG00000103591.12	chr15:66783564:A:G	chr15	0.0307158847827596	Gene
Caudate	ENSG00000103591.12	ENSG00000103591.12	chr15:66794286:A:G	chr15	0.032057238236102	Gene
Caudate	ENSG00000103591.12	ENSG00000103591.12	chr15:66794814:C:T	chr15	0.0329697681677242	Gene
Caudate	ENSG00000103591.12	ENSG00000103591.12	chr15:66783556:A:T	chr15	0.0330455133465855	Gene
Caudate	ENSG00000103591.12	ENSG00000103591.12	chr15:66793726:C:T	chr15	0.0493104782145998	Gene
Caudate	ENSG00000103591.12	ENSG00000103591.12	chr15:66789324:T:C	chr15	0.0495779734409246	Gene
Caudate	ENSG00000103769.9	ENSG00000103769.9	chr15:65297549:C:G	chr15	0.0439571027719314	Gene
Caudate	ENSG00000104164.10	ENSG00000104164.10	chr15:45136192:G:A	chr15	0.0387840849470235	Gene
Caudate	ENSG00000104231.10	ENSG00000104231.10	chr8:82157206:G:A	chr8	0.0211766965818557	Gene
Caudate	ENSG00000104231.10	ENSG00000104231.10	chr8:82142066:C:T	chr8	0.0234984222825463	Gene
Caudate	ENSG00000104231.10	ENSG00000104231.10	chr8:82144116:T:C	chr8	0.0234984222825463	Gene
Caudate	ENSG00000104231.10	ENSG00000104231.10	chr8:82158767:T:A	chr8	0.0234984222825463	Gene
Caudate	ENSG00000104343.19	ENSG00000104343.19	chr8:73437623:T:C	chr8	0.043515013266643	Gene
Caudate	ENSG00000104388.14	ENSG00000104388.14	chr8:60902026:ATTC:A	chr8	0.0313735460263814	Gene
Caudate	ENSG00000104728.15	ENSG00000104728.15	chr8:1964968:C:T	chr8	0.0269093541659822	Gene
Caudate	ENSG00000104731.13	ENSG00000104731.13	chr16:88235148:G:A	chr16	0.0309982107329021	Gene
Caudate	ENSG00000104738.16	ENSG00000104738.16	chr8:47466948:G:T	chr8	0.0371005281347173	Gene
Caudate	ENSG00000104763.18	ENSG00000104763.18	chr8:18491975:A:G	chr8	0.0413949267585419	Gene
Caudate	ENSG00000104763.18	ENSG00000104763.18	chr8:18492010:A:T	chr8	0.0413949267585419	Gene
Caudate	ENSG00000104852.14	ENSG00000104852.14	chr19:49274230:C:A	chr19	0.0290108559742437	Gene
Caudate	ENSG00000104852.14	ENSG00000104852.14	chr19:49273433:T:C	chr19	0.0394383069998321	Gene
Caudate	ENSG00000104881.15	ENSG00000104881.15	chr19:45005589:C:G	chr19	0.0449320480038495	Gene
Caudate	ENSG00000104967.6	ENSG00000104967.6	chr19:45900116:A:G	chr19	0.0244495400578231	Gene
Caudate	ENSG00000104967.6	ENSG00000104967.6	chr19:46393614:C:T	chr19	0.0366943453921591	Gene
Caudate	ENSG00000104969.9	ENSG00000104969.9	chr19:3096790:T:G	chr19	0.0287029663582004	Gene
Caudate	ENSG00000104979.8	ENSG00000104979.8	chr19:13833744:C:G	chr19	0.0231026192349488	Gene
Caudate	ENSG00000105063.18	ENSG00000105063.18	chr19:55013075:T:C	chr19	0.0049119545035181	Gene
Caudate	ENSG00000105063.18	ENSG00000105063.18	chr19:55013537:A:G	chr19	0.0049119545035181	Gene
Caudate	ENSG00000105063.18	ENSG00000105063.18	chr19:55013673:G:A	chr19	0.0049119545035181	Gene
Caudate	ENSG00000105063.18	ENSG00000105063.18	chr19:55014129:A:G	chr19	0.0049119545035181	Gene
Caudate	ENSG00000105063.18	ENSG00000105063.18	chr19:55016341:C:A	chr19	0.0049732287370534	Gene
Caudate	ENSG00000105063.18	ENSG00000105063.18	chr19:55014991:A:T	chr19	0.0050241338506269	Gene
Caudate	ENSG00000105063.18	ENSG00000105063.18	chr19:55225764:C:G	chr19	0.0061502102608295	Gene
Caudate	ENSG00000105063.18	ENSG00000105063.18	chr19:55018667:C:T	chr19	0.0062251069630375	Gene
Caudate	ENSG00000105063.18	ENSG00000105063.18	chr19:55021762:T:C	chr19	0.0062323686219435	Gene
Caudate	ENSG00000105063.18	ENSG00000105063.18	chr19:55015908:T:C	chr19	0.0063143273817252	Gene
Caudate	ENSG00000105063.18	ENSG00000105063.18	chr19:55021811:T:C	chr19	0.0066393542861116	Gene
Caudate	ENSG00000105063.18	ENSG00000105063.18	chr19:55017906:T:TA	chr19	0.0068838507330422	Gene
Caudate	ENSG00000105063.18	ENSG00000105063.18	chr19:55013640:A:C	chr19	0.0071548146374469	Gene
Caudate	ENSG00000105063.18	ENSG00000105063.18	chr19:55013654:A:C	chr19	0.0071548146374469	Gene
Caudate	ENSG00000105063.18	ENSG00000105063.18	chr19:55014228:T:C	chr19	0.0071548146374469	Gene
Caudate	ENSG00000105063.18	ENSG00000105063.18	chr19:55014526:G:A	chr19	0.0071548146374469	Gene
Caudate	ENSG00000105063.18	ENSG00000105063.18	chr19:55228147:T:C	chr19	0.0078020315355714	Gene
Caudate	ENSG00000105063.18	ENSG00000105063.18	chr19:55021551:T:C	chr19	0.008456296194349	Gene
Caudate	ENSG00000105063.18	ENSG00000105063.18	chr19:55021497:C:T	chr19	0.0090536691418627	Gene
Caudate	ENSG00000105063.18	ENSG00000105063.18	chr19:55022110:C:G	chr19	0.0090536691418627	Gene
Caudate	ENSG00000105063.18	ENSG00000105063.18	chr19:55022111:T:C	chr19	0.0090536691418627	Gene
Caudate	ENSG00000105063.18	ENSG00000105063.18	chr19:55018468:C:T	chr19	0.0100499677089489	Gene
Caudate	ENSG00000105063.18	ENSG00000105063.18	chr19:55018565:A:G	chr19	0.0100499677089489	Gene
Caudate	ENSG00000105063.18	ENSG00000105063.18	chr19:55017014:C:G	chr19	0.0113144990101036	Gene
Caudate	ENSG00000105063.18	ENSG00000105063.18	chr19:55028180:C:T	chr19	0.0122832489951582	Gene
Caudate	ENSG00000105063.18	ENSG00000105063.18	chr19:55018274:G:A	chr19	0.0126289079732085	Gene
Caudate	ENSG00000105063.18	ENSG00000105063.18	chr19:55028500:A:G	chr19	0.0144067121331789	Gene
Caudate	ENSG00000105063.18	ENSG00000105063.18	chr19:55013136:C:G	chr19	0.0153534071394182	Gene
Caudate	ENSG00000105063.18	ENSG00000105063.18	chr19:55014020:G:T	chr19	0.0154071410707828	Gene
Caudate	ENSG00000105063.18	ENSG00000105063.18	chr19:55036901:T:C	chr19	0.0162923087993546	Gene
Caudate	ENSG00000105063.18	ENSG00000105063.18	chr19:55038912:C:T	chr19	0.0162923087993546	Gene
Caudate	ENSG00000105063.18	ENSG00000105063.18	chr19:55023701:A:G	chr19	0.0169890206980836	Gene
Caudate	ENSG00000105063.18	ENSG00000105063.18	chr19:55023951:GGT:G	chr19	0.0169890206980836	Gene
Caudate	ENSG00000105063.18	ENSG00000105063.18	chr19:55023976:A:C	chr19	0.0169890206980836	Gene
Caudate	ENSG00000105063.18	ENSG00000105063.18	chr19:55024513:A:G	chr19	0.0169890206980836	Gene
Caudate	ENSG00000105063.18	ENSG00000105063.18	chr19:55024838:T:A	chr19	0.0169890206980836	Gene
Caudate	ENSG00000105063.18	ENSG00000105063.18	chr19:55023744:T:C	chr19	0.0173721555375336	Gene
Caudate	ENSG00000105063.18	ENSG00000105063.18	chr19:55023958:G:A	chr19	0.0173721555375336	Gene
Caudate	ENSG00000105063.18	ENSG00000105063.18	chr19:55024044:T:C	chr19	0.0173721555375336	Gene
Caudate	ENSG00000105063.18	ENSG00000105063.18	chr19:55024050:T:G	chr19	0.0173721555375336	Gene
Caudate	ENSG00000105063.18	ENSG00000105063.18	chr19:55024114:T:C	chr19	0.0173721555375336	Gene
Caudate	ENSG00000105063.18	ENSG00000105063.18	chr19:55024147:A:G	chr19	0.0173721555375336	Gene
Caudate	ENSG00000105063.18	ENSG00000105063.18	chr19:55026094:A:G	chr19	0.0173721555375336	Gene
Caudate	ENSG00000105063.18	ENSG00000105063.18	chr19:55026419:C:G	chr19	0.0173721555375336	Gene
Caudate	ENSG00000105063.18	ENSG00000105063.18	chr19:55026574:T:C	chr19	0.0173721555375336	Gene
Caudate	ENSG00000105063.18	ENSG00000105063.18	chr19:55027693:A:G	chr19	0.0173721555375336	Gene
Caudate	ENSG00000105063.18	ENSG00000105063.18	chr19:55227057:G:A	chr19	0.0179822306089688	Gene
Caudate	ENSG00000105063.18	ENSG00000105063.18	chr19:55038944:A:G	chr19	0.0185350244151385	Gene
Caudate	ENSG00000105063.18	ENSG00000105063.18	chr19:55015713:C:T	chr19	0.0192054982040029	Gene
Caudate	ENSG00000105063.18	ENSG00000105063.18	chr19:55015821:G:T	chr19	0.0192054982040029	Gene
Caudate	ENSG00000105063.18	ENSG00000105063.18	chr19:55028466:C:T	chr19	0.0192484018744656	Gene
Caudate	ENSG00000105063.18	ENSG00000105063.18	chr19:55016838:C:G	chr19	0.0220352973459983	Gene
Caudate	ENSG00000105063.18	ENSG00000105063.18	chr19:55023921:A:G	chr19	0.0228607690184276	Gene
Caudate	ENSG00000105063.18	ENSG00000105063.18	chr19:55025724:A:G	chr19	0.0228607690184276	Gene
Caudate	ENSG00000105063.18	ENSG00000105063.18	chr19:55025516:G:A	chr19	0.0232447612430636	Gene
Caudate	ENSG00000105063.18	ENSG00000105063.18	chr19:55025713:A:C	chr19	0.0232447612430636	Gene
Caudate	ENSG00000105063.18	ENSG00000105063.18	chr19:55026821:G:A	chr19	0.0232447612430636	Gene
Caudate	ENSG00000105063.18	ENSG00000105063.18	chr19:55026856:A:G	chr19	0.0232447612430636	Gene
Caudate	ENSG00000105063.18	ENSG00000105063.18	chr19:55026880:C:A	chr19	0.0232447612430636	Gene
Caudate	ENSG00000105063.18	ENSG00000105063.18	chr19:55011462:G:A	chr19	0.0254263450082065	Gene
Caudate	ENSG00000105063.18	ENSG00000105063.18	chr19:55042279:T:G	chr19	0.02873684146741	Gene
Caudate	ENSG00000105063.18	ENSG00000105063.18	chr19:55033916:A:G	chr19	0.0288045097626631	Gene
Caudate	ENSG00000105063.18	ENSG00000105063.18	chr19:55024066:A:G	chr19	0.0290741572927242	Gene
Caudate	ENSG00000105063.18	ENSG00000105063.18	chr19:55030370:C:T	chr19	0.0430025171135878	Gene
Caudate	ENSG00000105063.18	ENSG00000105063.18	chr19:55040776:G:A	chr19	0.0482807387393611	Gene
Caudate	ENSG00000105063.18	ENSG00000105063.18	chr19:55013252:T:G	chr19	0.0490611226707391	Gene
Caudate	ENSG00000105171.9	ENSG00000105171.9	chr19:29185607:C:A	chr19	0.0048385510649511	Gene
Caudate	ENSG00000105171.9	ENSG00000105171.9	chr19:29221534:C:T	chr19	0.008853107828437	Gene
Caudate	ENSG00000105171.9	ENSG00000105171.9	chr19:29209120:GAC:G	chr19	0.0130190671700911	Gene
Caudate	ENSG00000105171.9	ENSG00000105171.9	chr19:29202762:GA:G	chr19	0.0151345271849893	Gene
Caudate	ENSG00000105171.9	ENSG00000105171.9	chr19:29183964:G:A	chr19	0.0262193543768322	Gene
Caudate	ENSG00000105171.9	ENSG00000105171.9	chr19:29184967:C:T	chr19	0.0322715080054003	Gene
Caudate	ENSG00000105171.9	ENSG00000105171.9	chr19:29184205:G:A	chr19	0.0483573903103278	Gene
Caudate	ENSG00000105223.19	ENSG00000105223.19	chr19:40462594:G:A	chr19	0.0017010636490198	Gene
Caudate	ENSG00000105223.19	ENSG00000105223.19	chr19:40446594:C:T	chr19	0.0042992197360228	Gene
Caudate	ENSG00000105223.19	ENSG00000105223.19	chr19:40089121:C:A	chr19	0.0098824972730175	Gene
Caudate	ENSG00000105223.19	ENSG00000105223.19	chr19:40459733:A:G	chr19	0.0129306467043219	Gene
Caudate	ENSG00000105223.19	ENSG00000105223.19	chr19:40457888:T:TC	chr19	0.0144950401105774	Gene
Caudate	ENSG00000105223.19	ENSG00000105223.19	chr19:40457892:G:C	chr19	0.0144950401105774	Gene
Caudate	ENSG00000105223.19	ENSG00000105223.19	chr19:40449681:T:G	chr19	0.0147157789320313	Gene
Caudate	ENSG00000105223.19	ENSG00000105223.19	chr19:40454972:T:G	chr19	0.0148161970197803	Gene
Caudate	ENSG00000105223.19	ENSG00000105223.19	chr19:40457233:G:A	chr19	0.0158078236903951	Gene
Caudate	ENSG00000105223.19	ENSG00000105223.19	chr19:40435146:T:G	chr19	0.0162138699118468	Gene
Caudate	ENSG00000105223.19	ENSG00000105223.19	chr19:40437876:A:G	chr19	0.0162138699118468	Gene
Caudate	ENSG00000105223.19	ENSG00000105223.19	chr19:40438648:T:C	chr19	0.0162138699118468	Gene
Caudate	ENSG00000105223.19	ENSG00000105223.19	chr19:40443765:T:C	chr19	0.0162138699118468	Gene
Caudate	ENSG00000105223.19	ENSG00000105223.19	chr19:40444526:A:C	chr19	0.0162138699118468	Gene
Caudate	ENSG00000105223.19	ENSG00000105223.19	chr19:40449332:A:G	chr19	0.0162753541898366	Gene
Caudate	ENSG00000105223.19	ENSG00000105223.19	chr19:40472962:C:A	chr19	0.0173685904424156	Gene
Caudate	ENSG00000105223.19	ENSG00000105223.19	chr19:40472733:G:A	chr19	0.0182218774767202	Gene
Caudate	ENSG00000105223.19	ENSG00000105223.19	chr19:40472853:C:T	chr19	0.0182218774767202	Gene
Caudate	ENSG00000105223.19	ENSG00000105223.19	chr19:40471680:T:C	chr19	0.02656850476987	Gene
Caudate	ENSG00000105223.19	ENSG00000105223.19	chr19:40026780:G:T	chr19	0.0278785110155984	Gene
Caudate	ENSG00000105223.19	ENSG00000105223.19	chr19:40472287:C:T	chr19	0.0281715813525606	Gene
Caudate	ENSG00000105223.19	ENSG00000105223.19	chr19:40424210:T:A	chr19	0.0315067732292085	Gene
Caudate	ENSG00000105223.19	ENSG00000105223.19	chr19:40464102:G:T	chr19	0.0354139965502814	Gene
Caudate	ENSG00000105223.19	ENSG00000105223.19	chr19:40415189:A:G	chr19	0.0362415638338749	Gene
Caudate	ENSG00000105223.19	ENSG00000105223.19	chr19:40428074:C:G	chr19	0.0366349562372788	Gene
Caudate	ENSG00000105223.19	ENSG00000105223.19	chr19:40428752:T:C	chr19	0.0366349562372788	Gene
Caudate	ENSG00000105223.19	ENSG00000105223.19	chr19:40428790:T:C	chr19	0.0366349562372788	Gene
Caudate	ENSG00000105223.19	ENSG00000105223.19	chr19:40449009:C:T	chr19	0.0369655694432639	Gene
Caudate	ENSG00000105223.19	ENSG00000105223.19	chr19:40423456:T:C	chr19	0.0373226905179599	Gene
Caudate	ENSG00000105223.19	ENSG00000105223.19	chr19:40423646:G:C	chr19	0.0373226905179599	Gene
Caudate	ENSG00000105223.19	ENSG00000105223.19	chr19:40425810:T:C	chr19	0.0373226905179599	Gene
Caudate	ENSG00000105223.19	ENSG00000105223.19	chr19:40450337:G:C	chr19	0.0412574750048844	Gene
Caudate	ENSG00000105223.19	ENSG00000105223.19	chr19:40449975:A:G	chr19	0.0447803418476625	Gene
Caudate	ENSG00000105223.19	ENSG00000105223.19	chr19:40094774:C:T	chr19	0.0468669303056273	Gene
Caudate	ENSG00000105223.19	ENSG00000105223.19	chr19:40100526:G:A	chr19	0.0468669303056273	Gene
Caudate	ENSG00000105223.19	ENSG00000105223.19	chr19:40462723:T:C	chr19	0.0490913564871326	Gene
Caudate	ENSG00000105223.19	ENSG00000105223.19	chr19:40177897:T:A	chr19	0.0498775904655149	Gene
Caudate	ENSG00000105223.19	ENSG00000105223.19	chr19:40180910:C:A	chr19	0.0498775904655149	Gene
Caudate	ENSG00000105366.15	ENSG00000105366.15	chr19:51787732:A:G	chr19	0.0243013445160294	Gene
Caudate	ENSG00000105366.15	ENSG00000105366.15	chr19:51790457:T:C	chr19	0.0310661929180657	Gene
Caudate	ENSG00000105366.15	ENSG00000105366.15	chr19:51789645:C:T	chr19	0.0428430678586487	Gene
Caudate	ENSG00000105366.15	ENSG00000105366.15	chr19:51788832:C:T	chr19	0.0439832990164322	Gene
Caudate	ENSG00000105366.15	ENSG00000105366.15	chr19:51781070:C:T	chr19	0.0486976521431336	Gene
Caudate	ENSG00000105376.4	ENSG00000105376.4	chr19:10223098:T:C	chr19	0.0376215479647479	Gene
Caudate	ENSG00000105376.4	ENSG00000105376.4	chr19:10474359:G:C	chr19	0.0459492591322752	Gene
Caudate	ENSG00000105639.18	ENSG00000105639.18	chr19:17914350:G:T	chr19	0.0144630359652385	Gene
Caudate	ENSG00000105642.15	ENSG00000105642.15	chr19:18363109:G:A	chr19	0.0496433288957709	Gene
Caudate	ENSG00000105695.14	ENSG00000105695.14	chr19:35065453:C:T	chr19	0.0446899933888366	Gene
Caudate	ENSG00000105701.15	ENSG00000105701.15	chr19:18633478:T:C	chr19	0.0305353100384972	Gene
Caudate	ENSG00000105701.15	ENSG00000105701.15	chr19:18633494:G:A	chr19	0.0305353100384972	Gene
Caudate	ENSG00000105738.10	ENSG00000105738.10	chr19:37517333:G:A	chr19	0.0169243638436554	Gene
Caudate	ENSG00000105738.10	ENSG00000105738.10	chr19:37533465:T:C	chr19	0.0176109440312106	Gene
Caudate	ENSG00000105738.10	ENSG00000105738.10	chr19:37524807:G:A	chr19	0.0183491405088994	Gene
Caudate	ENSG00000105738.10	ENSG00000105738.10	chr19:37546548:C:T	chr19	0.0207183217354666	Gene
Caudate	ENSG00000105738.10	ENSG00000105738.10	chr19:37533781:A:G	chr19	0.0215286891656292	Gene
Caudate	ENSG00000105738.10	ENSG00000105738.10	chr19:37540165:T:C	chr19	0.021826641864104	Gene
Caudate	ENSG00000105738.10	ENSG00000105738.10	chr19:37542349:C:T	chr19	0.021826641864104	Gene
Caudate	ENSG00000105738.10	ENSG00000105738.10	chr19:37543024:G:A	chr19	0.021826641864104	Gene
Caudate	ENSG00000105738.10	ENSG00000105738.10	chr19:37544600:T:A	chr19	0.021826641864104	Gene
Caudate	ENSG00000105738.10	ENSG00000105738.10	chr19:37545052:A:G	chr19	0.021826641864104	Gene
Caudate	ENSG00000105738.10	ENSG00000105738.10	chr19:37545823:G:A	chr19	0.021826641864104	Gene
Caudate	ENSG00000105738.10	ENSG00000105738.10	chr19:37551508:C:G	chr19	0.0224524205950107	Gene
Caudate	ENSG00000105738.10	ENSG00000105738.10	chr19:37526271:C:G	chr19	0.0243572780042202	Gene
Caudate	ENSG00000105738.10	ENSG00000105738.10	chr19:37662759:T:A	chr19	0.026558272441825	Gene
Caudate	ENSG00000105738.10	ENSG00000105738.10	chr19:37536813:G:GT	chr19	0.0269568970739086	Gene
Caudate	ENSG00000105738.10	ENSG00000105738.10	chr19:37633278:G:A	chr19	0.0306441416715518	Gene
Caudate	ENSG00000105738.10	ENSG00000105738.10	chr19:37549174:C:T	chr19	0.0313304349160065	Gene
Caudate	ENSG00000105738.10	ENSG00000105738.10	chr19:37706678:A:AC	chr19	0.0320775458861944	Gene
Caudate	ENSG00000105738.10	ENSG00000105738.10	chr19:37601031:A:T	chr19	0.0333718154907162	Gene
Caudate	ENSG00000105738.10	ENSG00000105738.10	chr19:37507050:C:A	chr19	0.0335908717203426	Gene
Caudate	ENSG00000105738.10	ENSG00000105738.10	chr19:37509615:AAAT:A	chr19	0.0335908717203426	Gene
Caudate	ENSG00000105738.10	ENSG00000105738.10	chr19:37698715:T:C	chr19	0.0353069465525046	Gene
Caudate	ENSG00000105738.10	ENSG00000105738.10	chr19:37554492:A:G	chr19	0.0357667345616809	Gene
Caudate	ENSG00000105738.10	ENSG00000105738.10	chr19:37556065:G:A	chr19	0.0357667345616809	Gene
Caudate	ENSG00000105738.10	ENSG00000105738.10	chr19:37556173:A:G	chr19	0.0357667345616809	Gene
Caudate	ENSG00000105738.10	ENSG00000105738.10	chr19:37556485:G:A	chr19	0.0357667345616809	Gene
Caudate	ENSG00000105738.10	ENSG00000105738.10	chr19:37557572:A:G	chr19	0.0357667345616809	Gene
Caudate	ENSG00000105738.10	ENSG00000105738.10	chr19:37561291:T:C	chr19	0.0357667345616809	Gene
Caudate	ENSG00000105738.10	ENSG00000105738.10	chr19:37562337:C:T	chr19	0.0357667345616809	Gene
Caudate	ENSG00000105738.10	ENSG00000105738.10	chr19:37564710:A:T	chr19	0.0357667345616809	Gene
Caudate	ENSG00000105738.10	ENSG00000105738.10	chr19:37565672:T:A	chr19	0.0357667345616809	Gene
Caudate	ENSG00000105738.10	ENSG00000105738.10	chr19:37570855:A:G	chr19	0.0357667345616809	Gene
Caudate	ENSG00000105738.10	ENSG00000105738.10	chr19:37573615:C:T	chr19	0.0357667345616809	Gene
Caudate	ENSG00000105738.10	ENSG00000105738.10	chr19:37575858:G:A	chr19	0.0357667345616809	Gene
Caudate	ENSG00000105738.10	ENSG00000105738.10	chr19:37575880:G:A	chr19	0.0357667345616809	Gene
Caudate	ENSG00000105738.10	ENSG00000105738.10	chr19:37581427:C:A	chr19	0.0357667345616809	Gene
Caudate	ENSG00000105738.10	ENSG00000105738.10	chr19:37581429:C:A	chr19	0.0357667345616809	Gene
Caudate	ENSG00000105738.10	ENSG00000105738.10	chr19:37585043:A:G	chr19	0.0357667345616809	Gene
Caudate	ENSG00000105738.10	ENSG00000105738.10	chr19:37586199:T:C	chr19	0.0357667345616809	Gene
Caudate	ENSG00000105738.10	ENSG00000105738.10	chr19:37587011:C:T	chr19	0.0357667345616809	Gene
Caudate	ENSG00000105738.10	ENSG00000105738.10	chr19:37587779:G:A	chr19	0.0357667345616809	Gene
Caudate	ENSG00000105738.10	ENSG00000105738.10	chr19:37592287:G:A	chr19	0.0357667345616809	Gene
Caudate	ENSG00000105738.10	ENSG00000105738.10	chr19:37592288:T:A	chr19	0.0357667345616809	Gene
Caudate	ENSG00000105738.10	ENSG00000105738.10	chr19:37719946:C:T	chr19	0.0357825185384646	Gene
Caudate	ENSG00000105738.10	ENSG00000105738.10	chr19:37563606:C:A	chr19	0.0364285124880034	Gene
Caudate	ENSG00000105738.10	ENSG00000105738.10	chr19:37597108:T:C	chr19	0.0371240578118581	Gene
Caudate	ENSG00000105738.10	ENSG00000105738.10	chr19:37604036:GGATAA:G	chr19	0.0371240578118581	Gene
Caudate	ENSG00000105738.10	ENSG00000105738.10	chr19:37609551:C:A	chr19	0.0371240578118581	Gene
Caudate	ENSG00000105738.10	ENSG00000105738.10	chr19:37617042:T:C	chr19	0.0371240578118581	Gene
Caudate	ENSG00000105738.10	ENSG00000105738.10	chr19:37618876:C:T	chr19	0.0371240578118581	Gene
Caudate	ENSG00000105738.10	ENSG00000105738.10	chr19:37626185:C:T	chr19	0.0371240578118581	Gene
Caudate	ENSG00000105738.10	ENSG00000105738.10	chr19:37628311:A:C	chr19	0.0371240578118581	Gene
Caudate	ENSG00000105738.10	ENSG00000105738.10	chr19:37632236:T:G	chr19	0.0371240578118581	Gene
Caudate	ENSG00000105738.10	ENSG00000105738.10	chr19:37638835:C:T	chr19	0.0371240578118581	Gene
Caudate	ENSG00000105738.10	ENSG00000105738.10	chr19:37638992:G:A	chr19	0.0371240578118581	Gene
Caudate	ENSG00000105738.10	ENSG00000105738.10	chr19:37642717:T:C	chr19	0.0371240578118581	Gene
Caudate	ENSG00000105738.10	ENSG00000105738.10	chr19:37650065:T:C	chr19	0.0371240578118581	Gene
Caudate	ENSG00000105738.10	ENSG00000105738.10	chr19:37655485:C:G	chr19	0.0371240578118581	Gene
Caudate	ENSG00000105738.10	ENSG00000105738.10	chr19:37655499:T:A	chr19	0.0371240578118581	Gene
Caudate	ENSG00000105738.10	ENSG00000105738.10	chr19:37550319:A:G	chr19	0.0375442801497105	Gene
Caudate	ENSG00000105738.10	ENSG00000105738.10	chr19:37677005:T:C	chr19	0.0384528681836623	Gene
Caudate	ENSG00000105738.10	ENSG00000105738.10	chr19:37676463:C:T	chr19	0.0386902405221968	Gene
Caudate	ENSG00000105738.10	ENSG00000105738.10	chr19:37691210:C:T	chr19	0.0386902405221968	Gene
Caudate	ENSG00000105738.10	ENSG00000105738.10	chr19:37697751:G:A	chr19	0.0386902405221968	Gene
Caudate	ENSG00000105738.10	ENSG00000105738.10	chr19:37706777:A:G	chr19	0.0386902405221968	Gene
Caudate	ENSG00000105738.10	ENSG00000105738.10	chr19:37708561:T:C	chr19	0.0386902405221968	Gene
Caudate	ENSG00000105738.10	ENSG00000105738.10	chr19:37732722:T:G	chr19	0.0386902405221968	Gene
Caudate	ENSG00000105738.10	ENSG00000105738.10	chr19:37632108:A:T	chr19	0.0389618930040124	Gene
Caudate	ENSG00000105738.10	ENSG00000105738.10	chr19:37633334:A:G	chr19	0.0389618930040124	Gene
Caudate	ENSG00000105738.10	ENSG00000105738.10	chr19:37644502:T:C	chr19	0.0389618930040124	Gene
Caudate	ENSG00000105738.10	ENSG00000105738.10	chr19:37661126:G:C	chr19	0.0389618930040124	Gene
Caudate	ENSG00000105738.10	ENSG00000105738.10	chr19:37665669:G:A	chr19	0.0389618930040124	Gene
Caudate	ENSG00000105738.10	ENSG00000105738.10	chr19:37668629:C:T	chr19	0.0389618930040124	Gene
Caudate	ENSG00000105738.10	ENSG00000105738.10	chr19:37671307:A:ATG	chr19	0.0389618930040124	Gene
Caudate	ENSG00000105738.10	ENSG00000105738.10	chr19:37579573:C:T	chr19	0.0395646172450232	Gene
Caudate	ENSG00000105738.10	ENSG00000105738.10	chr19:37766265:CAGA:C	chr19	0.0405600408630148	Gene
Caudate	ENSG00000105738.10	ENSG00000105738.10	chr19:37766673:C:T	chr19	0.0405600408630148	Gene
Caudate	ENSG00000105738.10	ENSG00000105738.10	chr19:37778483:T:C	chr19	0.0405600408630148	Gene
Caudate	ENSG00000105738.10	ENSG00000105738.10	chr19:37701120:G:A	chr19	0.0425326522305433	Gene
Caudate	ENSG00000105738.10	ENSG00000105738.10	chr19:37713347:G:A	chr19	0.0425326522305433	Gene
Caudate	ENSG00000105738.10	ENSG00000105738.10	chr19:37715560:A:G	chr19	0.0425326522305433	Gene
Caudate	ENSG00000105738.10	ENSG00000105738.10	chr19:37717191:A:T	chr19	0.0425326522305433	Gene
Caudate	ENSG00000105738.10	ENSG00000105738.10	chr19:37719610:T:G	chr19	0.0425326522305433	Gene
Caudate	ENSG00000105738.10	ENSG00000105738.10	chr19:37721680:T:C	chr19	0.0425326522305433	Gene
Caudate	ENSG00000105738.10	ENSG00000105738.10	chr19:37721779:C:T	chr19	0.0425326522305433	Gene
Caudate	ENSG00000105738.10	ENSG00000105738.10	chr19:37726512:A:G	chr19	0.0425326522305433	Gene
Caudate	ENSG00000105738.10	ENSG00000105738.10	chr19:37704835:T:TAGTCCC	chr19	0.0427098170142867	Gene
Caudate	ENSG00000105738.10	ENSG00000105738.10	chr19:37658429:C:A	chr19	0.0449241372714632	Gene
Caudate	ENSG00000105738.10	ENSG00000105738.10	chr19:37554849:C:T	chr19	0.045900637261548	Gene
Caudate	ENSG00000105738.10	ENSG00000105738.10	chr19:37769026:G:A	chr19	0.047074955350285	Gene
Caudate	ENSG00000105738.10	ENSG00000105738.10	chr19:37760184:C:G	chr19	0.0470749553502851	Gene
Caudate	ENSG00000105778.17	ENSG00000105778.17	chr7:32205618:G:A	chr7	0.0473200660878458	Gene
Caudate	ENSG00000105953.14	ENSG00000105953.14	chr7:44127150:C:A	chr7	0.0177223009556264	Gene
Caudate	ENSG00000105953.14	ENSG00000105953.14	chr7:44127151:C:A	chr7	0.0177223009556264	Gene
Caudate	ENSG00000105953.14	ENSG00000105953.14	chr7:44130986:G:A	chr7	0.019797934101938	Gene
Caudate	ENSG00000105953.14	ENSG00000105953.14	chr7:44129176:G:A	chr7	0.0239653209497516	Gene
Caudate	ENSG00000105953.14	ENSG00000105953.14	chr7:44125897:CT:C	chr7	0.0265464800325497	Gene
Caudate	ENSG00000106089.11	ENSG00000106089.11	chr7:73409412:A:G	chr7	0.0423193157588084	Gene
Caudate	ENSG00000106367.13	ENSG00000106367.13	chr7:101105954:G:A	chr7	0.0415264683586147	Gene
Caudate	ENSG00000106537.7	ENSG00000106537.7	chr7:16925261:A:G	chr7	0.0339026973860046	Gene
Caudate	ENSG00000106537.7	ENSG00000106537.7	chr7:16925491:T:C	chr7	0.0408402748277549	Gene
Caudate	ENSG00000106733.20	ENSG00000106733.20	chr9:75054236:G:C	chr9	0.0391420661459474	Gene
Caudate	ENSG00000106976.20	ENSG00000106976.20	chr9:127948512:T:C	chr9	0.0206491642471932	Gene
Caudate	ENSG00000106976.20	ENSG00000106976.20	chr9:127952339:G:A	chr9	0.0221100135082388	Gene
Caudate	ENSG00000106976.20	ENSG00000106976.20	chr9:127952643:A:G	chr9	0.0270039334860536	Gene
Caudate	ENSG00000106976.20	ENSG00000106976.20	chr9:127955841:G:A	chr9	0.0270039334860536	Gene
Caudate	ENSG00000106976.20	ENSG00000106976.20	chr9:127951337:T:C	chr9	0.0276240004987328	Gene
Caudate	ENSG00000106976.20	ENSG00000106976.20	chr9:127951430:T:G	chr9	0.0276240004987328	Gene
Caudate	ENSG00000106976.20	ENSG00000106976.20	chr9:127955698:A:G	chr9	0.0276240004987328	Gene
Caudate	ENSG00000106976.20	ENSG00000106976.20	chr9:127919617:C:A	chr9	0.0324488527469423	Gene
Caudate	ENSG00000106976.20	ENSG00000106976.20	chr9:127959766:G:A	chr9	0.032482750902742	Gene
Caudate	ENSG00000106976.20	ENSG00000106976.20	chr9:127964467:G:A	chr9	0.0359149621569277	Gene
Caudate	ENSG00000106976.20	ENSG00000106976.20	chr9:127965358:C:T	chr9	0.0359149621569277	Gene
Caudate	ENSG00000106976.20	ENSG00000106976.20	chr9:127937638:G:A	chr9	0.0367532301590182	Gene
Caudate	ENSG00000106976.20	ENSG00000106976.20	chr9:127962549:C:T	chr9	0.0368514132193833	Gene
Caudate	ENSG00000106976.20	ENSG00000106976.20	chr9:127969901:C:A	chr9	0.0368514132193833	Gene
Caudate	ENSG00000106976.20	ENSG00000106976.20	chr9:127970411:G:A	chr9	0.0368514132193833	Gene
Caudate	ENSG00000106976.20	ENSG00000106976.20	chr9:127971427:C:T	chr9	0.0368514132193833	Gene
Caudate	ENSG00000106976.20	ENSG00000106976.20	chr9:127942841:C:T	chr9	0.038325622633352	Gene
Caudate	ENSG00000106976.20	ENSG00000106976.20	chr9:127979614:G:A	chr9	0.0449602117119915	Gene
Caudate	ENSG00000106976.20	ENSG00000106976.20	chr9:127938982:G:C	chr9	0.0477591937036961	Gene
Caudate	ENSG00000106976.20	ENSG00000106976.20	chr9:127935049:G:A	chr9	0.049269425249109	Gene
Caudate	ENSG00000107147.12	ENSG00000107147.12	chr9:135293659:T:C	chr9	0.0376672686328148	Gene
Caudate	ENSG00000107223.12	ENSG00000107223.12	chr9:137109392:G:A	chr9	0.0127258207341688	Gene
Caudate	ENSG00000107223.12	ENSG00000107223.12	chr9:136530587:GC:G	chr9	0.0152778768798821	Gene
Caudate	ENSG00000107223.12	ENSG00000107223.12	chr9:137066188:C:T	chr9	0.0368751733829372	Gene
Caudate	ENSG00000107290.13	ENSG00000107290.13	chr9:132128178:T:C	chr9	0.0244958900173599	Gene
Caudate	ENSG00000107290.13	ENSG00000107290.13	chr9:132042236:G:A	chr9	0.0265928985699683	Gene
Caudate	ENSG00000107290.13	ENSG00000107290.13	chr9:132070703:G:A	chr9	0.0289420629901067	Gene
Caudate	ENSG00000107290.13	ENSG00000107290.13	chr9:132097683:C:T	chr9	0.0338190280360485	Gene
Caudate	ENSG00000107290.13	ENSG00000107290.13	chr9:132030137:G:A	chr9	0.0365558811860226	Gene
Caudate	ENSG00000107290.13	ENSG00000107290.13	chr9:132046098:A:G	chr9	0.0365558811860226	Gene
Caudate	ENSG00000107290.13	ENSG00000107290.13	chr9:132068602:A:T	chr9	0.0373048049193665	Gene
Caudate	ENSG00000107290.13	ENSG00000107290.13	chr9:132071735:T:C	chr9	0.038771191555755	Gene
Caudate	ENSG00000107290.13	ENSG00000107290.13	chr9:132021500:C:T	chr9	0.0390110370724948	Gene
Caudate	ENSG00000107290.13	ENSG00000107290.13	chr9:132022799:A:G	chr9	0.0390110370724948	Gene
Caudate	ENSG00000107290.13	ENSG00000107290.13	chr9:132023266:G:T	chr9	0.0390110370724948	Gene
Caudate	ENSG00000107290.13	ENSG00000107290.13	chr9:131988066:T:C	chr9	0.0432019182572196	Gene
Caudate	ENSG00000107290.13	ENSG00000107290.13	chr9:131988732:C:T	chr9	0.0432019182572196	Gene
Caudate	ENSG00000107290.13	ENSG00000107290.13	chr9:131990428:A:T	chr9	0.0432019182572196	Gene
Caudate	ENSG00000107290.13	ENSG00000107290.13	chr9:131999418:C:T	chr9	0.0451249789841894	Gene
Caudate	ENSG00000107651.12	ENSG00000107651.12	chr10:119395224:A:C	chr10	0.0484365855551799	Gene
Caudate	ENSG00000107890.16	ENSG00000107890.16	chr10:27390172:A:T	chr10	0.0336527284890791	Gene
Caudate	ENSG00000107890.16	ENSG00000107890.16	chr10:27390887:C:A	chr10	0.0382239210106384	Gene
Caudate	ENSG00000107890.16	ENSG00000107890.16	chr10:27391652:G:C	chr10	0.0382239210106384	Gene
Caudate	ENSG00000107890.16	ENSG00000107890.16	chr10:27392714:C:T	chr10	0.0382239210106384	Gene
Caudate	ENSG00000107890.16	ENSG00000107890.16	chr10:27393024:G:T	chr10	0.0382239210106384	Gene
Caudate	ENSG00000107890.16	ENSG00000107890.16	chr10:27393152:A:C	chr10	0.0382239210106384	Gene
Caudate	ENSG00000107890.16	ENSG00000107890.16	chr10:27393560:T:C	chr10	0.0382239210106384	Gene
Caudate	ENSG00000107890.16	ENSG00000107890.16	chr10:27393621:T:C	chr10	0.0382239210106384	Gene
Caudate	ENSG00000107890.16	ENSG00000107890.16	chr10:27393625:G:C	chr10	0.0382239210106384	Gene
Caudate	ENSG00000107890.16	ENSG00000107890.16	chr10:27401110:A:G	chr10	0.0405089446839776	Gene
Caudate	ENSG00000107890.16	ENSG00000107890.16	chr10:27392500:A:G	chr10	0.0406238226150285	Gene
Caudate	ENSG00000107890.16	ENSG00000107890.16	chr10:27389679:T:C	chr10	0.044291178229391	Gene
Caudate	ENSG00000107890.16	ENSG00000107890.16	chr10:27389803:A:G	chr10	0.0470475674637305	Gene
Caudate	ENSG00000107890.16	ENSG00000107890.16	chr10:27393808:C:T	chr10	0.0486216987940598	Gene
Caudate	ENSG00000107890.16	ENSG00000107890.16	chr10:27394422:G:A	chr10	0.049022990604078	Gene
Caudate	ENSG00000107890.16	ENSG00000107890.16	chr10:27394636:A:C	chr10	0.049022990604078	Gene
Caudate	ENSG00000107890.16	ENSG00000107890.16	chr10:27394687:T:C	chr10	0.049022990604078	Gene
Caudate	ENSG00000107890.16	ENSG00000107890.16	chr10:27394881:C:T	chr10	0.049022990604078	Gene
Caudate	ENSG00000107902.13	ENSG00000107902.13	chr10:124245836:A:G	chr10	0.0478157320705456	Gene
Caudate	ENSG00000107902.13	ENSG00000107902.13	chr10:124244684:T:C	chr10	0.0496396740915057	Gene
Caudate	ENSG00000107937.18	ENSG00000107937.18	chr10:541965:T:C	chr10	0.049483570224009	Gene
Caudate	ENSG00000108528.13	ENSG00000108528.13	chr17:5060431:CT:C	chr17	0.0171091612897797	Gene
Caudate	ENSG00000109270.12	ENSG00000109270.12	chr4:99464421:GT:G	chr4	0.0159827718767539	Gene
Caudate	ENSG00000109466.13	ENSG00000109466.13	chr4:165067715:G:T	chr4	0.0479470535179092	Gene
Caudate	ENSG00000109466.13	ENSG00000109466.13	chr4:164763148:T:C	chr4	0.0480382726330773	Gene
Caudate	ENSG00000109466.13	ENSG00000109466.13	chr4:164763555:A:G	chr4	0.0480382726330773	Gene
Caudate	ENSG00000109572.13	ENSG00000109572.13	chr4:169757842:T:C	chr4	0.0382983594431614	Gene
Caudate	ENSG00000109606.12	ENSG00000109606.12	chr4:24889844:T:A	chr4	0.0465448429499739	Gene
Caudate	ENSG00000109775.10	ENSG00000109775.10	chr4:185462033:A:G	chr4	0.0345803974940309	Gene
Caudate	ENSG00000109775.10	ENSG00000109775.10	chr4:185458745:G:C	chr4	0.0478772048662304	Gene
Caudate	ENSG00000109775.10	ENSG00000109775.10	chr4:185459089:A:C	chr4	0.0478772048662304	Gene
Caudate	ENSG00000109775.10	ENSG00000109775.10	chr4:185459361:G:A	chr4	0.0478772048662304	Gene
Caudate	ENSG00000109775.10	ENSG00000109775.10	chr4:185460674:G:A	chr4	0.0478772048662304	Gene
Caudate	ENSG00000109906.13	ENSG00000109906.13	chr11:113774828:G:C	chr11	0.0057912074047269	Gene
Caudate	ENSG00000109906.13	ENSG00000109906.13	chr11:113781075:G:T	chr11	0.0071705657614093	Gene
Caudate	ENSG00000109906.13	ENSG00000109906.13	chr11:113768510:T:C	chr11	0.007263545774333	Gene
Caudate	ENSG00000109906.13	ENSG00000109906.13	chr11:113788294:C:T	chr11	0.0076436720366424	Gene
Caudate	ENSG00000109906.13	ENSG00000109906.13	chr11:113593526:G:A	chr11	0.009217553103376	Gene
Caudate	ENSG00000109906.13	ENSG00000109906.13	chr11:113606359:C:T	chr11	0.0104368686349156	Gene
Caudate	ENSG00000109906.13	ENSG00000109906.13	chr11:113789271:A:C	chr11	0.0109034120315658	Gene
Caudate	ENSG00000109906.13	ENSG00000109906.13	chr11:113786107:G:T	chr11	0.0109998793723249	Gene
Caudate	ENSG00000109906.13	ENSG00000109906.13	chr11:113789854:A:G	chr11	0.012104666014383	Gene
Caudate	ENSG00000109906.13	ENSG00000109906.13	chr11:113840183:T:C	chr11	0.0138323075260197	Gene
Caudate	ENSG00000109906.13	ENSG00000109906.13	chr11:113956381:G:C	chr11	0.0152374516004114	Gene
Caudate	ENSG00000109906.13	ENSG00000109906.13	chr11:113946934:T:A	chr11	0.0167898970734001	Gene
Caudate	ENSG00000109906.13	ENSG00000109906.13	chr11:113931879:A:G	chr11	0.0193078738246602	Gene
Caudate	ENSG00000109906.13	ENSG00000109906.13	chr11:113878269:T:C	chr11	0.0211053152110172	Gene
Caudate	ENSG00000109906.13	ENSG00000109906.13	chr11:113651989:A:T	chr11	0.0223982711425175	Gene
Caudate	ENSG00000109906.13	ENSG00000109906.13	chr11:113653367:C:T	chr11	0.0223982711425175	Gene
Caudate	ENSG00000109906.13	ENSG00000109906.13	chr11:113657429:G:A	chr11	0.0223982711425175	Gene
Caudate	ENSG00000109906.13	ENSG00000109906.13	chr11:113671737:G:A	chr11	0.0223982711425175	Gene
Caudate	ENSG00000109906.13	ENSG00000109906.13	chr11:113790627:A:G	chr11	0.0226432284598872	Gene
Caudate	ENSG00000109906.13	ENSG00000109906.13	chr11:113954407:G:A	chr11	0.0233692187760941	Gene
Caudate	ENSG00000109906.13	ENSG00000109906.13	chr11:113847705:C:G	chr11	0.0237696313340427	Gene
Caudate	ENSG00000109906.13	ENSG00000109906.13	chr11:113853951:G:A	chr11	0.0237696313340427	Gene
Caudate	ENSG00000109906.13	ENSG00000109906.13	chr11:113647100:C:T	chr11	0.0251237725195444	Gene
Caudate	ENSG00000109906.13	ENSG00000109906.13	chr11:113842668:C:G	chr11	0.0255194713973116	Gene
Caudate	ENSG00000109906.13	ENSG00000109906.13	chr11:113701779:CT:C	chr11	0.0258665623912457	Gene
Caudate	ENSG00000109906.13	ENSG00000109906.13	chr11:113772271:G:A	chr11	0.0259606807619653	Gene
Caudate	ENSG00000109906.13	ENSG00000109906.13	chr11:113681890:C:G	chr11	0.0281501335665307	Gene
Caudate	ENSG00000109906.13	ENSG00000109906.13	chr11:113942011:G:A	chr11	0.0283022949293796	Gene
Caudate	ENSG00000109906.13	ENSG00000109906.13	chr11:113690332:A:G	chr11	0.0283088306465145	Gene
Caudate	ENSG00000109906.13	ENSG00000109906.13	chr11:113690335:A:G	chr11	0.0283088306465145	Gene
Caudate	ENSG00000109906.13	ENSG00000109906.13	chr11:113690699:A:C	chr11	0.0283088306465145	Gene
Caudate	ENSG00000109906.13	ENSG00000109906.13	chr11:113698318:C:A	chr11	0.0283088306465145	Gene
Caudate	ENSG00000109906.13	ENSG00000109906.13	chr11:113699683:T:C	chr11	0.0283088306465145	Gene
Caudate	ENSG00000109906.13	ENSG00000109906.13	chr11:113699768:T:C	chr11	0.0283088306465145	Gene
Caudate	ENSG00000109906.13	ENSG00000109906.13	chr11:113706210:A:G	chr11	0.0283088306465145	Gene
Caudate	ENSG00000109906.13	ENSG00000109906.13	chr11:113932652:A:AAC	chr11	0.0286967752111524	Gene
Caudate	ENSG00000109906.13	ENSG00000109906.13	chr11:113943574:G:A	chr11	0.029428388720061	Gene
Caudate	ENSG00000109906.13	ENSG00000109906.13	chr11:113651635:C:G	chr11	0.0302296852356463	Gene
Caudate	ENSG00000109906.13	ENSG00000109906.13	chr11:113659247:C:T	chr11	0.0302296852356463	Gene
Caudate	ENSG00000109906.13	ENSG00000109906.13	chr11:113660122:G:A	chr11	0.0302296852356463	Gene
Caudate	ENSG00000109906.13	ENSG00000109906.13	chr11:113666826:A:G	chr11	0.0302296852356463	Gene
Caudate	ENSG00000109906.13	ENSG00000109906.13	chr11:113888672:A:C	chr11	0.0326943940654982	Gene
Caudate	ENSG00000109906.13	ENSG00000109906.13	chr11:113711837:A:G	chr11	0.0338973389159226	Gene
Caudate	ENSG00000109906.13	ENSG00000109906.13	chr11:113715639:T:C	chr11	0.0338973389159226	Gene
Caudate	ENSG00000109906.13	ENSG00000109906.13	chr11:113718189:A:T	chr11	0.0338973389159226	Gene
Caudate	ENSG00000109906.13	ENSG00000109906.13	chr11:113720283:G:A	chr11	0.0338973389159226	Gene
Caudate	ENSG00000109906.13	ENSG00000109906.13	chr11:113723285:C:G	chr11	0.0338973389159226	Gene
Caudate	ENSG00000109906.13	ENSG00000109906.13	chr11:113899633:G:A	chr11	0.0350470255201931	Gene
Caudate	ENSG00000109906.13	ENSG00000109906.13	chr11:113883580:T:C	chr11	0.035423874740987	Gene
Caudate	ENSG00000109906.13	ENSG00000109906.13	chr11:113673391:G:T	chr11	0.0381357804985802	Gene
Caudate	ENSG00000109906.13	ENSG00000109906.13	chr11:113755986:T:C	chr11	0.0419982128883023	Gene
Caudate	ENSG00000109906.13	ENSG00000109906.13	chr11:113649337:C:T	chr11	0.0453026661820276	Gene
Caudate	ENSG00000109906.13	ENSG00000109906.13	chr11:113739132:T:A	chr11	0.0456500174453378	Gene
Caudate	ENSG00000109920.12	ENSG00000109920.12	chr11:48212380:A:G	chr11	0.0497034882554942	Gene
Caudate	ENSG00000110274.14	ENSG00000110274.14	chr11:117443604:C:T	chr11	0.012467921346432	Gene
Caudate	ENSG00000110274.14	ENSG00000110274.14	chr11:117443166:A:G	chr11	0.0320674952314832	Gene
Caudate	ENSG00000110274.14	ENSG00000110274.14	chr11:117453805:G:A	chr11	0.0356624245153158	Gene
Caudate	ENSG00000110274.14	ENSG00000110274.14	chr11:117442861:G:C	chr11	0.0465749676414047	Gene
Caudate	ENSG00000110799.13	ENSG00000110799.13	chr12:5702303:G:T	chr12	0.0352362728471484	Gene
Caudate	ENSG00000110811.19	ENSG00000110811.19	chr12:7074076:C:A	chr12	0.0185706613421412	Gene
Caudate	ENSG00000110811.19	ENSG00000110811.19	chr12:7074427:T:G	chr12	0.0185706613421412	Gene
Caudate	ENSG00000110811.19	ENSG00000110811.19	chr12:6382463:G:A	chr12	0.0369656640084311	Gene
Caudate	ENSG00000110852.4	ENSG00000110852.4	chr12:9374834:G:C	chr12	0.000864598476806	Gene
Caudate	ENSG00000110852.4	ENSG00000110852.4	chr12:9375352:ACCGTTGTGGTTT:A	chr12	0.000864598476806	Gene
Caudate	ENSG00000110852.4	ENSG00000110852.4	chr12:9460987:CAG:C	chr12	0.0018021143117541	Gene
Caudate	ENSG00000110852.4	ENSG00000110852.4	chr12:9461319:C:T	chr12	0.0018787993717048	Gene
Caudate	ENSG00000110852.4	ENSG00000110852.4	chr12:9461572:G:A	chr12	0.0064342666909537	Gene
Caudate	ENSG00000110852.4	ENSG00000110852.4	chr12:9460074:A:C	chr12	0.0065009660627525	Gene
Caudate	ENSG00000110852.4	ENSG00000110852.4	chr12:10163198:A:G	chr12	0.0155108006802388	Gene
Caudate	ENSG00000110852.4	ENSG00000110852.4	chr12:10174435:A:C	chr12	0.0196833454945407	Gene
Caudate	ENSG00000110852.4	ENSG00000110852.4	chr12:9372541:AACATTC:A	chr12	0.0267263361851935	Gene
Caudate	ENSG00000110852.4	ENSG00000110852.4	chr12:9425993:T:C	chr12	0.0308655969684362	Gene
Caudate	ENSG00000110852.4	ENSG00000110852.4	chr12:9427475:A:T	chr12	0.0308655969684362	Gene
Caudate	ENSG00000110852.4	ENSG00000110852.4	chr12:9428103:T:C	chr12	0.0308655969684362	Gene
Caudate	ENSG00000110852.4	ENSG00000110852.4	chr12:9453390:CA:C	chr12	0.0308655969684362	Gene
Caudate	ENSG00000110852.4	ENSG00000110852.4	chr12:9456166:A:G	chr12	0.0308655969684362	Gene
Caudate	ENSG00000110852.4	ENSG00000110852.4	chr12:9458803:T:C	chr12	0.0308655969684362	Gene
Caudate	ENSG00000110852.4	ENSG00000110852.4	chr12:9386428:G:A	chr12	0.032474581839554	Gene
Caudate	ENSG00000110852.4	ENSG00000110852.4	chr12:10176036:A:G	chr12	0.0337954447042829	Gene
Caudate	ENSG00000110852.4	ENSG00000110852.4	chr12:9389521:CTA:C	chr12	0.0350360619999756	Gene
Caudate	ENSG00000110852.4	ENSG00000110852.4	chr12:9390834:C:T	chr12	0.0350360619999756	Gene
Caudate	ENSG00000110852.4	ENSG00000110852.4	chr12:9392219:A:G	chr12	0.0350360619999756	Gene
Caudate	ENSG00000110852.4	ENSG00000110852.4	chr12:9397573:G:C	chr12	0.0350360619999756	Gene
Caudate	ENSG00000110852.4	ENSG00000110852.4	chr12:9385247:C:G	chr12	0.0371293250613582	Gene
Caudate	ENSG00000110852.4	ENSG00000110852.4	chr12:9386013:T:C	chr12	0.0371293250613582	Gene
Caudate	ENSG00000110852.4	ENSG00000110852.4	chr12:9387090:G:T	chr12	0.0371293250613582	Gene
Caudate	ENSG00000110852.4	ENSG00000110852.4	chr12:9387227:TG:T	chr12	0.0371293250613582	Gene
Caudate	ENSG00000110852.4	ENSG00000110852.4	chr12:9387472:C:T	chr12	0.0371293250613582	Gene
Caudate	ENSG00000110852.4	ENSG00000110852.4	chr12:10175396:A:G	chr12	0.0374603971751327	Gene
Caudate	ENSG00000110852.4	ENSG00000110852.4	chr12:10155988:T:TA	chr12	0.0427515686885522	Gene
Caudate	ENSG00000110852.4	ENSG00000110852.4	chr12:9373570:A:G	chr12	0.0484679952182252	Gene
Caudate	ENSG00000110852.4	ENSG00000110852.4	chr12:9388168:A:G	chr12	0.0493151773393863	Gene
Caudate	ENSG00000110852.4	ENSG00000110852.4	chr12:9388630:T:G	chr12	0.0493151773393863	Gene
Caudate	ENSG00000110917.7	ENSG00000110917.7	chr12:120478117:T:G	chr12	0.0251471280542411	Gene
Caudate	ENSG00000110917.7	ENSG00000110917.7	chr12:120277891:G:A	chr12	0.0350003773368628	Gene
Caudate	ENSG00000111218.11	ENSG00000111218.11	chr12:3759783:T:C	chr12	0.0360670024571407	Gene
Caudate	ENSG00000111371.15	ENSG00000111371.15	chr12:46081245:A:G	chr12	0.0352543187539763	Gene
Caudate	ENSG00000111615.13	ENSG00000111615.13	chr12:75588529:G:A	chr12	0.031893922407174	Gene
Caudate	ENSG00000111615.13	ENSG00000111615.13	chr12:75492915:A:C	chr12	0.0395284439383762	Gene
Caudate	ENSG00000111640.14	ENSG00000111640.14	chr12:6801382:G:T	chr12	0.0369990435164081	Gene
Caudate	ENSG00000111716.12	ENSG00000111716.12	chr12:22094394:A:G	chr12	0.0293592069473408	Gene
Caudate	ENSG00000111716.12	ENSG00000111716.12	chr12:21514302:A:G	chr12	0.041372021872664	Gene
Caudate	ENSG00000111727.11	ENSG00000111727.11	chr12:103701178:T:C	chr12	0.0487230685758917	Gene
Caudate	ENSG00000111907.20	ENSG00000111907.20	chr6:124902089:T:C	chr6	0.0414061267520395	Gene
Caudate	ENSG00000111907.20	ENSG00000111907.20	chr6:124906182:T:C	chr6	0.0444033428093771	Gene
Caudate	ENSG00000111907.20	ENSG00000111907.20	chr6:124906242:C:A	chr6	0.0444033428093771	Gene
Caudate	ENSG00000111907.20	ENSG00000111907.20	chr6:124915717:G:A	chr6	0.0444033428093771	Gene
Caudate	ENSG00000111907.20	ENSG00000111907.20	chr6:124920158:C:T	chr6	0.0444033428093771	Gene
Caudate	ENSG00000112144.15	ENSG00000112144.15	chr6:53027593:C:T	chr6	0.0028694372375828	Gene
Caudate	ENSG00000112144.15	ENSG00000112144.15	chr6:53020975:T:C	chr6	0.0032236557700782	Gene
Caudate	ENSG00000112144.15	ENSG00000112144.15	chr6:52736040:C:T	chr6	0.0123488606050963	Gene
Caudate	ENSG00000112144.15	ENSG00000112144.15	chr6:52739256:G:A	chr6	0.0128289907047892	Gene
Caudate	ENSG00000112144.15	ENSG00000112144.15	chr6:52747834:G:A	chr6	0.013807093078647	Gene
Caudate	ENSG00000112144.15	ENSG00000112144.15	chr6:52733800:A:C	chr6	0.0138458218657326	Gene
Caudate	ENSG00000112144.15	ENSG00000112144.15	chr6:53036234:T:C	chr6	0.0139820858027275	Gene
Caudate	ENSG00000112144.15	ENSG00000112144.15	chr6:52988627:A:G	chr6	0.0169774430694164	Gene
Caudate	ENSG00000112144.15	ENSG00000112144.15	chr6:52736501:T:C	chr6	0.0181575554521802	Gene
Caudate	ENSG00000112144.15	ENSG00000112144.15	chr6:52994429:A:G	chr6	0.0202057830097837	Gene
Caudate	ENSG00000112144.15	ENSG00000112144.15	chr6:52995989:G:GT	chr6	0.0202057830097837	Gene
Caudate	ENSG00000112144.15	ENSG00000112144.15	chr6:52748106:A:T	chr6	0.0203247363028317	Gene
Caudate	ENSG00000112144.15	ENSG00000112144.15	chr6:52995610:T:C	chr6	0.0211622112026459	Gene
Caudate	ENSG00000112144.15	ENSG00000112144.15	chr6:52965172:C:T	chr6	0.0226560031540227	Gene
Caudate	ENSG00000112144.15	ENSG00000112144.15	chr6:52991381:A:G	chr6	0.0234546102341371	Gene
Caudate	ENSG00000112144.15	ENSG00000112144.15	chr6:52993976:C:G	chr6	0.0234546102341371	Gene
Caudate	ENSG00000112144.15	ENSG00000112144.15	chr6:53083347:A:G	chr6	0.02529990434744	Gene
Caudate	ENSG00000112144.15	ENSG00000112144.15	chr6:52994438:A:G	chr6	0.0276580854331787	Gene
Caudate	ENSG00000112144.15	ENSG00000112144.15	chr6:53079043:TA:T	chr6	0.0288198284444322	Gene
Caudate	ENSG00000112144.15	ENSG00000112144.15	chr6:53368027:G:T	chr6	0.0294390527675181	Gene
Caudate	ENSG00000112144.15	ENSG00000112144.15	chr6:53378006:G:A	chr6	0.0312074288622759	Gene
Caudate	ENSG00000112144.15	ENSG00000112144.15	chr6:52940204:A:T	chr6	0.0334016301579602	Gene
Caudate	ENSG00000112144.15	ENSG00000112144.15	chr6:53009839:G:A	chr6	0.0347143710855286	Gene
Caudate	ENSG00000112144.15	ENSG00000112144.15	chr6:53001104:C:A	chr6	0.0351442041942029	Gene
Caudate	ENSG00000112144.15	ENSG00000112144.15	chr6:52996359:C:T	chr6	0.0355482480805119	Gene
Caudate	ENSG00000112144.15	ENSG00000112144.15	chr6:52945131:CA:C	chr6	0.0355730035522887	Gene
Caudate	ENSG00000112144.15	ENSG00000112144.15	chr6:52994040:G:A	chr6	0.0366478401394436	Gene
Caudate	ENSG00000112144.15	ENSG00000112144.15	chr6:52997060:A:T	chr6	0.0371267107580372	Gene
Caudate	ENSG00000112144.15	ENSG00000112144.15	chr6:52906941:A:T	chr6	0.038539398405893	Gene
Caudate	ENSG00000112144.15	ENSG00000112144.15	chr6:52733703:C:T	chr6	0.0393726004560147	Gene
Caudate	ENSG00000112144.15	ENSG00000112144.15	chr6:53123167:G:A	chr6	0.0416679156757385	Gene
Caudate	ENSG00000112144.15	ENSG00000112144.15	chr6:53001116:A:G	chr6	0.0425384776007447	Gene
Caudate	ENSG00000112144.15	ENSG00000112144.15	chr6:52968267:A:G	chr6	0.0452275440166803	Gene
Caudate	ENSG00000112144.15	ENSG00000112144.15	chr6:53013839:T:C	chr6	0.0457708081167942	Gene
Caudate	ENSG00000112144.15	ENSG00000112144.15	chr6:53389313:A:G	chr6	0.0496723593762362	Gene
Caudate	ENSG00000112144.15	ENSG00000112144.15	chr6:53389716:T:C	chr6	0.0496723593762362	Gene
Caudate	ENSG00000112144.15	ENSG00000112144.15	chr6:53084671:A:C	chr6	0.0499213660383843	Gene
Caudate	ENSG00000112242.14	ENSG00000112242.14	chr6:20013858:T:C	chr6	0.0220216355340258	Gene
Caudate	ENSG00000112242.14	ENSG00000112242.14	chr6:20019936:A:C	chr6	0.0230242619847697	Gene
Caudate	ENSG00000112242.14	ENSG00000112242.14	chr6:20019958:A:C	chr6	0.0230242619847697	Gene
Caudate	ENSG00000112242.14	ENSG00000112242.14	chr6:20023315:TA:T	chr6	0.0233683829326771	Gene
Caudate	ENSG00000112242.14	ENSG00000112242.14	chr6:20017340:A:G	chr6	0.0237272899759023	Gene
Caudate	ENSG00000112242.14	ENSG00000112242.14	chr6:20017411:G:T	chr6	0.0237272899759023	Gene
Caudate	ENSG00000112242.14	ENSG00000112242.14	chr6:20017731:T:G	chr6	0.0237272899759023	Gene
Caudate	ENSG00000112242.14	ENSG00000112242.14	chr6:20017975:T:A	chr6	0.0237272899759023	Gene
Caudate	ENSG00000112242.14	ENSG00000112242.14	chr6:20018284:G:A	chr6	0.0237272899759023	Gene
Caudate	ENSG00000112242.14	ENSG00000112242.14	chr6:20018460:A:G	chr6	0.0237272899759023	Gene
Caudate	ENSG00000112242.14	ENSG00000112242.14	chr6:20018584:A:T	chr6	0.0237272899759023	Gene
Caudate	ENSG00000112242.14	ENSG00000112242.14	chr6:20018805:A:G	chr6	0.0237272899759023	Gene
Caudate	ENSG00000112242.14	ENSG00000112242.14	chr6:20019212:C:T	chr6	0.0237272899759023	Gene
Caudate	ENSG00000112242.14	ENSG00000112242.14	chr6:20019507:C:T	chr6	0.0237272899759023	Gene
Caudate	ENSG00000112242.14	ENSG00000112242.14	chr6:20019754:A:G	chr6	0.0237272899759023	Gene
Caudate	ENSG00000112242.14	ENSG00000112242.14	chr6:20020056:A:C	chr6	0.0237272899759023	Gene
Caudate	ENSG00000112242.14	ENSG00000112242.14	chr6:20020461:A:G	chr6	0.0237272899759023	Gene
Caudate	ENSG00000112242.14	ENSG00000112242.14	chr6:20020794:A:G	chr6	0.0237272899759023	Gene
Caudate	ENSG00000112242.14	ENSG00000112242.14	chr6:20021440:T:C	chr6	0.0237272899759023	Gene
Caudate	ENSG00000112242.14	ENSG00000112242.14	chr6:20021611:T:C	chr6	0.0237272899759023	Gene
Caudate	ENSG00000112242.14	ENSG00000112242.14	chr6:20019882:A:T	chr6	0.0262413921148855	Gene
Caudate	ENSG00000112242.14	ENSG00000112242.14	chr6:20021782:C:A	chr6	0.0309447726554757	Gene
Caudate	ENSG00000112306.7	ENSG00000112306.7	chr6:132950089:C:G	chr6	0.0487254589041397	Gene
Caudate	ENSG00000112787.12	ENSG00000112787.12	chr12:132363214:G:C	chr12	0.0419727996424792	Gene
Caudate	ENSG00000112851.14	ENSG00000112851.14	chr5:66065359:AC:A	chr5	0.044729624888824	Gene
Caudate	ENSG00000112893.9	ENSG00000112893.9	chr5:109807418:T:A	chr5	0.0145649289117474	Gene
Caudate	ENSG00000112893.9	ENSG00000112893.9	chr5:109836296:T:A	chr5	0.0183612216132618	Gene
Caudate	ENSG00000112893.9	ENSG00000112893.9	chr5:109797261:T:A	chr5	0.0203786660310468	Gene
Caudate	ENSG00000112893.9	ENSG00000112893.9	chr5:109835747:G:A	chr5	0.0253175167286776	Gene
Caudate	ENSG00000112893.9	ENSG00000112893.9	chr5:109800841:A:G	chr5	0.0266557082177623	Gene
Caudate	ENSG00000112893.9	ENSG00000112893.9	chr5:109805779:A:T	chr5	0.0332191858946119	Gene
Caudate	ENSG00000112893.9	ENSG00000112893.9	chr5:109777908:A:G	chr5	0.0396706722317351	Gene
Caudate	ENSG00000112893.9	ENSG00000112893.9	chr5:109844762:G:A	chr5	0.0432262042431705	Gene
Caudate	ENSG00000112893.9	ENSG00000112893.9	chr5:109832855:G:A	chr5	0.0440601450045471	Gene
Caudate	ENSG00000112893.9	ENSG00000112893.9	chr5:109820086:G:A	chr5	0.0452817466203634	Gene
Caudate	ENSG00000112893.9	ENSG00000112893.9	chr5:109809945:T:G	chr5	0.0463575478428106	Gene
Caudate	ENSG00000112893.9	ENSG00000112893.9	chr5:109832857:G:A	chr5	0.0483854676370326	Gene
Caudate	ENSG00000112893.9	ENSG00000112893.9	chr5:109814532:C:T	chr5	0.049460479657937	Gene
Caudate	ENSG00000112893.9	ENSG00000112893.9	chr5:109775131:A:G	chr5	0.0498858435986198	Gene
Caudate	ENSG00000113387.11	ENSG00000113387.11	chr5:32455925:C:G	chr5	0.0383048644442746	Gene
Caudate	ENSG00000113387.11	ENSG00000113387.11	chr5:32459788:A:G	chr5	0.046605556855715	Gene
Caudate	ENSG00000113558.18	ENSG00000113558.18	chr5:133700946:G:A	chr5	0.0473015476356858	Gene
Caudate	ENSG00000113558.18	ENSG00000113558.18	chr5:133699061:C:G	chr5	0.0488434856173585	Gene
Caudate	ENSG00000113583.7	ENSG00000113583.7	chr5:134075886:T:A	chr5	0.002692281165695	Gene
Caudate	ENSG00000113583.7	ENSG00000113583.7	chr5:134074866:C:T	chr5	0.0029869473630415	Gene
Caudate	ENSG00000113583.7	ENSG00000113583.7	chr5:134074501:G:A	chr5	0.0036084451860912	Gene
Caudate	ENSG00000113583.7	ENSG00000113583.7	chr5:134079607:A:G	chr5	0.0065576580105354	Gene
Caudate	ENSG00000113583.7	ENSG00000113583.7	chr5:134079225:T:C	chr5	0.0075532607096147	Gene
Caudate	ENSG00000113583.7	ENSG00000113583.7	chr5:134071278:C:A	chr5	0.0081736583216974	Gene
Caudate	ENSG00000113583.7	ENSG00000113583.7	chr5:134077388:C:T	chr5	0.0082709628444356	Gene
Caudate	ENSG00000113583.7	ENSG00000113583.7	chr5:134077828:A:C	chr5	0.0082709628444356	Gene
Caudate	ENSG00000113583.7	ENSG00000113583.7	chr5:134077923:C:A	chr5	0.0082709628444356	Gene
Caudate	ENSG00000113583.7	ENSG00000113583.7	chr5:134080567:G:A	chr5	0.0094393229562627	Gene
Caudate	ENSG00000113583.7	ENSG00000113583.7	chr5:134072955:C:T	chr5	0.0097445912061463	Gene
Caudate	ENSG00000113583.7	ENSG00000113583.7	chr5:134076905:G:A	chr5	0.0113484584375297	Gene
Caudate	ENSG00000113583.7	ENSG00000113583.7	chr5:134080056:C:G	chr5	0.0118546490365766	Gene
Caudate	ENSG00000113583.7	ENSG00000113583.7	chr5:134079471:A:G	chr5	0.0150749298798432	Gene
Caudate	ENSG00000113583.7	ENSG00000113583.7	chr5:134079370:C:T	chr5	0.0372996721486369	Gene
Caudate	ENSG00000113583.7	ENSG00000113583.7	chr5:134077989:G:A	chr5	0.040408942131853	Gene
Caudate	ENSG00000113583.7	ENSG00000113583.7	chr5:134078117:A:G	chr5	0.040408942131853	Gene
Caudate	ENSG00000113583.7	ENSG00000113583.7	chr5:134063935:C:T	chr5	0.0407382239956386	Gene
Caudate	ENSG00000113643.8	ENSG00000113643.8	chr5:168172716:C:T	chr5	0.0460022911364362	Gene
Caudate	ENSG00000113812.13	ENSG00000113812.13	chr3:53604684:T:G	chr3	0.0490459292281475	Gene
Caudate	ENSG00000114023.15	ENSG00000114023.15	chr3:122566371:CT:C	chr3	0.0346340539685182	Gene
Caudate	ENSG00000114125.13	ENSG00000114125.13	chr3:141912095:A:G	chr3	0.0361539747829409	Gene
Caudate	ENSG00000114125.13	ENSG00000114125.13	chr3:141912096:C:G	chr3	0.0361539747829409	Gene
Caudate	ENSG00000114125.13	ENSG00000114125.13	chr3:142134598:G:T	chr3	0.0473544260964596	Gene
Caudate	ENSG00000114270.16	ENSG00000114270.16	chr3:48340336:G:T	chr3	0.0003697496871264	Gene
Caudate	ENSG00000114270.16	ENSG00000114270.16	chr3:48229261:T:TA	chr3	0.0232374543206986	Gene
Caudate	ENSG00000114270.16	ENSG00000114270.16	chr3:48333854:C:T	chr3	0.0273487308690805	Gene
Caudate	ENSG00000114346.13	ENSG00000114346.13	chr3:172484660:C:T	chr3	0.0017643013592405	Gene
Caudate	ENSG00000114346.13	ENSG00000114346.13	chr3:172487278:A:G	chr3	0.0032348148602322	Gene
Caudate	ENSG00000114346.13	ENSG00000114346.13	chr3:172493835:G:A	chr3	0.0073568187413383	Gene
Caudate	ENSG00000114346.13	ENSG00000114346.13	chr3:172494548:T:C	chr3	0.0073568187413383	Gene
Caudate	ENSG00000114346.13	ENSG00000114346.13	chr3:172497847:T:C	chr3	0.0428834254910497	Gene
Caudate	ENSG00000114346.13	ENSG00000114346.13	chr3:172502807:A:T	chr3	0.0445519035252204	Gene
Caudate	ENSG00000114346.13	ENSG00000114346.13	chr3:172473227:GA:G	chr3	0.047450640791776	Gene
Caudate	ENSG00000114346.13	ENSG00000114346.13	chr3:172510115:C:A	chr3	0.049376039112053	Gene
Caudate	ENSG00000114698.14	ENSG00000114698.14	chr3:146683174:A:G	chr3	0.049757362394111	Gene
Caudate	ENSG00000114796.15	ENSG00000114796.15	chr3:183618421:G:A	chr3	0.0006388607480748	Gene
Caudate	ENSG00000114796.15	ENSG00000114796.15	chr3:183618620:G:A	chr3	0.0007605256840107	Gene
Caudate	ENSG00000114796.15	ENSG00000114796.15	chr3:183618830:G:A	chr3	0.0007605256840107	Gene
Caudate	ENSG00000114796.15	ENSG00000114796.15	chr3:183619112:A:C	chr3	0.0007605256840107	Gene
Caudate	ENSG00000114796.15	ENSG00000114796.15	chr3:183619243:G:A	chr3	0.0007605256840107	Gene
Caudate	ENSG00000114796.15	ENSG00000114796.15	chr3:183624154:A:G	chr3	0.0235156392693118	Gene
Caudate	ENSG00000114796.15	ENSG00000114796.15	chr3:183627183:C:A	chr3	0.0379780169161468	Gene
Caudate	ENSG00000114796.15	ENSG00000114796.15	chr3:183623191:T:C	chr3	0.040836507464617	Gene
Caudate	ENSG00000114942.13	ENSG00000114942.13	chr2:205957695:G:T	chr2	0.0314634717898958	Gene
Caudate	ENSG00000114942.13	ENSG00000114942.13	chr2:205956566:G:T	chr2	0.03189115477372	Gene
Caudate	ENSG00000114942.13	ENSG00000114942.13	chr2:205766530:A:G	chr2	0.0408242986143184	Gene
Caudate	ENSG00000114982.17	ENSG00000114982.17	chr2:96350596:G:A	chr2	0.0004451901748639	Gene
Caudate	ENSG00000114982.17	ENSG00000114982.17	chr2:96339537:G:A	chr2	0.0008279540917157	Gene
Caudate	ENSG00000114982.17	ENSG00000114982.17	chr2:96340947:T:C	chr2	0.0008279540917157	Gene
Caudate	ENSG00000114982.17	ENSG00000114982.17	chr2:96368202:G:A	chr2	0.0019378837369158	Gene
Caudate	ENSG00000114982.17	ENSG00000114982.17	chr2:96379235:C:A	chr2	0.0019378837369158	Gene
Caudate	ENSG00000114982.17	ENSG00000114982.17	chr2:96392922:T:C	chr2	0.0019378837369158	Gene
Caudate	ENSG00000114982.17	ENSG00000114982.17	chr2:96339102:C:T	chr2	0.0045907394905956	Gene
Caudate	ENSG00000114982.17	ENSG00000114982.17	chr2:96397865:T:C	chr2	0.0049078844644006	Gene
Caudate	ENSG00000114982.17	ENSG00000114982.17	chr2:96402562:T:C	chr2	0.0056874862767501	Gene
Caudate	ENSG00000114982.17	ENSG00000114982.17	chr2:96318221:C:T	chr2	0.0100303239603962	Gene
Caudate	ENSG00000114982.17	ENSG00000114982.17	chr2:96322004:G:A	chr2	0.0100303239603962	Gene
Caudate	ENSG00000114982.17	ENSG00000114982.17	chr2:96328146:A:G	chr2	0.0142513744016818	Gene
Caudate	ENSG00000114982.17	ENSG00000114982.17	chr2:96422226:A:G	chr2	0.0154110709006366	Gene
Caudate	ENSG00000114982.17	ENSG00000114982.17	chr2:96424175:A:G	chr2	0.0154110709006366	Gene
Caudate	ENSG00000114982.17	ENSG00000114982.17	chr2:96394628:G:A	chr2	0.0186131808841095	Gene
Caudate	ENSG00000114982.17	ENSG00000114982.17	chr2:96364509:T:C	chr2	0.0198153606932023	Gene
Caudate	ENSG00000114982.17	ENSG00000114982.17	chr2:96314375:C:T	chr2	0.022359311981279	Gene
Caudate	ENSG00000114982.17	ENSG00000114982.17	chr2:96356757:C:T	chr2	0.0232108946959233	Gene
Caudate	ENSG00000114982.17	ENSG00000114982.17	chr2:96360838:C:T	chr2	0.0232108946959233	Gene
Caudate	ENSG00000114982.17	ENSG00000114982.17	chr2:96362587:AGT:A	chr2	0.0232108946959233	Gene
Caudate	ENSG00000114982.17	ENSG00000114982.17	chr2:96362590:A:C	chr2	0.0232108946959233	Gene
Caudate	ENSG00000114982.17	ENSG00000114982.17	chr2:96384421:T:C	chr2	0.0232108946959233	Gene
Caudate	ENSG00000114982.17	ENSG00000114982.17	chr2:96386770:G:C	chr2	0.0232108946959233	Gene
Caudate	ENSG00000114982.17	ENSG00000114982.17	chr2:96392747:T:C	chr2	0.0232108946959233	Gene
Caudate	ENSG00000114982.17	ENSG00000114982.17	chr2:96303805:G:A	chr2	0.0256679193405374	Gene
Caudate	ENSG00000114982.17	ENSG00000114982.17	chr2:96333348:A:G	chr2	0.0257175263571325	Gene
Caudate	ENSG00000114982.17	ENSG00000114982.17	chr2:96333842:A:G	chr2	0.0257175263571325	Gene
Caudate	ENSG00000114982.17	ENSG00000114982.17	chr2:96313392:T:TG	chr2	0.0267275077979	Gene
Caudate	ENSG00000114982.17	ENSG00000114982.17	chr2:96345624:C:T	chr2	0.0273269467109833	Gene
Caudate	ENSG00000114982.17	ENSG00000114982.17	chr2:96305671:A:G	chr2	0.0273534062168988	Gene
Caudate	ENSG00000114982.17	ENSG00000114982.17	chr2:96317374:C:T	chr2	0.0280916177581195	Gene
Caudate	ENSG00000114982.17	ENSG00000114982.17	chr2:96354311:T:C	chr2	0.0280916177581195	Gene
Caudate	ENSG00000114982.17	ENSG00000114982.17	chr2:96354432:A:C	chr2	0.0280916177581195	Gene
Caudate	ENSG00000114982.17	ENSG00000114982.17	chr2:96328019:C:T	chr2	0.0292840107163876	Gene
Caudate	ENSG00000114982.17	ENSG00000114982.17	chr2:96311546:A:G	chr2	0.0304239047345319	Gene
Caudate	ENSG00000114982.17	ENSG00000114982.17	chr2:96305617:T:C	chr2	0.032742578272729	Gene
Caudate	ENSG00000114982.17	ENSG00000114982.17	chr2:96363024:T:C	chr2	0.0337280470175134	Gene
Caudate	ENSG00000114982.17	ENSG00000114982.17	chr2:96280558:C:CT	chr2	0.0350980495900299	Gene
Caudate	ENSG00000114982.17	ENSG00000114982.17	chr2:96363430:G:A	chr2	0.0359249988989231	Gene
Caudate	ENSG00000114982.17	ENSG00000114982.17	chr2:96387381:C:T	chr2	0.038286646054865	Gene
Caudate	ENSG00000114982.17	ENSG00000114982.17	chr2:96300923:G:C	chr2	0.0390550149590326	Gene
Caudate	ENSG00000114982.17	ENSG00000114982.17	chr2:96460990:G:A	chr2	0.0427089640465514	Gene
Caudate	ENSG00000114982.17	ENSG00000114982.17	chr2:96447202:C:G	chr2	0.0428202590792399	Gene
Caudate	ENSG00000114982.17	ENSG00000114982.17	chr2:96275729:G:A	chr2	0.0441568890444673	Gene
Caudate	ENSG00000114982.17	ENSG00000114982.17	chr2:96417352:C:T	chr2	0.0447908570674504	Gene
Caudate	ENSG00000114982.17	ENSG00000114982.17	chr2:96348709:G:A	chr2	0.046221778154196	Gene
Caudate	ENSG00000114982.17	ENSG00000114982.17	chr2:96297121:A:G	chr2	0.0462234487318616	Gene
Caudate	ENSG00000114982.17	ENSG00000114982.17	chr2:96380854:T:A	chr2	0.0463894204290218	Gene
Caudate	ENSG00000114982.17	ENSG00000114982.17	chr2:96277735:T:C	chr2	0.0466911709347528	Gene
Caudate	ENSG00000114982.17	ENSG00000114982.17	chr2:96289742:T:C	chr2	0.0466911709347528	Gene
Caudate	ENSG00000114982.17	ENSG00000114982.17	chr2:96293878:A:G	chr2	0.0482642481986457	Gene
Caudate	ENSG00000114982.17	ENSG00000114982.17	chr2:96268766:T:C	chr2	0.0487057968034545	Gene
Caudate	ENSG00000114982.17	ENSG00000114982.17	chr2:96271558:G:C	chr2	0.0487057968034545	Gene
Caudate	ENSG00000114982.17	ENSG00000114982.17	chr2:96276535:A:C	chr2	0.0487057968034545	Gene
Caudate	ENSG00000115468.11	ENSG00000115468.11	chr2:232679182:G:A	chr2	0.0254736497102503	Gene
Caudate	ENSG00000115468.11	ENSG00000115468.11	chr2:232679588:C:T	chr2	0.0263833726207499	Gene
Caudate	ENSG00000115594.11	ENSG00000115594.11	chr2:101676057:C:T	chr2	0.0363422925449857	Gene
Caudate	ENSG00000115594.11	ENSG00000115594.11	chr2:101676250:C:T	chr2	0.0363422925449857	Gene
Caudate	ENSG00000115758.12	ENSG00000115758.12	chr2:10455452:T:C	chr2	0.0410991929025034	Gene
Caudate	ENSG00000115896.15	ENSG00000115896.15	chr2:198253614:A:G	chr2	0.0099886237637469	Gene
Caudate	ENSG00000116030.16	ENSG00000116030.16	chr2:202593440:C:G	chr2	0.0388937832299595	Gene
Caudate	ENSG00000116044.15	ENSG00000116044.15	chr2:177021455:G:A	chr2	0.04196869055863	Gene
Caudate	ENSG00000116044.15	ENSG00000116044.15	chr2:177024071:T:C	chr2	0.0460108404037668	Gene
Caudate	ENSG00000116044.15	ENSG00000116044.15	chr2:177023643:G:A	chr2	0.0464378872363092	Gene
Caudate	ENSG00000116044.15	ENSG00000116044.15	chr2:177023282:A:G	chr2	0.0498368249764272	Gene
Caudate	ENSG00000116044.15	ENSG00000116044.15	chr2:177023288:G:A	chr2	0.0498368249764272	Gene
Caudate	ENSG00000116128.10	ENSG00000116128.10	chr1:147462583:A:G	chr1	0.0242955463944796	Gene
Caudate	ENSG00000116128.10	ENSG00000116128.10	chr1:147463261:A:C	chr1	0.0242955463944796	Gene
Caudate	ENSG00000116128.10	ENSG00000116128.10	chr1:147474350:T:C	chr1	0.0242955463944796	Gene
Caudate	ENSG00000116128.10	ENSG00000116128.10	chr1:147479057:A:T	chr1	0.0242955463944796	Gene
Caudate	ENSG00000116128.10	ENSG00000116128.10	chr1:147454479:T:C	chr1	0.0258950139701666	Gene
Caudate	ENSG00000116128.10	ENSG00000116128.10	chr1:147454977:C:T	chr1	0.0258950139701666	Gene
Caudate	ENSG00000116191.17	ENSG00000116191.17	chr1:178764155:GGT:G	chr1	0.0177196092083785	Gene
Caudate	ENSG00000116191.17	ENSG00000116191.17	chr1:178843638:A:G	chr1	0.0191128261864801	Gene
Caudate	ENSG00000116191.17	ENSG00000116191.17	chr1:178851024:C:A	chr1	0.0195257996421401	Gene
Caudate	ENSG00000116191.17	ENSG00000116191.17	chr1:178771292:A:C	chr1	0.0196746358796893	Gene
Caudate	ENSG00000116191.17	ENSG00000116191.17	chr1:178811515:A:G	chr1	0.0196746358796893	Gene
Caudate	ENSG00000116191.17	ENSG00000116191.17	chr1:178857927:A:G	chr1	0.0196746358796893	Gene
Caudate	ENSG00000116191.17	ENSG00000116191.17	chr1:178831346:C:T	chr1	0.0233847733304648	Gene
Caudate	ENSG00000116191.17	ENSG00000116191.17	chr1:178885027:C:T	chr1	0.023750571459571	Gene
Caudate	ENSG00000116191.17	ENSG00000116191.17	chr1:178801816:AAGGG:A	chr1	0.0237526891635178	Gene
Caudate	ENSG00000116191.17	ENSG00000116191.17	chr1:178903644:T:C	chr1	0.0299388512615371	Gene
Caudate	ENSG00000116254.17	ENSG00000116254.17	chr1:6629764:A:G	chr1	0.0462694844105208	Gene
Caudate	ENSG00000116288.12	ENSG00000116288.12	chr1:7476178:G:A	chr1	0.0109492040384789	Gene
Caudate	ENSG00000116288.12	ENSG00000116288.12	chr1:7883404:G:A	chr1	0.0217648179589218	Gene
Caudate	ENSG00000116288.12	ENSG00000116288.12	chr1:7884204:A:G	chr1	0.0217648179589218	Gene
Caudate	ENSG00000116288.12	ENSG00000116288.12	chr1:7881138:T:A	chr1	0.0222318919958149	Gene
Caudate	ENSG00000116288.12	ENSG00000116288.12	chr1:7881299:G:T	chr1	0.0222318919958149	Gene
Caudate	ENSG00000116288.12	ENSG00000116288.12	chr1:7881411:C:T	chr1	0.0222318919958149	Gene
Caudate	ENSG00000116288.12	ENSG00000116288.12	chr1:7881792:T:G	chr1	0.0222318919958149	Gene
Caudate	ENSG00000116288.12	ENSG00000116288.12	chr1:7882171:CA:C	chr1	0.0222318919958149	Gene
Caudate	ENSG00000116288.12	ENSG00000116288.12	chr1:8110447:A:G	chr1	0.0415894243825333	Gene
Caudate	ENSG00000116288.12	ENSG00000116288.12	chr1:7874733:C:T	chr1	0.0479442517204537	Gene
Caudate	ENSG00000116288.12	ENSG00000116288.12	chr1:7874736:G:A	chr1	0.0479442517204537	Gene
Caudate	ENSG00000116752.5	ENSG00000116752.5	chr1:114142866:G:A	chr1	0.0483877281858467	Gene
Caudate	ENSG00000116977.18	ENSG00000116977.18	chr1:236137514:A:G	chr1	0.0398594392468617	Gene
Caudate	ENSG00000117054.13	ENSG00000117054.13	chr1:75738817:G:C	chr1	0.0050592949015876	Gene
Caudate	ENSG00000117222.13	ENSG00000117222.13	chr1:205497251:C:T	chr1	0.0426543676220747	Gene
Caudate	ENSG00000117228.9	ENSG00000117228.9	chr1:89379567:A:G	chr1	0.0481352383728172	Gene
Caudate	ENSG00000117266.15	ENSG00000117266.15	chr1:205847765:T:C	chr1	0.0247987618186091	Gene
Caudate	ENSG00000117410.13	ENSG00000117410.13	chr1:44116613:T:C	chr1	0.0095492544340334	Gene
Caudate	ENSG00000117569.18	ENSG00000117569.18	chr1:96641361:T:G	chr1	0.0277972738468172	Gene
Caudate	ENSG00000117569.18	ENSG00000117569.18	chr1:96641449:A:G	chr1	0.0277972738468172	Gene
Caudate	ENSG00000117569.18	ENSG00000117569.18	chr1:97004248:C:A	chr1	0.0295422556551324	Gene
Caudate	ENSG00000117569.18	ENSG00000117569.18	chr1:97023324:A:G	chr1	0.0295422556551324	Gene
Caudate	ENSG00000117569.18	ENSG00000117569.18	chr1:97029292:CT:C	chr1	0.0295422556551324	Gene
Caudate	ENSG00000117569.18	ENSG00000117569.18	chr1:96636402:T:C	chr1	0.0381856212355651	Gene
Caudate	ENSG00000117569.18	ENSG00000117569.18	chr1:96637094:T:C	chr1	0.0407775549542632	Gene
Caudate	ENSG00000117569.18	ENSG00000117569.18	chr1:96637306:C:T	chr1	0.0407775549542632	Gene
Caudate	ENSG00000117569.18	ENSG00000117569.18	chr1:97008728:A:G	chr1	0.0444953349985101	Gene
Caudate	ENSG00000117620.13	ENSG00000117620.13	chr1:99969054:A:G	chr1	0.0348715271167774	Gene
Caudate	ENSG00000117620.13	ENSG00000117620.13	chr1:100054755:G:A	chr1	0.0484692954279533	Gene
Caudate	ENSG00000117620.13	ENSG00000117620.13	chr1:100057980:G:A	chr1	0.0484692954279533	Gene
Caudate	ENSG00000117691.9	ENSG00000117691.9	chr1:212872179:G:A	chr1	0.0437404780536712	Gene
Caudate	ENSG00000117691.9	ENSG00000117691.9	chr1:212594986:A:C	chr1	0.0483751928618287	Gene
Caudate	ENSG00000117691.9	ENSG00000117691.9	chr1:212595209:C:G	chr1	0.0483751928618287	Gene
Caudate	ENSG00000117899.10	ENSG00000117899.10	chr15:81441356:CT:C	chr15	0.0250715634768422	Gene
Caudate	ENSG00000118680.12	ENSG00000118680.12	chr18:3509151:C:T	chr18	0.0215345530753731	Gene
Caudate	ENSG00000118680.12	ENSG00000118680.12	chr18:3064852:T:C	chr18	0.0406533841402379	Gene
Caudate	ENSG00000119655.9	ENSG00000119655.9	chr14:74525256:T:C	chr14	0.0457821871581378	Gene
Caudate	ENSG00000119771.14	ENSG00000119771.14	chr2:23466164:G:A	chr2	0.0384647451652148	Gene
Caudate	ENSG00000119820.10	ENSG00000119820.10	chr2:32427155:A:G	chr2	0.0462213025678662	Gene
Caudate	ENSG00000119938.8	ENSG00000119938.8	chr10:91310191:T:C	chr10	0.0306469578430746	Gene
Caudate	ENSG00000120137.6	ENSG00000120137.6	chr5:168836571:A:G	chr5	0.0461593304247319	Gene
Caudate	ENSG00000120437.8	ENSG00000120437.8	chr6:159467766:C:T	chr6	0.0186379255820174	Gene
Caudate	ENSG00000120437.8	ENSG00000120437.8	chr6:159467308:C:T	chr6	0.0387347610609753	Gene
Caudate	ENSG00000120437.8	ENSG00000120437.8	chr6:159467587:T:C	chr6	0.0423420910616998	Gene
Caudate	ENSG00000120437.8	ENSG00000120437.8	chr6:159466750:T:A	chr6	0.0429777041413679	Gene
Caudate	ENSG00000120437.8	ENSG00000120437.8	chr6:159466670:C:T	chr6	0.0471431884336537	Gene
Caudate	ENSG00000120437.8	ENSG00000120437.8	chr6:159466757:A:G	chr6	0.0471431884336537	Gene
Caudate	ENSG00000120437.8	ENSG00000120437.8	chr6:159466922:A:G	chr6	0.0471431884336537	Gene
Caudate	ENSG00000120437.8	ENSG00000120437.8	chr6:159467111:T:C	chr6	0.0471431884336537	Gene
Caudate	ENSG00000120437.8	ENSG00000120437.8	chr6:159467216:C:T	chr6	0.0471431884336537	Gene
Caudate	ENSG00000120437.8	ENSG00000120437.8	chr6:159467234:G:A	chr6	0.0471431884336537	Gene
Caudate	ENSG00000120437.8	ENSG00000120437.8	chr6:159466765:A:G	chr6	0.0485562833716279	Gene
Caudate	ENSG00000120539.14	ENSG00000120539.14	chr10:27466403:C:T	chr10	0.0260373601538945	Gene
Caudate	ENSG00000120539.14	ENSG00000120539.14	chr10:27464339:C:G	chr10	0.0324125941701898	Gene
Caudate	ENSG00000120645.11	ENSG00000120645.11	chr12:493626:A:G	chr12	0.0444596881190019	Gene
Caudate	ENSG00000120837.7	ENSG00000120837.7	chr12:103936737:T:C	chr12	0.0367906370053982	Gene
Caudate	ENSG00000120896.13	ENSG00000120896.13	chr8:22888775:A:G	chr8	0.0279028308270679	Gene
Caudate	ENSG00000120896.13	ENSG00000120896.13	chr8:22889426:T:C	chr8	0.0325049058097177	Gene
Caudate	ENSG00000120896.13	ENSG00000120896.13	chr8:22890154:A:G	chr8	0.032556091168669	Gene
Caudate	ENSG00000120896.13	ENSG00000120896.13	chr8:22890160:C:T	chr8	0.032556091168669	Gene
Caudate	ENSG00000120896.13	ENSG00000120896.13	chr8:22890358:A:T	chr8	0.032556091168669	Gene
Caudate	ENSG00000120896.13	ENSG00000120896.13	chr8:22890402:G:C	chr8	0.032556091168669	Gene
Caudate	ENSG00000120963.11	ENSG00000120963.11	chr8:101121102:G:A	chr8	0.0197997680706004	Gene
Caudate	ENSG00000121892.14	ENSG00000121892.14	chr4:39794927:C:T	chr4	0.00835577571245	Gene
Caudate	ENSG00000122034.13	ENSG00000122034.13	chr13:27162894:C:T	chr13	0.0473451897764969	Gene
Caudate	ENSG00000122507.20	ENSG00000122507.20	chr7:33219191:C:T	chr7	0.0267152135626223	Gene
Caudate	ENSG00000122512.14	ENSG00000122512.14	chr7:6289073:G:A	chr7	0.0387472684548829	Gene
Caudate	ENSG00000122545.18	ENSG00000122545.18	chr7:35678239:TA:T	chr7	0.0146406257507545	Gene
Caudate	ENSG00000122545.18	ENSG00000122545.18	chr7:35686258:A:G	chr7	0.0214536637227089	Gene
Caudate	ENSG00000122545.18	ENSG00000122545.18	chr7:35690809:CA:C	chr7	0.0214536637227089	Gene
Caudate	ENSG00000122545.18	ENSG00000122545.18	chr7:35691391:CA:C	chr7	0.0214536637227089	Gene
Caudate	ENSG00000122545.18	ENSG00000122545.18	chr7:35692422:C:T	chr7	0.0214536637227089	Gene
Caudate	ENSG00000122545.18	ENSG00000122545.18	chr7:35693046:C:T	chr7	0.0214536637227089	Gene
Caudate	ENSG00000122545.18	ENSG00000122545.18	chr7:35693269:G:A	chr7	0.0214536637227089	Gene
Caudate	ENSG00000122545.18	ENSG00000122545.18	chr7:35693711:C:A	chr7	0.0214536637227089	Gene
Caudate	ENSG00000122545.18	ENSG00000122545.18	chr7:35694919:C:G	chr7	0.0236436185099372	Gene
Caudate	ENSG00000122545.18	ENSG00000122545.18	chr7:35695033:CG:C	chr7	0.0236436185099372	Gene
Caudate	ENSG00000122545.18	ENSG00000122545.18	chr7:35694633:C:A	chr7	0.0242951015420561	Gene
Caudate	ENSG00000122545.18	ENSG00000122545.18	chr7:35668069:GCTAGAAATC:G	chr7	0.0261293974988765	Gene
Caudate	ENSG00000122545.18	ENSG00000122545.18	chr7:35684521:GAT:G	chr7	0.0265757484819335	Gene
Caudate	ENSG00000122545.18	ENSG00000122545.18	chr7:35695927:G:A	chr7	0.0369094436704794	Gene
Caudate	ENSG00000122545.18	ENSG00000122545.18	chr7:35637911:G:C	chr7	0.0463083440738465	Gene
Caudate	ENSG00000122733.12	ENSG00000122733.12	chr9:34796120:A:AT	chr9	0.0428671703300162	Gene
Caudate	ENSG00000122733.12	ENSG00000122733.12	chr9:34796246:TA:T	chr9	0.0439242667737452	Gene
Caudate	ENSG00000122733.12	ENSG00000122733.12	chr9:34800148:G:T	chr9	0.0439242667737452	Gene
Caudate	ENSG00000122733.12	ENSG00000122733.12	chr9:34808609:A:C	chr9	0.0439242667737452	Gene
Caudate	ENSG00000122733.12	ENSG00000122733.12	chr9:34808727:A:G	chr9	0.0439242667737452	Gene
Caudate	ENSG00000122733.12	ENSG00000122733.12	chr9:34808961:G:C	chr9	0.0439242667737452	Gene
Caudate	ENSG00000122733.12	ENSG00000122733.12	chr9:34810822:A:G	chr9	0.0439242667737452	Gene
Caudate	ENSG00000122733.12	ENSG00000122733.12	chr9:34811273:A:G	chr9	0.0458929244392517	Gene
Caudate	ENSG00000122733.12	ENSG00000122733.12	chr9:34801905:G:T	chr9	0.0481640012885137	Gene
Caudate	ENSG00000122733.12	ENSG00000122733.12	chr9:34801923:G:A	chr9	0.0481640012885137	Gene
Caudate	ENSG00000122733.12	ENSG00000122733.12	chr9:34803436:C:T	chr9	0.0481640012885137	Gene
Caudate	ENSG00000122733.12	ENSG00000122733.12	chr9:34803649:G:A	chr9	0.0481640012885137	Gene
Caudate	ENSG00000122733.12	ENSG00000122733.12	chr9:34786943:CAGA:C	chr9	0.0499609148349959	Gene
Caudate	ENSG00000123095.5	ENSG00000123095.5	chr12:26196378:G:A	chr12	0.0005053223720383	Gene
Caudate	ENSG00000123095.5	ENSG00000123095.5	chr12:26187053:C:G	chr12	0.0022817742725026	Gene
Caudate	ENSG00000123095.5	ENSG00000123095.5	chr12:26163425:A:G	chr12	0.0029680510348542	Gene
Caudate	ENSG00000123095.5	ENSG00000123095.5	chr12:26185432:T:C	chr12	0.003654188748913	Gene
Caudate	ENSG00000123095.5	ENSG00000123095.5	chr12:26164237:C:T	chr12	0.0040530695262922	Gene
Caudate	ENSG00000123095.5	ENSG00000123095.5	chr12:26160916:T:C	chr12	0.0043116931053266	Gene
Caudate	ENSG00000123095.5	ENSG00000123095.5	chr12:26178861:G:A	chr12	0.0046193015200352	Gene
Caudate	ENSG00000123095.5	ENSG00000123095.5	chr12:26161552:A:G	chr12	0.005654276300398	Gene
Caudate	ENSG00000123095.5	ENSG00000123095.5	chr12:26162149:C:T	chr12	0.005654276300398	Gene
Caudate	ENSG00000123095.5	ENSG00000123095.5	chr12:26162240:T:C	chr12	0.005654276300398	Gene
Caudate	ENSG00000123095.5	ENSG00000123095.5	chr12:26164000:T:C	chr12	0.005654276300398	Gene
Caudate	ENSG00000123095.5	ENSG00000123095.5	chr12:26164439:C:G	chr12	0.005654276300398	Gene
Caudate	ENSG00000123095.5	ENSG00000123095.5	chr12:26164866:C:T	chr12	0.005654276300398	Gene
Caudate	ENSG00000123095.5	ENSG00000123095.5	chr12:26185361:A:C	chr12	0.0063283290928462	Gene
Caudate	ENSG00000123095.5	ENSG00000123095.5	chr12:26184427:C:A	chr12	0.0067229325612381	Gene
Caudate	ENSG00000123095.5	ENSG00000123095.5	chr12:26049552:C:T	chr12	0.0102713798536657	Gene
Caudate	ENSG00000123095.5	ENSG00000123095.5	chr12:26193213:G:A	chr12	0.0103343234860912	Gene
Caudate	ENSG00000123095.5	ENSG00000123095.5	chr12:26167723:C:T	chr12	0.0104109130018731	Gene
Caudate	ENSG00000123095.5	ENSG00000123095.5	chr12:26119891:T:G	chr12	0.0119798884776235	Gene
Caudate	ENSG00000123095.5	ENSG00000123095.5	chr12:26120155:C:G	chr12	0.0119798884776235	Gene
Caudate	ENSG00000123095.5	ENSG00000123095.5	chr12:26112699:G:A	chr12	0.0126519316858337	Gene
Caudate	ENSG00000123095.5	ENSG00000123095.5	chr12:26113089:C:T	chr12	0.0126519316858337	Gene
Caudate	ENSG00000123095.5	ENSG00000123095.5	chr12:26192697:T:C	chr12	0.0244765638949634	Gene
Caudate	ENSG00000123095.5	ENSG00000123095.5	chr12:26112818:G:T	chr12	0.024594672468884	Gene
Caudate	ENSG00000123095.5	ENSG00000123095.5	chr12:26178007:G:T	chr12	0.0252536450513466	Gene
Caudate	ENSG00000123095.5	ENSG00000123095.5	chr12:26122622:G:A	chr12	0.0349084038135252	Gene
Caudate	ENSG00000123095.5	ENSG00000123095.5	chr12:26240682:G:T	chr12	0.0442726543184409	Gene
Caudate	ENSG00000123095.5	ENSG00000123095.5	chr12:26010204:TAGTC:T	chr12	0.0450508894077913	Gene
Caudate	ENSG00000123095.5	ENSG00000123095.5	chr12:26424618:C:T	chr12	0.0458953357183624	Gene
Caudate	ENSG00000123095.5	ENSG00000123095.5	chr12:26237828:A:G	chr12	0.0475530668539266	Gene
Caudate	ENSG00000123545.5	ENSG00000123545.5	chr6:96699521:ATT:A	chr6	0.0002846139683249	Gene
Caudate	ENSG00000123545.5	ENSG00000123545.5	chr6:96703655:T:C	chr6	0.0002846139683249	Gene
Caudate	ENSG00000123545.5	ENSG00000123545.5	chr6:96703710:G:C	chr6	0.0002846139683249	Gene
Caudate	ENSG00000123545.5	ENSG00000123545.5	chr6:96705808:C:T	chr6	0.0002846139683249	Gene
Caudate	ENSG00000123545.5	ENSG00000123545.5	chr6:96707039:C:T	chr6	0.0002846139683249	Gene
Caudate	ENSG00000123545.5	ENSG00000123545.5	chr6:96712264:T:C	chr6	0.0002846139683249	Gene
Caudate	ENSG00000123545.5	ENSG00000123545.5	chr6:96694523:C:A	chr6	0.000704869671979	Gene
Caudate	ENSG00000123545.5	ENSG00000123545.5	chr6:96714072:C:A	chr6	0.000975819913892	Gene
Caudate	ENSG00000123545.5	ENSG00000123545.5	chr6:96820979:A:G	chr6	0.0011148070049706	Gene
Caudate	ENSG00000123545.5	ENSG00000123545.5	chr6:96689696:T:C	chr6	0.0108896047671587	Gene
Caudate	ENSG00000123545.5	ENSG00000123545.5	chr6:96693251:T:C	chr6	0.0108896047671587	Gene
Caudate	ENSG00000123545.5	ENSG00000123545.5	chr6:96692607:C:T	chr6	0.0115520520979717	Gene
Caudate	ENSG00000123545.5	ENSG00000123545.5	chr6:96689526:T:A	chr6	0.013139310097146	Gene
Caudate	ENSG00000123545.5	ENSG00000123545.5	chr6:96714128:A:G	chr6	0.0241662894874596	Gene
Caudate	ENSG00000123545.5	ENSG00000123545.5	chr6:96740804:TA:T	chr6	0.0299930434513432	Gene
Caudate	ENSG00000123545.5	ENSG00000123545.5	chr6:96737692:C:T	chr6	0.0451643782830617	Gene
Caudate	ENSG00000123560.13	ENSG00000123560.13	chrX:103278748:A:G	chrX	0.0493281117100479	Gene
Caudate	ENSG00000123560.13	ENSG00000123560.13	chrX:103280252:G:A	chrX	0.0493281117100479	Gene
Caudate	ENSG00000123560.13	ENSG00000123560.13	chrX:103283969:C:T	chrX	0.0493281117100479	Gene
Caudate	ENSG00000123560.13	ENSG00000123560.13	chrX:103285681:C:CA	chrX	0.0493281117100479	Gene
Caudate	ENSG00000123560.13	ENSG00000123560.13	chrX:103291569:G:C	chrX	0.0493281117100479	Gene
Caudate	ENSG00000123560.13	ENSG00000123560.13	chrX:103297864:T:A	chrX	0.0493281117100479	Gene
Caudate	ENSG00000124172.9	ENSG00000124172.9	chr20:58660318:T:C	chr20	0.0297823544081228	Gene
Caudate	ENSG00000124172.9	ENSG00000124172.9	chr20:58738472:G:T	chr20	0.0331694145244491	Gene
Caudate	ENSG00000124172.9	ENSG00000124172.9	chr20:58674715:A:G	chr20	0.0365516402962758	Gene
Caudate	ENSG00000124172.9	ENSG00000124172.9	chr20:58683107:A:T	chr20	0.0386685556529151	Gene
Caudate	ENSG00000124172.9	ENSG00000124172.9	chr20:58878797:C:G	chr20	0.0477350750790342	Gene
Caudate	ENSG00000124299.13	ENSG00000124299.13	chr19:33524998:G:T	chr19	0.0495427728865661	Gene
Caudate	ENSG00000124374.8	ENSG00000124374.8	chr2:71020790:T:C	chr2	0.0267569245458927	Gene
Caudate	ENSG00000124406.16	ENSG00000124406.16	chr4:42387723:C:A	chr4	0.0137057621922698	Gene
Caudate	ENSG00000124406.16	ENSG00000124406.16	chr4:42392391:T:G	chr4	0.0261839726808908	Gene
Caudate	ENSG00000124767.6	ENSG00000124767.6	chr6:38990796:A:G	chr6	0.027797857652882	Gene
Caudate	ENSG00000124767.6	ENSG00000124767.6	chr6:38991911:C:G	chr6	0.027797857652882	Gene
Caudate	ENSG00000124767.6	ENSG00000124767.6	chr6:38992201:C:T	chr6	0.027797857652882	Gene
Caudate	ENSG00000124767.6	ENSG00000124767.6	chr6:38992258:G:A	chr6	0.027797857652882	Gene
Caudate	ENSG00000124767.6	ENSG00000124767.6	chr6:38992646:G:A	chr6	0.027797857652882	Gene
Caudate	ENSG00000124767.6	ENSG00000124767.6	chr6:38992901:C:T	chr6	0.027797857652882	Gene
Caudate	ENSG00000124767.6	ENSG00000124767.6	chr6:38992974:C:T	chr6	0.027797857652882	Gene
Caudate	ENSG00000124767.6	ENSG00000124767.6	chr6:38993685:GT:G	chr6	0.027797857652882	Gene
Caudate	ENSG00000124767.6	ENSG00000124767.6	chr6:38994041:C:T	chr6	0.027797857652882	Gene
Caudate	ENSG00000124767.6	ENSG00000124767.6	chr6:38995988:G:A	chr6	0.0283739970039535	Gene
Caudate	ENSG00000124767.6	ENSG00000124767.6	chr6:38996258:G:A	chr6	0.0283739970039535	Gene
Caudate	ENSG00000124767.6	ENSG00000124767.6	chr6:39000473:G:A	chr6	0.0283739970039535	Gene
Caudate	ENSG00000124767.6	ENSG00000124767.6	chr6:38706674:G:A	chr6	0.0434033159623037	Gene
Caudate	ENSG00000124767.6	ENSG00000124767.6	chr6:38707011:C:T	chr6	0.0434033159623037	Gene
Caudate	ENSG00000124767.6	ENSG00000124767.6	chr6:38707828:G:A	chr6	0.0434033159623037	Gene
Caudate	ENSG00000124767.6	ENSG00000124767.6	chr6:38710401:G:C	chr6	0.0434033159623037	Gene
Caudate	ENSG00000124767.6	ENSG00000124767.6	chr6:38711534:T:C	chr6	0.0434033159623037	Gene
Caudate	ENSG00000124767.6	ENSG00000124767.6	chr6:38713215:A:G	chr6	0.0434033159623037	Gene
Caudate	ENSG00000124767.6	ENSG00000124767.6	chr6:38710186:C:CA	chr6	0.0477951102473972	Gene
Caudate	ENSG00000124767.6	ENSG00000124767.6	chr6:38709545:G:A	chr6	0.0482440723606796	Gene
Caudate	ENSG00000124767.6	ENSG00000124767.6	chr6:38711371:T:A	chr6	0.0482440723606796	Gene
Caudate	ENSG00000125484.11	ENSG00000125484.11	chr9:132864544:A:G	chr9	0.0270030434312566	Gene
Caudate	ENSG00000125484.11	ENSG00000125484.11	chr9:132876769:C:A	chr9	0.0308005268563911	Gene
Caudate	ENSG00000125484.11	ENSG00000125484.11	chr9:132877828:C:T	chr9	0.0308005268563911	Gene
Caudate	ENSG00000125484.11	ENSG00000125484.11	chr9:132865559:C:T	chr9	0.0320065668114349	Gene
Caudate	ENSG00000125484.11	ENSG00000125484.11	chr9:132869887:G:A	chr9	0.0320065668114349	Gene
Caudate	ENSG00000125484.11	ENSG00000125484.11	chr9:132878242:A:G	chr9	0.0335435867540389	Gene
Caudate	ENSG00000125484.11	ENSG00000125484.11	chr9:132861579:A:G	chr9	0.0387170569787705	Gene
Caudate	ENSG00000125484.11	ENSG00000125484.11	chr9:132868494:A:G	chr9	0.0387170569787705	Gene
Caudate	ENSG00000125484.11	ENSG00000125484.11	chr9:132869347:T:A	chr9	0.0387170569787705	Gene
Caudate	ENSG00000125484.11	ENSG00000125484.11	chr9:132870268:T:G	chr9	0.0387170569787705	Gene
Caudate	ENSG00000125484.11	ENSG00000125484.11	chr9:132874415:T:C	chr9	0.0387170569787705	Gene
Caudate	ENSG00000125484.11	ENSG00000125484.11	chr9:132875639:C:T	chr9	0.0387170569787705	Gene
Caudate	ENSG00000125484.11	ENSG00000125484.11	chr9:132865250:C:A	chr9	0.0453866362289961	Gene
Caudate	ENSG00000125484.11	ENSG00000125484.11	chr9:132865430:A:G	chr9	0.0453866362289961	Gene
Caudate	ENSG00000125484.11	ENSG00000125484.11	chr9:132865641:C:T	chr9	0.0453866362289961	Gene
Caudate	ENSG00000125484.11	ENSG00000125484.11	chr9:132865994:C:T	chr9	0.0453866362289961	Gene
Caudate	ENSG00000125484.11	ENSG00000125484.11	chr9:132867282:G:A	chr9	0.0453866362289961	Gene
Caudate	ENSG00000125484.11	ENSG00000125484.11	chr9:132867347:G:A	chr9	0.0453866362289961	Gene
Caudate	ENSG00000125484.11	ENSG00000125484.11	chr9:132871444:T:C	chr9	0.0453866362289961	Gene
Caudate	ENSG00000125618.16	ENSG00000125618.16	chr2:113364329:G:T	chr2	0.0082492416584563	Gene
Caudate	ENSG00000125618.16	ENSG00000125618.16	chr2:113364613:T:C	chr2	0.0105731974692457	Gene
Caudate	ENSG00000125618.16	ENSG00000125618.16	chr2:113364614:C:G	chr2	0.0105731974692457	Gene
Caudate	ENSG00000125618.16	ENSG00000125618.16	chr2:113362018:C:T	chr2	0.0149938322107039	Gene
Caudate	ENSG00000125618.16	ENSG00000125618.16	chr2:113363208:T:C	chr2	0.0149938322107039	Gene
Caudate	ENSG00000125618.16	ENSG00000125618.16	chr2:113364267:C:T	chr2	0.0149938322107039	Gene
Caudate	ENSG00000125618.16	ENSG00000125618.16	chr2:113364275:T:G	chr2	0.0149938322107039	Gene
Caudate	ENSG00000125618.16	ENSG00000125618.16	chr2:113364312:A:G	chr2	0.0149938322107039	Gene
Caudate	ENSG00000125618.16	ENSG00000125618.16	chr2:113364583:A:T	chr2	0.0149938322107039	Gene
Caudate	ENSG00000125618.16	ENSG00000125618.16	chr2:113364759:A:G	chr2	0.0154756145622563	Gene
Caudate	ENSG00000125618.16	ENSG00000125618.16	chr2:113364562:G:A	chr2	0.0168909164887701	Gene
Caudate	ENSG00000125703.14	ENSG00000125703.14	chr1:63060301:G:A	chr1	0.0498957476311192	Gene
Caudate	ENSG00000125743.10	ENSG00000125743.10	chr19:46057247:T:A	chr19	0.0274749992871393	Gene
Caudate	ENSG00000125743.10	ENSG00000125743.10	chr19:46062370:T:C	chr19	0.0356256230523151	Gene
Caudate	ENSG00000125743.10	ENSG00000125743.10	chr19:46062966:CTT:C	chr19	0.0356256230523151	Gene
Caudate	ENSG00000125743.10	ENSG00000125743.10	chr19:46066568:T:C	chr19	0.0384386805593173	Gene
Caudate	ENSG00000125743.10	ENSG00000125743.10	chr19:45354562:G:A	chr19	0.0400635630139593	Gene
Caudate	ENSG00000125743.10	ENSG00000125743.10	chr19:46057705:A:T	chr19	0.0486627763325882	Gene
Caudate	ENSG00000125753.13	ENSG00000125753.13	chr19:45321337:A:G	chr19	0.0259134901534149	Gene
Caudate	ENSG00000125755.18	ENSG00000125755.18	chr19:45801142:G:A	chr19	0.0463954477377489	Gene
Caudate	ENSG00000125779.21	ENSG00000125779.21	chr20:4226029:A:G	chr20	0.0216840020479154	Gene
Caudate	ENSG00000125779.21	ENSG00000125779.21	chr20:4228248:G:A	chr20	0.0218393502226727	Gene
Caudate	ENSG00000125779.21	ENSG00000125779.21	chr20:4227580:C:G	chr20	0.0300055269890345	Gene
Caudate	ENSG00000125869.9	ENSG00000125869.9	chr20:9016488:A:T	chr20	0.0478853993802153	Gene
Caudate	ENSG00000126267.8	ENSG00000126267.8	chr19:35533840:G:T	chr19	0.0167025522669054	Gene
Caudate	ENSG00000126267.8	ENSG00000126267.8	chr19:35526270:A:C	chr19	0.0348651054059294	Gene
Caudate	ENSG00000126267.8	ENSG00000126267.8	chr19:35540368:C:T	chr19	0.0485841394858265	Gene
Caudate	ENSG00000126698.10	ENSG00000126698.10	chr1:28561855:G:A	chr1	0.0293768107067613	Gene
Caudate	ENSG00000127022.14	ENSG00000127022.14	chr5:179190464:AACAGGT:A	chr5	0.0096727181680782	Gene
Caudate	ENSG00000127022.14	ENSG00000127022.14	chr5:179190668:G:T	chr5	0.0100996985794994	Gene
Caudate	ENSG00000127022.14	ENSG00000127022.14	chr5:179190694:G:A	chr5	0.0165193087854709	Gene
Caudate	ENSG00000127241.16	ENSG00000127241.16	chr3:187447080:T:C	chr3	0.0039305353773021	Gene
Caudate	ENSG00000127311.9	ENSG00000127311.9	chr12:66061839:T:A	chr12	0.0209656655730087	Gene
Caudate	ENSG00000127311.9	ENSG00000127311.9	chr12:66268850:G:A	chr12	0.0491019937907038	Gene
Caudate	ENSG00000127528.5	ENSG00000127528.5	chr19:16186097:C:T	chr19	0.0364063667911241	Gene
Caudate	ENSG00000128000.15	ENSG00000128000.15	chr19:40470955:C:CT	chr19	0.0461667989421329	Gene
Caudate	ENSG00000128272.14	ENSG00000128272.14	chr22:39544130:C:T	chr22	0.0003207578291107	Gene
Caudate	ENSG00000128272.14	ENSG00000128272.14	chr22:39545401:C:T	chr22	0.0118858051518845	Gene
Caudate	ENSG00000128272.14	ENSG00000128272.14	chr22:39541083:C:T	chr22	0.0120338485639229	Gene
Caudate	ENSG00000128272.14	ENSG00000128272.14	chr22:39541088:G:A	chr22	0.0120338485639229	Gene
Caudate	ENSG00000128272.14	ENSG00000128272.14	chr22:39541107:T:C	chr22	0.0120338485639229	Gene
Caudate	ENSG00000128272.14	ENSG00000128272.14	chr22:39487731:G:C	chr22	0.015270601206757	Gene
Caudate	ENSG00000128272.14	ENSG00000128272.14	chr22:39473714:A:G	chr22	0.0284180455174377	Gene
Caudate	ENSG00000128272.14	ENSG00000128272.14	chr22:39542744:C:T	chr22	0.0289397476762621	Gene
Caudate	ENSG00000128272.14	ENSG00000128272.14	chr22:39545206:C:G	chr22	0.0343168730884244	Gene
Caudate	ENSG00000128272.14	ENSG00000128272.14	chr22:39538516:G:T	chr22	0.0401626161676256	Gene
Caudate	ENSG00000128272.14	ENSG00000128272.14	chr22:39473204:C:T	chr22	0.0486070979068533	Gene
Caudate	ENSG00000128294.15	ENSG00000128294.15	chr22:26339682:G:A	chr22	0.0399865156477152	Gene
Caudate	ENSG00000128311.13	ENSG00000128311.13	chr22:36926939:TG:T	chr22	0.032865153999567	Gene
Caudate	ENSG00000129159.6	ENSG00000129159.6	chr11:17674327:G:T	chr11	0.0294394220613358	Gene
Caudate	ENSG00000129159.6	ENSG00000129159.6	chr11:17675956:C:G	chr11	0.0294394220613358	Gene
Caudate	ENSG00000129159.6	ENSG00000129159.6	chr11:17677145:T:C	chr11	0.0327393419810475	Gene
Caudate	ENSG00000129159.6	ENSG00000129159.6	chr11:17653533:T:G	chr11	0.0344173378960935	Gene
Caudate	ENSG00000129159.6	ENSG00000129159.6	chr11:17678427:A:G	chr11	0.0347567146192845	Gene
Caudate	ENSG00000129159.6	ENSG00000129159.6	chr11:17682687:C:T	chr11	0.0350662319475639	Gene
Caudate	ENSG00000129159.6	ENSG00000129159.6	chr11:17677168:T:C	chr11	0.0364999880631858	Gene
Caudate	ENSG00000129159.6	ENSG00000129159.6	chr11:17678157:A:G	chr11	0.0386604715987151	Gene
Caudate	ENSG00000129422.14	ENSG00000129422.14	chr8:17868143:T:C	chr8	0.0106376195901155	Gene
Caudate	ENSG00000129422.14	ENSG00000129422.14	chr8:17724895:C:T	chr8	0.0120317022654772	Gene
Caudate	ENSG00000129422.14	ENSG00000129422.14	chr8:17867835:C:T	chr8	0.0131907155922669	Gene
Caudate	ENSG00000129422.14	ENSG00000129422.14	chr8:17846639:T:C	chr8	0.0222804811764505	Gene
Caudate	ENSG00000129422.14	ENSG00000129422.14	chr8:17846735:T:A	chr8	0.0222804811764505	Gene
Caudate	ENSG00000129422.14	ENSG00000129422.14	chr8:17870772:G:A	chr8	0.0344214700539489	Gene
Caudate	ENSG00000129422.14	ENSG00000129422.14	chr8:17785193:TCAAAGAGCCTC:T	chr8	0.0381763935345731	Gene
Caudate	ENSG00000129422.14	ENSG00000129422.14	chr8:17534139:C:T	chr8	0.0383494621156307	Gene
Caudate	ENSG00000129422.14	ENSG00000129422.14	chr8:17871699:G:A	chr8	0.040067020328462	Gene
Caudate	ENSG00000129422.14	ENSG00000129422.14	chr8:18080509:A:C	chr8	0.0415933349633288	Gene
Caudate	ENSG00000129422.14	ENSG00000129422.14	chr8:17871180:A:C	chr8	0.0458575597116468	Gene
Caudate	ENSG00000129422.14	ENSG00000129422.14	chr8:17839867:A:G	chr8	0.0471859184567428	Gene
Caudate	ENSG00000129422.14	ENSG00000129422.14	chr8:17780165:T:C	chr8	0.0494291720103831	Gene
Caudate	ENSG00000129422.14	ENSG00000129422.14	chr8:17850645:C:T	chr8	0.0497242864959753	Gene
Caudate	ENSG00000129562.10	ENSG00000129562.10	chr14:22298230:G:C	chr14	0.044025223201396	Gene
Caudate	ENSG00000129596.4	ENSG00000129596.4	chr5:116021961:G:T	chr5	0.0321459769794476	Gene
Caudate	ENSG00000129596.4	ENSG00000129596.4	chr5:116021996:G:C	chr5	0.0321459769794476	Gene
Caudate	ENSG00000129596.4	ENSG00000129596.4	chr5:116020489:C:T	chr5	0.0348488621585931	Gene
Caudate	ENSG00000129596.4	ENSG00000129596.4	chr5:116020540:A:T	chr5	0.0348488621585931	Gene
Caudate	ENSG00000129596.4	ENSG00000129596.4	chr5:116020907:G:C	chr5	0.0348488621585931	Gene
Caudate	ENSG00000129596.4	ENSG00000129596.4	chr5:116021134:T:C	chr5	0.0348488621585931	Gene
Caudate	ENSG00000129596.4	ENSG00000129596.4	chr5:116021188:T:C	chr5	0.0348488621585931	Gene
Caudate	ENSG00000129596.4	ENSG00000129596.4	chr5:116021237:A:C	chr5	0.0348488621585931	Gene
Caudate	ENSG00000129596.4	ENSG00000129596.4	chr5:116021543:C:T	chr5	0.0348488621585931	Gene
Caudate	ENSG00000129646.14	ENSG00000129646.14	chr17:76291513:G:A	chr17	0.0440563072984465	Gene
Caudate	ENSG00000129675.15	ENSG00000129675.15	chrX:136660841:C:T	chrX	0.033657649168209	Gene
Caudate	ENSG00000129757.12	ENSG00000129757.12	chr11:3157462:A:C	chr11	0.0279067392832245	Gene
Caudate	ENSG00000130147.15	ENSG00000130147.15	chr2:234708990:T:C	chr2	0.0295881557306266	Gene
Caudate	ENSG00000130147.15	ENSG00000130147.15	chr2:234708363:G:T	chr2	0.0439098306303471	Gene
Caudate	ENSG00000130147.15	ENSG00000130147.15	chr2:234710184:G:A	chr2	0.0465661210919951	Gene
Caudate	ENSG00000130224.14	ENSG00000130224.14	chrX:115017020:T:G	chrX	0.0361507207784961	Gene
Caudate	ENSG00000130414.11	ENSG00000130414.11	chr2:240059382:A:G	chr2	0.047065639794916	Gene
Caudate	ENSG00000130540.13	ENSG00000130540.13	chr22:44121400:C:T	chr22	0.005497400977574	Gene
Caudate	ENSG00000130540.13	ENSG00000130540.13	chr22:44118794:G:A	chr22	0.0056478840447999	Gene
Caudate	ENSG00000130540.13	ENSG00000130540.13	chr22:44125245:A:T	chr22	0.0193257318440111	Gene
Caudate	ENSG00000130540.13	ENSG00000130540.13	chr22:44125296:CAA:C	chr22	0.0193257318440111	Gene
Caudate	ENSG00000130540.13	ENSG00000130540.13	chr22:44125558:C:T	chr22	0.0193257318440111	Gene
Caudate	ENSG00000130540.13	ENSG00000130540.13	chr22:44126432:T:C	chr22	0.0195720104651513	Gene
Caudate	ENSG00000130540.13	ENSG00000130540.13	chr22:44123534:C:T	chr22	0.0221927798186511	Gene
Caudate	ENSG00000130540.13	ENSG00000130540.13	chr22:44118377:C:T	chr22	0.0360238288177477	Gene
Caudate	ENSG00000130540.13	ENSG00000130540.13	chr22:44109898:G:C	chr22	0.0370504046490151	Gene
Caudate	ENSG00000130540.13	ENSG00000130540.13	chr22:44116915:A:G	chr22	0.0450986646177025	Gene
Caudate	ENSG00000130540.13	ENSG00000130540.13	chr22:44116742:T:C	chr22	0.0475529697331108	Gene
Caudate	ENSG00000130540.13	ENSG00000130540.13	chr22:44108393:C:G	chr22	0.0488089655389711	Gene
Caudate	ENSG00000130643.8	ENSG00000130643.8	chr10:133372413:G:A	chr10	0.0062855811431174	Gene
Caudate	ENSG00000130643.8	ENSG00000130643.8	chr10:133364815:T:C	chr10	0.0264597191358219	Gene
Caudate	ENSG00000130731.15	ENSG00000130731.15	chr16:757347:C:T	chr16	0.0355031948284471	Gene
Caudate	ENSG00000130741.10	ENSG00000130741.10	chrX:24195502:A:G	chrX	0.0293012145093036	Gene
Caudate	ENSG00000130741.10	ENSG00000130741.10	chrX:24167568:C:T	chrX	0.0490207032833293	Gene
Caudate	ENSG00000130749.9	ENSG00000130749.9	chr19:47252048:G:A	chr19	0.031830204853622	Gene
Caudate	ENSG00000130856.15	ENSG00000130856.15	chr18:76563946:A:G	chr18	0.0238335823411726	Gene
Caudate	ENSG00000130856.15	ENSG00000130856.15	chr18:76566313:C:T	chr18	0.0296267732155866	Gene
Caudate	ENSG00000130856.15	ENSG00000130856.15	chr18:76560518:T:C	chr18	0.0486862248097134	Gene
Caudate	ENSG00000131116.11	ENSG00000131116.11	chr19:43669115:T:TG	chr19	0.0454554201435344	Gene
Caudate	ENSG00000131143.8	ENSG00000131143.8	chr16:86066868:C:T	chr16	0.042740540201423	Gene
Caudate	ENSG00000131171.12	ENSG00000131171.12	chrX:80920576:C:A	chrX	0.0403398872359127	Gene
Caudate	ENSG00000131171.12	ENSG00000131171.12	chrX:80921604:A:G	chrX	0.0403398872359127	Gene
Caudate	ENSG00000131171.12	ENSG00000131171.12	chrX:80923136:C:T	chrX	0.0403398872359127	Gene
Caudate	ENSG00000131171.12	ENSG00000131171.12	chrX:80924925:C:T	chrX	0.0403398872359127	Gene
Caudate	ENSG00000131171.12	ENSG00000131171.12	chrX:80926369:A:T	chrX	0.0428665450104865	Gene
Caudate	ENSG00000131171.12	ENSG00000131171.12	chrX:80926381:G:A	chrX	0.0428665450104865	Gene
Caudate	ENSG00000131171.12	ENSG00000131171.12	chrX:80926389:C:A	chrX	0.0428665450104865	Gene
Caudate	ENSG00000131171.12	ENSG00000131171.12	chrX:80926893:A:C	chrX	0.0428665450104865	Gene
Caudate	ENSG00000131238.16	ENSG00000131238.16	chr1:40028293:A:G	chr1	0.0260485651488089	Gene
Caudate	ENSG00000131386.17	ENSG00000131386.17	chr3:16658051:G:A	chr3	0.0467999332852131	Gene
Caudate	ENSG00000131507.10	ENSG00000131507.10	chr5:142554778:T:C	chr5	0.0413107952937013	Gene
Caudate	ENSG00000131507.10	ENSG00000131507.10	chr5:142556907:G:A	chr5	0.0488841316212684	Gene
Caudate	ENSG00000131508.15	ENSG00000131508.15	chr5:139610555:T:A	chr5	0.0354265029227147	Gene
Caudate	ENSG00000131591.17	ENSG00000131591.17	chr1:1081790:C:G	chr1	0.010101951003755	Gene
Caudate	ENSG00000131591.17	ENSG00000131591.17	chr1:1086657:C:T	chr1	0.0292540849433134	Gene
Caudate	ENSG00000131591.17	ENSG00000131591.17	chr1:1079746:A:G	chr1	0.0367025923291157	Gene
Caudate	ENSG00000131591.17	ENSG00000131591.17	chr1:1079877:A:G	chr1	0.040041624736402	Gene
Caudate	ENSG00000131591.17	ENSG00000131591.17	chr1:1079484:T:A	chr1	0.0443443493951633	Gene
Caudate	ENSG00000131669.9	ENSG00000131669.9	chr9:93287824:G:A	chr9	0.0261684865999342	Gene
Caudate	ENSG00000131669.9	ENSG00000131669.9	chr9:93289897:G:A	chr9	0.0261684865999342	Gene
Caudate	ENSG00000131669.9	ENSG00000131669.9	chr9:93265970:A:G	chr9	0.0309324086204846	Gene
Caudate	ENSG00000131669.9	ENSG00000131669.9	chr9:93275980:T:C	chr9	0.0309324086204846	Gene
Caudate	ENSG00000131669.9	ENSG00000131669.9	chr9:93280382:A:G	chr9	0.0309324086204846	Gene
Caudate	ENSG00000131669.9	ENSG00000131669.9	chr9:93284347:A:G	chr9	0.0309324086204846	Gene
Caudate	ENSG00000131669.9	ENSG00000131669.9	chr9:93286939:C:T	chr9	0.0309324086204846	Gene
Caudate	ENSG00000131669.9	ENSG00000131669.9	chr9:93287360:C:T	chr9	0.0309324086204846	Gene
Caudate	ENSG00000131669.9	ENSG00000131669.9	chr9:93291586:T:G	chr9	0.0309324086204846	Gene
Caudate	ENSG00000131669.9	ENSG00000131669.9	chr9:93311894:ACAGGCGTG:A	chr9	0.0319812717733351	Gene
Caudate	ENSG00000131669.9	ENSG00000131669.9	chr9:93310579:C:G	chr9	0.0323185713772486	Gene
Caudate	ENSG00000131669.9	ENSG00000131669.9	chr9:93492182:A:G	chr9	0.0353663723113333	Gene
Caudate	ENSG00000131669.9	ENSG00000131669.9	chr9:93264345:G:C	chr9	0.0373698141994718	Gene
Caudate	ENSG00000131669.9	ENSG00000131669.9	chr9:93491810:CT:C	chr9	0.0393043777233826	Gene
Caudate	ENSG00000131669.9	ENSG00000131669.9	chr9:93259030:G:A	chr9	0.0429406235957757	Gene
Caudate	ENSG00000131669.9	ENSG00000131669.9	chr9:93250240:C:T	chr9	0.0439772395537488	Gene
Caudate	ENSG00000131669.9	ENSG00000131669.9	chr9:93252974:C:T	chr9	0.0439772395537488	Gene
Caudate	ENSG00000131697.17	ENSG00000131697.17	chr1:5865741:C:T	chr1	0.0440663663842943	Gene
Caudate	ENSG00000131697.17	ENSG00000131697.17	chr1:5871861:A:G	chr1	0.0456388364686905	Gene
Caudate	ENSG00000131697.17	ENSG00000131697.17	chr1:5871864:A:G	chr1	0.0456388364686905	Gene
Caudate	ENSG00000131725.13	ENSG00000131725.13	chrX:118336820:C:T	chrX	0.0402457719396122	Gene
Caudate	ENSG00000131797.12	ENSG00000131797.12	chr16:31351420:A:G	chr16	0.0270898467776724	Gene
Caudate	ENSG00000131797.12	ENSG00000131797.12	chr16:31357514:C:T	chr16	0.0354769630028351	Gene
Caudate	ENSG00000131797.12	ENSG00000131797.12	chr16:31351390:C:T	chr16	0.0380709685373443	Gene
Caudate	ENSG00000131797.12	ENSG00000131797.12	chr16:31357553:T:C	chr16	0.0427333902739251	Gene
Caudate	ENSG00000131797.12	ENSG00000131797.12	chr16:31353654:C:T	chr16	0.0472511818850602	Gene
Caudate	ENSG00000131828.13	ENSG00000131828.13	chrX:19230968:G:C	chrX	0.0160968361524136	Gene
Caudate	ENSG00000131828.13	ENSG00000131828.13	chrX:19231117:G:A	chrX	0.0160968361524136	Gene
Caudate	ENSG00000131828.13	ENSG00000131828.13	chrX:19231350:G:A	chrX	0.0160968361524136	Gene
Caudate	ENSG00000131828.13	ENSG00000131828.13	chrX:19315057:G:A	chrX	0.0226013154703843	Gene
Caudate	ENSG00000131828.13	ENSG00000131828.13	chrX:19315260:C:T	chrX	0.0226013154703843	Gene
Caudate	ENSG00000131828.13	ENSG00000131828.13	chrX:19321243:G:A	chrX	0.0230517790003912	Gene
Caudate	ENSG00000131828.13	ENSG00000131828.13	chrX:19491436:C:T	chrX	0.0301883660329907	Gene
Caudate	ENSG00000131828.13	ENSG00000131828.13	chrX:19506676:T:C	chrX	0.0335666583104685	Gene
Caudate	ENSG00000131828.13	ENSG00000131828.13	chrX:19502703:G:C	chrX	0.0424420520875382	Gene
Caudate	ENSG00000131828.13	ENSG00000131828.13	chrX:19305892:C:T	chrX	0.0449387747702722	Gene
Caudate	ENSG00000131828.13	ENSG00000131828.13	chrX:19325236:G:T	chrX	0.0471867072131522	Gene
Caudate	ENSG00000131828.13	ENSG00000131828.13	chrX:19222318:C:T	chrX	0.0486078202217638	Gene
Caudate	ENSG00000131828.13	ENSG00000131828.13	chrX:19222710:T:C	chrX	0.0486078202217638	Gene
Caudate	ENSG00000131876.16	ENSG00000131876.16	chr15:101444038:A:G	chr15	0.0185381489663423	Gene
Caudate	ENSG00000131876.16	ENSG00000131876.16	chr15:101433898:T:C	chr15	0.0474091848653455	Gene
Caudate	ENSG00000131899.10	ENSG00000131899.10	chr17:18145294:T:C	chr17	0.0382289265442433	Gene
Caudate	ENSG00000131966.13	ENSG00000131966.13	chr14:58633647:C:T	chr14	0.00538112012487	Gene
Caudate	ENSG00000131966.13	ENSG00000131966.13	chr14:58632869:G:A	chr14	0.0059941476918177	Gene
Caudate	ENSG00000131966.13	ENSG00000131966.13	chr14:58646014:C:T	chr14	0.0077063572775892	Gene
Caudate	ENSG00000132122.11	ENSG00000132122.11	chr1:48070999:T:C	chr1	0.0463082871628676	Gene
Caudate	ENSG00000132122.11	ENSG00000132122.11	chr1:48067000:T:G	chr1	0.0485000670551452	Gene
Caudate	ENSG00000132199.18	ENSG00000132199.18	chr18:381997:C:G	chr18	0.0441972273107136	Gene
Caudate	ENSG00000132341.11	ENSG00000132341.11	chr12:131109815:A:G	chr12	0.0172517897466865	Gene
Caudate	ENSG00000132341.11	ENSG00000132341.11	chr12:131110929:A:C	chr12	0.0176432254962199	Gene
Caudate	ENSG00000132341.11	ENSG00000132341.11	chr12:131110975:T:C	chr12	0.0176432254962199	Gene
Caudate	ENSG00000132341.11	ENSG00000132341.11	chr12:131111379:A:G	chr12	0.0176432254962199	Gene
Caudate	ENSG00000132341.11	ENSG00000132341.11	chr12:131138190:T:C	chr12	0.0266598831940621	Gene
Caudate	ENSG00000132341.11	ENSG00000132341.11	chr12:130775450:A:G	chr12	0.030007171668079	Gene
Caudate	ENSG00000132341.11	ENSG00000132341.11	chr12:130979479:T:C	chr12	0.0301524589205806	Gene
Caudate	ENSG00000132341.11	ENSG00000132341.11	chr12:131121068:G:A	chr12	0.0320052057864763	Gene
Caudate	ENSG00000132341.11	ENSG00000132341.11	chr12:131127680:A:G	chr12	0.0354523435546786	Gene
Caudate	ENSG00000132341.11	ENSG00000132341.11	chr12:131123272:T:C	chr12	0.0414334549077799	Gene
Caudate	ENSG00000132341.11	ENSG00000132341.11	chr12:130977326:G:A	chr12	0.0429178526770081	Gene
Caudate	ENSG00000132341.11	ENSG00000132341.11	chr12:131346346:T:G	chr12	0.0438811621221059	Gene
Caudate	ENSG00000132341.11	ENSG00000132341.11	chr12:130979181:A:G	chr12	0.0451163114251019	Gene
Caudate	ENSG00000132341.11	ENSG00000132341.11	chr12:130977152:T:C	chr12	0.0468399370312229	Gene
Caudate	ENSG00000132341.11	ENSG00000132341.11	chr12:130977185:T:G	chr12	0.0468399370312229	Gene
Caudate	ENSG00000132341.11	ENSG00000132341.11	chr12:130977199:G:A	chr12	0.0468399370312229	Gene
Caudate	ENSG00000132341.11	ENSG00000132341.11	chr12:131122615:C:G	chr12	0.0491821089411269	Gene
Caudate	ENSG00000132475.9	ENSG00000132475.9	chr17:76150622:AAG:A	chr17	0.0047465971459801	Gene
Caudate	ENSG00000132475.9	ENSG00000132475.9	chr17:76131420:A:G	chr17	0.0146707723820332	Gene
Caudate	ENSG00000132478.9	ENSG00000132478.9	chr17:76145404:A:T	chr17	0.048475327515132	Gene
Caudate	ENSG00000132507.17	ENSG00000132507.17	chr17:6876685:T:G	chr17	0.0334623574638586	Gene
Caudate	ENSG00000132507.17	ENSG00000132507.17	chr17:6881770:G:A	chr17	0.0334623574638586	Gene
Caudate	ENSG00000132507.17	ENSG00000132507.17	chr17:6884056:A:G	chr17	0.0381775158314886	Gene
Caudate	ENSG00000132541.10	ENSG00000132541.10	chr8:98242093:G:C	chr8	0.0407590068898165	Gene
Caudate	ENSG00000132541.10	ENSG00000132541.10	chr8:98242315:G:T	chr8	0.0455769056367689	Gene
Caudate	ENSG00000132823.10	ENSG00000132823.10	chr20:43951818:C:T	chr20	0.0273398682319636	Gene
Caudate	ENSG00000133059.16	ENSG00000133059.16	chr1:205394784:T:C	chr1	0.0217039843573384	Gene
Caudate	ENSG00000133243.8	ENSG00000133243.8	chr19:1743330:A:G	chr19	0.0225841003337877	Gene
Caudate	ENSG00000133243.8	ENSG00000133243.8	chr19:1739276:T:C	chr19	0.04077381106199	Gene
Caudate	ENSG00000133265.10	ENSG00000133265.10	chr19:55050202:T:C	chr19	0.0295370775321306	Gene
Caudate	ENSG00000133265.10	ENSG00000133265.10	chr19:55572242:C:T	chr19	0.0457372469918608	Gene
Caudate	ENSG00000133265.10	ENSG00000133265.10	chr19:55575557:C:T	chr19	0.0457372469918608	Gene
Caudate	ENSG00000133393.12	ENSG00000133393.12	chr16:16198001:G:C	chr16	0.0479035871192355	Gene
Caudate	ENSG00000133466.13	ENSG00000133466.13	chr22:37210211:G:A	chr22	0.001143673344376	Gene
Caudate	ENSG00000133466.13	ENSG00000133466.13	chr22:37210336:GAC:G	chr22	0.001143673344376	Gene
Caudate	ENSG00000133466.13	ENSG00000133466.13	chr22:37588208:A:G	chr22	0.0084084142365346	Gene
Caudate	ENSG00000133466.13	ENSG00000133466.13	chr22:37587560:C:G	chr22	0.0099952684207405	Gene
Caudate	ENSG00000133466.13	ENSG00000133466.13	chr22:37584809:G:T	chr22	0.0124355232054597	Gene
Caudate	ENSG00000133466.13	ENSG00000133466.13	chr22:37589577:C:T	chr22	0.0124355232054597	Gene
Caudate	ENSG00000133466.13	ENSG00000133466.13	chr22:37585856:C:T	chr22	0.0148230513370574	Gene
Caudate	ENSG00000133466.13	ENSG00000133466.13	chr22:37586050:G:A	chr22	0.0148230513370574	Gene
Caudate	ENSG00000133466.13	ENSG00000133466.13	chr22:37586175:GCACAGTGGCT:G	chr22	0.0148230513370574	Gene
Caudate	ENSG00000133466.13	ENSG00000133466.13	chr22:37586472:T:G	chr22	0.0148230513370574	Gene
Caudate	ENSG00000133466.13	ENSG00000133466.13	chr22:37587290:C:G	chr22	0.0148230513370574	Gene
Caudate	ENSG00000133466.13	ENSG00000133466.13	chr22:37583991:G:A	chr22	0.0183292756780473	Gene
Caudate	ENSG00000133466.13	ENSG00000133466.13	chr22:37584459:G:A	chr22	0.0183292756780473	Gene
Caudate	ENSG00000133466.13	ENSG00000133466.13	chr22:37206406:C:T	chr22	0.0190775323451116	Gene
Caudate	ENSG00000133466.13	ENSG00000133466.13	chr22:37206572:C:G	chr22	0.0190775323451116	Gene
Caudate	ENSG00000133466.13	ENSG00000133466.13	chr22:37584335:A:G	chr22	0.021712075744486	Gene
Caudate	ENSG00000133466.13	ENSG00000133466.13	chr22:37584464:C:G	chr22	0.021712075744486	Gene
Caudate	ENSG00000133466.13	ENSG00000133466.13	chr22:37593594:T:C	chr22	0.0298811862108324	Gene
Caudate	ENSG00000133612.18	ENSG00000133612.18	chr7:151454179:G:C	chr7	0.0251292788831088	Gene
Caudate	ENSG00000133612.18	ENSG00000133612.18	chr7:151311861:T:C	chr7	0.0368127700356387	Gene
Caudate	ENSG00000133624.13	ENSG00000133624.13	chr7:149747740:A:G	chr7	0.0275191788549098	Gene
Caudate	ENSG00000133731.9	ENSG00000133731.9	chr8:81782265:C:G	chr8	0.0438973517018342	Gene
Caudate	ENSG00000133794.17	ENSG00000133794.17	chr11:13776028:T:C	chr11	0.0025292050458536	Gene
Caudate	ENSG00000133794.17	ENSG00000133794.17	chr11:13032425:G:T	chr11	0.0485929782591572	Gene
Caudate	ENSG00000133863.6	ENSG00000133863.6	chr8:30550793:C:A	chr8	0.0450888428356299	Gene
Caudate	ENSG00000134014.16	ENSG00000134014.16	chr8:28001220:G:T	chr8	0.0214154665057628	Gene
Caudate	ENSG00000134014.16	ENSG00000134014.16	chr8:28005442:C:T	chr8	0.0380022978516988	Gene
Caudate	ENSG00000134042.12	ENSG00000134042.12	chr18:50359769:G:C	chr18	0.0196803917467927	Gene
Caudate	ENSG00000134042.12	ENSG00000134042.12	chr18:50359858:A:G	chr18	0.0196803917467927	Gene
Caudate	ENSG00000134042.12	ENSG00000134042.12	chr18:50340158:A:G	chr18	0.0355340225429378	Gene
Caudate	ENSG00000134042.12	ENSG00000134042.12	chr18:50340409:G:C	chr18	0.0363603442312487	Gene
Caudate	ENSG00000134042.12	ENSG00000134042.12	chr18:50604673:C:G	chr18	0.043874815741223	Gene
Caudate	ENSG00000134042.12	ENSG00000134042.12	chr18:50602856:C:T	chr18	0.0471546489234418	Gene
Caudate	ENSG00000134042.12	ENSG00000134042.12	chr18:50383779:G:C	chr18	0.0493396521425838	Gene
Caudate	ENSG00000134153.9	ENSG00000134153.9	chr15:34522517:TAA:T	chr15	0.0091268390639778	Gene
Caudate	ENSG00000134153.9	ENSG00000134153.9	chr15:34572034:A:C	chr15	0.0295606643680126	Gene
Caudate	ENSG00000134153.9	ENSG00000134153.9	chr15:34580145:C:T	chr15	0.0295606643680126	Gene
Caudate	ENSG00000134153.9	ENSG00000134153.9	chr15:34522588:A:G	chr15	0.035410077393071	Gene
Caudate	ENSG00000134153.9	ENSG00000134153.9	chr15:34577985:T:C	chr15	0.0359981195231459	Gene
Caudate	ENSG00000134153.9	ENSG00000134153.9	chr15:34581105:C:T	chr15	0.0359981195231459	Gene
Caudate	ENSG00000134153.9	ENSG00000134153.9	chr15:34592868:G:A	chr15	0.0451413129034076	Gene
Caudate	ENSG00000134255.13	ENSG00000134255.13	chr1:111522067:T:G	chr1	0.0488060244447887	Gene
Caudate	ENSG00000134255.13	ENSG00000134255.13	chr1:111525944:A:T	chr1	0.0489080770727653	Gene
Caudate	ENSG00000134255.13	ENSG00000134255.13	chr1:111526151:T:A	chr1	0.0495066567190163	Gene
Caudate	ENSG00000134265.12	ENSG00000134265.12	chr18:10840331:T:C	chr18	0.020217748702433	Gene
Caudate	ENSG00000134440.11	ENSG00000134440.11	chr18:57583662:T:C	chr18	0.0474858566334027	Gene
Caudate	ENSG00000134440.11	ENSG00000134440.11	chr18:57584862:G:A	chr18	0.0474858566334027	Gene
Caudate	ENSG00000134545.13	ENSG00000134545.13	chr12:10550852:C:T	chr12	0.0019747547069695	Gene
Caudate	ENSG00000134545.13	ENSG00000134545.13	chr12:10551394:C:G	chr12	0.004331075130685	Gene
Caudate	ENSG00000134545.13	ENSG00000134545.13	chr12:10543698:C:T	chr12	0.0259539858451542	Gene
Caudate	ENSG00000134545.13	ENSG00000134545.13	chr12:10500612:G:C	chr12	0.0372238357524899	Gene
Caudate	ENSG00000134717.17	ENSG00000134717.17	chr1:51907585:G:C	chr1	0.0262560961091855	Gene
Caudate	ENSG00000134717.17	ENSG00000134717.17	chr1:51906681:A:T	chr1	0.0268210896571676	Gene
Caudate	ENSG00000134717.17	ENSG00000134717.17	chr1:51906749:T:G	chr1	0.0268210896571676	Gene
Caudate	ENSG00000134717.17	ENSG00000134717.17	chr1:51909752:T:C	chr1	0.0444733597780759	Gene
Caudate	ENSG00000134775.15	ENSG00000134775.15	chr18:36543779:T:C	chr18	0.0270837745716776	Gene
Caudate	ENSG00000134779.14	ENSG00000134779.14	chr18:36633490:A:G	chr18	0.0032063444517203	Gene
Caudate	ENSG00000134779.14	ENSG00000134779.14	chr18:36721817:A:T	chr18	0.036828997690427	Gene
Caudate	ENSG00000134779.14	ENSG00000134779.14	chr18:36718769:G:C	chr18	0.0401881889437908	Gene
Caudate	ENSG00000134779.14	ENSG00000134779.14	chr18:36719420:CT:C	chr18	0.0409351598402247	Gene
Caudate	ENSG00000134779.14	ENSG00000134779.14	chr18:36735748:C:T	chr18	0.0416153340504355	Gene
Caudate	ENSG00000134779.14	ENSG00000134779.14	chr18:36730003:C:T	chr18	0.0445550245818177	Gene
Caudate	ENSG00000134779.14	ENSG00000134779.14	chr18:36732326:G:A	chr18	0.0486971778619714	Gene
Caudate	ENSG00000134779.14	ENSG00000134779.14	chr18:36732327:C:T	chr18	0.0486971778619714	Gene
Caudate	ENSG00000134779.14	ENSG00000134779.14	chr18:36729671:G:A	chr18	0.0492939040597592	Gene
Caudate	ENSG00000134779.14	ENSG00000134779.14	chr18:36731328:G:A	chr18	0.0492939040597592	Gene
Caudate	ENSG00000134779.14	ENSG00000134779.14	chr18:36731680:A:G	chr18	0.0492939040597592	Gene
Caudate	ENSG00000134779.14	ENSG00000134779.14	chr18:36731696:G:C	chr18	0.0492939040597592	Gene
Caudate	ENSG00000134780.9	ENSG00000134780.9	chr11:61751841:C:A	chr11	0.0368475670631732	Gene
Caudate	ENSG00000135392.15	ENSG00000135392.15	chr12:55464829:T:C	chr12	0.0329223881704247	Gene
Caudate	ENSG00000135423.12	ENSG00000135423.12	chr12:56896534:C:A	chr12	0.0488241660774872	Gene
Caudate	ENSG00000135519.6	ENSG00000135519.6	chr12:49111401:C:T	chr12	0.0239344877503281	Gene
Caudate	ENSG00000135519.6	ENSG00000135519.6	chr12:49112175:A:G	chr12	0.0239344877503281	Gene
Caudate	ENSG00000135519.6	ENSG00000135519.6	chr12:49115204:C:T	chr12	0.0239344877503281	Gene
Caudate	ENSG00000135519.6	ENSG00000135519.6	chr12:49279768:G:C	chr12	0.0246890254764365	Gene
Caudate	ENSG00000135519.6	ENSG00000135519.6	chr12:49115658:C:G	chr12	0.0252447344049841	Gene
Caudate	ENSG00000135519.6	ENSG00000135519.6	chr12:49119146:A:G	chr12	0.0254738923267315	Gene
Caudate	ENSG00000135519.6	ENSG00000135519.6	chr12:49124612:T:G	chr12	0.0254738923267315	Gene
Caudate	ENSG00000135519.6	ENSG00000135519.6	chr12:49317770:C:T	chr12	0.0268962920126646	Gene
Caudate	ENSG00000135519.6	ENSG00000135519.6	chr12:49130804:G:C	chr12	0.0276365495175601	Gene
Caudate	ENSG00000135519.6	ENSG00000135519.6	chr12:49091590:C:G	chr12	0.0295286882390696	Gene
Caudate	ENSG00000135519.6	ENSG00000135519.6	chr12:49132101:A:G	chr12	0.0301061693642078	Gene
Caudate	ENSG00000135519.6	ENSG00000135519.6	chr12:49136062:A:G	chr12	0.0301061693642078	Gene
Caudate	ENSG00000135519.6	ENSG00000135519.6	chr12:49136883:G:C	chr12	0.0301061693642078	Gene
Caudate	ENSG00000135519.6	ENSG00000135519.6	chr12:49151857:G:A	chr12	0.0301061693642078	Gene
Caudate	ENSG00000135519.6	ENSG00000135519.6	chr12:49154407:G:A	chr12	0.0301061693642078	Gene
Caudate	ENSG00000135519.6	ENSG00000135519.6	chr12:49163482:C:G	chr12	0.0301061693642078	Gene
Caudate	ENSG00000135519.6	ENSG00000135519.6	chr12:49164119:A:G	chr12	0.0301061693642078	Gene
Caudate	ENSG00000135519.6	ENSG00000135519.6	chr12:49170493:A:G	chr12	0.0301061693642078	Gene
Caudate	ENSG00000135519.6	ENSG00000135519.6	chr12:49174130:G:T	chr12	0.0301061693642078	Gene
Caudate	ENSG00000135519.6	ENSG00000135519.6	chr12:49174605:A:C	chr12	0.0301061693642078	Gene
Caudate	ENSG00000135519.6	ENSG00000135519.6	chr12:49177234:G:A	chr12	0.0301061693642078	Gene
Caudate	ENSG00000135519.6	ENSG00000135519.6	chr12:49179513:G:A	chr12	0.0301061693642078	Gene
Caudate	ENSG00000135519.6	ENSG00000135519.6	chr12:49179742:A:G	chr12	0.0301061693642078	Gene
Caudate	ENSG00000135519.6	ENSG00000135519.6	chr12:49183092:G:A	chr12	0.0301061693642078	Gene
Caudate	ENSG00000135519.6	ENSG00000135519.6	chr12:49314871:G:A	chr12	0.0306529511717854	Gene
Caudate	ENSG00000135519.6	ENSG00000135519.6	chr12:49129003:C:A	chr12	0.0307228512981207	Gene
Caudate	ENSG00000135519.6	ENSG00000135519.6	chr12:49104347:G:T	chr12	0.0319512889751987	Gene
Caudate	ENSG00000135519.6	ENSG00000135519.6	chr12:49127889:G:A	chr12	0.0323059226447829	Gene
Caudate	ENSG00000135519.6	ENSG00000135519.6	chr12:49129930:A:G	chr12	0.032673382589112	Gene
Caudate	ENSG00000135519.6	ENSG00000135519.6	chr12:49136998:A:G	chr12	0.0329753362705618	Gene
Caudate	ENSG00000135519.6	ENSG00000135519.6	chr12:49137675:T:C	chr12	0.0334658082537471	Gene
Caudate	ENSG00000135519.6	ENSG00000135519.6	chr12:49140940:A:G	chr12	0.0334658082537471	Gene
Caudate	ENSG00000135519.6	ENSG00000135519.6	chr12:49316789:C:G	chr12	0.0339711374034551	Gene
Caudate	ENSG00000135519.6	ENSG00000135519.6	chr12:49131597:A:G	chr12	0.0340232528436705	Gene
Caudate	ENSG00000135519.6	ENSG00000135519.6	chr12:49153459:A:G	chr12	0.0344628082521406	Gene
Caudate	ENSG00000135519.6	ENSG00000135519.6	chr12:49154493:G:A	chr12	0.0344628082521406	Gene
Caudate	ENSG00000135519.6	ENSG00000135519.6	chr12:49162520:A:G	chr12	0.0344628082521406	Gene
Caudate	ENSG00000135519.6	ENSG00000135519.6	chr12:49190247:G:A	chr12	0.0344628082521406	Gene
Caudate	ENSG00000135519.6	ENSG00000135519.6	chr12:49135822:A:T	chr12	0.0347813791215166	Gene
Caudate	ENSG00000135519.6	ENSG00000135519.6	chr12:49146109:C:T	chr12	0.0347813791215166	Gene
Caudate	ENSG00000135519.6	ENSG00000135519.6	chr12:49150130:A:G	chr12	0.0347813791215166	Gene
Caudate	ENSG00000135519.6	ENSG00000135519.6	chr12:49155126:C:G	chr12	0.0347813791215166	Gene
Caudate	ENSG00000135519.6	ENSG00000135519.6	chr12:49161057:A:G	chr12	0.0347813791215166	Gene
Caudate	ENSG00000135519.6	ENSG00000135519.6	chr12:49172673:A:G	chr12	0.0347813791215166	Gene
Caudate	ENSG00000135519.6	ENSG00000135519.6	chr12:49175528:T:C	chr12	0.0347813791215166	Gene
Caudate	ENSG00000135519.6	ENSG00000135519.6	chr12:49180164:G:C	chr12	0.0347813791215166	Gene
Caudate	ENSG00000135519.6	ENSG00000135519.6	chr12:49180240:A:C	chr12	0.0347813791215166	Gene
Caudate	ENSG00000135519.6	ENSG00000135519.6	chr12:49315644:A:G	chr12	0.0348661140150307	Gene
Caudate	ENSG00000135519.6	ENSG00000135519.6	chr12:49128795:T:C	chr12	0.035469679912697	Gene
Caudate	ENSG00000135519.6	ENSG00000135519.6	chr12:49186397:T:C	chr12	0.0361825135105219	Gene
Caudate	ENSG00000135519.6	ENSG00000135519.6	chr12:49271003:C:A	chr12	0.0363664264331589	Gene
Caudate	ENSG00000135519.6	ENSG00000135519.6	chr12:49185913:C:G	chr12	0.0364584901840467	Gene
Caudate	ENSG00000135519.6	ENSG00000135519.6	chr12:49274138:T:C	chr12	0.0374660638607939	Gene
Caudate	ENSG00000135519.6	ENSG00000135519.6	chr12:49045593:A:G	chr12	0.0381038258367485	Gene
Caudate	ENSG00000135519.6	ENSG00000135519.6	chr12:49276650:A:G	chr12	0.0388780372290945	Gene
Caudate	ENSG00000135519.6	ENSG00000135519.6	chr12:49311878:A:G	chr12	0.0390230845134789	Gene
Caudate	ENSG00000135519.6	ENSG00000135519.6	chr12:49453787:G:A	chr12	0.0410273990671037	Gene
Caudate	ENSG00000135519.6	ENSG00000135519.6	chr12:49276246:T:C	chr12	0.0412012571375455	Gene
Caudate	ENSG00000135519.6	ENSG00000135519.6	chr12:49313989:AT:A	chr12	0.041291992157314	Gene
Caudate	ENSG00000135519.6	ENSG00000135519.6	chr12:49315964:T:C	chr12	0.0420701625742572	Gene
Caudate	ENSG00000135519.6	ENSG00000135519.6	chr12:49106726:C:T	chr12	0.0422470380415601	Gene
Caudate	ENSG00000135519.6	ENSG00000135519.6	chr12:49063852:G:A	chr12	0.0430483813839072	Gene
Caudate	ENSG00000135519.6	ENSG00000135519.6	chr12:49957896:TTCTC:T	chr12	0.0434466730761642	Gene
Caudate	ENSG00000135519.6	ENSG00000135519.6	chr12:49277071:G:A	chr12	0.0435365275604385	Gene
Caudate	ENSG00000135519.6	ENSG00000135519.6	chr12:49276706:T:C	chr12	0.0450233574431794	Gene
Caudate	ENSG00000135519.6	ENSG00000135519.6	chr12:49258500:T:A	chr12	0.0490695365753073	Gene
Caudate	ENSG00000135624.15	ENSG00000135624.15	chr2:72930890:A:G	chr2	0.0186994054091234	Gene
Caudate	ENSG00000135636.13	ENSG00000135636.13	chr2:71021315:G:A	chr2	0.0012594648524961	Gene
Caudate	ENSG00000136002.17	ENSG00000136002.17	chr2:131297102:T:C	chr2	0.0472743142090645	Gene
Caudate	ENSG00000136002.17	ENSG00000136002.17	chr2:131313318:T:TCTTTA	chr2	0.0483688713491617	Gene
Caudate	ENSG00000136295.14	ENSG00000136295.14	chr7:2289862:G:A	chr7	0.0362191800913258	Gene
Caudate	ENSG00000136758.18	ENSG00000136758.18	chr10:27573445:C:CCTAA	chr10	0.0174054205913408	Gene
[truncated: 72,583 more rows]
