# Supplementary material for: Sex affects transcriptional associations with schizophrenia across the dorsolateral prefrontal cortex, hippocampus, and caudate nucleus
Source: Nat Commun. 2024 May 10;15:3980. doi: 10.1038/s41467-024-48048-z (PMC11087501; doi:10.1038/s41467-024-48048-z)
Supplement: Supplementary file 18 — Data S16 [file 41467_2024_48048_MOESM18_ESM.xlsx]

## Sheet: PGC3_genelevel_signal_fastENLOC
cluster_name	N_SNPS	eQTL_PIP	GWAS_PIP	GWAS_PIP_prior	RCP	Tissue
ENSG00000234840:1(@)Loc88	1	0.9585	0.9821	0.9977	0.957	Caudate
ENSG00000006744:1(@)Loc260_Loc399	1	0.9983	0.09479	0.549	0.5488	Caudate
ENSG00000140265:2(@)Loc103	17	0.9943	0.8872	0.9324	0.4545	Caudate
ENSG00000180667:1(@)Loc392	7	0.8658	0.2414	0.5159	0.3996	Caudate
ENSG00000127903:1(@)Loc246	3	0.9994	0.1569	0.4492	0.3816	Caudate
ENSG00000254427:2(@)Loc555	1	0.9999	0.04936	0.3771	0.377	Caudate
ENSG00000176909:1(@)Loc426	7	0.8888	0.232	0.477	0.3531	Caudate
ENSG00000203721:1(@)Loc184	15	0.993	0.8046	0.8536	0.2931	Caudate
ENSG00000137204:1(@)Loc84_Loc489	5	0.9612	0.1595	0.3546	0.2571	Caudate
ENSG00000263934:1(@)Loc78	14	0.7186	1	1	0.2513	Caudate
ENSG00000169592:1(@)Loc40_Loc599	26	0.9803	0.5529	0.6495	0.2498	Caudate
ENSG00000136144:1(@)Loc573	21	0.9992	0.8046	0.8445	0.2436	Caudate
ENSG00000093000:1(@)Loc510	3	0.9944	0.08938	0.2845	0.236	Caudate
ENSG00000183831:1(@)Loc143	7	0.9998	0.2464	0.4035	0.2337	Caudate
ENSG00000183166:1(@)Loc127	26	0.9943	0.6399	0.7092	0.2268	Caudate
ENSG00000144677:1(@)Loc400	15	0.8458	0.5808	0.6572	0.2142	Caudate
ENSG00000115946:1(@)Loc473	9	0.9995	0.2456	0.3802	0.2012	Caudate
ENSG00000130921:2(@)Loc58_Loc3	14	0.3991	0.9991	0.9992	0.1954	Caudate
ENSG00000163938:1(@)Loc262_Loc6_Loc295	10	0.9964	0.3698	0.476	0.1938	Caudate
ENSG00000172354:1(@)Loc350	16	0.7318	0.5352	0.6099	0.1898	Caudate
ENSG00000170802:1(@)Loc370	19	0.9053	0.09099	0.2465	0.1891	Caudate
ENSG00000100023:1(@)Loc597	6	0.9252	0.1598	0.2936	0.1781	Caudate
ENSG00000132563:1(@)Loc92_Loc299	21	0.7289	0.8287	0.8524	0.174	Caudate
ENSG00000154217:1(@)Loc398	11	0.6868	0.5011	0.5736	0.1723	Caudate
ENSG00000183386:2(@)Loc616	19	0.8979	0.2619	0.373	0.1715	Caudate
ENSG00000257703:1(@)Loc277	75	0.6718	0.9972	0.9976	0.1656	Caudate
ENSG00000138311:2(@)Loc349_Loc343	25	0.7774	0.6866	0.7285	0.1651	Caudate
ENSG00000167491:1(@)Loc39	81	0.9914	0.8328	0.8543	0.1639	Caudate
ENSG00000131951:2(@)Loc322	21	0.4603	0.8266	0.8486	0.1615	Caudate
ENSG00000149930:1(@)Loc40_Loc599	19	0.9938	0.5175	0.5813	0.1589	Caudate
ENSG00000119242:1(@)Loc275	3	0.9995	0.01894	0.1607	0.1582	Caudate
ENSG00000105866:1(@)Loc161	40	0.7096	0.9984	0.9986	0.1576	Caudate
ENSG00000007923:1(@)Loc348	15	0.9982	0.2884	0.3782	0.1458	Caudate
ENSG00000125534:2(@)Loc619_Loc366	1	0.4368	0.04055	0.1664	0.1442	Caudate
ENSG00000112659:1(@)Loc84	1	1	0.01422	0.144	0.144	Caudate
ENSG00000278259:1(@)Loc256	6	0.4029	0.3729	0.4477	0.1408	Caudate
ENSG00000088808:1(@)Loc46	26	0.9998	0.3874	0.4591	0.1387	Caudate
ENSG00000101104:1(@)Loc526	14	0.9986	0.1896	0.2868	0.1362	Caudate
ENSG00000105894:2(@)Loc300	65	0.9653	0.9539	0.9585	0.1355	Caudate
ENSG00000227603:1(@)Loc228	3	0.9929	0.0382	0.1532	0.1315	Caudate
ENSG00000184164:1(@)Loc325	24	0.9982	0.2744	0.354	0.1277	Caudate
ENSG00000149527:2(@)Loc72	10	0.9115	0.8889	0.8991	0.1261	Caudate
ENSG00000231312:3(@)Loc590	12	0.9652	0.1393	0.2354	0.1258	Caudate
ENSG00000174938:1(@)Loc40_Loc599	50	0.975	0.7032	0.7318	0.1256	Caudate
ENSG00000019102:1(@)Loc63	6	0.3876	0.2531	0.3308	0.1208	Caudate
ENSG00000063761:2(@)Loc324	6	0.8496	0.05417	0.1549	0.1177	Caudate
ENSG00000172922:1(@)Loc274	3	0.9872	0.05046	0.148	0.1136	Caudate
ENSG00000185352:2(@)Loc495	84	0.996	0.6592	0.6882	0.1125	Caudate
ENSG00000250091:1(@)Loc275	18	0.9959	0.09687	0.1858	0.1103	Caudate
ENSG00000269938:1(@)Loc275	68	0.9867	0.6935	0.7187	0.1101	Caudate
ENSG00000281100:1(@)Loc132	28	0.6452	0.6029	0.6338	0.103	Caudate
ENSG00000137845:1(@)Loc181	1	0.9927	0.009485	0.09977	0.0997	Caudate
ENSG00000186326:1(@)Loc525	14	0.8876	0.1628	0.2355	0.09947	Caudate
ENSG00000270028:3(@)Loc275	1	0.9002	0.01035	0.09884	0.09784	Caudate
ENSG00000142233:1(@)Loc426	1	0.9974	0.009232	0.09777	0.09775	Caudate
ENSG00000137822:1(@)Loc103	18	0.6794	0.8051	0.8178	0.09534	Caudate
ENSG00000101452:1(@)Loc549	39	0.9937	0.5681	0.5989	0.09478	Caudate
ENSG00000067208:1(@)Loc535	129	0.9284	0.99	0.9906	0.09211	Caudate
ENSG00000172831:2(@)Loc365	80	0.7942	0.7436	0.7596	0.09078	Caudate
ENSG00000133687:3(@)Loc108	7	0.1631	0.535	0.5662	0.08932	Caudate
ENSG00000103067:1(@)Loc198	15	0.9894	0.07901	0.1524	0.08932	Caudate
ENSG00000163728:1(@)Loc335	39	0.9999	0.4455	0.484	0.08928	Caudate
ENSG00000132394:1(@)Loc456	46	0.9989	0.3702	0.4149	0.08872	Caudate
ENSG00000259295:1(@)Loc54	63	0.999	0.5239	0.5549	0.08693	Caudate
ENSG00000256596:1(@)Loc275	4	0.7934	0.03212	0.1068	0.08517	Caudate
ENSG00000065609:2(@)Loc531_Loc113	53	0.5085	0.7774	0.7896	0.08376	Caudate
ENSG00000183066:3(@)Loc603_Loc485_Loc320_Loc81_Loc244	61	0.9824	0.7861	0.7977	0.08336	Caudate
ENSG00000175727:1(@)Loc229	28	0.9761	0.1652	0.225	0.08315	Caudate
ENSG00000261758:1(@)Loc33	70	0.9921	0.8936	0.8986	0.07885	Caudate
ENSG00000141564:2(@)Loc561	57	0.8941	0.313	0.3522	0.07191	Caudate
ENSG00000270061:1(@)Loc275	94	0.9157	0.8475	0.8538	0.07115	Caudate
ENSG00000178917:2(@)Loc618	3	0.1274	0.1001	0.1555	0.07023	Caudate
ENSG00000198791:2(@)Loc403	13	0.9794	0.6132	0.6312	0.06992	Caudate
ENSG00000133687:2(@)Loc108	7	0.2681	0.3419	0.3773	0.0692	Caudate
ENSG00000227370:1(@)Loc603_Loc485_Loc320_Loc81_Loc244	1	0.9844	0.006393	0.06879	0.0687	Caudate
ENSG00000279519:1(@)Loc176	29	0.9204	0.2203	0.2645	0.06856	Caudate
ENSG00000142686:1(@)Loc138_Loc280	30	0.4673	0.8835	0.8877	0.06708	Caudate
ENSG00000273154:1(@)Loc569	89	0.9924	0.368	0.4003	0.06707	Caudate
ENSG00000132603:1(@)Loc544	35	0.9932	0.2518	0.2921	0.06656	Caudate
ENSG00000197256:2(@)Loc195	21	0.3414	0.9918	0.992	0.06457	Caudate
ENSG00000269997:2(@)Loc275	107	0.7585	0.9813	0.9819	0.06386	Caudate
ENSG00000166763:1(@)Loc103	24	0.2083	0.9984	0.9984	0.06007	Caudate
ENSG00000249484:4(@)Loc182_Loc69	136	0.7343	0.9547	0.9559	0.06006	Caudate
ENSG00000136295:2(@)Loc247	15	0.1214	0.9913	0.9916	0.05913	Caudate
ENSG00000181625:1(@)Loc40_Loc599	20	0.9802	0.02787	0.07802	0.05713	Caudate
ENSG00000255135:2(@)Loc404	30	0.2416	0.733	0.7413	0.05686	Caudate
ENSG00000256278:1(@)Loc54	127	0.6341	0.9433	0.9446	0.05629	Caudate
ENSG00000144381:1(@)Loc612_Loc48	125	0.4608	0.8683	0.8716	0.05502	Caudate
ENSG00000173715:2(@)Loc593	13	0.9751	0.0462	0.09036	0.05193	Caudate
ENSG00000140534:2(@)Loc117_Loc506	9	0.9976	0.1577	0.1937	0.05161	Caudate
ENSG00000270130:1(@)Loc275	103	0.9108	0.9663	0.967	0.05151	Caudate
ENSG00000166913:1(@)Loc526	31	0.9991	0.2293	0.2607	0.05148	Caudate
ENSG00000213398:1(@)Loc198	49	0.5878	0.2772	0.3054	0.05119	Caudate
ENSG00000117335:1(@)Loc466	7	0.9997	0.02834	0.07285	0.05085	Caudate
ENSG00000261478:2(@)Loc117	6	0.9985	0.0356	0.0766	0.04748	Caudate
ENSG00000115816:1(@)Loc74_Loc537	6	0.9884	0.1056	0.1416	0.04714	Caudate
ENSG00000181097:2(@)Loc286	11	0.2273	0.8951	0.8968	0.04606	Caudate
ENSG00000261574:1(@)Loc164	53	0.3078	0.6744	0.6815	0.04498	Caudate
ENSG00000166484:3(@)Loc78	18	0.09255	1	1	0.04469	Caudate
ENSG00000228451:2(@)Loc41	4	0.9953	0.01111	0.05046	0.04375	Caudate
ENSG00000146830:2(@)Loc350	19	0.1728	0.582	0.5917	0.04372	Caudate
ENSG00000085788:1(@)Loc115	104	0.9726	0.6315	0.6388	0.04189	Caudate
ENSG00000050130:1(@)Loc532	1	0.7301	0.005054	0.04215	0.04082	Caudate
ENSG00000112855:1(@)Loc185	92	0.5877	0.5437	0.5534	0.04045	Caudate
ENSG00000173599:1(@)Loc593	20	0.9492	0.05654	0.08998	0.04044	Caudate
ENSG00000254646:2(@)Loc334	45	0.2637	0.7794	0.7824	0.03991	Caudate
ENSG00000141034:1(@)Loc571	71	0.9428	0.254	0.2755	0.03954	Caudate
ENSG00000204963:1(@)Loc185	37	0.9939	0.125	0.153	0.03884	Caudate
ENSG00000101246:1(@)Loc569	96	0.9595	0.3744	0.3883	0.03613	Caudate
ENSG00000221843:1(@)Loc236	99	0.3356	0.3224	0.3376	0.03458	Caudate
ENSG00000173715:1(@)Loc593	3	0.9822	0.01053	0.04152	0.03449	Caudate
ENSG00000250067:1(@)Loc39	147	0.9471	0.9129	0.9133	0.03402	Caudate
ENSG00000115946:2(@)Loc473	15	0.9872	0.04234	0.07042	0.03331	Caudate
ENSG00000248383:1(@)Loc185	20	0.9856	0.07095	0.09693	0.03275	Caudate
ENSG00000270083:1(@)Loc603_Loc485_Loc320_Loc81_Loc244	96	0.896	0.3827	0.3942	0.0325	Caudate
ENSG00000169609:1(@)Loc109_Loc363	19	0.9999	0.05204	0.07875	0.03238	Caudate
ENSG00000175662:1(@)Loc571	37	0.9535	0.1253	0.1479	0.0322	Caudate
ENSG00000205220:1(@)Loc198	86	0.8464	0.3776	0.389	0.03205	Caudate
ENSG00000160345:2(@)Loc285	2	0.03501	0.9951	0.9951	0.03168	Caudate
ENSG00000070061:1(@)Loc407	26	0.9865	0.2701	0.2851	0.03097	Caudate
ENSG00000262074:1(@)Loc78	3	0.08182	0.6705	0.6732	0.03077	Caudate
ENSG00000226476:1(@)Loc231	16	0.9485	0.1607	0.1803	0.03068	Caudate
ENSG00000177370:2(@)Loc210_Loc155	41	0.1164	0.9243	0.9242	0.02996	Caudate
ENSG00000263707:1(@)Loc260_Loc399	9	0.06521	0.8056	0.8062	0.02984	Caudate
ENSG00000103415:1(@)Loc123	26	0.9846	0.04557	0.07016	0.02955	Caudate
ENSG00000182774:2(@)Loc109	97	0.3439	0.9941	0.9941	0.02899	Caudate
ENSG00000249307:2(@)Loc145	34	0.08891	0.9761	0.976	0.0287	Caudate
ENSG00000197696:2(@)Loc54	220	0.416	0.9623	0.9622	0.02859	Caudate
ENSG00000264070:1(@)Loc114_Loc614	1	0.987	0.002487	0.02791	0.02788	Caudate
ENSG00000179044:1(@)Loc365	92	0.4924	0.9032	0.903	0.02754	Caudate
ENSG00000167588:1(@)Loc220	71	0.776	0.3583	0.3677	0.02745	Caudate
ENSG00000156735:1(@)Loc115	151	0.4256	0.8513	0.8512	0.02741	Caudate
ENSG00000164037:1(@)Loc344	252	0.9769	0.6375	0.6396	0.02696	Caudate
ENSG00000274818:1(@)Loc352	148	0.3486	0.9474	0.9472	0.02651	Caudate
ENSG00000162753:3(@)Loc143	5	1	0.002827	0.02625	0.02571	Caudate
ENSG00000109323:3(@)Loc344	182	0.882	0.4519	0.4575	0.02571	Caudate
ENSG00000147548:2(@)Loc115	197	0.4301	0.9939	0.9939	0.02508	Caudate
ENSG00000165046:1(@)Loc115	176	0.5472	0.9156	0.9151	0.02428	Caudate
ENSG00000132612:1(@)Loc544	21	0.9952	0.04633	0.06612	0.02411	Caudate
ENSG00000205981:1(@)Loc15_Loc538_Loc443	108	0.3629	1	1	0.02402	Caudate
ENSG00000157456:1(@)Loc181_Loc572	84	0.8616	0.1262	0.1418	0.02346	Caudate
ENSG00000197457:1(@)Loc569	13	0.9999	0.01711	0.0374	0.02306	Caudate
ENSG00000162753:1(@)Loc143	6	1	0.01193	0.03236	0.02293	Caudate
ENSG00000236457:2(@)Loc151	169	0.2608	0.9835	0.9834	0.02238	Caudate
ENSG00000124134:1(@)Loc526	50	0.4083	0.2746	0.2831	0.02163	Caudate
ENSG00000149091:1(@)Loc12	83	0.2567	0.7438	0.7432	0.0215	Caudate
ENSG00000147535:2(@)Loc115	135	0.4169	0.8519	0.851	0.02117	Caudate
ENSG00000140564:1(@)Loc5	9	0.6798	0.9997	0.9997	0.02107	Caudate
ENSG00000092020:4(@)Loc393	3	0.4142	0.009394	0.02799	0.02078	Caudate
ENSG00000256546:1(@)Loc229	127	0.4249	0.6931	0.6925	0.02045	Caudate
ENSG00000129933:1(@)Loc39	149	0.8661	0.9718	0.9715	0.01982	Caudate
ENSG00000127955:1(@)Loc199	21	0.1712	0.247	0.2549	0.01944	Caudate
ENSG00000279726:1(@)Loc185	46	0.8995	0.1334	0.1451	0.01907	Caudate
ENSG00000115816:2(@)Loc74_Loc537	8	0.864	0.01589	0.03233	0.01872	Caudate
ENSG00000117569:1(@)Loc178	24	0.9923	0.06048	0.07486	0.01862	Caudate
ENSG00000242125:2(@)Loc188	21	0.1359	0.8732	0.872	0.01859	Caudate
ENSG00000114054:1(@)Loc33	34	0.9337	0.1834	0.1927	0.01832	Caudate
ENSG00000204962:1(@)Loc185	105	0.9904	0.2669	0.2732	0.01788	Caudate
ENSG00000122778:2(@)Loc333	2	0.9959	0.002901	0.0187	0.01738	Caudate
ENSG00000225968:1(@)Loc2_Loc328	45	0.2288	0.7871	0.7854	0.01715	Caudate
ENSG00000111725:1(@)Loc401	2	0.9826	0.001566	0.01719	0.01712	Caudate
ENSG00000176371:1(@)Loc54	103	0.2438	0.9301	0.9292	0.01711	Caudate
ENSG00000101109:3(@)Loc526	46	0.2654	0.2673	0.2729	0.01696	Caudate
ENSG00000197136:1(@)Loc274	19	0.07984	0.3686	0.3714	0.01671	Caudate
ENSG00000143499:2(@)Loc543	17	0.06945	0.6507	0.6491	0.01637	Caudate
ENSG00000109323:2(@)Loc344	152	0.9529	0.4319	0.433	0.01614	Caudate
ENSG00000100505:2(@)Loc433	7	0.1728	0.3322	0.3354	0.01603	Caudate
ENSG00000182264:1(@)Loc426	19	0.04045	0.5749	0.5737	0.01567	Caudate
ENSG00000224924:1(@)Loc266	1	0.9998	0.001363	0.01566	0.01566	Caudate
ENSG00000092847:1(@)Loc138	33	0.08424	0.4999	0.4995	0.01537	Caudate
ENSG00000258947:2(@)Loc264	16	0.08171	0.9492	0.9485	0.01528	Caudate
ENSG00000128923:1(@)Loc181_Loc572	2	0.9995	0.002656	0.01653	0.01526	Caudate
ENSG00000177096:1(@)Loc603_Loc485_Loc320_Loc81_Loc244	71	0.9591	0.09028	0.1006	0.01523	Caudate
ENSG00000164197:1(@)Loc423	190	0.9413	0.6719	0.6699	0.01515	Caudate
ENSG00000102595:1(@)Loc495	52	0.864	0.1531	0.161	0.01507	Caudate
ENSG00000075914:1(@)Loc356	20	0.0733	0.9553	0.9546	0.01507	Caudate
ENSG00000172115:2(@)Loc93	41	0.1515	0.5483	0.5469	0.01462	Caudate
ENSG00000145354:1(@)Loc344	164	0.7341	0.3555	0.3573	0.01454	Caudate
ENSG00000225681:1(@)Loc283	84	0.6498	0.6686	0.6663	0.01428	Caudate
ENSG00000163931:2(@)Loc131	28	0.7919	0.03154	0.04315	0.01409	Caudate
ENSG00000157837:1(@)Loc438_Loc166	59	0.9951	0.03754	0.04888	0.01406	Caudate
ENSG00000198791:3(@)Loc403	3	0.3466	0.003755	0.01626	0.01382	Caudate
ENSG00000188070:2(@)Loc355	55	0.1389	0.5652	0.5633	0.01362	Caudate
ENSG00000120451:1(@)Loc133	1	0.9975	0.00117	0.01345	0.01345	Caudate
ENSG00000196123:2(@)Loc365	2	0.672	0.003425	0.01556	0.01339	Caudate
ENSG00000270028:1(@)Loc275	3	0.08864	0.01894	0.03041	0.01336	Caudate
ENSG00000198951:1(@)Loc603_Loc485_Loc320_Loc81_Loc244	62	0.9969	0.06851	0.07801	0.01334	Caudate
ENSG00000255455:3(@)Loc133	1	0.9883	0.00117	0.01333	0.01332	Caudate
ENSG00000168802:1(@)Loc544	36	0.5014	0.07854	0.0874	0.01302	Caudate
ENSG00000163939:1(@)Loc262_Loc6_Loc295	138	0.2107	0.9286	0.9274	0.01277	Caudate
ENSG00000110492:1(@)Loc12	101	0.3758	0.5919	0.5895	0.01276	Caudate
ENSG00000171962:1(@)Loc571	71	0.7084	0.1972	0.2019	0.01276	Caudate
ENSG00000277161:1(@)Loc256	25	0.06633	0.6933	0.6904	0.01273	Caudate
ENSG00000232912:1(@)Loc523_Loc128	34	0.0628	0.6897	0.6869	0.01262	Caudate
ENSG00000164100:1(@)Loc533_Loc197	7	0.9965	0.004263	0.01562	0.01258	Caudate
ENSG00000282100:1(@)Loc181	13	0.08827	0.08626	0.09433	0.01241	Caudate
ENSG00000188015:2(@)Loc297	134	0.1668	0.7401	0.7372	0.01235	Caudate
ENSG00000124143:2(@)Loc96_Loc25_Loc503	8	0.0193	0.7537	0.7509	0.0123	Caudate
ENSG00000248228:2(@)Loc307	121	0.1727	0.777	0.7742	0.01199	Caudate
ENSG00000172766:1(@)Loc487	2	0.8694	0.006356	0.01707	0.01197	Caudate
ENSG00000146007:1(@)Loc185	183	0.5298	0.3469	0.3472	0.01184	Caudate
ENSG00000143543:1(@)Loc297	196	0.2506	0.7426	0.7395	0.01141	Caudate
ENSG00000183172:1(@)Loc603_Loc485_Loc320_Loc81_Loc244	19	0.9997	0.02032	0.02991	0.01134	Caudate
ENSG00000257594:1(@)Loc253	90	0.07299	0.9572	0.9564	0.01111	Caudate
ENSG00000204652:1(@)Loc114_Loc614	1610	0.9798	0.9218	0.9204	0.01111	Caudate
ENSG00000091536:1(@)Loc571	7	0.9984	0.006798	0.01662	0.01101	Caudate
ENSG00000259735:1(@)Loc181_Loc572	2	0.7015	0.002656	0.01237	0.01071	Caudate
ENSG00000117601:1(@)Loc143	4	0.998	0.003651	0.01309	0.01045	Caudate
ENSG00000163016:1(@)Loc222	3	0.9991	0.003174	0.01251	0.01032	Caudate
ENSG00000224086:1(@)Loc597	1	0.9983	0.0008942	0.01031	0.01031	Caudate
ENSG00000172977:1(@)Loc274	35	0.09392	0.3721	0.371	0.01025	Caudate
ENSG00000113013:1(@)Loc92	77	0.08499	0.9937	0.9936	0.01013	Caudate
ENSG00000174939:1(@)Loc40_Loc599	15	0.982	0.09213	0.09802	0.01005	Caudate
ENSG00000163808:2(@)Loc618	5	1	0.004265	0.01314	0.009858	Caudate
ENSG00000186010:2(@)Loc39	157	0.113	0.9999	0.9999	0.00977	Caudate
ENSG00000146166:3(@)Loc511	240	0.994	0.1745	0.1775	0.009665	Caudate
ENSG00000100034:1(@)Loc597	15	0.9209	0.008918	0.01743	0.009654	Caudate
ENSG00000177954:1(@)Loc297	210	0.2011	0.759	0.7556	0.009597	Caudate
ENSG00000205704:1(@)Loc603_Loc485_Loc320_Loc81_Loc244	11	0.9609	0.04002	0.04708	0.009317	Caudate
ENSG00000259462:1(@)Loc109	63	0.1653	0.857	0.8545	0.009287	Caudate
ENSG00000116199:3(@)Loc479	65	0.198	0.5044	0.5009	0.00885	Caudate
ENSG00000184903:1(@)Loc44	45	0.0913	0.9504	0.9493	0.008813	Caudate
ENSG00000213790:1(@)Loc603_Loc485_Loc320_Loc81_Loc244	88	0.755	0.08699	0.09197	0.008763	Caudate
ENSG00000175662:2(@)Loc571	96	0.3017	0.2556	0.2559	0.008748	Caudate
ENSG00000138182:1(@)Loc512	73	0.9987	0.07228	0.07769	0.008704	Caudate
ENSG00000125534:3(@)Loc619_Loc366	1	0.07829	0.01056	0.01811	0.008665	Caudate
ENSG00000253553:1(@)Loc99	2	0.9159	0.001381	0.008831	0.008182	Caudate
ENSG00000259728:1(@)Loc54	177	0.9662	0.3533	0.3513	0.008131	Caudate
ENSG00000143621:1(@)Loc297	157	0.137	0.7411	0.7372	0.008029	Caudate
ENSG00000155090:2(@)Loc235	17	0.08884	0.7645	0.7608	0.00802	Caudate
ENSG00000258122:1(@)Loc365	16	0.02905	0.9049	0.903	0.007996	Caudate
ENSG00000146830:1(@)Loc350	9	0.8852	0.006791	0.01379	0.007903	Caudate
ENSG00000264589:1(@)Loc114_Loc614	86	0.6695	0.08998	0.09411	0.007861	Caudate
ENSG00000204852:1(@)Loc267_Loc19_Loc136	13	0.3978	0.9993	0.9993	0.007857	Caudate
ENSG00000214425:2(@)Loc114_Loc614	10	0.9994	0.007158	0.01402	0.007775	Caudate
ENSG00000102580:1(@)Loc495	189	0.4592	0.8235	0.8204	0.007739	Caudate
ENSG00000254427:4(@)Loc555	6	0.207	0.04119	0.04676	0.007662	Caudate
ENSG00000115207:2(@)Loc236	36	0.04985	0.3157	0.3139	0.00744	Caudate
ENSG00000255946:1(@)Loc438_Loc166	28	0.6867	0.0135	0.01982	0.00743	Caudate
ENSG00000203809:1(@)Loc317	35	0.5263	0.2317	0.2315	0.007186	Caudate
ENSG00000169964:2(@)Loc356	33	0.09475	0.8709	0.8683	0.007132	Caudate
ENSG00000148843:3(@)Loc4_Loc21_Loc293	19	0.0838	0.06192	0.06629	0.007084	Caudate
ENSG00000259775:2(@)Loc270	9	0.9976	0.005792	0.01204	0.007041	Caudate
ENSG00000076685:1(@)Loc4_Loc218_Loc21	4	0.1398	0.01597	0.02172	0.00688	Caudate
ENSG00000129518:2(@)Loc393	75	0.3936	0.07479	0.07856	0.006864	Caudate
ENSG00000141098:1(@)Loc198	2	0.9961	0.00117	0.007295	0.006726	Caudate
ENSG00000122008:2(@)Loc545	114	0.2962	0.2393	0.2384	0.006495	Caudate
ENSG00000249992:1(@)Loc356	20	0.02612	0.9553	0.9543	0.006468	Caudate
ENSG00000178074:1(@)Loc22_Loc119_Loc62	145	0.09814	1	1	0.006448	Caudate
ENSG00000159314:2(@)Loc114_Loc614	1311	0.7182	0.9988	0.9988	0.006444	Caudate
ENSG00000104228:3(@)Loc520	8	0.6998	0.03253	0.03729	0.006417	Caudate
ENSG00000149328:1(@)Loc173_Loc67	3	0.9969	0.006096	0.01166	0.006305	Caudate
ENSG00000152154:2(@)Loc590	21	0.05658	0.1766	0.1768	0.006103	Caudate
ENSG00000245975:1(@)Loc181	6	0.05657	0.05418	0.05785	0.005989	Caudate
ENSG00000266918:2(@)Loc114_Loc614	1689	0.9956	1	1	0.005959	Caudate
ENSG00000184164:3(@)Loc325	23	0.08028	0.1266	0.1281	0.005955	Caudate
ENSG00000262097:2(@)Loc55	51	0.07474	0.9979	0.9979	0.005902	Caudate
ENSG00000280063:1(@)Loc123	39	0.4153	0.186	0.1858	0.005771	Caudate
ENSG00000056972:3(@)Loc303	185	0.2379	0.3163	0.3133	0.005685	Caudate
ENSG00000267475:2(@)Loc525	36	0.2321	0.07955	0.08214	0.005642	Caudate
ENSG00000147905:1(@)Loc416	24	0.9953	0.01259	0.01732	0.005629	Caudate
ENSG00000204969:1(@)Loc185	218	0.2201	0.4139	0.4096	0.005612	Caudate
ENSG00000205702:2(@)Loc603_Loc485_Loc320_Loc81_Loc244	80	0.5216	0.155	0.1554	0.005599	Caudate
ENSG00000102904:1(@)Loc198	57	0.4143	0.09824	0.1002	0.005502	Caudate
ENSG00000168078:1(@)Loc76	20	0.05499	0.896	0.8937	0.005482	Caudate
ENSG00000075413:1(@)Loc46	123	0.3067	0.6875	0.6825	0.005467	Caudate
ENSG00000231312:5(@)Loc590	22	0.2799	0.04859	0.05194	0.005415	Caudate
ENSG00000243056:1(@)Loc519	51	0.2731	0.7796	0.7754	0.00539	Caudate
ENSG00000106348:2(@)Loc431_Loc563	31	0.1514	0.1317	0.1326	0.005366	Caudate
ENSG00000100038:1(@)Loc597	13	0.8994	0.005504	0.0102	0.005334	Caudate
ENSG00000149295:2(@)Loc609_Loc32	32	0.02564	0.9008	0.8986	0.005324	Caudate
ENSG00000159248:2(@)Loc337	5	0.07662	0.03357	0.03729	0.005288	Caudate
ENSG00000101126:1(@)Loc455	9	0.1103	0.01757	0.02166	0.005116	Caudate
ENSG00000122481:1(@)Loc372	16	0.9999	0.006488	0.01088	0.005029	Caudate
ENSG00000107263:2(@)Loc273_Loc584	3	0.01036	0.8615	0.8585	0.005008	Caudate
ENSG00000102981:1(@)Loc198	46	0.2605	0.1332	0.1337	0.004938	Caudate
ENSG00000186732:2(@)Loc459	19	0.982	0.008695	0.01287	0.004871	Caudate
ENSG00000259570:1(@)Loc54	134	0.9997	0.05562	0.05808	0.00464	Caudate
ENSG00000272368:2(@)Loc220	38	0.9957	0.03048	0.03372	0.004632	Caudate
ENSG00000186868:2(@)Loc114_Loc614	2646	0.9738	1	1	0.004632	Caudate
ENSG00000204650:1(@)Loc114_Loc614	1818	0.9886	0.845	0.8417	0.004582	Caudate
ENSG00000120088:1(@)Loc114_Loc614	2665	0.9588	1	1	0.004578	Caudate
ENSG00000183570:5(@)Loc592	64	0.06666	0.5424	0.5368	0.004469	Caudate
ENSG00000203499:2(@)Loc286	3	0.9998	0.006914	0.01075	0.004435	Caudate
ENSG00000016864:1(@)Loc262_Loc6_Loc295	270	0.2005	0.9282	0.9264	0.004387	Caudate
ENSG00000179630:1(@)Loc124	21	0.999	0.01028	0.01395	0.004383	Caudate
ENSG00000204962:2(@)Loc185	88	0.08998	0.5271	0.5215	0.004358	Caudate
ENSG00000263503:2(@)Loc114_Loc614	1890	0.7586	1	1	0.004356	Caudate
ENSG00000139722:2(@)Loc58_Loc3	15	0.03422	0.9982	0.9981	0.004332	Caudate
ENSG00000184209:2(@)Loc275	53	0.06715	0.2727	0.2697	0.004322	Caudate
ENSG00000168016:2(@)Loc132	32	0.04689	0.6031	0.5975	0.004293	Caudate
ENSG00000189423:2(@)Loc283	188	0.995	0.3481	0.3438	0.004289	Caudate
ENSG00000123144:1(@)Loc586	1	0.01431	0.03537	0.03815	0.004285	Caudate
ENSG00000182450:2(@)Loc355	55	0.04942	0.5661	0.5603	0.004192	Caudate
ENSG00000054116:2(@)Loc138_Loc280	23	0.1137	0.1114	0.1119	0.004182	Caudate
ENSG00000143337:1(@)Loc479	56	0.1331	0.1025	0.1031	0.004089	Caudate
ENSG00000130584:2(@)Loc569	2	0.9956	0.0007042	0.004414	0.004072	Caudate
ENSG00000214401:3(@)Loc114	2042	0.9032	0.8524	0.8491	0.004052	Caudate
ENSG00000259683:2(@)Loc54	110	0.0491	0.9354	0.9338	0.004045	Caudate
ENSG00000114861:1(@)Loc621	15	0.1003	0.03401	0.03654	0.003961	Caudate
ENSG00000260075:3(@)Loc114	44	0.7928	0.05895	0.0607	0.003939	Caudate
ENSG00000203910:2(@)Loc535	149	0.1078	0.9927	0.9925	0.003904	Caudate
ENSG00000272617:2(@)Loc544	95	0.05296	0.6307	0.6249	0.003893	Caudate
ENSG00000264070:2(@)Loc114_Loc614	2134	0.7647	1	1	0.003884	Caudate
ENSG00000185619:2(@)Loc95	20	0.9968	0.01287	0.01601	0.00388	Caudate
ENSG00000260114:1(@)Loc40_Loc599	59	0.4869	0.416	0.4108	0.003856	Caudate
ENSG00000174165:2(@)Loc593	17	0.1069	0.04142	0.04362	0.003845	Caudate
ENSG00000137494:2(@)Loc516	95	0.8537	0.03592	0.03829	0.00384	Caudate
ENSG00000259683:1(@)Loc54	48	0.9966	0.02102	0.02383	0.003808	Caudate
ENSG00000275601:1(@)Loc103	31	0.4647	0.0303	0.03279	0.003777	Caudate
ENSG00000182827:3(@)Loc331	2	0.004733	0.5201	0.5142	0.0037	Caudate
ENSG00000108602:3(@)Loc78	2	0.005965	0.245	0.242	0.003697	Caudate
ENSG00000204970:1(@)Loc185	224	0.1145	0.4525	0.4469	0.003689	Caudate
ENSG00000169609:2(@)Loc109_Loc363	1	0.9999	0.0003111	0.003615	0.003615	Caudate
ENSG00000178917:3(@)Loc618	12	0.01431	0.3084	0.3043	0.003602	Caudate
ENSG00000168803:4(@)Loc103	2	1	0.000619	0.003896	0.003597	Caudate
ENSG00000217930:1(@)Loc123	44	0.08726	0.3412	0.3366	0.003561	Caudate
ENSG00000268707:1(@)Loc430	37	0.9667	0.01182	0.0147	0.00356	Caudate
ENSG00000149929:1(@)Loc40_Loc599	68	0.5155	0.2106	0.2082	0.003538	Caudate
ENSG00000164898:1(@)Loc312	35	0.4623	0.02376	0.02623	0.003527	Caudate
ENSG00000241231:3(@)Loc15_Loc538_Loc443_Loc71	72	0.07832	1	1	0.003459	Caudate
ENSG00000231615:1(@)Loc143	7	0.536	0.002871	0.005933	0.003443	Caudate
ENSG00000100902:1(@)Loc393	28	0.3014	0.07999	0.08068	0.003416	Caudate
ENSG00000008226:1(@)Loc400	8	0.8213	0.003092	0.006097	0.003388	Caudate
ENSG00000185278:1(@)Loc143	21	0.2519	0.01696	0.01949	0.003363	Caudate
ENSG00000101447:3(@)Loc549	22	0.01704	0.5246	0.5185	0.00334	Caudate
ENSG00000264589:2(@)Loc114	1	1	0.0002773	0.003223	0.003223	Caudate
ENSG00000204055:2(@)Loc430	44	0.94	0.01684	0.01921	0.003183	Caudate
ENSG00000122484:1(@)Loc535	62	0.9986	0.01573	0.01814	0.003181	Caudate
ENSG00000270049:1(@)Loc198	6	0.8077	0.002279	0.005107	0.003166	Caudate
ENSG00000125520:1(@)Loc569	29	0.2574	0.02713	0.02914	0.003127	Caudate
ENSG00000235370:5(@)Loc54	145	0.8937	0.06032	0.06132	0.003116	Caudate
ENSG00000173120:1(@)Loc593	6	0.08214	0.01856	0.02078	0.003068	Caudate
ENSG00000095321:1(@)Loc430	38	0.9858	0.01083	0.01325	0.00302	Caudate
ENSG00000120899:1(@)Loc520	48	0.8273	0.01653	0.01877	0.003012	Caudate
ENSG00000159714:2(@)Loc198	40	0.8568	0.01262	0.01497	0.003003	Caudate
ENSG00000117593:1(@)Loc143	26	0.999	0.007109	0.009624	0.002993	Caudate
ENSG00000170571:1(@)Loc153	150	0.9968	0.6874	0.6817	0.002975	Caudate
ENSG00000112893:2(@)Loc144	6	0.6944	0.009054	0.01147	0.002949	Caudate
ENSG00000219891:3(@)Loc1	2	0.9609	0.0002681	0.002953	0.002938	Caudate
ENSG00000145545:2(@)Loc468	16	0.9991	0.00411	0.006656	0.002921	Caudate
ENSG00000203896:1(@)Loc569	1	0.8226	0.0003053	0.002971	0.002918	Caudate
ENSG00000234043:2(@)Loc120	44	0.04957	0.7649	0.76	0.002906	Caudate
ENSG00000259797:2(@)Loc198	45	0.02875	0.2769	0.2728	0.002863	Caudate
ENSG00000186866:1(@)Loc592	2	0.08783	0.00575	0.008178	0.00285	Caudate
ENSG00000110931:5(@)Loc438_Loc211	3	0.004492	0.3366	0.3316	0.002849	Caudate
ENSG00000115840:2(@)Loc175	1	0.007134	0.05389	0.05485	0.002847	Caudate
ENSG00000269940:3(@)Loc46	35	0.9744	0.06251	0.0632	0.002833	Caudate
ENSG00000275379:1(@)Loc1	12	0.09456	0.04907	0.05004	0.002713	Caudate
ENSG00000236296:3(@)Loc432	6	0.01131	0.1517	0.1499	0.002651	Caudate
ENSG00000135390:2(@)Loc339_Loc493	48	0.3175	0.03837	0.0396	0.002642	Caudate
ENSG00000163933:2(@)Loc131	11	0.0799	0.08095	0.08096	0.002642	Caudate
ENSG00000259404:1(@)Loc54	140	0.9983	0.05388	0.05461	0.0026	Caudate
ENSG00000278535:1(@)Loc256	41	0.992	0.008969	0.01106	0.002591	Caudate
ENSG00000143578:1(@)Loc297	184	0.4665	0.492	0.4856	0.002591	Caudate
ENSG00000180921:1(@)Loc286	2	0.6918	0.0005137	0.002861	0.002578	Caudate
ENSG00000282772:1(@)Loc4_Loc21_Loc293	15	0.1404	0.02318	0.02477	0.002526	Caudate
ENSG00000116127:1(@)Loc222	1	0.9969	0.0002161	0.002507	0.002507	Caudate
ENSG00000055147:1(@)Loc157	62	0.9236	0.0256	0.02709	0.002501	Caudate
ENSG00000176681:1(@)Loc114	1427	0.9985	0.2928	0.2882	0.00247	Caudate
ENSG00000235501:1(@)Loc372	34	0.9856	0.007228	0.009218	0.002421	Caudate
ENSG00000223787:2(@)Loc535	183	0.03436	0.8777	0.8747	0.002402	Caudate
ENSG00000106263:2(@)Loc247	11	0.038	0.3562	0.3507	0.002395	Caudate
ENSG00000112941:2(@)Loc468	13	0.1496	0.01659	0.01825	0.002378	Caudate
ENSG00000151773:1(@)Loc124	8	0.9971	0.003896	0.005928	0.002351	Caudate
ENSG00000167136:2(@)Loc430	11	0.958	0.001906	0.003997	0.002348	Caudate
ENSG00000262333:1(@)Loc151	216	0.3654	0.5675	0.561	0.002346	Caudate
ENSG00000120071:4(@)Loc114_Loc614	2049	0.6351	0.7228	0.7173	0.00234	Caudate
ENSG00000278311:1(@)Loc256	42	0.918	0.01072	0.01246	0.00227	Caudate
ENSG00000174080:2(@)Loc593	20	0.2513	0.0151	0.01668	0.002243	Caudate
ENSG00000263503:1(@)Loc114	116	0.6436	0.1085	0.1074	0.002229	Caudate
ENSG00000168807:1(@)Loc544	77	0.3522	0.06445	0.06454	0.002208	Caudate
ENSG00000163354:1(@)Loc395	3	0.9989	0.0005698	0.002572	0.002204	Caudate
ENSG00000176454:2(@)Loc347	2	0.1048	0.003129	0.005029	0.002181	Caudate
ENSG00000244327:2(@)Loc610	9	0.03242	0.1455	0.1435	0.002167	Caudate
ENSG00000226383:1(@)Loc602	9	1	0.003187	0.005051	0.002143	Caudate
ENSG00000264589:5(@)Loc114_Loc614	1891	0.2984	0.9038	0.9014	0.002081	Caudate
ENSG00000224420:1(@)Loc64	1	0.003146	0.1413	0.1393	0.002068	Caudate
ENSG00000266126:1(@)Loc283	209	0.3977	0.9192	0.9171	0.002062	Caudate
ENSG00000162599:2(@)Loc231	63	0.04454	0.3788	0.3729	0.002061	Caudate
ENSG00000151327:1(@)Loc393	46	0.9959	0.01351	0.01496	0.002048	Caudate
ENSG00000154822:1(@)Loc110_Loc483	35	0.1447	0.4043	0.3982	0.002043	Caudate
ENSG00000224479:1(@)Loc207	1	0.9997	0.0001721	0.002002	0.002002	Caudate
ENSG00000172803:1(@)Loc274	4	0.9931	0.0009193	0.002724	0.002	Caudate
ENSG00000157326:4(@)Loc588	5	1	0.0007452	0.002526	0.001968	Caudate
ENSG00000187741:1(@)Loc164	3	0.9999	0.0003426	0.002108	0.001937	Caudate
ENSG00000151322:2(@)Loc491	4	0.02236	0.02177	0.02286	0.001917	Caudate
ENSG00000159720:1(@)Loc198	46	0.3857	0.01706	0.01826	0.001886	Caudate
ENSG00000196123:3(@)Loc365	23	0.02476	0.07272	0.07229	0.001856	Caudate
ENSG00000163374:2(@)Loc395	14	0.9978	0.002978	0.004578	0.001847	Caudate
ENSG00000113141:1(@)Loc185	12	0.6445	0.006641	0.008126	0.001846	Caudate
ENSG00000112659:4(@)Loc84	9	0.7729	0.0007742	0.002436	0.001839	Caudate
ENSG00000267251:2(@)Loc594	38	0.2935	0.01032	0.01166	0.001806	Caudate
ENSG00000156232:1(@)Loc109_Loc363	16	0.6481	0.03624	0.03679	0.001794	Caudate
ENSG00000100890:2(@)Loc393	13	0.03552	0.05645	0.05638	0.001762	Caudate
ENSG00000225190:2(@)Loc114_Loc614	1132	0.3506	0.6551	0.6488	0.001758	Caudate
ENSG00000212802:1(@)Loc259	15	0.02394	0.0424	0.04271	0.001729	Caudate
ENSG00000259429:3(@)Loc109	19	0.165	0.02915	0.02983	0.001712	Caudate
ENSG00000167291:3(@)Loc561	9	0.07717	0.01169	0.01289	0.001701	Caudate
ENSG00000204965:1(@)Loc185	56	0.06697	0.176	0.1729	0.001694	Caudate
ENSG00000132600:2(@)Loc198	10	0.5279	0.02595	0.02671	0.001689	Caudate
ENSG00000164114:1(@)Loc418	18	0.9755	0.002653	0.004117	0.001688	Caudate
ENSG00000263126:2(@)Loc198	102	0.04118	0.384	0.3779	0.001684	Caudate
ENSG00000112245:1(@)Loc511	169	0.8917	0.02757	0.02825	0.001662	Caudate
ENSG00000125534:4(@)Loc619_Loc366	22	0.03758	0.0827	0.08183	0.001656	Caudate
ENSG00000266497:1(@)Loc114	989	0.9971	0.1321	0.13	0.001639	Caudate
ENSG00000010319:1(@)Loc6_Loc295	148	0.03715	0.02902	0.02963	0.001639	Caudate
ENSG00000249856:1(@)Loc545	6	0.697	0.0003809	0.001868	0.001635	Caudate
ENSG00000204653:4(@)Loc165	10	0.1844	0.003692	0.005044	0.0016	Caudate
ENSG00000118689:1(@)Loc137	10	0.4763	0.002799	0.004172	0.001594	Caudate
ENSG00000254639:1(@)Loc427	1	0.1522	0.0009064	0.002339	0.001593	Caudate
ENSG00000142494:2(@)Loc78_Loc546	10	0.9993	0.001214	0.002637	0.001593	Caudate
ENSG00000233926:1(@)Loc557	5	0.906	0.002863	0.004218	0.001576	Caudate
ENSG00000090376:1(@)Loc397	12	0.04018	0.02983	0.03036	0.001565	Caudate
ENSG00000156374:1(@)Loc4_Loc21_Loc293	55	0.9267	0.02927	0.02982	0.001562	Caudate
ENSG00000224411:2(@)Loc107_Loc265	109	0.08078	0.2677	0.2629	0.001554	Caudate
ENSG00000175213:2(@)Loc12	4	0.004057	0.119	0.1171	0.001523	Caudate
ENSG00000128989:1(@)Loc411	17	0.3591	0.006993	0.008172	0.001522	Caudate
ENSG00000112941:1(@)Loc468	32	0.5147	0.006988	0.008167	0.001522	Caudate
ENSG00000207751:1(@)Loc597	9	0.4268	0.001527	0.002846	0.001491	Caudate
ENSG00000185745:5(@)Loc512	87	0.0671	0.1325	0.1302	0.001485	Caudate
ENSG00000143036:2(@)Loc308	19	0.5955	0.005416	0.006602	0.001476	Caudate
ENSG00000257522:2(@)Loc192	2	0.003714	0.6217	0.6151	0.001455	Caudate
ENSG00000122778:3(@)Loc312	28	0.1761	0.01701	0.01782	0.001451	Caudate
ENSG00000119335:1(@)Loc430	74	0.3682	0.03416	0.03446	0.001439	Caudate
ENSG00000106789:2(@)Loc226	43	0.995	0.01023	0.01123	0.001437	Caudate
ENSG00000205352:1(@)Loc339_Loc493	1	0.9986	0.000123	0.001431	0.001431	Caudate
ENSG00000204991:3(@)Loc164	37	0.807	0.00522	0.006367	0.001428	Caudate
ENSG00000130584:1(@)Loc569	7	0.9997	0.0009268	0.002195	0.001414	Caudate
ENSG00000242193:2(@)Loc422	13	0.1014	0.03892	0.03905	0.001412	Caudate
ENSG00000183454:1(@)Loc87	33	0.9927	0.01665	0.01743	0.001404	Caudate
ENSG00000110583:2(@)Loc355	34	0.06142	0.05093	0.05071	0.001394	Caudate
ENSG00000226026:3(@)Loc372	27	0.9508	0.00781	0.008837	0.001383	Caudate
ENSG00000120458:2(@)Loc63	8	0.008675	0.1006	0.09904	0.001377	Caudate
ENSG00000152953:1(@)Loc582	39	0.2667	0.03337	0.03362	0.001372	Caudate
ENSG00000112983:1(@)Loc92_Loc299	25	0.008633	0.8364	0.8325	0.001364	Caudate
ENSG00000185278:2(@)Loc143	116	0.08617	0.3232	0.3175	0.001344	Caudate
ENSG00000100678:4(@)Loc451	3	0.01263	0.1764	0.1731	0.001318	Caudate
ENSG00000238083:2(@)Loc114	688	0.9993	0.08083	0.07972	0.001317	Caudate
ENSG00000254491:1(@)Loc606	80	0.08688	0.06188	0.06127	0.001306	Caudate
ENSG00000270049:2(@)Loc198	20	0.8692	0.001608	0.002753	0.001304	Caudate
ENSG00000120071:1(@)Loc114	1	0.9986	0.0001121	0.001303	0.001303	Caudate
ENSG00000136404:1(@)Loc109_Loc363	7	0.9381	0.000589	0.001764	0.001301	Caudate
ENSG00000114446:2(@)Loc408	30	0.9942	0.00326	0.004328	0.001274	Caudate
ENSG00000274627:3(@)Loc367_Loc164	21	0.09478	0.01024	0.01109	0.001263	Caudate
ENSG00000260613:1(@)Loc325	6	0.9632	0.0005796	0.00171	0.001253	Caudate
ENSG00000166924:2(@)Loc350	10	0.1493	0.007294	0.008212	0.001246	Caudate
ENSG00000101210:3(@)Loc619_Loc366	6	0.03058	0.02293	0.02338	0.001244	Caudate
ENSG00000198276:1(@)Loc569	37	0.9986	0.005963	0.006915	0.001238	Caudate
ENSG00000064726:1(@)Loc109_Loc363	23	0.9299	0.007116	0.008007	0.001209	Caudate
ENSG00000269939:2(@)Loc516	95	0.04834	0.2866	0.2813	0.001201	Caudate
ENSG00000187630:3(@)Loc588	3	0.9688	0.0003226	0.001411	0.001198	Caudate
ENSG00000100027:1(@)Loc597	5	0.2374	0.00408	0.005031	0.001174	Caudate
ENSG00000221995:2(@)Loc410	34	0.4285	0.007937	0.008743	0.001143	Caudate
ENSG00000108379:3(@)Loc114	30	0.3881	0.006951	0.007784	0.001141	Caudate
ENSG00000275126:1(@)Loc1	19	0.1827	0.003372	0.004301	0.001127	Caudate
ENSG00000254491:4(@)Loc606	39	0.02033	0.1205	0.1182	0.001106	Caudate
ENSG00000182544:1(@)Loc339_Loc493	13	0.1296	0.008594	0.009339	0.001099	Caudate
ENSG00000101150:1(@)Loc569	1	0.3244	0.0002911	0.001289	0.001098	Caudate
ENSG00000254664:1(@)Loc555	8	0.9938	0.003524	0.004416	0.001091	Caudate
ENSG00000268129:1(@)Loc610	18	0.9826	0.001598	0.00251	0.001048	Caudate
ENSG00000280138:2(@)Loc440	21	0.04752	0.03879	0.0386	0.001045	Caudate
ENSG00000183506:2(@)Loc597	9	0.8777	0.001656	0.002562	0.001043	Caudate
ENSG00000278000:1(@)Loc594	106	0.8454	0.01066	0.01129	0.001037	Caudate
ENSG00000185924:2(@)Loc151	34	0.04981	0.0529	0.05229	0.001026	Caudate
ENSG00000008277:2(@)Loc162	10	0.7012	0.006601	0.007338	0.001023	Caudate
ENSG00000159708:2(@)Loc198	32	0.3051	0.009151	0.009807	0.001019	Caudate
ENSG00000213790:2(@)Loc603_Loc485_Loc320_Loc81_Loc244	12	0.02144	0.03075	0.03076	0.001013	Caudate
ENSG00000144381:2(@)Loc612_Loc48	121	0.2506	0.0403	0.04004	0.001012	Caudate
ENSG00000204970:2(@)Loc185	82	0.01477	0.5062	0.4991	0.001002	Caudate
ENSG00000254806:2(@)Loc526	73	0.09145	0.07336	0.07218	0.0009966	Caudate
ENSG00000227354:3(@)Loc79	6	0.9973	0.0006848	0.001575	0.0009934	Caudate
ENSG00000092020:5(@)Loc393	96	0.1511	0.05822	0.05743	0.0009813	Caudate
ENSG00000167523:1(@)Loc164	14	0.5723	0.002651	0.003465	0.0009771	Caudate
ENSG00000187741:3(@)Loc164	12	0.9088	0.0006489	0.001521	0.0009731	Caudate
ENSG00000066248:1(@)Loc24_Loc377	33	0.4156	0.01867	0.019	0.0009677	Caudate
ENSG00000173621:1(@)Loc593	19	0.04292	0.03318	0.03308	0.0009627	Caudate
ENSG00000137561:1(@)Loc369	1	0.005345	0.01806	0.01838	0.0009438	Caudate
ENSG00000168101:1(@)Loc123	23	0.01495	0.4217	0.4148	0.0009355	Caudate
ENSG00000214401:1(@)Loc114	5	0.9997	0.0006865	0.001519	0.0009307	Caudate
ENSG00000120733:1(@)Loc92_Loc299	30	0.5026	0.002247	0.003031	0.0009291	Caudate
ENSG00000197535:1(@)Loc411	270	0.9605	0.02122	0.02143	0.0009235	Caudate
ENSG00000247400:2(@)Loc495	12	0.999	0.0006574	0.001481	0.0009208	Caudate
ENSG00000200674:1(@)Loc143	64	0.3641	0.01564	0.016	0.0009105	Caudate
ENSG00000259935:1(@)Loc411	1	0.04366	0.001814	0.002589	0.000906	Caudate
ENSG00000148843:2(@)Loc4_Loc21_Loc293	2	0.2882	0.0042	0.004901	0.0009041	Caudate
ENSG00000135390:1(@)Loc493	22	0.9364	0.003441	0.004163	0.0009018	Caudate
ENSG00000156011:2(@)Loc576	11	0.1947	0.003583	0.004277	0.000877	Caudate
ENSG00000162302:2(@)Loc355	63	0.1447	0.05119	0.05049	0.0008594	Caudate
ENSG00000185219:4(@)Loc618	19	0.9992	0.00171	0.002445	0.0008586	Caudate
ENSG00000113141:2(@)Loc185	131	0.09442	0.1794	0.1756	0.000853	Caudate
ENSG00000233926:3(@)Loc557	13	0.02618	0.0788	0.07734	0.0008436	Caudate
ENSG00000204991:1(@)Loc164	4	0.9996	0.0003772	0.001137	0.0008417	Caudate
ENSG00000196335:1(@)Loc282	2	0.9969	0.0001173	0.0008717	0.0008267	Caudate
ENSG00000163374:1(@)Loc395	3	0.9979	0.0002386	0.0009782	0.0008147	Caudate
ENSG00000189136:2(@)Loc54	10	0.3011	0.002444	0.003103	0.0008004	Caudate
ENSG00000198720:1(@)Loc410	35	0.08229	0.1541	0.1508	0.0007977	Caudate
ENSG00000226853:1(@)Loc290	82	0.06848	0.09905	0.09704	0.000795	Caudate
ENSG00000150627:2(@)Loc31_Loc316	23	0.01877	0.442	0.4349	0.0007801	Caudate
ENSG00000128594:1(@)Loc431_Loc563	53	0.6138	0.0114	0.01177	0.0007789	Caudate
ENSG00000173933:1(@)Loc593	26	0.02666	0.05603	0.05512	0.0007716	Caudate
ENSG00000264050:1(@)Loc410	35	0.147	0.1541	0.1508	0.0007711	Caudate
ENSG00000021645:2(@)Loc324	5	0.06193	0.00387	0.004458	0.0007698	Caudate
ENSG00000003987:1(@)Loc403	6	0.175	0.002598	0.003218	0.0007618	Caudate
ENSG00000109466:1(@)Loc180	7	0.303	0.001724	0.002366	0.0007571	Caudate
ENSG00000167136:1(@)Loc430	3	0.04329	0.005739	0.006259	0.0007568	Caudate
ENSG00000141084:1(@)Loc198	47	0.1861	0.01816	0.0183	0.0007483	Caudate
ENSG00000169612:1(@)Loc109_Loc363	12	0.9646	0.0007277	0.001391	0.0007475	Caudate
ENSG00000275569:1(@)Loc490	11	0.2752	0.002068	0.002689	0.000746	Caudate
ENSG00000205250:2(@)Loc365	18	0.008043	0.9049	0.9024	0.0007419	Caudate
ENSG00000140945:2(@)Loc234	33	0.8332	0.002543	0.003138	0.0007336	Caudate
ENSG00000173295:1(@)Loc237	7	0.9983	0.0003807	0.001032	0.0007229	Caudate
ENSG00000173821:3(@)Loc561	2	0.01299	0.009815	0.01018	0.0007175	Caudate
ENSG00000141013:5(@)Loc164_Loc264	4	0.1644	0.0005076	0.001144	0.0007111	Caudate
ENSG00000157326:2(@)Loc588	1	1	6.074e-05	0.0007077	0.0007077	Caudate
ENSG00000203761:1(@)Loc395	37	0.1277	0.02158	0.02158	0.0007018	Caudate
ENSG00000050405:1(@)Loc220	90	0.9953	0.005119	0.005599	0.000693	Caudate
ENSG00000104529:2(@)Loc286	6	0.02004	0.1163	0.1138	0.000683	Caudate
ENSG00000255120:2(@)Loc274	10	0.5006	0.001381	0.00196	0.0006778	Caudate
ENSG00000188732:2(@)Loc282	2	0.998	0.0001173	0.0007334	0.0006759	Caudate
ENSG00000100403:1(@)Loc603_Loc37_Loc485_Loc320	1	0.9613	6.032e-05	0.0006779	0.0006757	Caudate
ENSG00000105948:1(@)Loc312	36	0.09919	0.02346	0.02338	0.0006712	Caudate
ENSG00000101150:2(@)Loc569	19	0.688	0.005015	0.005473	0.0006657	Caudate
ENSG00000118482:1(@)Loc511	35	0.01781	0.1273	0.1245	0.0006646	Caudate
ENSG00000157315:1(@)Loc544	16	0.1014	0.004148	0.004625	0.0006571	Caudate
ENSG00000114439:1(@)Loc121	13	0.0193	0.04122	0.04061	0.0006494	Caudate
ENSG00000225190:1(@)Loc114	2	0.788	0.00127	0.00182	0.0006419	Caudate
ENSG00000250305:2(@)Loc414	13	0.643	0.001278	0.001826	0.0006394	Caudate
ENSG00000101210:1(@)Loc619	2	0.7259	0.0006875	0.001252	0.0006386	Caudate
ENSG00000089505:1(@)Loc365	2	0.03214	0.003425	0.003907	0.0006385	Caudate
ENSG00000247775:5(@)Loc315	110	0.2275	0.02734	0.02711	0.0006322	Caudate
ENSG00000279434:2(@)Loc393	78	0.2333	0.07453	0.073	0.0006295	Caudate
ENSG00000225190:4(@)Loc114_Loc614	423	0.05612	0.4577	0.4505	0.0006265	Caudate
ENSG00000280474:2(@)Loc430	44	0.1315	0.01165	0.01187	0.0006262	Caudate
ENSG00000253981:1(@)Loc237	19	0.9565	0.001267	0.001792	0.0006147	Caudate
ENSG00000214706:1(@)Loc262_Loc191	8	0.03618	0.6628	0.6562	0.0006126	Caudate
ENSG00000262500:2(@)Loc114	148	0.1599	0.02144	0.02136	0.0006108	Caudate
ENSG00000137075:1(@)Loc268	24	0.03975	0.01994	0.0199	0.0006108	Caudate
ENSG00000116199:2(@)Loc479	41	0.9821	0.002428	0.002914	0.00061	Caudate
ENSG00000234219:2(@)Loc577	7	0.01007	0.03591	0.03542	0.0006081	Caudate
ENSG00000261373:4(@)Loc164	73	0.5651	0.00988	0.01014	0.0006033	Caudate
ENSG00000124074:1(@)Loc198	6	0.2779	0.002236	0.00272	0.0006023	Caudate
ENSG00000260259:1(@)Loc164	11	0.7112	0.0008389	0.001359	0.0005953	Caudate
ENSG00000143033:1(@)Loc535	7	0.5912	0.0005541	0.001079	0.0005908	Caudate
ENSG00000242808:2(@)Loc15_Loc538_Loc443_Loc71	95	0.01448	0.5024	0.4951	0.0005892	Caudate
ENSG00000187630:4(@)Loc588	10	0.9413	0.0004939	0.00101	0.0005788	Caudate
ENSG00000248971:1(@)Loc344	6	0.9347	0.0001571	0.0006787	0.0005742	Caudate
ENSG00000250326:2(@)Loc276	9	0.00888	0.03418	0.0337	0.000568	Caudate
ENSG00000143322:1(@)Loc479	23	0.9994	0.001255	0.001737	0.0005667	Caudate
ENSG00000115840:1(@)Loc484_Loc175	133	0.5811	0.01365	0.01375	0.0005571	Caudate
ENSG00000102898:1(@)Loc198	2	0.188	0.0004263	0.0009221	0.0005549	Caudate
ENSG00000155975:1(@)Loc403	4	0.9155	0.0001941	0.00069	0.0005473	Caudate
ENSG00000232710:2(@)Loc603_Loc485_Loc320_Loc81_Loc244	73	0.08156	0.1356	0.1326	0.0005471	Caudate
ENSG00000110025:2(@)Loc346	5	0.03344	0.008815	0.009045	0.0005391	Caudate
ENSG00000267500:2(@)Loc195	19	0.2043	0.006847	0.007135	0.0005391	Caudate
ENSG00000261416:1(@)Loc40_Loc599	59	0.1633	0.08078	0.07901	0.0005347	Caudate
ENSG00000273343:1(@)Loc574	61	0.1847	0.01512	0.01515	0.000533	Caudate
ENSG00000256053:3(@)Loc46	6	0.9637	0.0005283	0.001001	0.0005325	Caudate
ENSG00000145335:2(@)Loc315	72	0.9141	0.003675	0.004048	0.0005277	Caudate
ENSG00000161914:2(@)Loc195	18	0.045	0.7837	0.7787	0.0005213	Caudate
ENSG00000196345:2(@)Loc618	7	0.02837	0.009532	0.009719	0.0005155	Caudate
ENSG00000135365:2(@)Loc427	122	0.1203	0.06234	0.06102	0.0005019	Caudate
ENSG00000004534:1(@)Loc262_Loc575_Loc191	50	0.9901	0.002323	0.002712	0.0005014	Caudate
ENSG00000103942:2(@)Loc109_Loc363	24	0.0277	0.1429	0.1396	0.0005013	Caudate
ENSG00000180720:1(@)Loc12	47	0.0164	0.07546	0.07379	0.0004957	Caudate
ENSG00000262500:1(@)Loc114	16	0.867	0.0002883	0.0007328	0.0004943	Caudate
ENSG00000064726:2(@)Loc363	7	0.1376	0.002294	0.002674	0.0004903	Caudate
ENSG00000118690:2(@)Loc137	5	0.01633	0.03452	0.03396	0.0004886	Caudate
ENSG00000101152:1(@)Loc569	11	0.2421	0.0009037	0.001318	0.0004814	Caudate
ENSG00000248643:2(@)Loc593	47	0.049	0.02457	0.02428	0.0004716	Caudate
ENSG00000167264:1(@)Loc198	21	0.8786	0.001006	0.001402	0.0004645	Caudate
ENSG00000238262:1(@)Loc390	21	0.1265	0.005167	0.005432	0.0004588	Caudate
ENSG00000102858:1(@)Loc123	2	0.9968	4.26e-05	0.0004612	0.000458	Caudate
ENSG00000237522:2(@)Loc384	3	0.002933	0.3653	0.3585	0.0004427	Caudate
ENSG00000149823:2(@)Loc346	49	0.02595	0.3144	0.3082	0.0004352	Caudate
ENSG00000274698:2(@)Loc198	79	0.0683	0.04557	0.04465	0.0004345	Caudate
ENSG00000262468:2(@)Loc123	8	0.006539	0.05556	0.05437	0.0004314	Caudate
ENSG00000213123:1(@)Loc554	31	0.98	0.001744	0.002085	0.0004297	Caudate
ENSG00000173914:1(@)Loc593	46	0.06602	0.02412	0.02381	0.0004284	Caudate
ENSG00000140995:3(@)Loc164_Loc264	3	0.902	5.34e-05	0.0004374	0.0004207	Caudate
ENSG00000188732:1(@)Loc282	1	0.998	3.6e-05	0.0004188	0.0004187	Caudate
ENSG00000268707:3(@)Loc430	42	0.05133	0.0244	0.02406	0.0004157	Caudate
ENSG00000088538:2(@)Loc262_Loc191	7	0.002354	0.8977	0.8949	0.0004151	Caudate
ENSG00000112659:3(@)Loc84	2	0.9316	7.565e-05	0.0004523	0.0004133	Caudate
ENSG00000157450:1(@)Loc181_Loc572	19	0.9873	0.006451	0.006636	0.0004129	Caudate
ENSG00000100441:3(@)Loc588	5	0.3289	0.0005147	0.0008759	0.0004109	Caudate
ENSG00000272573:2(@)Loc6_Loc295	69	0.06385	0.03815	0.03741	0.0004029	Caudate
ENSG00000171246:2(@)Loc561	18	0.9825	0.0006181	0.0009556	0.0003885	Caudate
ENSG00000273192:1(@)Loc325	46	0.163	0.00485	0.00506	0.0003884	Caudate
ENSG00000118946:2(@)Loc142	92	0.01619	0.2422	0.237	0.0003866	Caudate
ENSG00000099904:1(@)Loc574	18	0.01931	0.03418	0.03354	0.0003829	Caudate
ENSG00000160447:2(@)Loc430	130	0.05726	0.07139	0.06973	0.0003808	Caudate
ENSG00000137752:2(@)Loc252	41	0.1863	0.02181	0.02151	0.0003754	Caudate
ENSG00000105186:2(@)Loc525	23	0.9973	0.01211	0.01209	0.00037	Caudate
ENSG00000103942:1(@)Loc109_Loc363	84	0.7564	0.001164	0.001461	0.0003624	Caudate
ENSG00000226383:2(@)Loc602	19	0.9997	0.0008192	0.001126	0.0003613	Caudate
ENSG00000247775:1(@)Loc315	36	0.9901	0.001302	0.001593	0.0003604	Caudate
ENSG00000163016:2(@)Loc222	14	0.999	0.0003294	0.0006484	0.0003587	Caudate
ENSG00000225014:1(@)Loc283	45	0.7955	0.001535	0.001817	0.0003576	Caudate
ENSG00000228331:1(@)Loc78_Loc546	3	0.9598	0.000184	0.0005053	0.0003565	Caudate
ENSG00000254648:2(@)Loc258_Loc35	16	0.06408	0.006372	0.006505	0.0003531	Caudate
ENSG00000227078:1(@)Loc78_Loc546	7	0.996	0.0001981	0.0005147	0.0003519	Caudate
ENSG00000226026:2(@)Loc372	1	0.9987	3.003e-05	0.0003496	0.0003496	Caudate
ENSG00000100426:1(@)Loc325	7	0.9781	0.0004179	0.0007237	0.0003473	Caudate
ENSG00000257086:1(@)Loc445	15	0.9753	0.0004593	0.0007555	0.0003382	Caudate
ENSG00000161179:2(@)Loc597	32	0.08322	0.01037	0.01036	0.0003344	Caudate
ENSG00000174807:2(@)Loc593	16	0.006993	0.06121	0.05978	0.0003266	Caudate
ENSG00000260608:1(@)Loc109_Loc363	4	0.008869	0.07497	0.07317	0.0003254	Caudate
ENSG00000273703:3(@)Loc1	24	0.0117	0.05181	0.05063	0.0003248	Caudate
ENSG00000103064:1(@)Loc198	15	0.8174	0.0006355	0.0009135	0.0003241	Caudate
ENSG00000114902:1(@)Loc262_Loc6_Loc295	27	0.03145	0.2587	0.2532	0.0003231	Caudate
ENSG00000154447:4(@)Loc89	12	0.003842	0.115	0.1122	0.0003229	Caudate
ENSG00000256053:1(@)Loc46	11	0.9998	0.000371	0.0006537	0.0003205	Caudate
ENSG00000138430:1(@)Loc290	1	0.9746	2.814e-05	0.0003203	0.0003196	Caudate
ENSG00000214198:1(@)Loc500	53	0.9978	0.001447	0.001695	0.0003182	Caudate
ENSG00000230204:2(@)Loc304	3	0.002355	0.03501	0.03429	0.0003159	Caudate
ENSG00000111237:1(@)Loc267_Loc19_Loc136	26	0.9088	0.0006061	0.0008745	0.0003126	Caudate
ENSG00000261873:2(@)Loc562	3	0.2179	0.0001879	0.0004657	0.0003092	Caudate
ENSG00000177946:1(@)Loc164_Loc264	2	0.9984	5.282e-05	0.0003339	0.0003084	Caudate
ENSG00000249526:1(@)Loc519	21	0.1711	0.0034	0.003573	0.0002996	Caudate
ENSG00000072736:1(@)Loc198	116	0.9349	0.004181	0.004329	0.000298	Caudate
ENSG00000234789:1(@)Loc430	36	0.0857	0.01042	0.01038	0.0002978	Caudate
ENSG00000254664:2(@)Loc555	1	0.974	2.604e-05	0.0002963	0.0002956	Caudate
ENSG00000095319:1(@)Loc430	11	0.9942	0.0007456	0.0009937	0.0002951	Caudate
ENSG00000176177:1(@)Loc51	16	0.1149	0.00842	0.008439	0.0002939	Caudate
ENSG00000122481:2(@)Loc372	4	0.9999	0.0001003	0.0003646	0.0002916	Caudate
ENSG00000259868:2(@)Loc490	19	0.05232	0.01258	0.01247	0.0002893	Caudate
ENSG00000186532:3(@)Loc210_Loc155	7	0.001038	0.2366	0.2313	0.0002865	Caudate
ENSG00000137055:1(@)Loc472	23	0.02766	0.04557	0.04452	0.000285	Caudate
ENSG00000250120:3(@)Loc185	29	0.8938	0.0007017	0.0009406	0.0002836	Caudate
ENSG00000120071:3(@)Loc114	5	0.9892	0.000162	0.0004144	0.0002806	Caudate
ENSG00000075399:2(@)Loc164	5	0.3919	0.0004184	0.0006619	0.0002793	Caudate
ENSG00000188582:1(@)Loc610	3	0.3223	0.0002386	0.0004851	0.0002766	Caudate
ENSG00000227354:6(@)Loc79	26	0.01434	0.1597	0.1559	0.000276	Caudate
ENSG00000106771:2(@)Loc407	19	1	0.0006192	0.0008509	0.000273	Caudate
ENSG00000263142:1(@)Loc114	14	0.9872	0.0002841	0.0005252	0.0002723	Caudate
ENSG00000225361:1(@)Loc285	3	0.9502	0.0002309	0.0004736	0.0002723	Caudate
ENSG00000221995:1(@)Loc410	10	0.998	0.000237	0.0004782	0.000271	Caudate
ENSG00000168140:1(@)Loc123	7	0.1725	0.01657	0.01633	0.0002696	Caudate
ENSG00000143630:1(@)Loc395	2	0.9821	4.664e-05	0.0002917	0.0002688	Caudate
ENSG00000100030:1(@)Loc597	77	0.07217	0.01225	0.01213	0.0002673	Caudate
ENSG00000101442:1(@)Loc96_Loc25	36	0.9929	0.0008556	0.001074	0.0002658	Caudate
ENSG00000112658:1(@)Loc84	5	0.06326	0.001329	0.00153	0.0002635	Caudate
ENSG00000255135:1(@)Loc404	1	0.8096	2.77e-05	0.0002665	0.0002614	Caudate
ENSG00000182858:2(@)Loc325	5	0.999	8.98e-05	0.000325	0.0002595	Caudate
ENSG00000126790:1(@)Loc532	4	0.9998	6.41e-05	0.0002992	0.0002585	Caudate
ENSG00000124243:3(@)Loc455	9	0.08401	0.002391	0.002556	0.0002582	Caudate
ENSG00000126790:2(@)Loc532	2	0.9998	4.371e-05	0.0002775	0.0002565	Caudate
ENSG00000160767:1(@)Loc395	47	0.8203	0.001105	0.001307	0.0002564	Caudate
ENSG00000186448:1(@)Loc618	30	0.8701	0.001635	0.001818	0.000253	Caudate
ENSG00000204961:2(@)Loc185	40	0.9963	0.0005402	0.0007559	0.000253	Caudate
ENSG00000175806:2(@)Loc237	8	0.09663	0.001489	0.001676	0.0002523	Caudate
ENSG00000139372:1(@)Loc500_Loc255	6	0.7454	0.0002614	0.0004838	0.0002512	Caudate
ENSG00000137171:2(@)Loc84_Loc489	8	0.0074	0.05993	0.05846	0.0002502	Caudate
ENSG00000167136:3(@)Loc430	14	0.9561	0.0002715	0.0004922	0.0002496	Caudate
ENSG00000246448:3(@)Loc432	76	0.9953	0.001508	0.001689	0.0002472	Caudate
ENSG00000110801:2(@)Loc229_Loc440	36	0.1006	0.00648	0.006513	0.0002468	Caudate
ENSG00000182858:3(@)Loc325	7	0.9517	0.0001634	0.0003845	0.0002465	Caudate
ENSG00000179564:1(@)Loc262_Loc575_Loc191	6	0.8897	0.000194	0.0004128	0.0002451	Caudate
ENSG00000124733:1(@)Loc84	17	0.03783	0.02792	0.02733	0.0002431	Caudate
ENSG00000172845:2(@)Loc290	28	0.08921	0.01166	0.01154	0.000241	Caudate
ENSG00000134198:1(@)Loc458	1	0.9996	2.061e-05	0.0002401	0.0002401	Caudate
ENSG00000152779:1(@)Loc512	6	0.489	0.000226	0.0004374	0.000238	Caudate
ENSG00000171695:2(@)Loc569	3	0.08785	0.0006099	0.0008084	0.0002365	Caudate
ENSG00000254602:1(@)Loc478_Loc189	56	0.9363	0.0004804	0.0006827	0.0002364	Caudate
ENSG00000235370:3(@)Loc54	5	0.1004	0.00188	0.002036	0.0002312	Caudate
ENSG00000168237:1(@)Loc262_Loc6_Loc295	9	0.7537	0.0002726	0.0004745	0.0002292	Caudate
ENSG00000135537:2(@)Loc137	31	0.2526	0.04805	0.04688	0.000226	Caudate
ENSG00000255769:3(@)Loc109	9	0.595	0.0003264	0.000523	0.0002251	Caudate
ENSG00000187741:2(@)Loc164	25	0.9999	0.0005205	0.0007107	0.0002244	Caudate
ENSG00000178252:2(@)Loc262_Loc575	44	0.9969	0.0009691	0.001145	0.0002238	Caudate
ENSG00000248708:1(@)Loc376	44	0.9834	0.0004212	0.0006137	0.0002237	Caudate
ENSG00000232093:1(@)Loc395	15	0.1326	0.002645	0.00277	0.000223	Caudate
ENSG00000116521:1(@)Loc395	65	0.9633	0.001351	0.001515	0.0002225	Caudate
ENSG00000243244:2(@)Loc370	25	0.9954	0.0004387	0.0006288	0.0002216	Caudate
ENSG00000258366:1(@)Loc619	1	0.009644	0.002011	0.002153	0.0002213	Caudate
ENSG00000150433:3(@)Loc63	6	0.005832	0.05802	0.05658	0.0002185	Caudate
ENSG00000267270:1(@)Loc594	60	0.3254	0.009469	0.009387	0.0002177	Caudate
ENSG00000196700:2(@)Loc569	25	0.03807	0.01622	0.01594	0.0002134	Caudate
ENSG00000174080:1(@)Loc593	16	0.9947	0.0001553	0.0003462	0.0002133	Caudate
ENSG00000179526:2(@)Loc286	6	0.06508	0.001756	0.001899	0.000213	Caudate
ENSG00000104228:1(@)Loc520	1	0.3002	5.859e-05	0.0002447	0.0002049	Caudate
ENSG00000141013:1(@)Loc264	18	0.9991	0.000239	0.0004192	0.0002043	Caudate
ENSG00000198791:1(@)Loc403	4	0.9893	0.0001009	0.0002812	0.0002	Caudate
ENSG00000235100:1(@)Loc512	50	0.9927	0.0007987	0.000958	0.0001999	Caudate
ENSG00000187650:1(@)Loc552	41	0.9324	0.0008592	0.001016	0.0001994	Caudate
ENSG00000136802:1(@)Loc430	7	0.9997	0.0001092	0.0002888	0.0001994	Caudate
ENSG00000163132:2(@)Loc582	2	0.142	0.0003191	0.0004886	0.0001953	Caudate
ENSG00000171097:1(@)Loc430	7	0.9977	0.0001092	0.0002827	0.0001927	Caudate
ENSG00000239608:2(@)Loc456	8	0.1207	0.02344	0.02293	0.0001917	Caudate
ENSG00000138182:2(@)Loc512	41	0.9985	0.0006278	0.0007843	0.0001912	Caudate
ENSG00000250007:2(@)Loc337	1	0.9999	1.638e-05	0.000191	0.000191	Caudate
ENSG00000064199:1(@)Loc323	7	0.9986	0.0001121	0.0002833	0.0001904	Caudate
ENSG00000226375:2(@)Loc143	99	0.1214	0.02078	0.02034	0.000187	Caudate
ENSG00000135930:3(@)Loc24_Loc377	26	0.005039	0.08167	0.07959	0.0001869	Caudate
ENSG00000064199:3(@)Loc334	10	0.00214	0.08701	0.0848	0.0001859	Caudate
ENSG00000148843:1(@)Loc4_Loc21_Loc293	5	0.4628	0.0001313	0.0002968	0.0001848	Caudate
ENSG00000253642:1(@)Loc245	102	0.7222	0.001096	0.001232	0.0001845	Caudate
ENSG00000135476:3(@)Loc339_Loc493	3	0.9968	2.453e-05	0.0001927	0.0001843	Caudate
ENSG00000243033:1(@)Loc610	82	0.1985	0.006154	0.00614	0.0001841	Caudate
ENSG00000226328:3(@)Loc510	4	0.996	5.674e-05	0.0002224	0.0001825	Caudate
ENSG00000006744:2(@)Loc260_Loc399	38	0.9526	0.0007458	0.0008906	0.0001823	Caudate
ENSG00000236869:1(@)Loc618	108	0.3484	0.003173	0.003245	0.000182	Caudate
ENSG00000164116:6(@)Loc418	27	0.009629	0.0403	0.03931	0.0001813	Caudate
ENSG00000270441:1(@)Loc262_Loc575	3	0.5464	2.906e-05	0.0001941	0.000181	Caudate
ENSG00000168803:1(@)Loc103	3	1	4.604e-05	0.0002093	0.0001796	Caudate
ENSG00000274762:2(@)Loc192	1	0.9999	1.535e-05	0.0001789	0.0001789	Caudate
ENSG00000135476:4(@)Loc339_Loc493	3	0.9968	4.629e-05	0.0002073	0.0001771	Caudate
ENSG00000161217:3(@)Loc554	1	0.8373	1.813e-05	0.0001799	0.000177	Caudate
ENSG00000264577:1(@)Loc410	38	0.6721	0.0007683	0.0009043	0.0001734	Caudate
ENSG00000149932:1(@)Loc40_Loc599	27	0.07163	0.003679	0.003728	0.0001733	Caudate
ENSG00000115306:3(@)Loc434	22	0.06886	0.005885	0.005869	0.0001733	Caudate
ENSG00000262074:5(@)Loc78_Loc546	10	0.5754	0.000225	0.0003751	0.0001711	Caudate
ENSG00000262246:1(@)Loc123	2	0.9698	0.0004595	0.0005997	0.0001679	Caudate
ENSG00000222019:1(@)Loc264	4	0.996	6.341e-05	0.0002148	0.0001672	Caudate
ENSG00000146963:2(@)Loc312	36	0.02141	0.02257	0.02206	0.0001636	Caudate
ENSG00000146670:3(@)Loc346	11	0.005045	0.03328	0.03247	0.0001634	Caudate
ENSG00000258711:3(@)Loc433	12	0.3028	0.007017	0.006958	0.0001624	Caudate
ENSG00000230832:1(@)Loc446	55	0.1971	0.00354	0.003583	0.0001624	Caudate
ENSG00000152953:2(@)Loc582	4	0.08092	0.00394	0.003971	0.0001622	Caudate
ENSG00000240996:2(@)Loc512	51	0.9196	0.0008054	0.00093	0.0001621	Caudate
ENSG00000058262:1(@)Loc456	7	0.06949	0.00153	0.001632	0.0001612	Caudate
ENSG00000246560:1(@)Loc344	68	0.1161	0.0009193	0.001039	0.0001607	Caudate
ENSG00000204406:3(@)Loc567	13	0.005708	0.01411	0.01384	0.0001573	Caudate
ENSG00000169020:3(@)Loc95	16	0.0615	0.001636	0.00173	0.0001562	Caudate
ENSG00000165061:1(@)Loc386	68	0.8237	0.001166	0.001275	0.0001561	Caudate
ENSG00000226026:1(@)Loc372	1	0.9987	1.333e-05	0.0001553	0.0001552	Caudate
ENSG00000158636:2(@)Loc404	65	0.1671	0.003932	0.003952	0.0001498	Caudate
ENSG00000251468:1(@)Loc414	14	0.8092	0.0002476	0.0003775	0.0001498	Caudate
ENSG00000257298:1(@)Loc220	7	0.8529	0.000508	0.0006299	0.0001496	Caudate
ENSG00000166598:2(@)Loc500	8	0.03593	0.004368	0.004375	0.0001496	Caudate
ENSG00000101104:3(@)Loc526	13	0.03776	0.009871	0.009713	0.0001468	Caudate
ENSG00000171759:1(@)Loc496	2	0.9968	2.469e-05	0.0001566	0.0001447	Caudate
ENSG00000230910:1(@)Loc309	8	0.9854	9.318e-05	0.0002216	0.0001432	Caudate
ENSG00000163808:4(@)Loc618	19	0.9998	0.0005759	0.0006892	0.0001424	Caudate
ENSG00000119326:3(@)Loc407	14	0.5808	0.0004044	0.0005228	0.0001423	Caudate
ENSG00000155506:2(@)Loc157	48	0.03288	0.02389	0.02332	0.0001413	Caudate
ENSG00000075303:1(@)Loc162	113	0.9928	0.001509	0.001593	0.0001413	Caudate
ENSG00000250305:1(@)Loc414	21	0.9926	0.0002582	0.0003799	0.0001412	Caudate
ENSG00000149179:2(@)Loc12	9	0.00555	0.01572	0.01538	0.0001409	Caudate
ENSG00000232555:1(@)Loc484_Loc175	42	0.3025	0.003098	0.003134	0.0001402	Caudate
ENSG00000167526:1(@)Loc367_Loc164	3	0.9905	5.072e-05	0.0001771	0.0001395	Caudate
ENSG00000092020:3(@)Loc393	15	0.8909	7.4e-05	0.0001993	0.0001391	Caudate
ENSG00000108551:1(@)Loc571	44	0.01739	0.03899	0.038	0.0001382	Caudate
ENSG00000243364:1(@)Loc395	22	0.04373	0.004568	0.004557	0.0001367	Caudate
ENSG00000279144:3(@)Loc131	33	0.01263	0.02703	0.02637	0.000136	Caudate
ENSG00000145632:1(@)Loc232	66	0.3125	0.001407	0.001488	0.0001335	Caudate
ENSG00000175287:3(@)Loc430	1	0.9676	1.181e-05	0.0001336	0.0001333	Caudate
ENSG00000257531:1(@)Loc220	48	0.464	0.001313	0.001396	0.0001328	Caudate
ENSG00000175287:1(@)Loc430	2	0.9999	2.278e-05	0.0001438	0.0001328	Caudate
ENSG00000141096:1(@)Loc198	27	0.09467	0.002206	0.002262	0.0001327	Caudate
ENSG00000281538:1(@)Loc603_Loc485_Loc320_Loc81_Loc244	11	0.9948	9.947e-05	0.000217	0.0001314	Caudate
ENSG00000019485:1(@)Loc555	8	0.6089	3.684e-05	0.0001559	0.0001311	Caudate
ENSG00000159761:2(@)Loc198	6	0.01052	0.006466	0.006391	0.0001286	Caudate
ENSG00000243667:1(@)Loc473	6	0.9898	0.005815	0.00576	0.0001279	Caudate
ENSG00000183172:2(@)Loc603_Loc485_Loc320_Loc81_Loc244	32	0.9503	0.0003626	0.0004668	0.0001254	Caudate
ENSG00000104915:1(@)Loc586	18	0.2163	0.0009936	0.001078	0.0001246	Caudate
ENSG00000272479:1(@)Loc386	16	0.3282	0.0006847	0.0007782	0.0001243	Caudate
ENSG00000174871:2(@)Loc274	11	0.05932	0.001615	0.001679	0.0001222	Caudate
ENSG00000281649:2(@)Loc416	5	0.01893	0.001643	0.001706	0.0001222	Caudate
ENSG00000267174:1(@)Loc195	30	0.8401	0.00188	0.001936	0.0001221	Caudate
ENSG00000183955:1(@)Loc58_Loc3	29	0.2447	0.0009261	0.00101	0.000122	Caudate
ENSG00000136404:2(@)Loc109_Loc363	44	0.772	0.001362	0.001432	0.0001211	Caudate
ENSG00000135365:1(@)Loc427	15	0.01779	0.004146	0.004131	0.0001188	Caudate
ENSG00000122741:2(@)Loc416	11	0.01052	0.02235	0.02181	0.0001184	Caudate
ENSG00000135476:1(@)Loc339_Loc493	6	0.9968	6.923e-05	0.0001749	0.0001175	Caudate
ENSG00000075043:1(@)Loc569	2	0.05522	0.0003505	0.0004473	0.000117	Caudate
ENSG00000163958:1(@)Loc554	5	0.8854	5.705e-05	0.0001623	0.0001167	Caudate
ENSG00000108551:2(@)Loc571	39	0.00513	0.07429	0.07233	0.0001132	Caudate
ENSG00000281205:4(@)Loc268	12	0.004286	0.02542	0.02478	0.0001123	Caudate
ENSG00000047346:1(@)Loc527	9	0.3263	0.0002578	0.000353	0.0001122	Caudate
ENSG00000136144:3(@)Loc573	3	0.9991	2.491e-05	0.000126	0.000111	Caudate
ENSG00000124217:2(@)Loc455	16	0.07917	0.001902	0.001946	0.0001102	Caudate
ENSG00000172831:1(@)Loc365	1	0.1547	6.107e-05	0.0001602	0.0001101	Caudate
ENSG00000203685:1(@)Loc331	15	0.9928	0.0002693	0.000362	0.0001098	Caudate
ENSG00000102901:1(@)Loc198	2	0.0245	0.0004263	0.0005139	0.0001094	Caudate
ENSG00000184445:1(@)Loc440	47	0.9148	0.0005032	0.0005882	0.0001092	Caudate
ENSG00000255389:3(@)Loc303	2	0.9999	1.583e-05	0.0001153	0.000109	Caudate
ENSG00000181915:1(@)Loc343	22	0.9515	0.0006215	0.0007019	0.0001079	Caudate
ENSG00000104870:2(@)Loc64	18	0.7748	0.0001172	0.0002112	0.0001063	Caudate
ENSG00000183779:2(@)Loc115	36	0.03296	0.01123	0.01099	0.0001058	Caudate
ENSG00000052723:1(@)Loc458	2	0.3166	0.0002588	0.0003477	0.0001054	Caudate
ENSG00000249484:1(@)Loc182_Loc69	24	0.9959	0.0001891	0.00028	0.0001054	Caudate
ENSG00000169231:1(@)Loc395	2	0.9896	1.787e-05	0.0001133	0.0001046	Caudate
ENSG00000250007:3(@)Loc337	11	0.9996	0.0001013	0.0001937	0.000104	Caudate
ENSG00000161217:2(@)Loc554	1	0.9507	9.33e-06	0.0001039	0.0001034	Caudate
ENSG00000135476:2(@)Loc339_Loc493	10	0.9968	0.0001377	0.000227	0.0001018	Caudate
ENSG00000089693:1(@)Loc311	7	0.9903	4.678e-05	0.0001373	0.0001003	Caudate
ENSG00000100197:1(@)Loc603_Loc485_Loc320_Loc81_Loc244	12	0.9997	0.0001011	0.0001899	0.0001002	Caudate
ENSG00000140564:1(@)Loc5	1	0.9896	0.999	1	0.9896	DLPFC
ENSG00000108960:1(@)Loc562	4	0.9994	0.5871	0.9267	0.8619	DLPFC
ENSG00000136295:2(@)Loc247	1	0.9963	0.1336	0.7908	0.7903	DLPFC
ENSG00000159640:1(@)Loc163	2	0.9894	0.3941	0.8434	0.7777	DLPFC
ENSG00000226124:2(@)Loc558_Loc22_Loc457	1	0.9999	0.09635	0.7263	0.7263	DLPFC
ENSG00000006744:1(@)Loc260_Loc399	4	0.9941	0.4262	0.8034	0.6934	DLPFC
ENSG00000006744:2(@)Loc260_Loc399	1	0.8102	0.1698	0.7075	0.6771	DLPFC
ENSG00000140265:2(@)Loc103	15	1	0.8267	0.9239	0.6084	DLPFC
ENSG00000203499:1(@)Loc286	4	0.9949	0.4311	0.7555	0.6056	DLPFC
ENSG00000278434:1(@)Loc123	7	0.9975	0.3727	0.7299	0.603	DLPFC
ENSG00000224924:1(@)Loc266	7	0.9989	0.2402	0.6629	0.5856	DLPFC
ENSG00000254427:2(@)Loc555	1	0.9983	0.04936	0.5629	0.5628	DLPFC
ENSG00000170802:1(@)Loc370	1	0.998	0.04481	0.5377	0.5376	DLPFC
ENSG00000249839:1(@)Loc103	17	0.8334	0.8872	0.9386	0.5076	DLPFC
ENSG00000203801:1(@)Loc137	6	0.6361	0.2107	0.5837	0.4988	DLPFC
ENSG00000169592:1(@)Loc40_Loc599	16	0.9996	0.4808	0.7166	0.4905	DLPFC
ENSG00000172817:1(@)Loc98	9	0.8306	0.6399	0.8008	0.4896	DLPFC
ENSG00000246448:4(@)Loc432	24	0.8788	0.7279	0.845	0.4768	DLPFC
ENSG00000136144:1(@)Loc573	21	0.9972	0.8046	0.8802	0.4369	DLPFC
ENSG00000146830:1(@)Loc350	7	0.9987	0.2186	0.5369	0.4325	DLPFC
ENSG00000163634:1(@)Loc207	1	0.9995	0.02877	0.4242	0.4242	DLPFC
ENSG00000226476:1(@)Loc231	5	0.9918	0.1603	0.4968	0.4232	DLPFC
ENSG00000255135:1(@)Loc404	9	0.9682	0.274	0.5547	0.4137	DLPFC
ENSG00000242866:1(@)Loc103	2	0.934	0.06051	0.4266	0.4074	DLPFC
ENSG00000263707:1(@)Loc260_Loc399	6	0.6689	0.7647	0.8472	0.3997	DLPFC
ENSG00000172354:1(@)Loc350	16	0.8957	0.5334	0.6884	0.3705	DLPFC
ENSG00000065609:1(@)Loc531_Loc113	40	0.9899	0.677	0.7756	0.3507	DLPFC
ENSG00000163938:1(@)Loc262_Loc6_Loc295	10	0.9999	0.3698	0.5692	0.3468	DLPFC
ENSG00000162779:3(@)Loc479	16	0.939	0.1469	0.4213	0.3413	DLPFC
ENSG00000176909:1(@)Loc426	22	0.8958	0.3586	0.5491	0.3265	DLPFC
ENSG00000198791:1(@)Loc403	4	0.9795	0.5113	0.6521	0.3254	DLPFC
ENSG00000114054:1(@)Loc33	33	0.9852	0.7104	0.7898	0.3216	DLPFC
ENSG00000226328:2(@)Loc510	22	0.9913	0.5298	0.6596	0.314	DLPFC
ENSG00000104228:3(@)Loc520	12	0.7279	0.1646	0.3836	0.281	DLPFC
ENSG00000250091:1(@)Loc275	4	0.9944	0.04102	0.2978	0.2803	DLPFC
ENSG00000101104:1(@)Loc526	15	0.9985	0.2291	0.4255	0.2769	DLPFC
ENSG00000112659:1(@)Loc84	2	0.9992	0.035	0.2856	0.2717	DLPFC
ENSG00000162971:2(@)Loc22_Loc119_Loc62	56	0.9987	0.8781	0.9036	0.2666	DLPFC
ENSG00000166763:1(@)Loc103	20	0.4581	0.9457	0.9562	0.2549	DLPFC
ENSG00000163728:1(@)Loc335	36	1	0.4385	0.5629	0.2546	DLPFC
ENSG00000152078:2(@)Loc308	11	0.3193	0.8848	0.9074	0.2541	DLPFC
ENSG00000155975:1(@)Loc403	10	0.964	0.5322	0.6304	0.2479	DLPFC
ENSG00000227603:1(@)Loc228	3	0.9993	0.0382	0.2653	0.2474	DLPFC
ENSG00000270028:1(@)Loc275	28	0.9969	0.1922	0.3725	0.2425	DLPFC
ENSG00000180667:1(@)Loc392	2	0.3451	0.166	0.3496	0.2379	DLPFC
ENSG00000175727:2(@)Loc229	8	0.729	0.09174	0.2878	0.2294	DLPFC
ENSG00000176920:1(@)Loc426	21	0.9987	0.2211	0.3783	0.2222	DLPFC
ENSG00000105186:1(@)Loc525	3	0.9983	0.03236	0.234	0.2183	DLPFC
ENSG00000227354:5(@)Loc79	44	0.5228	0.6819	0.7348	0.2135	DLPFC
ENSG00000184164:1(@)Loc325	33	0.7328	0.677	0.7279	0.2044	DLPFC
ENSG00000181625:2(@)Loc40_Loc599	11	0.9435	0.07867	0.2555	0.2039	DLPFC
ENSG00000205704:1(@)Loc603_Loc485_Loc320_Loc81_Loc244	33	0.9975	0.1397	0.2965	0.1975	DLPFC
ENSG00000132603:1(@)Loc544	12	0.9041	0.2206	0.3574	0.1953	DLPFC
ENSG00000137845:1(@)Loc181	1	0.9789	0.009485	0.1886	0.1884	DLPFC
ENSG00000270061:1(@)Loc275	87	0.9775	0.8794	0.8943	0.1832	DLPFC
ENSG00000183066:2(@)Loc603_Loc485_Loc320_Loc81_Loc244	35	0.9998	0.3266	0.429	0.1777	DLPFC
ENSG00000250067:1(@)Loc39	113	0.9557	0.9978	0.9981	0.1731	DLPFC
ENSG00000132394:1(@)Loc456	49	0.9992	0.389	0.4759	0.1716	DLPFC
ENSG00000186326:1(@)Loc525	16	0.7639	0.2025	0.3248	0.1715	DLPFC
ENSG00000168802:1(@)Loc544	79	0.7444	0.5972	0.6483	0.169	DLPFC
ENSG00000103037:1(@)Loc257	26	0.972	0.3356	0.4232	0.1577	DLPFC
ENSG00000259295:1(@)Loc54	63	0.9894	0.5239	0.5801	0.1556	DLPFC
ENSG00000167491:1(@)Loc39	138	0.9926	0.8998	0.9091	0.1547	DLPFC
ENSG00000154217:1(@)Loc398	12	0.3053	0.449	0.5095	0.1426	DLPFC
ENSG00000003987:1(@)Loc403	2	0.8416	0.01333	0.1433	0.1377	DLPFC
ENSG00000241357:1(@)Loc350	18	0.3004	0.5815	0.6216	0.1372	DLPFC
ENSG00000176700:2(@)Loc54	31	0.9993	0.216	0.3073	0.1346	DLPFC
ENSG00000269938:1(@)Loc275	74	0.9685	0.812	0.8264	0.1329	DLPFC
ENSG00000117335:1(@)Loc466	5	0.9998	0.02761	0.1482	0.1305	DLPFC
ENSG00000270130:1(@)Loc275	98	0.9503	0.9458	0.9492	0.1298	DLPFC
ENSG00000166913:1(@)Loc526	38	0.9616	0.4484	0.5008	0.1277	DLPFC
ENSG00000258429:1(@)Loc544	16	0.9406	0.05928	0.1711	0.1273	DLPFC
ENSG00000213380:1(@)Loc544	96	0.7417	0.6297	0.6602	0.1269	DLPFC
ENSG00000009413:4(@)Loc303	11	0.2092	0.4278	0.4814	0.125	DLPFC
ENSG00000273154:1(@)Loc569	11	0.9887	0.06055	0.1694	0.1242	DLPFC
ENSG00000136631:3(@)Loc150	18	0.9944	0.1226	0.2155	0.1178	DLPFC
ENSG00000148798:1(@)Loc4_Loc21_Loc293	26	0.9915	0.1278	0.2195	0.1174	DLPFC
ENSG00000142233:1(@)Loc426	2	0.9954	0.0145	0.1242	0.1166	DLPFC
ENSG00000176956:1(@)Loc504	7	0.9909	0.1654	0.2481	0.1137	DLPFC
ENSG00000182774:1(@)Loc109	24	0.9943	0.1979	0.2742	0.1115	DLPFC
ENSG00000142233:3(@)Loc426	36	0.5985	0.3197	0.377	0.1085	DLPFC
ENSG00000101452:1(@)Loc549	1	0.9995	0.004648	0.1041	0.1041	DLPFC
ENSG00000077080:1(@)Loc350	18	0.2348	0.6583	0.6771	0.1016	DLPFC
ENSG00000230398:1(@)Loc91	40	0.3644	0.9466	0.9482	0.09666	DLPFC
ENSG00000172840:3(@)Loc365	14	0.2416	0.9226	0.9248	0.09381	DLPFC
ENSG00000272368:2(@)Loc220	52	0.8946	0.1534	0.2214	0.09355	DLPFC
ENSG00000132612:1(@)Loc544	50	0.9369	0.3975	0.436	0.09291	DLPFC
ENSG00000170571:1(@)Loc153	105	0.9586	0.4733	0.504	0.09251	DLPFC
ENSG00000103423:1(@)Loc123	38	0.499	0.6025	0.622	0.09189	DLPFC
ENSG00000150783:1(@)Loc560	3	0.1979	0.08729	0.1628	0.0917	DLPFC
ENSG00000204963:1(@)Loc185	92	0.9887	0.3171	0.3618	0.08916	DLPFC
ENSG00000114446:1(@)Loc408	243	0.9996	0.8876	0.8905	0.08843	DLPFC
ENSG00000085788:1(@)Loc115	113	0.9778	0.5733	0.5934	0.08781	DLPFC
ENSG00000163673:1(@)Loc132	7	0.1924	0.221	0.2755	0.08736	DLPFC
ENSG00000261758:1(@)Loc33	76	0.7181	0.9359	0.9372	0.08664	DLPFC
ENSG00000149926:1(@)Loc40_Loc599	83	0.4199	0.9992	0.9992	0.08622	DLPFC
ENSG00000113209:2(@)Loc185	92	0.7208	0.5437	0.5652	0.08584	DLPFC
ENSG00000101109:2(@)Loc526	50	0.7579	0.2746	0.3215	0.08547	DLPFC
ENSG00000282890:3(@)Loc370	2	0.5619	0.0146	0.09404	0.08471	DLPFC
ENSG00000164037:1(@)Loc344	211	0.9725	0.5687	0.5861	0.08094	DLPFC
ENSG00000168807:1(@)Loc544	64	0.857	0.4758	0.4991	0.0785	DLPFC
ENSG00000227676:1(@)Loc79	27	0.9976	0.06605	0.1325	0.07832	DLPFC
ENSG00000111364:3(@)Loc275	98	0.3573	0.9099	0.9111	0.07764	DLPFC
ENSG00000132563:1(@)Loc92_Loc299	7	0.9932	0.02586	0.09698	0.07755	DLPFC
ENSG00000254330:1(@)Loc98	30	0.107	0.9415	0.9421	0.07675	DLPFC
ENSG00000101447:1(@)Loc549	24	0.9792	0.05474	0.1209	0.07631	DLPFC
ENSG00000007923:1(@)Loc348	22	0.2858	0.371	0.4017	0.07589	DLPFC
ENSG00000204961:2(@)Loc185	10	0.9994	0.03705	0.1025	0.07305	DLPFC
ENSG00000163961:2(@)Loc554	20	0.8162	0.1332	0.1857	0.07182	DLPFC
ENSG00000140525:2(@)Loc117	24	0.4545	0.4485	0.4702	0.07172	DLPFC
ENSG00000147535:1(@)Loc115	186	0.8788	0.9016	0.9021	0.06951	DLPFC
ENSG00000003509:1(@)Loc74_Loc537	17	0.9456	0.03782	0.0986	0.06815	DLPFC
ENSG00000196182:1(@)Loc138_Loc280	29	0.1325	0.8782	0.8783	0.06331	DLPFC
ENSG00000132600:1(@)Loc198	11	0.8406	0.02599	0.08276	0.0623	DLPFC
ENSG00000236489:1(@)Loc364	5	0.3795	0.04766	0.1012	0.06165	DLPFC
ENSG00000282386:2(@)Loc297	208	0.7419	0.759	0.7607	0.06136	DLPFC
ENSG00000092470:1(@)Loc103	4	0.8288	0.123	0.166	0.0593	DLPFC
ENSG00000117601:2(@)Loc143	7	0.9993	0.06046	0.1099	0.05874	DLPFC
ENSG00000264070:1(@)Loc114_Loc614	2	0.9962	0.003899	0.05944	0.05818	DLPFC
ENSG00000172922:1(@)Loc274	11	0.997	0.04321	0.09207	0.05598	DLPFC
ENSG00000173715:2(@)Loc593	1	0.8733	0.002686	0.05519	0.05487	DLPFC
ENSG00000055147:1(@)Loc157	48	0.9996	0.1106	0.151	0.05473	DLPFC
ENSG00000172845:1(@)Loc290	12	0.2855	0.3066	0.3289	0.05455	DLPFC
ENSG00000171962:1(@)Loc571	7	1	0.01578	0.06639	0.05449	DLPFC
ENSG00000139624:3(@)Loc220	1	0.9996	0.002257	0.05329	0.05329	DLPFC
ENSG00000174939:1(@)Loc40_Loc599	26	0.9709	0.3344	0.3534	0.05287	DLPFC
ENSG00000163016:1(@)Loc222	1	0.9999	0.002227	0.05262	0.05262	DLPFC
ENSG00000144619:2(@)Loc91	19	0.2998	0.8006	0.7997	0.05255	DLPFC
ENSG00000102471:1(@)Loc79	96	0.487	0.9473	0.9465	0.05237	DLPFC
ENSG00000249526:1(@)Loc214	16	0.1637	0.5619	0.5671	0.05181	DLPFC
ENSG00000051825:1(@)Loc58_Loc3	14	0.1896	0.9977	0.9977	0.05071	DLPFC
ENSG00000173715:1(@)Loc593	15	0.9381	0.0339	0.0778	0.04952	DLPFC
ENSG00000273855:1(@)Loc148	8	0.9437	0.02686	0.07144	0.04941	DLPFC
ENSG00000204962:1(@)Loc185	33	0.9831	0.0985	0.1353	0.04916	DLPFC
ENSG00000269997:1(@)Loc275	107	0.354	0.9859	0.9856	0.04906	DLPFC
ENSG00000239213:2(@)Loc33	79	0.3494	0.9126	0.9112	0.04874	DLPFC
ENSG00000138050:1(@)Loc590	9	0.882	0.02803	0.07177	0.04866	DLPFC
ENSG00000173599:1(@)Loc593	18	0.2873	0.3105	0.3284	0.0486	DLPFC
ENSG00000157470:1(@)Loc572	2	0.9824	0.003377	0.0487	0.04748	DLPFC
ENSG00000170185:2(@)Loc276	101	0.3146	0.5355	0.5396	0.04703	DLPFC
ENSG00000256546:1(@)Loc440	4	0.5612	0.007512	0.0515	0.04655	DLPFC
ENSG00000141034:1(@)Loc571	195	0.846	0.4321	0.4406	0.04608	DLPFC
ENSG00000272054:1(@)Loc74_Loc537	32	0.6562	0.3402	0.3537	0.04505	DLPFC
ENSG00000112855:1(@)Loc185	60	0.8631	0.07285	0.1073	0.04356	DLPFC
ENSG00000198951:2(@)Loc603_Loc485_Loc320_Loc81_Loc244	37	0.9402	0.1636	0.1895	0.04348	DLPFC
ENSG00000143578:1(@)Loc297	65	0.511	0.2338	0.2539	0.04344	DLPFC
ENSG00000228451:2(@)Loc41	4	0.9988	0.01111	0.05142	0.04311	DLPFC
ENSG00000093000:1(@)Loc510	4	0.9892	0.006777	0.04753	0.04309	DLPFC
ENSG00000175662:1(@)Loc571	2	0.9992	0.004791	0.04511	0.04242	DLPFC
ENSG00000149792:2(@)Loc274	5	0.06493	0.3951	0.4033	0.04196	DLPFC
ENSG00000175727:3(@)Loc229	115	0.3413	0.6737	0.6717	0.04185	DLPFC
ENSG00000146007:1(@)Loc185	138	0.9795	0.1991	0.2202	0.04119	DLPFC
ENSG00000136631:2(@)Loc150	12	0.9953	0.02132	0.0586	0.04104	DLPFC
ENSG00000188735:4(@)Loc229	102	0.2595	0.6365	0.6347	0.04041	DLPFC
ENSG00000171467:1(@)Loc489	37	0.1968	0.4118	0.418	0.04016	DLPFC
ENSG00000163016:4(@)Loc222	24	0.6607	0.1619	0.1851	0.03991	DLPFC
ENSG00000103037:2(@)Loc257	12	0.2596	0.05726	0.08951	0.03948	DLPFC
ENSG00000231992:2(@)Loc308	54	0.0702	0.893	0.8903	0.03939	DLPFC
ENSG00000162753:1(@)Loc143	10	0.9973	0.01771	0.05357	0.03914	DLPFC
ENSG00000204241:3(@)Loc213	7	0.719	0.01191	0.0459	0.03656	DLPFC
ENSG00000277161:1(@)Loc256	7	0.9529	0.1647	0.1848	0.03646	DLPFC
ENSG00000259775:3(@)Loc46	100	0.9734	0.111	0.1351	0.03584	DLPFC
ENSG00000147905:2(@)Loc416	21	0.9988	0.02916	0.06041	0.03545	DLPFC
ENSG00000256278:1(@)Loc54	128	0.7766	0.2106	0.2261	0.03508	DLPFC
ENSG00000101452:2(@)Loc549	62	0.9502	0.1136	0.1362	0.0344	DLPFC
ENSG00000280120:1(@)Loc58_Loc3	16	0.6126	0.9977	0.9977	0.03405	DLPFC
ENSG00000164099:2(@)Loc197	154	0.2775	0.7478	0.7424	0.03217	DLPFC
ENSG00000128923:1(@)Loc181_Loc572	2	0.9998	0.002656	0.03324	0.03204	DLPFC
ENSG00000221823:1(@)Loc473	21	0.2418	0.05276	0.07816	0.03153	DLPFC
ENSG00000197457:1(@)Loc569	28	0.9999	0.03782	0.06441	0.03134	DLPFC
ENSG00000167136:1(@)Loc430	2	0.9166	0.002741	0.03162	0.03028	DLPFC
ENSG00000149806:1(@)Loc274	5	0.04555	0.3951	0.3958	0.02944	DLPFC
ENSG00000198837:1(@)Loc297	216	0.2773	0.7585	0.7523	0.02898	DLPFC
ENSG00000250962:1(@)Loc99	173	0.5387	0.3832	0.3842	0.02896	DLPFC
ENSG00000270091:1(@)Loc283	89	0.609	0.6744	0.6681	0.0289	DLPFC
ENSG00000245975:1(@)Loc181_Loc572	48	0.1806	0.6192	0.6132	0.02857	DLPFC
ENSG00000120451:1(@)Loc133	1	0.9995	0.00117	0.02833	0.02833	DLPFC
ENSG00000177096:1(@)Loc603_Loc485_Loc320_Loc81_Loc244	100	0.9681	0.1158	0.1325	0.02772	DLPFC
ENSG00000089486:1(@)Loc123	24	0.8892	0.03579	0.05887	0.02736	DLPFC
ENSG00000115524:1(@)Loc612_Loc48	184	0.1974	0.9084	0.9048	0.02704	DLPFC
ENSG00000047346:2(@)Loc527	8	0.04	0.6269	0.6202	0.02701	DLPFC
ENSG00000183831:3(@)Loc143	60	0.108	0.3944	0.3935	0.02668	DLPFC
ENSG00000138182:1(@)Loc512	7	0.9961	0.005579	0.03061	0.02654	DLPFC
ENSG00000169169:5(@)Loc64	1	0.03431	0.1184	0.1338	0.02641	DLPFC
ENSG00000170458:2(@)Loc519	29	0.07568	0.5572	0.5513	0.02639	DLPFC
ENSG00000242571:2(@)Loc475_Loc454	46	0.137	0.361	0.3611	0.02601	DLPFC
ENSG00000232818:2(@)Loc282	48	0.07878	0.8997	0.8957	0.02522	DLPFC
ENSG00000250651:3(@)Loc344	370	0.3905	0.9915	0.9911	0.0249	DLPFC
ENSG00000104447:2(@)Loc413	86	0.2455	0.8345	0.8286	0.02455	DLPFC
ENSG00000280063:1(@)Loc123	45	0.1373	0.4847	0.4795	0.02452	DLPFC
ENSG00000124788:2(@)Loc595	5	0.03631	0.3451	0.3447	0.02406	DLPFC
ENSG00000149328:3(@)Loc77	9	0.04999	0.8229	0.8166	0.02367	DLPFC
ENSG00000272617:2(@)Loc544	87	0.2188	0.5797	0.5721	0.02326	DLPFC
ENSG00000259775:1(@)Loc270	1	0.9952	0.0009436	0.02287	0.02286	DLPFC
ENSG00000278915:1(@)Loc185	89	0.2212	0.5326	0.5255	0.0228	DLPFC
ENSG00000173227:2(@)Loc593	23	0.4148	0.04709	0.06477	0.02257	DLPFC
ENSG00000117601:1(@)Loc143	4	0.9996	0.003651	0.02479	0.02229	DLPFC
ENSG00000242125:2(@)Loc188	18	0.1021	0.6489	0.6403	0.02187	DLPFC
ENSG00000224086:1(@)Loc597	1	0.9956	0.0008942	0.0217	0.0217	DLPFC
ENSG00000095321:1(@)Loc430	32	0.9906	0.01453	0.03409	0.02163	DLPFC
ENSG00000180423:1(@)Loc12	49	0.07385	0.7694	0.7616	0.02157	DLPFC
ENSG00000111725:1(@)Loc401	6	0.984	0.005574	0.0256	0.02131	DLPFC
ENSG00000198791:3(@)Loc403	1	0.254	0.003655	0.02379	0.02125	DLPFC
ENSG00000164197:1(@)Loc423	206	0.8301	0.2867	0.2871	0.02094	DLPFC
ENSG00000187772:1(@)Loc317	19	0.9596	0.06514	0.07982	0.02089	DLPFC
ENSG00000282100:1(@)Loc181	18	0.07883	0.3472	0.3443	0.0203	DLPFC
ENSG00000156735:2(@)Loc115	195	0.1817	0.9849	0.9841	0.02	DLPFC
ENSG00000128923:3(@)Loc181_Loc572	42	0.34	0.6358	0.6264	0.01962	DLPFC
ENSG00000227192:2(@)Loc278	11	0.186	0.2554	0.2564	0.01955	DLPFC
ENSG00000154134:3(@)Loc334	26	0.1131	0.2784	0.278	0.01924	DLPFC
ENSG00000214425:2(@)Loc114_Loc614	10	0.9984	0.007158	0.02377	0.01789	DLPFC
ENSG00000224982:1(@)Loc401	18	0.434	0.0247	0.0392	0.01718	DLPFC
ENSG00000179178:3(@)Loc23	4	0.02467	0.4284	0.4207	0.01703	DLPFC
ENSG00000143322:1(@)Loc479	67	0.9146	0.03994	0.05302	0.01697	DLPFC
ENSG00000157837:1(@)Loc438_Loc166	40	0.9996	0.02679	0.04071	0.01675	DLPFC
ENSG00000177731:1(@)Loc571	19	0.09553	0.03648	0.04937	0.01647	DLPFC
ENSG00000163618:2(@)Loc425	4	0.01817	0.9483	0.9456	0.01644	DLPFC
ENSG00000104228:1(@)Loc520	5	0.9987	0.003009	0.0184	0.01625	DLPFC
ENSG00000204652:1(@)Loc114_Loc614	2088	0.9959	1	1	0.0162	DLPFC
ENSG00000122585:2(@)Loc93	36	0.03664	0.9563	0.9539	0.01597	DLPFC
ENSG00000106537:2(@)Loc578	21	0.02961	0.6462	0.6354	0.0159	DLPFC
ENSG00000254664:1(@)Loc555	17	0.2034	0.1935	0.1951	0.01581	DLPFC
ENSG00000112893:1(@)Loc144	8	0.8959	0.008382	0.02281	0.0157	DLPFC
ENSG00000204969:1(@)Loc185	110	0.8787	0.2009	0.2019	0.01567	DLPFC
ENSG00000268707:1(@)Loc430	74	0.9391	0.04562	0.05632	0.01486	DLPFC
ENSG00000109680:1(@)Loc448	44	0.5781	0.01276	0.02576	0.01458	DLPFC
ENSG00000119720:2(@)Loc475_Loc454	39	0.2182	0.3621	0.3549	0.01448	DLPFC
ENSG00000102904:1(@)Loc198	4	0.9975	0.002621	0.01626	0.01439	DLPFC
ENSG00000141098:1(@)Loc198	2	0.9964	0.00117	0.01484	0.0143	DLPFC
ENSG00000008441:2(@)Loc586	9	0.03768	0.208	0.2075	0.01421	DLPFC
ENSG00000205702:1(@)Loc603_Loc485_Loc320_Loc81_Loc244	45	0.9702	0.04232	0.05241	0.01393	DLPFC
ENSG00000278946:1(@)Loc185	91	0.1367	0.5434	0.532	0.01393	DLPFC
ENSG00000225190:1(@)Loc114	1269	0.9209	0.785	0.7757	0.01376	DLPFC
ENSG00000128708:1(@)Loc484_Loc175	34	0.89	0.01452	0.02652	0.01367	DLPFC
ENSG00000100678:1(@)Loc451	6	0.579	0.01026	0.02258	0.01365	DLPFC
ENSG00000237337:2(@)Loc319	19	0.03724	0.4203	0.4109	0.01361	DLPFC
ENSG00000113068:2(@)Loc185	140	0.3973	0.2056	0.2047	0.01349	DLPFC
ENSG00000110047:1(@)Loc346	50	0.06345	0.3749	0.3667	0.01345	DLPFC
ENSG00000157450:1(@)Loc181_Loc572	8	0.9721	0.002388	0.01467	0.01296	DLPFC
ENSG00000116199:2(@)Loc479	94	0.9946	0.04824	0.05693	0.0129	DLPFC
ENSG00000101246:1(@)Loc569	7	0.9594	0.004973	0.01691	0.01281	DLPFC
ENSG00000023902:1(@)Loc150	13	0.2252	0.07451	0.08118	0.01277	DLPFC
ENSG00000253553:1(@)Loc99	92	0.7713	0.07068	0.07763	0.01277	DLPFC
ENSG00000277581:1(@)Loc549	64	0.7172	0.04787	0.05644	0.01273	DLPFC
ENSG00000266918:2(@)Loc114	1590	0.9885	0.9457	0.9426	0.01268	DLPFC
ENSG00000147905:1(@)Loc416	29	0.8115	0.01762	0.02826	0.01249	DLPFC
ENSG00000235376:2(@)Loc4_Loc218_Loc21_Loc293	61	0.05635	0.8893	0.8835	0.01246	DLPFC
ENSG00000105538:2(@)Loc426	26	0.04333	0.5611	0.5489	0.01229	DLPFC
ENSG00000197912:1(@)Loc164	119	0.4505	0.3482	0.3401	0.01224	DLPFC
ENSG00000122481:1(@)Loc372	10	0.9997	0.004259	0.01558	0.01211	DLPFC
ENSG00000171953:1(@)Loc571	116	0.08846	0.4917	0.48	0.01201	DLPFC
ENSG00000172339:1(@)Loc308	60	0.9955	0.8966	0.891	0.012	DLPFC
ENSG00000135390:2(@)Loc339_Loc493	47	0.7525	0.03837	0.04689	0.01192	DLPFC
ENSG00000110025:1(@)Loc346	49	0.1395	0.3144	0.3071	0.01167	DLPFC
ENSG00000269940:2(@)Loc46	54	0.6775	0.06315	0.06961	0.01164	DLPFC
ENSG00000278535:2(@)Loc256	1	0.9737	0.000478	0.01147	0.01146	DLPFC
ENSG00000152078:1(@)Loc372	31	0.8035	0.01451	0.02434	0.01139	DLPFC
ENSG00000007923:2(@)Loc348	17	0.03689	0.2151	0.2118	0.01112	DLPFC
ENSG00000204650:1(@)Loc114_Loc614	1586	0.9876	0.809	0.7999	0.01107	DLPFC
ENSG00000256762:1(@)Loc114	2507	0.9739	1	1	0.01081	DLPFC
ENSG00000120662:3(@)Loc487	1	0.09258	0.005223	0.01512	0.0107	DLPFC
ENSG00000204055:1(@)Loc430	70	0.9903	0.03365	0.04137	0.01069	DLPFC
ENSG00000183831:1(@)Loc143	21	0.8798	0.01503	0.02414	0.01067	DLPFC
ENSG00000149658:2(@)Loc569	70	0.3018	0.1623	0.1612	0.01032	DLPFC
ENSG00000264070:2(@)Loc114	1945	0.9859	0.9623	0.96	0.01018	DLPFC
ENSG00000235501:3(@)Loc308	29	0.8271	0.04689	0.05293	0.009918	DLPFC
ENSG00000129691:2(@)Loc115	193	0.1132	0.9848	0.9838	0.009898	DLPFC
ENSG00000134198:1(@)Loc458	22	0.6433	0.01392	0.02236	0.009878	DLPFC
ENSG00000270083:1(@)Loc603_Loc485_Loc320_Loc81_Loc244	28	0.5159	0.06714	0.07159	0.009725	DLPFC
ENSG00000259683:1(@)Loc54	83	0.9937	0.04418	0.05024	0.009719	DLPFC
ENSG00000185294:1(@)Loc114_Loc614	2550	0.9963	1	1	0.009624	DLPFC
ENSG00000111696:1(@)Loc500	1	0.9996	0.0003903	0.009621	0.009621	DLPFC
ENSG00000136147:1(@)Loc573	37	0.1214	0.1787	0.1762	0.009617	DLPFC
ENSG00000259774:1(@)Loc54	129	0.9963	0.05451	0.05973	0.009602	DLPFC
ENSG00000214401:3(@)Loc114	2249	0.957	1	1	0.009589	DLPFC
ENSG00000163807:1(@)Loc618	28	0.06221	0.2046	0.2007	0.009575	DLPFC
ENSG00000264589:1(@)Loc114	1951	0.9988	0.8566	0.8491	0.009558	DLPFC
ENSG00000218689:1(@)Loc318	49	0.6751	0.026	0.03322	0.009537	DLPFC
ENSG00000255408:2(@)Loc185	62	0.9389	0.07178	0.07567	0.009455	DLPFC
ENSG00000198951:4(@)Loc603_Loc485_Loc320_Loc81_Loc244	73	0.3603	0.07716	0.08066	0.009431	DLPFC
ENSG00000256824:2(@)Loc355	49	0.05449	0.4492	0.4368	0.009428	DLPFC
ENSG00000263503:2(@)Loc114_Loc614	1904	0.7344	0.9758	0.9743	0.009428	DLPFC
ENSG00000153406:2(@)Loc123	1	0.9965	0.0003796	0.009334	0.009332	DLPFC
ENSG00000101452:4(@)Loc96_Loc25	6	0.02537	0.09474	0.09695	0.009282	DLPFC
ENSG00000110931:3(@)Loc211	2	0.06872	0.1246	0.1248	0.009026	DLPFC
ENSG00000262500:1(@)Loc114	1914	0.9832	0.7749	0.7643	0.008924	DLPFC
ENSG00000231307:1(@)Loc96_Loc25	103	0.0594	0.9049	0.8995	0.008818	DLPFC
ENSG00000100603:2(@)Loc324	2	0.01759	0.0742	0.07728	0.008732	DLPFC
ENSG00000261575:1(@)Loc114	1703	0.9766	0.5029	0.4894	0.008665	DLPFC
ENSG00000249526:2(@)Loc519	23	0.01706	0.9123	0.9072	0.008652	DLPFC
ENSG00000251365:1(@)Loc468	38	0.3169	0.0425	0.04766	0.008614	DLPFC
ENSG00000275389:2(@)Loc275	73	0.04061	0.7251	0.7131	0.008571	DLPFC
ENSG00000259404:1(@)Loc54	142	0.9992	0.05581	0.05991	0.008473	DLPFC
ENSG00000272367:2(@)Loc452	62	0.3289	0.1069	0.1074	0.008213	DLPFC
ENSG00000105186:3(@)Loc525	21	0.3199	0.06228	0.06568	0.008199	DLPFC
ENSG00000162433:1(@)Loc579	10	0.07325	0.1012	0.1021	0.008164	DLPFC
ENSG00000100197:2(@)Loc603_Loc485_Loc320_Loc81_Loc244	16	0.9566	0.01199	0.01882	0.008031	DLPFC
ENSG00000175727:4(@)Loc229	24	0.05284	0.1592	0.1564	0.008021	DLPFC
ENSG00000214193:2(@)Loc138_Loc280	14	0.8125	0.007553	0.01469	0.008009	DLPFC
ENSG00000198797:1(@)Loc47	22	0.06234	0.06795	0.07075	0.007961	DLPFC
ENSG00000224924:2(@)Loc266	55	0.6875	0.02979	0.03523	0.007941	DLPFC
ENSG00000237827:1(@)Loc4_Loc218_Loc21	9	0.1099	0.02464	0.03039	0.007879	DLPFC
ENSG00000141084:1(@)Loc198	34	0.7978	0.01348	0.02005	0.007876	DLPFC
ENSG00000259767:1(@)Loc109_Loc363	142	0.1617	0.2084	0.2029	0.007761	DLPFC
ENSG00000230002:1(@)Loc222	59	0.1396	0.1701	0.1666	0.007733	DLPFC
ENSG00000169609:1(@)Loc109_Loc363	1	1	0.0003111	0.007687	0.007687	DLPFC
ENSG00000167136:2(@)Loc430	2	0.2566	0.001252	0.008544	0.007674	DLPFC
ENSG00000258711:2(@)Loc433	12	0.9472	0.006784	0.0136	0.007614	DLPFC
ENSG00000260927:1(@)Loc257	20	0.06958	0.1528	0.1501	0.007584	DLPFC
ENSG00000168056:1(@)Loc274	33	0.1931	0.1195	0.1187	0.007565	DLPFC
ENSG00000182667:2(@)Loc480	13	0.7563	0.002038	0.00909	0.007485	DLPFC
ENSG00000139624:2(@)Loc220	8	0.9998	0.001914	0.008888	0.007395	DLPFC
ENSG00000179630:1(@)Loc124	16	0.9998	0.00811	0.01438	0.007138	DLPFC
ENSG00000132676:1(@)Loc395	4	0.9989	0.001463	0.008203	0.007116	DLPFC
ENSG00000172803:1(@)Loc274	2	0.9996	0.0007439	0.00743	0.007004	DLPFC
ENSG00000164576:5(@)Loc157	181	0.118	0.3697	0.3576	0.006942	DLPFC
ENSG00000173825:1(@)Loc346	48	0.08385	0.2894	0.2798	0.006906	DLPFC
ENSG00000137494:2(@)Loc516	91	0.7603	0.03577	0.03961	0.006678	DLPFC
ENSG00000270049:1(@)Loc198	45	0.7372	0.01682	0.02199	0.006664	DLPFC
ENSG00000073711:2(@)Loc33	56	0.1034	0.2028	0.1966	0.006569	DLPFC
ENSG00000008277:1(@)Loc162	20	0.3896	0.02016	0.025	0.006566	DLPFC
ENSG00000259511:1(@)Loc54	92	0.997	0.02534	0.02981	0.006563	DLPFC
ENSG00000101445:1(@)Loc549	60	0.05034	0.1837	0.1784	0.006524	DLPFC
ENSG00000132676:2(@)Loc395	1	0.9989	0.0002617	0.006466	0.006466	DLPFC
ENSG00000279900:2(@)Loc516	58	0.0903	0.2196	0.2125	0.006439	DLPFC
ENSG00000269998:2(@)Loc11_Loc332	105	0.2575	0.8833	0.8766	0.006414	DLPFC
ENSG00000281883:1(@)Loc124	34	0.5588	0.01198	0.01715	0.006292	DLPFC
ENSG00000120071:4(@)Loc114	1436	0.9846	0.4309	0.4171	0.006246	DLPFC
ENSG00000173930:2(@)Loc550	7	0.9265	0.003217	0.008934	0.006186	DLPFC
ENSG00000130921:1(@)Loc58_Loc3	4	0.56	0.002203	0.00787	0.006057	DLPFC
ENSG00000267246:2(@)Loc114	1852	0.4747	1	1	0.006012	DLPFC
ENSG00000023902:2(@)Loc150	26	0.1122	0.06869	0.06968	0.006005	DLPFC
ENSG00000203739:1(@)Loc143	21	0.2417	0.02087	0.02507	0.005945	DLPFC
ENSG00000249936:2(@)Loc296	15	0.01555	0.3694	0.3567	0.005924	DLPFC
ENSG00000151773:1(@)Loc124	18	1	0.007671	0.01278	0.005896	DLPFC
ENSG00000156395:1(@)Loc216	9	0.4735	0.002509	0.007863	0.005754	DLPFC
ENSG00000109323:3(@)Loc344	177	0.08613	0.4888	0.4739	0.005738	DLPFC
ENSG00000250056:3(@)Loc468	4	0.01521	0.3199	0.3084	0.005705	DLPFC
ENSG00000132612:3(@)Loc544	23	0.05576	0.1994	0.1927	0.005676	DLPFC
ENSG00000250974:2(@)Loc134	49	0.988	0.009959	0.01467	0.005655	DLPFC
ENSG00000281649:2(@)Loc416	5	0.4035	0.001643	0.006953	0.005642	DLPFC
ENSG00000174943:2(@)Loc40_Loc599	55	0.1171	0.4628	0.4482	0.005635	DLPFC
ENSG00000198951:3(@)Loc603_Loc485_Loc320_Loc81_Loc244	12	0.2676	0.0106	0.0152	0.005582	DLPFC
ENSG00000270344:2(@)Loc253	88	0.06261	0.8863	0.8795	0.005578	DLPFC
ENSG00000141098:2(@)Loc198	48	0.7915	0.01888	0.02285	0.005548	DLPFC
ENSG00000270091:2(@)Loc283	156	0.433	0.2833	0.273	0.005489	DLPFC
ENSG00000269892:1(@)Loc311	22	0.7881	0.04136	0.04371	0.005482	DLPFC
ENSG00000273703:1(@)Loc1	16	0.3776	0.05005	0.0518	0.005478	DLPFC
ENSG00000258704:2(@)Loc393	23	0.09376	0.05365	0.05515	0.005469	DLPFC
ENSG00000259570:1(@)Loc54	89	0.987	0.02444	0.02793	0.005457	DLPFC
ENSG00000131495:1(@)Loc185	34	0.7451	0.01303	0.01728	0.005407	DLPFC
ENSG00000196141:2(@)Loc558_Loc22_Loc457	122	0.03518	1	1	0.005325	DLPFC
ENSG00000095951:1(@)Loc259	5	0.9861	0.001065	0.006108	0.00532	DLPFC
ENSG00000273391:1(@)Loc312	33	0.2173	0.03214	0.03491	0.005266	DLPFC
ENSG00000226383:1(@)Loc602	11	1	0.004407	0.009132	0.005244	DLPFC
ENSG00000116127:1(@)Loc222	3	0.9992	0.0006314	0.00563	0.005241	DLPFC
ENSG00000135632:2(@)Loc222	43	0.08412	0.3572	0.3444	0.005221	DLPFC
ENSG00000178074:1(@)Loc22_Loc119_Loc62	153	0.06126	1	1	0.005173	DLPFC
ENSG00000278259:1(@)Loc256	48	0.9959	0.0103	0.01449	0.005126	DLPFC
ENSG00000149328:2(@)Loc173_Loc67	5	0.443	0.006302	0.01076	0.005112	DLPFC
ENSG00000164483:5(@)Loc318	32	0.0416	0.2385	0.2296	0.00506	DLPFC
ENSG00000093217:1(@)Loc400	38	0.4102	0.1788	0.1726	0.005041	DLPFC
ENSG00000133027:1(@)Loc571	18	0.02388	0.108	0.1056	0.005003	DLPFC
ENSG00000163958:1(@)Loc554	6	0.403	0.004091	0.008591	0.004985	DLPFC
ENSG00000198917:1(@)Loc430	1	0.1632	0.001252	0.005917	0.004941	DLPFC
ENSG00000278828:1(@)Loc1	10	0.1003	0.03289	0.03527	0.0049	DLPFC
ENSG00000117593:1(@)Loc143	37	0.7414	0.01018	0.01414	0.004882	DLPFC
ENSG00000110492:2(@)Loc12	94	0.1058	0.5857	0.5703	0.004817	DLPFC
ENSG00000106771:2(@)Loc407	6	0.8682	0.00105	0.005605	0.004812	DLPFC
ENSG00000270084:1(@)Loc143	69	0.6883	0.03241	0.0347	0.004766	DLPFC
ENSG00000272940:3(@)Loc467_Loc251	4	0.00675	0.262	0.2519	0.004737	DLPFC
ENSG00000163374:2(@)Loc395	14	0.9977	0.002978	0.007315	0.004731	DLPFC
ENSG00000175224:1(@)Loc12	26	0.7755	0.02348	0.02634	0.004716	DLPFC
ENSG00000173915:1(@)Loc4_Loc218_Loc21_Loc293	63	0.06967	0.3942	0.3801	0.0047	DLPFC
ENSG00000163354:1(@)Loc395	3	0.9969	0.0005698	0.005039	0.004686	DLPFC
ENSG00000128272:2(@)Loc51	14	0.04054	0.05811	0.05851	0.004584	DLPFC
ENSG00000116871:2(@)Loc138	18	0.1444	0.2945	0.2831	0.00458	DLPFC
ENSG00000168348:2(@)Loc393	9	0.06093	0.02476	0.0274	0.004571	DLPFC
ENSG00000180921:1(@)Loc286	1	1	0.000184	0.004559	0.004559	DLPFC
ENSG00000176681:4(@)Loc114	1779	0.7888	0.4104	0.396	0.004549	DLPFC
ENSG00000233157:1(@)Loc459	32	0.5106	0.009605	0.01328	0.004535	DLPFC
ENSG00000164483:3(@)Loc318	4	0.7025	0.0003597	0.004663	0.004498	DLPFC
ENSG00000131165:2(@)Loc164_Loc264	7	0.669	0.002266	0.006408	0.004475	DLPFC
ENSG00000115520:2(@)Loc612_Loc48	217	0.07192	0.8071	0.7966	0.004463	DLPFC
ENSG00000254470:2(@)Loc274	11	0.007907	0.4878	0.4723	0.004433	DLPFC
ENSG00000173295:2(@)Loc237	2	0.9974	0.0003166	0.004526	0.004397	DLPFC
ENSG00000173930:1(@)Loc550	30	1	0.005604	0.009431	0.004396	DLPFC
ENSG00000259683:2(@)Loc54	196	0.1098	0.9502	0.947	0.004368	DLPFC
ENSG00000146215:1(@)Loc489	8	0.03394	0.056	0.05631	0.004338	DLPFC
ENSG00000274767:3(@)Loc256	44	0.8085	0.009571	0.01304	0.004322	DLPFC
ENSG00000253230:1(@)Loc237	94	0.07626	0.157	0.1513	0.004283	DLPFC
ENSG00000165914:1(@)Loc475_Loc454	19	0.3609	0.008242	0.01175	0.004256	DLPFC
ENSG00000167523:1(@)Loc164	24	0.916	0.00358	0.007418	0.004255	DLPFC
ENSG00000224479:1(@)Loc207	1	0.9972	0.0001721	0.004254	0.004253	DLPFC
ENSG00000114902:1(@)Loc262_Loc6_Loc295	4	0.864	0.0007054	0.004725	0.004229	DLPFC
ENSG00000113119:1(@)Loc185	203	0.2507	0.2699	0.2591	0.004226	DLPFC
ENSG00000145335:1(@)Loc315	30	0.7713	0.009817	0.01316	0.004201	DLPFC
ENSG00000262136:2(@)Loc544	53	0.05545	0.3173	0.3049	0.00417	DLPFC
ENSG00000101150:1(@)Loc569	1	0.998	0.0001685	0.00417	0.00417	DLPFC
ENSG00000145545:2(@)Loc468	31	0.7157	0.006988	0.01048	0.004149	DLPFC
ENSG00000157326:3(@)Loc588	1	1	0.0001659	0.004115	0.004115	DLPFC
ENSG00000225681:1(@)Loc283	81	0.1981	0.3927	0.3783	0.004112	DLPFC
ENSG00000259846:2(@)Loc482	66	0.06383	0.1679	0.1615	0.004079	DLPFC
ENSG00000176340:2(@)Loc355	91	0.1609	0.06079	0.06054	0.004064	DLPFC
ENSG00000120733:1(@)Loc92_Loc299	32	0.8794	0.003208	0.006841	0.004015	DLPFC
ENSG00000237928:2(@)Loc231	22	0.02219	0.1516	0.1459	0.003942	DLPFC
ENSG00000073969:2(@)Loc114	33	0.6922	0.007116	0.01037	0.003913	DLPFC
ENSG00000171097:2(@)Loc430	77	0.518	0.03628	0.0375	0.003902	DLPFC
ENSG00000089693:1(@)Loc311	1	0.1902	0.0008382	0.004522	0.00389	DLPFC
ENSG00000199691:1(@)Loc549	92	0.05843	0.2198	0.2108	0.003885	DLPFC
ENSG00000239774:2(@)Loc15_Loc538	143	0.03029	0.7978	0.7869	0.003865	DLPFC
ENSG00000085563:2(@)Loc162	28	0.04157	0.07718	0.07566	0.003806	DLPFC
ENSG00000157326:2(@)Loc588	5	1	0.0007452	0.004286	0.003735	DLPFC
ENSG00000198276:1(@)Loc569	37	0.9767	0.007124	0.01019	0.003713	DLPFC
ENSG00000242976:2(@)Loc453	3	0.005271	0.4271	0.4118	0.003677	DLPFC
ENSG00000188483:1(@)Loc430	60	0.8963	0.01743	0.01971	0.003656	DLPFC
ENSG00000240392:1(@)Loc393	12	0.05292	0.03668	0.03763	0.003639	DLPFC
ENSG00000176087:1(@)Loc519	1	0.03231	0.005006	0.00811	0.003596	DLPFC
ENSG00000226320:2(@)Loc402	14	0.1454	0.02282	0.02465	0.003569	DLPFC
ENSG00000232710:1(@)Loc603_Loc485_Loc320_Loc81_Loc244	52	0.2669	0.04631	0.04648	0.003493	DLPFC
ENSG00000136802:2(@)Loc430	29	0.505	0.008059	0.01082	0.003467	DLPFC
ENSG00000106771:1(@)Loc407	2	0.9477	0.0001467	0.003442	0.003434	DLPFC
ENSG00000164898:1(@)Loc312	39	0.159	0.03761	0.0383	0.003432	DLPFC
ENSG00000140519:3(@)Loc117_Loc506	7	0.0427	0.1492	0.1432	0.00342	DLPFC
ENSG00000235020:3(@)Loc540	36	0.1294	0.08082	0.07873	0.003415	DLPFC
ENSG00000149809:1(@)Loc346	19	0.01321	0.2919	0.2798	0.003409	DLPFC
ENSG00000139746:1(@)Loc79	220	0.977	0.03204	0.03307	0.003388	DLPFC
ENSG00000187630:1(@)Loc588	5	1	0.0007452	0.00394	0.003375	DLPFC
ENSG00000172878:3(@)Loc484_Loc175	27	0.2497	0.01052	0.01298	0.00333	DLPFC
ENSG00000141084:2(@)Loc198	40	0.3075	0.01344	0.01569	0.003321	DLPFC
ENSG00000118482:1(@)Loc172	16	0.189	0.01224	0.01446	0.003212	DLPFC
ENSG00000162426:1(@)Loc523_Loc128	13	0.4055	0.004048	0.006845	0.003205	DLPFC
ENSG00000130584:1(@)Loc569	9	0.9821	0.001238	0.004235	0.003205	DLPFC
ENSG00000200674:1(@)Loc143	24	0.4645	0.00683	0.009426	0.003202	DLPFC
ENSG00000198917:4(@)Loc430	19	0.6493	0.005712	0.008334	0.003147	DLPFC
ENSG00000145730:2(@)Loc550	311	0.1924	0.8054	0.7946	0.003132	DLPFC
ENSG00000164114:1(@)Loc418	18	0.8262	0.002653	0.005436	0.003087	DLPFC
ENSG00000205352:1(@)Loc339_Loc493	1	1	0.000123	0.003053	0.003053	DLPFC
ENSG00000262246:1(@)Loc123	3	0.9819	0.001424	0.004229	0.00302	DLPFC
ENSG00000148835:1(@)Loc4_Loc218_Loc21_Loc293	43	0.1332	0.07408	0.07199	0.002956	DLPFC
ENSG00000254968:2(@)Loc560	11	0.1304	0.01172	0.01372	0.002938	DLPFC
ENSG00000268707:2(@)Loc430	1	0.0864	0.001398	0.004099	0.002909	DLPFC
ENSG00000266497:2(@)Loc114	987	0.9152	0.1326	0.1271	0.002881	DLPFC
ENSG00000117335:2(@)Loc466	27	0.9998	0.00311	0.005656	0.002874	DLPFC
ENSG00000119328:3(@)Loc407	13	0.05165	0.02283	0.02396	0.002832	DLPFC
ENSG00000183864:1(@)Loc603_Loc37_Loc485_Loc320	65	0.413	0.5825	0.5663	0.002831	DLPFC
ENSG00000100731:1(@)Loc352	12	0.9967	0.001101	0.003716	0.002797	DLPFC
ENSG00000176681:1(@)Loc114	1	0.9994	0.0001121	0.00278	0.00278	DLPFC
ENSG00000120071:1(@)Loc114	1	0.9944	0.0001121	0.002767	0.002766	DLPFC
ENSG00000278000:1(@)Loc594	52	0.9932	0.009372	0.01137	0.002759	DLPFC
ENSG00000183598:2(@)Loc150	83	0.02479	0.4699	0.4537	0.002757	DLPFC
ENSG00000214401:1(@)Loc114	4	0.9961	0.0001121	0.002747	0.002746	DLPFC
ENSG00000169609:2(@)Loc109_Loc363	3	1	0.0002848	0.002853	0.002689	DLPFC
ENSG00000183506:2(@)Loc597	23	0.7168	0.002986	0.005359	0.002685	DLPFC
ENSG00000169203:1(@)Loc40_Loc599	17	0.9942	0.001622	0.004055	0.002648	DLPFC
ENSG00000121653:1(@)Loc427	4	0.09049	0.002139	0.004469	0.002578	DLPFC
ENSG00000238083:2(@)Loc114	666	0.9979	0.07725	0.07463	0.002578	DLPFC
ENSG00000255389:4(@)Loc303	7	1	0.001039	0.003407	0.002536	DLPFC
ENSG00000173295:1(@)Loc237	5	0.9974	0.0003412	0.002739	0.002516	DLPFC
ENSG00000197978:5(@)Loc109_Loc363	2	0.5751	0.0003516	0.002739	0.002506	DLPFC
ENSG00000158636:1(@)Loc404	60	0.9753	0.003806	0.005947	0.002504	DLPFC
ENSG00000114841:2(@)Loc262_Loc6_Loc295	108	0.06973	0.9279	0.9231	0.002454	DLPFC
ENSG00000198791:2(@)Loc403	3	0.9148	0.0001941	0.002513	0.002424	DLPFC
ENSG00000277581:2(@)Loc96_Loc25	43	0.0596	0.06225	0.06041	0.002411	DLPFC
ENSG00000247400:2(@)Loc495	20	0.9997	0.00957	0.01121	0.002403	DLPFC
ENSG00000203896:1(@)Loc569	13	0.9505	0.0008822	0.003119	0.002389	DLPFC
ENSG00000171962:2(@)Loc571	2	1	0.0001913	0.002473	0.002385	DLPFC
ENSG00000148843:3(@)Loc4_Loc21_Loc293	34	0.3377	0.01139	0.01287	0.00237	DLPFC
ENSG00000197157:3(@)Loc431_Loc563	8	0.04969	0.0156	0.01677	0.002343	DLPFC
ENSG00000182544:2(@)Loc339_Loc493	13	0.1251	0.008594	0.01019	0.002284	DLPFC
ENSG00000152061:1(@)Loc143	42	0.5617	0.0109	0.01232	0.00227	DLPFC
ENSG00000268858:1(@)Loc569	13	0.3323	0.002541	0.004496	0.002217	DLPFC
ENSG00000246448:1(@)Loc432	26	0.9992	0.001558	0.003565	0.002199	DLPFC
ENSG00000264007:1(@)Loc410	29	0.06658	0.1524	0.1453	0.002159	DLPFC
ENSG00000070061:1(@)Loc407	43	0.9126	0.003982	0.005775	0.002154	DLPFC
ENSG00000273154:2(@)Loc569	5	0.5386	0.0008051	0.002817	0.002149	DLPFC
ENSG00000228999:2(@)Loc505_Loc167	26	0.3243	0.002159	0.004053	0.002125	DLPFC
ENSG00000116752:2(@)Loc458	25	0.09722	0.03432	0.03401	0.002113	DLPFC
ENSG00000227354:3(@)Loc79	7	0.9995	0.0006848	0.002663	0.002106	DLPFC
ENSG00000162753:5(@)Loc143	10	0.01722	0.2383	0.2272	0.002099	DLPFC
ENSG00000173769:3(@)Loc536_Loc460	8	0.003199	0.5524	0.5357	0.002091	DLPFC
ENSG00000179630:4(@)Loc124	13	0.9371	0.00209	0.003927	0.002061	DLPFC
ENSG00000283041:2(@)Loc291	7	0.00469	0.1095	0.1045	0.00203	DLPFC
ENSG00000225681:2(@)Loc283	45	0.01407	0.5586	0.5419	0.002008	DLPFC
ENSG00000102974:1(@)Loc198	48	0.2543	0.01344	0.01442	0.00199	DLPFC
ENSG00000187741:1(@)Loc164	4	0.9997	0.0003772	0.002248	0.001972	DLPFC
ENSG00000116819:2(@)Loc138	13	0.02474	0.01191	0.01297	0.001963	DLPFC
ENSG00000214602:1(@)Loc370	17	0.05983	0.01044	0.01155	0.001908	DLPFC
ENSG00000110492:3(@)Loc427	120	0.104	0.06134	0.05909	0.001899	DLPFC
ENSG00000268129:1(@)Loc610	87	0.9815	0.006801	0.008148	0.001893	DLPFC
ENSG00000278112:2(@)Loc275	56	0.007977	0.6664	0.651	0.00187	DLPFC
ENSG00000163374:1(@)Loc395	4	0.9985	0.0003621	0.002136	0.001869	DLPFC
ENSG00000163960:1(@)Loc554	6	0.06527	0.02145	0.02177	0.001868	DLPFC
ENSG00000108599:1(@)Loc283	3	0.09249	0.001885	0.003539	0.001856	DLPFC
ENSG00000169609:3(@)Loc363	4	0.9975	0.0003008	0.00206	0.001849	DLPFC
ENSG00000103064:2(@)Loc198	45	0.1406	0.1827	0.1738	0.001848	DLPFC
ENSG00000167771:2(@)Loc355	47	0.009592	0.5177	0.5008	0.00184	DLPFC
ENSG00000257183:1(@)Loc313	6	0.948	0.0005261	0.002259	0.001839	DLPFC
ENSG00000064726:1(@)Loc109_Loc363	2	0.7574	0.0003023	0.002005	0.001791	DLPFC
ENSG00000105784:1(@)Loc162	17	0.989	0.0009886	0.002634	0.001782	DLPFC
ENSG00000280426:1(@)Loc267_Loc19_Loc136	14	0.1073	0.006407	0.00762	0.001725	DLPFC
ENSG00000187372:3(@)Loc185	31	0.07917	0.09467	0.09025	0.001715	DLPFC
ENSG00000278535:1(@)Loc256	31	0.9979	0.006684	0.007863	0.001709	DLPFC
ENSG00000132600:2(@)Loc198	115	0.8851	0.004673	0.005955	0.001671	DLPFC
ENSG00000251138:1(@)Loc313	6	0.7137	0.0005261	0.002097	0.00167	DLPFC
ENSG00000197635:2(@)Loc208	12	0.9023	0.0006878	0.002236	0.001658	DLPFC
ENSG00000204852:2(@)Loc267_Loc19_Loc136	16	0.09941	0.008161	0.009182	0.001652	DLPFC
ENSG00000247735:2(@)Loc40_Loc599	47	0.03671	0.3734	0.3579	0.001643	DLPFC
ENSG00000120334:1(@)Loc143	114	0.07728	0.3188	0.3046	0.001639	DLPFC
ENSG00000104885:2(@)Loc230	50	0.6187	0.005493	0.006645	0.001594	DLPFC
ENSG00000185591:1(@)Loc339_Loc493	48	0.6853	0.003712	0.004978	0.001584	DLPFC
ENSG00000135604:1(@)Loc336	3	0.005954	0.03943	0.03824	0.001524	DLPFC
ENSG00000060971:2(@)Loc400	43	0.1765	0.1791	0.17	0.001508	DLPFC
ENSG00000187630:2(@)Loc588	2	0.9999	0.0001212	0.001562	0.001506	DLPFC
ENSG00000149527:1(@)Loc72	2	0.2988	0.001527	0.002865	0.001501	DLPFC
ENSG00000278662:3(@)Loc109	4	0.9769	0.0002264	0.001651	0.001496	DLPFC
ENSG00000135250:1(@)Loc52	190	0.7807	0.02082	0.02081	0.001482	DLPFC
ENSG00000255549:2(@)Loc414	11	0.007145	0.02829	0.02779	0.001481	DLPFC
ENSG00000026036:1(@)Loc569	18	0.09025	0.006806	0.007754	0.001478	DLPFC
ENSG00000204961:4(@)Loc185	29	0.02553	0.08753	0.0833	0.001468	DLPFC
ENSG00000248309:1(@)Loc376_Loc129	13	0.359	0.003319	0.004488	0.001455	DLPFC
ENSG00000232811:2(@)Loc387	101	0.9996	0.005621	0.006618	0.001442	DLPFC
ENSG00000115840:1(@)Loc484	41	0.8602	0.004441	0.005516	0.001439	DLPFC
ENSG00000143119:1(@)Loc387	90	0.9999	0.005032	0.006045	0.001417	DLPFC
ENSG00000258144:2(@)Loc272	37	0.07165	0.02378	0.02351	0.001406	DLPFC
ENSG00000163798:3(@)Loc236	7	0.01578	0.023	0.02277	0.001397	DLPFC
ENSG00000278311:1(@)Loc256	72	0.2454	0.01629	0.01649	0.001371	DLPFC
ENSG00000085514:4(@)Loc350	8	0.003198	0.2474	0.2354	0.001362	DLPFC
ENSG00000282308:1(@)Loc393	24	0.01638	0.2483	0.2363	0.00136	DLPFC
ENSG00000247416:1(@)Loc353	7	0.9931	0.0003558	0.001619	0.001338	DLPFC
ENSG00000162924:3(@)Loc601	46	0.05577	0.04593	0.04412	0.001317	DLPFC
ENSG00000139946:2(@)Loc490	15	0.09384	0.005494	0.006378	0.001315	DLPFC
ENSG00000162434:3(@)Loc579	15	0.1635	0.006097	0.006937	0.001313	DLPFC
ENSG00000068831:1(@)Loc346	5	0.04922	0.008815	0.009462	0.001306	DLPFC
ENSG00000266983:2(@)Loc552	1	0.9979	5.2e-05	0.00129	0.00129	DLPFC
ENSG00000182771:1(@)Loc481	19	0.9737	0.0007936	0.001966	0.001276	DLPFC
ENSG00000111237:1(@)Loc267_Loc19_Loc136	19	0.9286	0.000612	0.001789	0.001267	DLPFC
ENSG00000270084:2(@)Loc143	130	0.03436	0.4174	0.4009	0.001267	DLPFC
ENSG00000143368:2(@)Loc150	44	0.03138	0.08206	0.07798	0.001265	DLPFC
ENSG00000127616:1(@)Loc195	20	0.1058	0.008316	0.008935	0.001241	DLPFC
ENSG00000269560:2(@)Loc586	10	0.009938	0.05503	0.05257	0.001232	DLPFC
ENSG00000169251:1(@)Loc513	14	0.9163	0.0004284	0.001563	0.001209	DLPFC
ENSG00000103066:2(@)Loc198	2	0.005993	0.02401	0.02353	0.001201	DLPFC
ENSG00000182791:1(@)Loc593	38	0.2242	0.01551	0.0156	0.0012	DLPFC
ENSG00000120333:2(@)Loc143	103	0.9996	0.004565	0.005403	0.0012	DLPFC
ENSG00000159792:1(@)Loc198	46	0.1215	0.01706	0.01703	0.001194	DLPFC
ENSG00000119326:4(@)Loc407	6	0.01786	0.02283	0.02242	0.001191	DLPFC
ENSG00000206140:1(@)Loc597	11	0.1725	0.001692	0.002713	0.001184	DLPFC
ENSG00000215256:1(@)Loc588	10	1	0.0004684	0.001573	0.001181	DLPFC
ENSG00000151883:3(@)Loc153	98	0.01698	0.4514	0.4345	0.001181	DLPFC
ENSG00000135740:2(@)Loc198	77	0.4474	0.003771	0.004631	0.001165	DLPFC
ENSG00000221995:2(@)Loc410	29	0.1929	0.007801	0.008377	0.001159	DLPFC
ENSG00000175264:3(@)Loc555	7	0.01163	0.02175	0.02138	0.001158	DLPFC
ENSG00000100592:3(@)Loc532	21	0.8164	9.334e-05	0.001201	0.001158	DLPFC
ENSG00000188641:2(@)Loc11_Loc332	47	0.03704	0.4477	0.4308	0.001148	DLPFC
ENSG00000225724:1(@)Loc597	16	0.3881	0.004951	0.005712	0.001148	DLPFC
ENSG00000139719:1(@)Loc229_Loc440	18	1	0.0007879	0.001833	0.001143	DLPFC
ENSG00000154822:2(@)Loc110_Loc483	23	0.1623	0.008795	0.009282	0.001138	DLPFC
ENSG00000105519:3(@)Loc552	11	0.06025	0.005332	0.00605	0.001129	DLPFC
ENSG00000075303:1(@)Loc162	68	0.7839	0.00447	0.005243	0.001126	DLPFC
ENSG00000103064:1(@)Loc198	19	0.9319	0.0009068	0.001925	0.001123	DLPFC
ENSG00000169612:1(@)Loc109_Loc363	48	0.9908	0.0009459	0.001935	0.001096	DLPFC
ENSG00000163016:2(@)Loc222	15	0.9999	0.0003136	0.001346	0.001095	DLPFC
ENSG00000108960:2(@)Loc562	6	0.09334	0.004115	0.004874	0.001086	DLPFC
ENSG00000174165:2(@)Loc593	14	0.9987	0.001155	0.002112	0.001078	DLPFC
ENSG00000102858:1(@)Loc123	1	0.9959	4.26e-05	0.001055	0.001055	DLPFC
ENSG00000116675:2(@)Loc579	19	0.0102	0.2789	0.2656	0.001054	DLPFC
ENSG00000077380:2(@)Loc484_Loc175	47	0.04441	0.04858	0.04635	0.001041	DLPFC
ENSG00000131127:2(@)Loc95	24	0.449	0.001477	0.002375	0.001039	DLPFC
ENSG00000257086:1(@)Loc445	52	0.9997	0.003661	0.004395	0.001027	DLPFC
ENSG00000150783:3(@)Loc560	8	0.004268	0.1113	0.1054	0.001015	DLPFC
ENSG00000173273:2(@)Loc237	30	0.03802	0.02383	0.02318	0.001015	DLPFC
ENSG00000134698:2(@)Loc138_Loc280	19	0.01377	0.1159	0.1097	0.001012	DLPFC
ENSG00000174951:1(@)Loc426	4	0.9957	0.0001325	0.001096	0.001011	DLPFC
ENSG00000166275:3(@)Loc4_Loc21_Loc293	14	0.006926	0.08962	0.08486	0.001002	DLPFC
ENSG00000243244:2(@)Loc370	24	0.9994	0.000622	0.001538	0.0009968	DLPFC
ENSG00000226383:2(@)Loc602	12	1	0.0005077	0.001428	0.0009923	DLPFC
ENSG00000100731:2(@)Loc352	51	0.9963	0.02703	0.02614	0.0009872	DLPFC
ENSG00000157895:5(@)Loc438_Loc166	3	0.9192	0.0001337	0.001061	0.0009731	DLPFC
ENSG00000254973:1(@)Loc286	23	0.6222	0.001555	0.002383	0.0009727	DLPFC
ENSG00000004534:1(@)Loc262_Loc575_Loc191	4	0.9446	0.0001386	0.001061	0.0009685	DLPFC
ENSG00000224307:1(@)Loc430	34	0.1932	0.008528	0.00887	0.0009668	DLPFC
ENSG00000100504:5(@)Loc433	11	0.1939	0.002698	0.003434	0.0009598	DLPFC
ENSG00000266126:1(@)Loc283	1	0.2187	0.0001734	0.001066	0.0009403	DLPFC
ENSG00000151503:2(@)Loc213_Loc507	1	0.003849	0.01269	0.01272	0.0009332	DLPFC
ENSG00000154898:2(@)Loc283	34	0.9984	0.001565	0.002354	0.0009317	DLPFC
ENSG00000149781:1(@)Loc445	5	0.1669	0.001967	0.002719	0.0009227	DLPFC
ENSG00000213123:1(@)Loc554	25	0.9926	0.0009118	0.001722	0.0009075	DLPFC
ENSG00000223572:5(@)Loc103	13	0.003511	0.5895	0.5725	0.0009065	DLPFC
ENSG00000122778:1(@)Loc333	2	0.9391	6.271e-05	0.0008937	0.0008678	DLPFC
ENSG00000113141:1(@)Loc185	68	0.888	0.01303	0.01294	0.0008386	DLPFC
ENSG00000197978:4(@)Loc109	23	0.9984	0.001165	0.00189	0.0008368	DLPFC
ENSG00000072274:1(@)Loc554	8	0.0242	0.004908	0.005366	0.0008284	DLPFC
ENSG00000160746:2(@)Loc536_Loc460	30	0.2379	0.00758	0.007852	0.0008257	DLPFC
ENSG00000204991:1(@)Loc164	4	0.9654	0.0003772	0.001145	0.0008249	DLPFC
ENSG00000147912:2(@)Loc416	27	0.0252	0.03286	0.03142	0.0008058	DLPFC
ENSG00000163590:2(@)Loc513	37	0.02412	0.0571	0.05412	0.0008008	DLPFC
ENSG00000120071:3(@)Loc114	12	0.9944	0.0003577	0.001103	0.0008003	DLPFC
ENSG00000259797:1(@)Loc198	44	0.07511	0.01912	0.01858	0.0007966	DLPFC
ENSG00000185278:1(@)Loc143	64	0.1851	0.01126	0.01125	0.0007937	DLPFC
ENSG00000135390:1(@)Loc339_Loc493	11	0.9996	0.0003271	0.001058	0.0007828	DLPFC
ENSG00000272418:1(@)Loc30_Loc442	2	0.0159	0.03072	0.0294	0.0007772	DLPFC
ENSG00000142494:1(@)Loc283	48	0.1824	0.007641	0.007861	0.0007759	DLPFC
ENSG00000160803:2(@)Loc395	25	0.3465	0.001925	0.002537	0.0007741	DLPFC
ENSG00000254302:1(@)Loc245	84	0.8556	0.001117	0.001777	0.0007659	DLPFC
ENSG00000204967:3(@)Loc185	26	0.01055	0.08821	0.08332	0.0007591	DLPFC
ENSG00000226026:2(@)Loc372	1	0.989	3.003e-05	0.0007391	0.0007388	DLPFC
ENSG00000226383:3(@)Loc602	2	0.9987	9.486e-05	0.0007979	0.0007372	DLPFC
ENSG00000174165:3(@)Loc593	8	0.007725	0.03068	0.02932	0.0007365	DLPFC
ENSG00000224982:2(@)Loc401	31	0.06155	0.01892	0.01833	0.0007296	DLPFC
ENSG00000254461:1(@)Loc593	45	0.04477	0.02379	0.02288	0.0007279	DLPFC
ENSG00000054282:1(@)Loc492	9	0.2639	0.0003387	0.00101	0.0007215	DLPFC
ENSG00000247775:1(@)Loc315	10	0.9935	0.0002662	0.0009206	0.000699	DLPFC
ENSG00000261441:1(@)Loc117	46	0.9952	0.02151	0.02072	0.0006981	DLPFC
ENSG00000138430:1(@)Loc290	5	0.9961	0.0001437	0.0007981	0.0006901	DLPFC
ENSG00000214198:1(@)Loc500	53	0.9999	0.001447	0.00201	0.000689	DLPFC
ENSG00000266983:1(@)Loc552	1	0.9989	2.757e-05	0.0006852	0.0006851	DLPFC
ENSG00000186448:1(@)Loc618	36	0.8935	0.00175	0.002288	0.0006851	DLPFC
ENSG00000140945:2(@)Loc234	27	0.5084	0.002791	0.003254	0.0006806	DLPFC
ENSG00000159720:1(@)Loc198	104	0.7272	0.003768	0.00416	0.0006769	DLPFC
ENSG00000135365:1(@)Loc427	9	0.02772	0.004279	0.00463	0.0006725	DLPFC
ENSG00000177946:1(@)Loc164_Loc264	2	0.9999	5.282e-05	0.000685	0.0006605	DLPFC
ENSG00000173421:1(@)Loc262_Loc575	60	0.9588	0.001024	0.001583	0.0006548	DLPFC
ENSG00000254093:1(@)Loc391	17	0.6984	0.0005347	0.001125	0.0006518	DLPFC
ENSG00000131778:1(@)Loc446	1	1	2.599e-05	0.0006465	0.0006465	DLPFC
ENSG00000173511:1(@)Loc445	3	0.9672	0.000439	0.001029	0.0006444	DLPFC
ENSG00000117592:1(@)Loc143	40	0.719	0.0003417	0.0009365	0.0006425	DLPFC
ENSG00000186976:3(@)Loc459	45	0.9601	0.001378	0.001891	0.0006326	DLPFC
ENSG00000279144:2(@)Loc262_Loc6_Loc295	24	0.005622	0.4143	0.3975	0.0006228	DLPFC
ENSG00000235501:2(@)Loc308	2	0.9929	3.509e-05	0.0006308	0.0006213	DLPFC
ENSG00000258479:1(@)Loc433	1	0.371	6.728e-05	0.0006596	0.0006202	DLPFC
ENSG00000259334:1(@)Loc588	1	0.3923	6.351e-05	0.0006552	0.0006193	DLPFC
ENSG00000213398:1(@)Loc198	6	0.1172	0.02476	0.02367	0.0006138	DLPFC
ENSG00000122481:2(@)Loc372	3	0.9997	8.175e-05	0.000656	0.0006025	DLPFC
ENSG00000113068:1(@)Loc519	81	0.9936	0.003497	0.003835	0.0006014	DLPFC
ENSG00000164088:2(@)Loc262_Loc6_Loc295	10	0.9995	0.0002726	0.0008302	0.0005989	DLPFC
ENSG00000153790:1(@)Loc93	1	0.03372	0.0007227	0.001247	0.0005963	DLPFC
ENSG00000138172:1(@)Loc4_Loc21_Loc293	12	0.9694	0.0004637	0.001005	0.0005959	DLPFC
ENSG00000133943:1(@)Loc475_Loc454	16	0.4124	0.0009285	0.001422	0.0005799	DLPFC
ENSG00000246560:1(@)Loc344	8	0.1092	0.0008823	0.001377	0.0005776	DLPFC
ENSG00000259431:1(@)Loc588	1	0.277	8.383e-05	0.0006333	0.0005768	DLPFC
ENSG00000221995:1(@)Loc410	10	0.9993	0.0002078	0.0007432	0.0005712	DLPFC
ENSG00000117519:2(@)Loc308	24	0.9455	0.0006859	0.00118	0.0005629	DLPFC
ENSG00000105519:2(@)Loc552	10	0.9998	0.0001632	0.0006867	0.0005556	DLPFC
ENSG00000103056:1(@)Loc198	26	0.4319	0.001265	0.001708	0.0005514	DLPFC
ENSG00000227078:1(@)Loc78_Loc546	5	0.9991	0.0001367	0.0006521	0.0005453	DLPFC
ENSG00000004534:2(@)Loc262_Loc575_Loc191	12	0.4394	0.0002888	0.0007864	0.0005376	DLPFC
ENSG00000187650:1(@)Loc552	16	0.9974	0.0003776	0.0008671	0.0005357	DLPFC
ENSG00000062650:1(@)Loc481	28	0.3265	0.001768	0.002157	0.000531	DLPFC
ENSG00000019102:1(@)Loc63	7	0.2418	0.01756	0.01688	0.0005297	DLPFC
ENSG00000185090:1(@)Loc616	14	0.4142	0.000927	0.001357	0.0005134	DLPFC
ENSG00000243667:1(@)Loc473	36	0.7749	0.0006972	0.001142	0.0005124	DLPFC
ENSG00000263142:1(@)Loc114	15	0.9938	0.0002791	0.0007528	0.0005122	DLPFC
ENSG00000186868:2(@)Loc114	51	0.1556	0.009864	0.00968	0.0005113	DLPFC
ENSG00000164078:1(@)Loc262_Loc575_Loc191	107	0.7968	0.002728	0.003028	0.0005077	DLPFC
ENSG00000270049:2(@)Loc198	86	0.3015	0.003768	0.003988	0.0004979	DLPFC
ENSG00000243175:2(@)Loc432	13	0.008377	0.04667	0.04406	0.0004932	DLPFC
ENSG00000253981:2(@)Loc237	2	0.3696	7.334e-05	0.0005423	0.0004924	DLPFC
ENSG00000105519:1(@)Loc552	1	0.9998	1.955e-05	0.0004862	0.0004862	DLPFC
ENSG00000182771:2(@)Loc481	26	0.737	0.0006822	0.001102	0.0004847	DLPFC
ENSG00000143499:1(@)Loc543	7	0.8463	0.0001679	0.0006164	0.000478	DLPFC
ENSG00000196421:2(@)Loc569	15	0.1116	0.00287	0.003125	0.0004708	DLPFC
ENSG00000248828:4(@)Loc432	27	0.1991	0.001297	0.001659	0.0004686	DLPFC
ENSG00000166275:2(@)Loc4_Loc21_Loc293	42	0.2557	0.05501	0.05185	0.0004664	DLPFC
ENSG00000138182:2(@)Loc512	35	0.996	0.000566	0.0009748	0.0004653	DLPFC
ENSG00000183090:2(@)Loc432	37	0.9987	0.0008214	0.001209	0.0004614	DLPFC
ENSG00000249484:1(@)Loc453	4	0.009706	0.009914	0.009676	0.0004578	DLPFC
ENSG00000176340:1(@)Loc445	6	0.05231	0.002626	0.002885	0.0004569	DLPFC
ENSG00000256433:2(@)Loc311	2	0.02696	0.3221	0.307	0.0004557	DLPFC
ENSG00000270441:2(@)Loc262_Loc575	1	0.6269	2.906e-05	0.0004633	0.0004532	DLPFC
ENSG00000241362:2(@)Loc117	9	0.01234	0.02209	0.02103	0.0004521	DLPFC
ENSG00000160752:1(@)Loc395	8	0.4362	0.0002467	0.000662	0.0004492	DLPFC
ENSG00000163939:1(@)Loc6_Loc295	169	0.8841	0.02902	0.0275	0.0004476	DLPFC
ENSG00000186648:1(@)Loc588	10	0.7113	0.0001124	0.000535	0.000447	DLPFC
ENSG00000222019:1(@)Loc264	1	0.5145	3.493e-05	0.0004627	0.0004469	DLPFC
ENSG00000160767:1(@)Loc395	75	0.8981	0.001486	0.001809	0.0004415	DLPFC
ENSG00000196132:1(@)Loc569	49	0.127	0.007249	0.007176	0.0004407	DLPFC
ENSG00000138002:2(@)Loc236	22	0.04128	0.01714	0.0164	0.0004379	DLPFC
ENSG00000168140:1(@)Loc123	17	0.01304	0.06952	0.06544	0.0004326	DLPFC
ENSG00000117586:2(@)Loc143	49	0.5218	0.005458	0.005496	0.0004287	DLPFC
ENSG00000205220:1(@)Loc198	23	0.3448	0.001234	0.00156	0.0004271	DLPFC
ENSG00000100023:1(@)Loc597	6	0.1539	0.000661	0.001027	0.0004271	DLPFC
ENSG00000179564:1(@)Loc262_Loc575_Loc191	3	0.7652	8.54e-05	0.0004903	0.0004268	DLPFC
ENSG00000188732:2(@)Loc282	6	0.9997	0.0001028	0.0005036	0.0004237	DLPFC
ENSG00000280198:1(@)Loc571	3	0.2378	0.0001663	0.0005623	0.0004233	DLPFC
ENSG00000274627:2(@)Loc367_Loc164	42	0.9894	0.0005806	0.0009402	0.0004152	DLPFC
ENSG00000261462:2(@)Loc162	2	0.03147	0.003211	0.003389	0.0004152	DLPFC
ENSG00000167136:3(@)Loc430	11	0.08337	0.001909	0.002177	0.0004147	DLPFC
ENSG00000110013:3(@)Loc323	8	0.9908	0.0001576	0.0005448	0.0004136	DLPFC
ENSG00000004059:2(@)Loc431_Loc563	55	0.1071	0.008077	0.007918	0.0004095	DLPFC
ENSG00000135298:3(@)Loc279	4	0.003671	0.01919	0.01827	0.0004016	DLPFC
ENSG00000171097:1(@)Loc430	8	0.9955	0.0001318	0.0005089	0.0004012	DLPFC
ENSG00000173273:1(@)Loc237	3	0.9412	2.394e-05	0.0004071	0.0003998	DLPFC
ENSG00000136802:1(@)Loc430	7	0.9981	0.0001092	0.0004829	0.000396	DLPFC
ENSG00000183763:1(@)Loc262_Loc575_Loc191	1	0.008713	0.001884	0.002131	0.0003911	DLPFC
ENSG00000162241:2(@)Loc274	16	0.004134	0.1712	0.1617	0.0003884	DLPFC
ENSG00000273275:1(@)Loc473	89	0.6996	0.001968	0.002204	0.000386	DLPFC
ENSG00000179152:1(@)Loc618	7	0.9713	0.000133	0.0004948	0.0003854	DLPFC
ENSG00000168803:1(@)Loc103	3	1	4.604e-05	0.0004129	0.0003844	DLPFC
ENSG00000095319:1(@)Loc430	9	0.9886	0.0001239	0.000484	0.0003829	DLPFC
ENSG00000092020:1(@)Loc393	9	0.9959	0.0001393	0.0004975	0.000382	DLPFC
ENSG00000102901:1(@)Loc198	155	0.3723	0.005556	0.005538	0.0003772	DLPFC
ENSG00000002330:1(@)Loc445	5	0.02508	0.002626	0.002807	0.0003751	DLPFC
ENSG00000156103:1(@)Loc99	190	0.1131	0.0305	0.02881	0.0003748	DLPFC
ENSG00000066084:1(@)Loc220	67	0.9918	0.0008753	0.001173	0.0003724	DLPFC
ENSG00000126214:2(@)Loc46	78	0.5926	0.003375	0.003497	0.000368	DLPFC
ENSG00000184445:1(@)Loc440	5	0.9576	6.268e-05	0.0004107	0.0003661	DLPFC
ENSG00000227370:2(@)Loc603_Loc485_Loc320_Loc81_Loc244	1	0.998	1.469e-05	0.0003649	0.0003649	DLPFC
ENSG00000243181:2(@)Loc245	9	0.02335	0.003652	0.003749	0.0003624	DLPFC
ENSG00000155511:1(@)Loc453	9	0.05137	0.00215	0.00235	0.0003623	DLPFC
ENSG00000019485:1(@)Loc555	1	0.002816	0.005886	0.00583	0.0003618	DLPFC
ENSG00000158792:1(@)Loc367_Loc164	72	0.07124	0.01327	0.01271	0.0003618	DLPFC
ENSG00000064199:1(@)Loc323	7	0.9981	0.0001121	0.0004512	0.0003604	DLPFC
ENSG00000160789:1(@)Loc395	30	0.09009	0.003641	0.003734	0.000357	DLPFC
ENSG00000132824:2(@)Loc526	1	0.01152	0.001276	0.00153	0.0003551	DLPFC
ENSG00000274191:1(@)Loc229_Loc440	6	0.2545	0.0002153	0.000541	0.0003538	DLPFC
ENSG00000178252:2(@)Loc262_Loc575	2	1	2.837e-05	0.0003661	0.0003529	DLPFC
ENSG00000182511:1(@)Loc5	3	0.5682	0.0002589	0.0005796	0.0003517	DLPFC
ENSG00000254602:1(@)Loc478_Loc189	37	0.9415	0.000451	0.0007582	0.0003514	DLPFC
ENSG00000120451:2(@)Loc133	68	0.9942	0.001342	0.001585	0.0003491	DLPFC
ENSG00000063015:1(@)Loc410	3	0.07174	0.0005498	0.0008467	0.0003478	DLPFC
ENSG00000115946:2(@)Loc473	45	0.9207	0.0007449	0.001028	0.0003477	DLPFC
ENSG00000187650:2(@)Loc552	16	0.8157	0.0002298	0.0005443	0.0003432	DLPFC
ENSG00000112667:1(@)Loc84	5	0.8708	0.0001072	0.0004258	0.0003387	DLPFC
ENSG00000235100:1(@)Loc512	51	0.938	0.0008054	0.001076	0.0003383	DLPFC
ENSG00000179218:1(@)Loc586	5	0.03302	0.001295	0.00153	0.000337	DLPFC
ENSG00000182774:2(@)Loc109_Loc363	18	0.1547	0.001402	0.00163	0.0003369	DLPFC
ENSG00000112245:2(@)Loc511	120	0.04066	0.05947	0.05592	0.0003366	DLPFC
ENSG00000174080:2(@)Loc593	83	0.9408	0.0001872	0.0004977	0.0003359	DLPFC
ENSG00000254510:1(@)Loc593	9	0.1771	0.001124	0.001368	0.0003342	DLPFC
ENSG00000100197:4(@)Loc603_Loc485_Loc320_Loc81_Loc244	34	0.03898	0.03998	0.03765	0.0003327	DLPFC
ENSG00000179082:1(@)Loc430	4	0.0722	0.0007604	0.001028	0.0003323	DLPFC
ENSG00000102904:2(@)Loc198	65	0.4067	0.01026	0.009875	0.0003318	DLPFC
ENSG00000139725:1(@)Loc229_Loc440	4	0.0419	0.00122	0.001455	0.0003315	DLPFC
ENSG00000226026:1(@)Loc372	3	0.9977	4.001e-05	0.0003559	0.0003311	DLPFC
ENSG00000131791:2(@)Loc446	48	0.1535	0.00394	0.003986	0.0003298	DLPFC
ENSG00000268043:3(@)Loc446	26	0.9287	0.0003123	0.0006083	0.0003298	DLPFC
ENSG00000006634:1(@)Loc162	134	0.9871	0.002399	0.002549	0.0003281	DLPFC
ENSG00000227676:3(@)Loc79	1	0.001145	0.01563	0.01488	0.0003244	DLPFC
ENSG00000233926:1(@)Loc557	2	0.0973	0.0004556	0.0007362	0.0003241	DLPFC
ENSG00000280213:2(@)Loc569	3	0.03705	0.001104	0.001339	0.000323	DLPFC
ENSG00000223959:1(@)Loc164_Loc264	5	0.9677	5.799e-05	0.0003635	0.0003216	DLPFC
ENSG00000103942:1(@)Loc109_Loc363	12	0.3935	0.0002966	0.0005815	0.0003173	DLPFC
ENSG00000171759:1(@)Loc496	1	0.9999	1.246e-05	0.00031	0.00031	DLPFC
ENSG00000183090:1(@)Loc432	1	0.9998	1.241e-05	0.0003086	0.0003086	DLPFC
ENSG00000144677:2(@)Loc400	32	0.1428	0.02011	0.01904	0.000308	DLPFC
ENSG00000282964:1(@)Loc496	4	0.9981	4.813e-05	0.0003386	0.0003052	DLPFC
ENSG00000281538:1(@)Loc603_Loc485_Loc320_Loc81_Loc244	12	0.9966	0.0001467	0.0004295	0.0003043	DLPFC
ENSG00000262202:3(@)Loc78_Loc546	26	0.3888	0.00147	0.001658	0.0003007	DLPFC
ENSG00000126067:2(@)Loc138	9	0.05158	0.004512	0.004489	0.0002978	DLPFC
ENSG00000072736:1(@)Loc198	52	0.9184	0.0007734	0.001005	0.0002964	DLPFC
ENSG00000250007:1(@)Loc337	16	0.9946	0.0001177	0.0003947	0.0002962	DLPFC
ENSG00000258947:1(@)Loc367_Loc164	75	0.07026	0.01327	0.01265	0.0002959	DLPFC
ENSG00000100403:2(@)Loc603_Loc37_Loc485_Loc320	6	0.2011	6.136e-05	0.0003415	0.0002954	DLPFC
ENSG00000038358:1(@)Loc198	2	0.02016	0.02417	0.02283	0.0002952	DLPFC
ENSG00000102882:1(@)Loc40	2	0.9997	2.35e-05	0.0003051	0.0002943	DLPFC
ENSG00000185619:2(@)Loc95	18	0.9196	0.0002259	0.0004927	0.0002934	DLPFC
ENSG00000154511:3(@)Loc535	46	0.9649	0.0005796	0.0008189	0.0002901	DLPFC
ENSG00000185219:1(@)Loc618	141	0.9826	0.001404	0.001581	0.0002847	DLPFC
ENSG00000168754:1(@)Loc202	3	0.9934	2.21e-05	0.0002936	0.0002837	DLPFC
ENSG00000100711:1(@)Loc46	8	0.1921	0.0002863	0.0005395	0.0002835	DLPFC
ENSG00000175287:1(@)Loc430	2	0.999	2.278e-05	0.0002938	0.0002831	DLPFC
ENSG00000256116:1(@)Loc445	65	0.7688	0.003148	0.003204	0.0002827	DLPFC
ENSG00000117335:3(@)Loc466	1	0.9931	1.139e-05	0.0002817	0.0002816	DLPFC
ENSG00000167536:1(@)Loc410	12	0.1189	0.0006338	0.0008597	0.0002801	DLPFC
ENSG00000196421:3(@)Loc569	13	0.002828	0.05106	0.04798	0.000278	DLPFC
ENSG00000246067:2(@)Loc516	23	0.2485	0.003089	0.003138	0.0002711	DLPFC
ENSG00000230910:1(@)Loc309	11	0.9177	0.0001363	0.0003874	0.0002707	DLPFC
ENSG00000117335:5(@)Loc466	2	0.001317	0.01577	0.01496	0.000269	DLPFC
ENSG00000136059:2(@)Loc400	8	0.03276	0.003092	0.003137	0.0002667	DLPFC
ENSG00000134480:1(@)Loc376	12	0.1804	0.003453	0.003469	0.0002631	DLPFC
ENSG00000135638:2(@)Loc222	43	0.1194	0.004367	0.004319	0.0002617	DLPFC
ENSG00000261373:3(@)Loc164	4	0.1903	8.695e-05	0.0003304	0.0002591	DLPFC
ENSG00000122966:2(@)Loc401	3	0.00883	0.00676	0.006544	0.0002566	DLPFC
ENSG00000196357:1(@)Loc241	24	0.914	0.0003154	0.0005393	0.0002551	DLPFC
ENSG00000116127:4(@)Loc222	26	0.444	0.0004036	0.0006208	0.0002545	DLPFC
ENSG00000100034:2(@)Loc597	11	0.05008	0.0006107	0.0008124	0.0002532	DLPFC
ENSG00000110931:1(@)Loc438_Loc211	8	0.9416	0.0002472	0.0004737	0.000253	DLPFC
ENSG00000274762:2(@)Loc192	2	0.7932	1.317e-05	0.0002536	0.0002507	DLPFC
ENSG00000149743:1(@)Loc445	25	0.806	0.0003142	0.0005293	0.000246	DLPFC
ENSG00000137941:2(@)Loc201	14	0.1619	0.0008823	0.001056	0.0002431	DLPFC
ENSG00000160766:2(@)Loc395	10	0.9957	9.585e-05	0.0003225	0.0002423	DLPFC
ENSG00000279243:1(@)Loc346	5	0.004633	0.008815	0.008445	0.0002413	DLPFC
ENSG00000251095:2(@)Loc315	73	0.2851	0.003714	0.003687	0.0002365	DLPFC
ENSG00000172346:5(@)Loc603_Loc37_Loc485_Loc320	7	0.1662	6.032e-05	0.0002834	0.000236	DLPFC
ENSG00000100034:1(@)Loc597	2	0.6888	2.653e-05	0.0002479	0.0002318	DLPFC
ENSG00000175040:1(@)Loc610	7	0.07126	0.01565	0.01481	0.000229	DLPFC
ENSG00000161217:3(@)Loc554	1	0.5062	1.813e-05	0.0002368	0.0002284	DLPFC
ENSG00000173653:1(@)Loc593	1	0.003613	0.002686	0.00272	0.000227	DLPFC
ENSG00000169231:1(@)Loc395	2	0.9997	1.787e-05	0.0002339	0.0002257	DLPFC
ENSG00000267834:1(@)Loc430	35	0.4896	0.0006848	0.0008548	0.0002256	DLPFC
ENSG00000161217:2(@)Loc554	2	0.9371	1.987e-05	0.0002352	0.0002252	DLPFC
ENSG00000278662:5(@)Loc109_Loc363	7	0.02182	0.002394	0.002446	0.0002246	DLPFC
ENSG00000175287:3(@)Loc430	1	0.7626	1.181e-05	0.0002268	0.0002242	DLPFC
ENSG00000273265:1(@)Loc202	4	0.002323	0.1107	0.104	0.0002187	DLPFC
ENSG00000279519:1(@)Loc176	10	0.9991	0.0002226	0.0004171	0.000218	DLPFC
ENSG00000142546:1(@)Loc64	21	0.6053	0.0001943	0.0003896	0.0002168	DLPFC
ENSG00000121989:2(@)Loc567	14	0.005673	0.01415	0.0134	0.0002161	DLPFC
ENSG00000131778:4(@)Loc446	30	0.3626	0.0004325	0.0006099	0.0002152	DLPFC
ENSG00000267571:1(@)Loc552	19	0.369	0.0004891	0.0006574	0.0002099	DLPFC
ENSG00000120306:1(@)Loc519	18	0.9967	0.0001474	0.0003386	0.0002091	DLPFC
ENSG00000141084:3(@)Loc198	133	0.1973	0.002013	0.002075	0.0002085	DLPFC
ENSG00000103942:2(@)Loc109_Loc363	31	0.1099	0.002306	0.002348	0.0002079	DLPFC
ENSG00000109118:1(@)Loc410	33	0.3756	0.0007279	0.0008762	0.0002061	DLPFC
ENSG00000099899:2(@)Loc574	9	0.04382	0.001838	0.00191	0.0002061	DLPFC
ENSG00000253981:1(@)Loc237	10	0.8159	9.44e-05	0.0002861	0.0002059	DLPFC
ENSG00000277452:1(@)Loc150	149	0.3648	0.00362	0.003569	0.0002047	DLPFC
ENSG00000243477:2(@)Loc262_Loc575_Loc191	109	0.3357	0.002736	0.002742	0.000202	DLPFC
ENSG00000178252:1(@)Loc262_Loc575	28	1	0.0001656	0.0003471	0.0002004	DLPFC
ENSG00000182010:2(@)Loc349	22	0.9993	0.0003369	0.0005064	0.0002001	DLPFC
ENSG00000236263:1(@)Loc395	20	0.9953	0.0001563	0.0003374	0.0001993	DLPFC
ENSG00000136404:1(@)Loc109_Loc363	24	0.1161	0.001662	0.001739	0.0001985	DLPFC
ENSG00000159753:1(@)Loc198	48	0.02091	0.01834	0.01729	0.000196	DLPFC
ENSG00000175287:2(@)Loc430	15	0.999	0.0001489	0.0003272	0.0001959	DLPFC
ENSG00000104447:1(@)Loc624_Loc413	10	0.8367	9.113e-05	0.0002732	0.0001957	DLPFC
ENSG00000151164:2(@)Loc267_Loc19_Loc136	16	0.1112	0.007239	0.006931	0.0001946	DLPFC
ENSG00000179886:2(@)Loc286	5	0.09503	0.001044	0.001158	0.0001935	DLPFC
ENSG00000126790:1(@)Loc532	6	0.9966	4.559e-05	0.0002282	0.0001929	DLPFC
ENSG00000101447:3(@)Loc549	1	0.0006168	0.01782	0.0168	0.0001919	DLPFC
ENSG00000270441:1(@)Loc262_Loc575	60	0.9173	2.631e-05	0.0002084	0.000191	DLPFC
ENSG00000152782:1(@)Loc512	51	0.4341	0.0008054	0.0009331	0.0001902	DLPFC
ENSG00000231649:1(@)Loc388	43	0.732	0.000387	0.0005431	0.0001899	DLPFC
ENSG00000197258:2(@)Loc351	28	0.004982	0.05163	0.04842	0.0001892	DLPFC
ENSG00000273356:1(@)Loc262_Loc191	5	0.01295	0.006315	0.006064	0.0001875	DLPFC
ENSG00000160766:4(@)Loc395	11	0.183	0.0005734	0.0007144	0.0001874	DLPFC
ENSG00000185619:5(@)Loc95	3	0.000548	0.9857	0.9847	0.000186	DLPFC
ENSG00000106328:2(@)Loc431_Loc563	36	0.06847	0.005687	0.005476	0.000186	DLPFC
ENSG00000095383:2(@)Loc226	22	0.9896	0.0001581	0.0003254	0.0001851	DLPFC
ENSG00000198961:2(@)Loc144	16	0.1282	0.0009411	0.001054	0.0001844	DLPFC
ENSG00000279649:2(@)Loc198	6	0.00477	0.02476	0.02327	0.0001838	DLPFC
ENSG00000164576:2(@)Loc157	19	0.5585	0.001178	0.001273	0.0001838	DLPFC
ENSG00000171700:2(@)Loc569	1	0.01633	0.000453	0.0005971	0.0001821	DLPFC
ENSG00000156398:3(@)Loc4_Loc218_Loc21_Loc293	11	0.05916	0.00941	0.008943	0.000182	DLPFC
ENSG00000160766:1(@)Loc395	21	0.9975	0.0001649	0.0003284	0.0001816	DLPFC
ENSG00000231992:1(@)Loc372	23	0.232	0.0007549	0.0008775	0.0001814	DLPFC
ENSG00000273489:2(@)Loc102	13	0.0761	0.001142	0.001235	0.000179	DLPFC
ENSG00000141013:3(@)Loc164_Loc264	2	0.9726	1.496e-05	0.0001859	0.0001786	DLPFC
ENSG00000233273:2(@)Loc495	99	0.04286	0.01256	0.01188	0.0001785	DLPFC
ENSG00000100197:1(@)Loc603_Loc485_Loc320_Loc81_Loc244	2	0.9993	8.634e-06	0.0001789	0.0001775	DLPFC
ENSG00000282386:5(@)Loc297	47	0.03784	0.0291	0.02732	0.0001761	DLPFC
ENSG00000182858:2(@)Loc325	14	0.3472	0.0001924	0.0003481	0.0001755	DLPFC
ENSG00000155530:1(@)Loc291	1	0.9999	7.047e-06	0.0001754	0.0001754	DLPFC
ENSG00000282964:2(@)Loc496	7	0.1773	0.000242	0.0003941	0.0001753	DLPFC
ENSG00000166503:2(@)Loc109_Loc363	4	0.01535	0.002924	0.002892	0.000175	DLPFC
ENSG00000226026:5(@)Loc372	48	0.009721	0.04339	0.04069	0.0001722	DLPFC
ENSG00000147869:6(@)Loc238	6	0.002331	0.01538	0.0145	0.0001714	DLPFC
ENSG00000214198:2(@)Loc500	43	0.3191	0.0009172	0.001019	0.0001712	DLPFC
ENSG00000259209:1(@)Loc362	3	0.8474	2.155e-05	0.0001839	0.0001702	DLPFC
ENSG00000142694:1(@)Loc138	10	0.01373	0.02056	0.01934	0.0001687	DLPFC
ENSG00000139323:2(@)Loc253	10	0.09035	0.0006174	0.0007367	0.000168	DLPFC
ENSG00000143537:1(@)Loc395	1	0.9992	6.735e-06	0.0001675	0.0001675	DLPFC
ENSG00000226180:1(@)Loc439	15	0.0758	0.002281	0.002285	0.0001672	DLPFC
ENSG00000139116:2(@)Loc272	3	0.005024	0.003589	0.003503	0.0001667	DLPFC
ENSG00000139719:2(@)Loc229_Loc440	44	0.9839	0.0003434	0.0004802	0.0001667	DLPFC
ENSG00000273747:2(@)Loc109	22	0.00746	0.02378	0.02233	0.0001654	DLPFC
ENSG00000116852:1(@)Loc212	1	0.2191	3.016e-05	0.0001863	0.0001644	DLPFC
ENSG00000140521:1(@)Loc117	52	0.9465	0.0004264	0.0005551	0.0001642	DLPFC
ENSG00000203886:2(@)Loc4_Loc218_Loc21	53	0.1084	0.008462	0.008042	0.000164	DLPFC
ENSG00000143537:2(@)Loc395	3	0.9992	1.997e-05	0.0001764	0.0001639	DLPFC
ENSG00000076685:2(@)Loc4_Loc21_Loc293	32	0.07845	0.005939	0.005689	0.0001633	DLPFC
ENSG00000115808:1(@)Loc176	27	0.0183	0.04319	0.04049	0.0001621	DLPFC
ENSG00000186908:1(@)Loc541	121	0.974	0.00195	0.001972	0.0001619	DLPFC
ENSG00000101442:1(@)Loc96_Loc25	11	0.9036	0.000131	0.0002756	0.0001596	DLPFC
ENSG00000264050:1(@)Loc410	5	0.1241	0.0002274	0.0003647	0.000159	DLPFC
ENSG00000214223:1(@)Loc146	9	0.2963	0.0002502	0.0003848	0.0001577	DLPFC
ENSG00000231665:1(@)Loc573	141	0.1545	0.004012	0.003889	0.0001574	DLPFC
ENSG00000259768:1(@)Loc362	55	1	0.0003249	0.000453	0.0001564	DLPFC
ENSG00000112659:2(@)Loc84	21	0.082	0.001269	0.001332	0.0001559	DLPFC
ENSG00000170653:1(@)Loc493	9	0.01664	0.00303	0.002972	0.0001558	DLPFC
ENSG00000196542:1(@)Loc513	20	0.4228	0.0002906	0.0004185	0.0001537	DLPFC
ENSG00000087077:1(@)Loc350	30	0.9946	0.0001837	0.0003186	0.0001533	DLPFC
ENSG00000157916:1(@)Loc72	10	0.008172	0.007936	0.00754	0.0001517	DLPFC
ENSG00000175806:2(@)Loc237	12	0.9057	0.0001171	0.000255	0.0001517	DLPFC
ENSG00000078403:1(@)Loc170	84	0.0906	0.00543	0.005203	0.0001509	DLPFC
ENSG00000167526:1(@)Loc367_Loc164	3	0.9967	2.755e-05	0.0001697	0.0001497	DLPFC
ENSG00000272368:1(@)Loc220	7	0.9961	3.228e-05	0.0001734	0.0001489	DLPFC
ENSG00000254363:2(@)Loc519	1	0.00133	0.005006	0.004806	0.000148	DLPFC
ENSG00000120658:1(@)Loc124	33	0.4984	0.0002676	0.0003903	0.0001466	DLPFC
ENSG00000115306:1(@)Loc434	11	0.1699	0.0003778	0.0004923	0.0001459	DLPFC
ENSG00000162869:2(@)Loc370	26	0.1525	0.0007821	0.0008679	0.000145	DLPFC
ENSG00000154146:2(@)Loc63	2	0.0009558	0.009482	0.008974	0.0001444	DLPFC
ENSG00000259767:2(@)Loc109_Loc363	45	0.06983	0.001362	0.001407	0.0001443	DLPFC
ENSG00000227896:1(@)Loc481	16	0.07075	0.001905	0.001913	0.000144	DLPFC
ENSG00000169242:1(@)Loc395	19	0.9053	0.0001263	0.000256	0.0001438	DLPFC
ENSG00000185933:2(@)Loc4_Loc218_Loc21	3	0.002597	0.0144	0.01356	0.0001423	DLPFC
ENSG00000075043:1(@)Loc619	8	0.4132	0.0002582	0.0003775	0.0001423	DLPFC
ENSG00000092330:1(@)Loc588	19	0.06176	0.001691	0.001711	0.0001416	DLPFC
ENSG00000139117:2(@)Loc272	145	0.1699	0.007468	0.007094	0.0001412	DLPFC
ENSG00000145020:1(@)Loc262_Loc575	67	0.9901	0.0003975	0.0005056	0.0001407	DLPFC
ENSG00000072518:2(@)Loc355_Loc445	55	0.009262	0.02797	0.02623	0.0001399	DLPFC
ENSG00000146828:1(@)Loc350	39	0.9892	0.0002417	0.0003594	0.0001396	DLPFC
ENSG00000235020:1(@)Loc540	4	0.673	1.018e-05	0.0001421	0.0001378	DLPFC
ENSG00000152127:1(@)Loc149	11	0.7566	4.076e-05	0.0001706	0.0001378	DLPFC
ENSG00000248708:1(@)Loc376	58	0.9931	0.0007259	0.0008077	0.0001368	DLPFC
ENSG00000111696:6(@)Loc500	1	0.001896	0.003084	0.003003	0.0001356	DLPFC
ENSG00000279434:2(@)Loc393	80	0.2248	0.003082	0.002999	0.0001341	DLPFC
ENSG00000064726:2(@)Loc109	16	0.1922	0.001428	0.001459	0.0001334	DLPFC
ENSG00000234409:1(@)Loc574	3	0.961	2.49e-05	0.0001515	0.0001333	DLPFC
ENSG00000100968:2(@)Loc588	4	0.06065	0.0003897	0.0004887	0.0001307	DLPFC
ENSG00000274698:2(@)Loc198	111	0.1895	0.004147	0.003987	0.0001298	DLPFC
ENSG00000167193:2(@)Loc210_Loc155	11	0.9812	9.924e-05	0.0002169	0.0001293	DLPFC
ENSG00000178467:1(@)Loc262_Loc575	93	0.9768	0.0004687	0.0005606	0.000129	DLPFC
ENSG00000128989:1(@)Loc411	2	0.8605	1.191e-05	0.0001338	0.0001275	DLPFC
ENSG00000189423:2(@)Loc283	5	0.08485	0.001331	0.001362	0.0001272	DLPFC
ENSG00000168772:1(@)Loc499	15	0.3688	0.001825	0.001822	0.0001268	DLPFC
ENSG00000131165:1(@)Loc164	1	0.993	5.116e-06	0.0001265	0.0001264	DLPFC
ENSG00000181085:4(@)Loc286	1	0.0834	5.993e-05	0.0001754	0.0001242	DLPFC
ENSG00000140526:1(@)Loc117	9	0.9856	0.0001076	0.0002192	0.0001236	DLPFC
ENSG00000114302:2(@)Loc262_Loc575	47	0.2476	0.0009177	0.0009732	0.0001232	DLPFC
ENSG00000197157:1(@)Loc431_Loc563	4	0.9813	1.837e-05	0.0001345	0.000122	DLPFC
ENSG00000164574:1(@)Loc157	20	0.4999	0.0002602	0.0003596	0.0001218	DLPFC
ENSG00000180530:2(@)Loc156	8	0.2723	0.0002122	0.0003131	0.00012	DLPFC
ENSG00000125522:2(@)Loc569	23	0.03228	0.003463	0.003341	0.0001197	DLPFC
ENSG00000259577:3(@)Loc411	20	0.6689	0.0002397	0.0003373	0.0001185	DLPFC
ENSG00000258839:1(@)Loc164_Loc264	8	0.9965	3.583e-05	0.0001465	0.0001176	DLPFC
ENSG00000138050:2(@)Loc590	9	0.1323	0.0002045	0.0003023	0.0001162	DLPFC
ENSG00000271092:1(@)Loc372	7	0.2985	9.119e-05	0.0001967	0.0001161	DLPFC
ENSG00000248587:1(@)Loc361	101	0.9793	0.000483	0.000561	0.0001156	DLPFC
ENSG00000001617:2(@)Loc262_Loc575_Loc191	109	0.1841	0.002736	0.002659	0.0001154	DLPFC
ENSG00000100592:2(@)Loc532	2	0.9758	9.458e-06	0.0001194	0.0001149	DLPFC
ENSG00000118200:2(@)Loc184	4	0.25	7.147e-05	0.0001768	0.0001146	DLPFC
ENSG00000178449:1(@)Loc220	9	0.987	3.456e-05	0.0001416	0.0001137	DLPFC
ENSG00000140265:1(@)Loc103	59	1	0.0002901	0.0003794	0.0001134	DLPFC
ENSG00000274272:4(@)Loc350	10	0.006463	0.007294	0.006904	0.0001134	DLPFC
ENSG00000172878:1(@)Loc484_Loc175	47	0.7379	0.0005259	0.0005985	0.000113	DLPFC
ENSG00000135114:1(@)Loc438_Loc166	3	0.09163	0.0001302	0.0002299	0.0001129	DLPFC
ENSG00000187630:4(@)Loc588	12	0.08677	0.0005456	0.0006166	0.0001127	DLPFC
ENSG00000157315:2(@)Loc544	23	0.02789	0.004148	0.003972	0.0001127	DLPFC
ENSG00000044115:3(@)Loc92	4	0.0007679	0.025	0.02343	0.0001127	DLPFC
ENSG00000087111:3(@)Loc410	9	0.6617	5.265e-05	0.0001551	0.0001101	DLPFC
ENSG00000100347:2(@)Loc459	29	0.2121	0.0006229	0.0006859	0.0001099	DLPFC
ENSG00000261884:2(@)Loc198	6	0.01218	0.02476	0.0232	0.0001094	DLPFC
ENSG00000088543:2(@)Loc262_Loc575_Loc191	6	0.144	0.000194	0.000286	0.0001094	DLPFC
ENSG00000106330:1(@)Loc350	1	0.04076	0.000108	0.0002058	0.0001093	DLPFC
ENSG00000257703:1(@)Loc277	26	0.09156	0.001664	0.001652	0.0001063	DLPFC
ENSG00000250962:2(@)Loc99	14	0.07001	0.005782	0.005489	0.0001063	DLPFC
ENSG00000172339:2(@)Loc308	4	0.4149	2.118e-05	0.0001211	0.0001053	DLPFC
ENSG00000137500:3(@)Loc516	3	0.3725	3.242e-05	0.0001315	0.0001052	DLPFC
ENSG00000148343:1(@)Loc430	1	0.1707	2.479e-05	0.0001244	0.0001052	DLPFC
ENSG00000141013:4(@)Loc264	6	0.5162	0.0003342	0.0004122	0.0001049	DLPFC
ENSG00000182149:1(@)Loc362	30	0.9896	0.0001302	0.0002219	0.0001046	DLPFC
ENSG00000225725:2(@)Loc237	36	0.06425	0.002094	0.00205	0.0001042	DLPFC
ENSG00000178252:3(@)Loc262_Loc575	43	0.0841	0.001478	0.001475	0.000103	DLPFC
ENSG00000239828:1(@)Loc607	12	0.7549	0.0001145	0.000205	0.0001022	DLPFC
ENSG00000261812:1(@)Loc264	5	0.999	2.141e-05	0.0001178	0.0001017	DLPFC
ENSG00000179562:1(@)Loc431_Loc563	8	0.7706	3.167e-05	0.0001273	0.0001016	DLPFC
ENSG00000198917:3(@)Loc430	2	0.3497	2.074e-05	0.0001169	0.0001013	DLPFC
ENSG00000280604:3(@)Loc592	56	0.2334	0.0008271	0.0008669	0.0001005	DLPFC
ENSG00000157429:2(@)Loc362	12	0.02663	0.004579	0.004362	0.0001003	DLPFC
ENSG00000105185:2(@)Loc525	2	0.9994	8.051e-06	0.0001039	0.0001001	DLPFC
ENSG00000140564:1(@)Loc5	7	0.9291	0.9999	1	0.8712	Hippocampus
ENSG00000108960:1(@)Loc562	4	0.9997	0.5871	0.8225	0.6281	Hippocampus
ENSG00000130921:1(@)Loc58_Loc3	2	0.5212	0.9977	0.9987	0.4987	Hippocampus
ENSG00000006744:1(@)Loc260_Loc399	4	0.9975	0.4262	0.662	0.4546	Hippocampus
ENSG00000159640:1(@)Loc163	7	0.8034	0.5321	0.7181	0.4416	Hippocampus
ENSG00000127903:1(@)Loc246	5	0.6592	0.3491	0.5709	0.3775	Hippocampus
ENSG00000170802:1(@)Loc370	1	0.9916	0.04481	0.3535	0.3532	Hippocampus
ENSG00000263707:1(@)Loc260_Loc399	9	0.8379	0.8056	0.8614	0.3279	Hippocampus
ENSG00000136144:1(@)Loc573	21	0.9999	0.8046	0.8554	0.2988	Hippocampus
ENSG00000172817:1(@)Loc98	5	0.6329	0.5678	0.6742	0.2793	Hippocampus
ENSG00000163634:1(@)Loc207	1	0.9997	0.02877	0.2588	0.2588	Hippocampus
ENSG00000168781:1(@)Loc103	23	0.7134	0.983	0.9866	0.2518	Hippocampus
ENSG00000163938:1(@)Loc262_Loc6_Loc295	11	0.9887	0.3698	0.5035	0.2389	Hippocampus
ENSG00000169592:1(@)Loc40_Loc599	18	0.9971	0.4251	0.5408	0.2281	Hippocampus
ENSG00000093000:1(@)Loc510	3	0.9448	0.06992	0.2608	0.2252	Hippocampus
ENSG00000114054:1(@)Loc33	92	0.9931	0.9508	0.9592	0.2065	Hippocampus
ENSG00000184164:1(@)Loc325	29	0.9894	0.5402	0.6088	0.1744	Hippocampus
ENSG00000139746:2(@)Loc79	56	0.9049	0.7193	0.76	0.1739	Hippocampus
ENSG00000226328:5(@)Loc510	5	0.8686	0.138	0.2692	0.169	Hippocampus
ENSG00000144677:1(@)Loc400	15	0.5488	0.5808	0.6407	0.1685	Hippocampus
ENSG00000115524:1(@)Loc612_Loc48	16	0.8656	0.2046	0.3211	0.1642	Hippocampus
ENSG00000167491:1(@)Loc39	89	0.9979	0.8601	0.8782	0.1601	Hippocampus
ENSG00000255135:1(@)Loc404	23	0.6316	0.5789	0.635	0.158	Hippocampus
ENSG00000261478:2(@)Loc117_Loc506	7	0.9969	0.03244	0.1661	0.1513	Hippocampus
ENSG00000278434:1(@)Loc123	12	0.9601	0.37	0.4524	0.1508	Hippocampus
ENSG00000230528:3(@)Loc283	12	0.9687	0.06558	0.1933	0.1504	Hippocampus
ENSG00000101104:1(@)Loc526	15	0.9997	0.2291	0.3283	0.1454	Hippocampus
ENSG00000198791:1(@)Loc403	9	0.9946	0.1275	0.2406	0.1442	Hippocampus
ENSG00000100023:1(@)Loc597	2	0.9933	0.02934	0.1548	0.1415	Hippocampus
ENSG00000227603:1(@)Loc228	4	0.9943	0.05523	0.1736	0.1378	Hippocampus
ENSG00000226124:3(@)Loc558_Loc22_Loc457	36	1	0.5611	0.6075	0.1281	Hippocampus
ENSG00000103037:1(@)Loc257	52	0.9916	0.8155	0.8313	0.1127	Hippocampus
ENSG00000154217:1(@)Loc398	9	0.5308	0.3798	0.4368	0.1091	Hippocampus
ENSG00000183066:2(@)Loc603_Loc485_Loc320_Loc81_Loc244	39	0.9964	0.3533	0.4115	0.1064	Hippocampus
ENSG00000224924:1(@)Loc266	9	0.8884	0.2408	0.3101	0.1051	Hippocampus
ENSG00000254427:4(@)Loc555	2	0.3238	0.08101	0.1677	0.1047	Hippocampus
ENSG00000132604:1(@)Loc544	60	0.9834	0.5577	0.5947	0.1043	Hippocampus
ENSG00000142233:1(@)Loc426	8	0.9999	0.09933	0.1803	0.1004	Hippocampus
ENSG00000137845:1(@)Loc181	2	0.9872	0.01837	0.108	0.09996	Hippocampus
ENSG00000269997:1(@)Loc275	97	0.9969	0.9522	0.9554	0.09447	Hippocampus
ENSG00000187741:2(@)Loc164	32	0.9963	0.4141	0.4596	0.09444	Hippocampus
ENSG00000170469:2(@)Loc214	16	0.3103	0.5619	0.5942	0.09369	Hippocampus
ENSG00000089693:1(@)Loc311	1	0.9337	0.00934	0.09401	0.0934	Hippocampus
ENSG00000172922:1(@)Loc274	5	0.9672	0.0116	0.09469	0.09193	Hippocampus
ENSG00000177082:2(@)Loc54	86	0.9957	0.8783	0.8858	0.08837	Hippocampus
ENSG00000115816:1(@)Loc74_Loc537	38	0.9535	0.4918	0.5274	0.08808	Hippocampus
ENSG00000270028:1(@)Loc275	33	0.9738	0.2797	0.3328	0.08709	Hippocampus
ENSG00000250091:1(@)Loc275	28	0.9997	0.2511	0.3065	0.0867	Hippocampus
ENSG00000182149:1(@)Loc362	1	0.9239	0.00827	0.08332	0.0827	Hippocampus
ENSG00000270061:1(@)Loc275	87	0.985	0.8911	0.8971	0.08089	Hippocampus
ENSG00000003987:1(@)Loc403	2	0.9953	0.01333	0.08621	0.08085	Hippocampus
ENSG00000259295:1(@)Loc54	63	0.9993	0.5239	0.5534	0.08028	Hippocampus
ENSG00000182774:1(@)Loc109	65	0.8409	0.813	0.8229	0.07744	Hippocampus
ENSG00000105559:2(@)Loc426	27	0.3472	0.6078	0.6276	0.0698	Hippocampus
ENSG00000151322:1(@)Loc491	1	0.07953	0.363	0.3983	0.06923	Hippocampus
ENSG00000133315:1(@)Loc355	46	0.6311	0.449	0.4779	0.06824	Hippocampus
ENSG00000273154:1(@)Loc569	57	0.9994	0.323	0.3605	0.0682	Hippocampus
ENSG00000132394:1(@)Loc456	27	0.9501	0.1621	0.2049	0.0596	Hippocampus
ENSG00000229992:1(@)Loc535	148	0.59	0.9924	0.9926	0.05816	Hippocampus
ENSG00000132563:1(@)Loc92_Loc299	19	0.3509	0.7994	0.8062	0.05663	Hippocampus
ENSG00000121749:1(@)Loc193	53	0.3804	0.9145	0.9171	0.05572	Hippocampus
ENSG00000273855:1(@)Loc148	9	0.9749	0.2485	0.2827	0.05571	Hippocampus
ENSG00000258429:1(@)Loc544	25	0.9099	0.2251	0.2607	0.05565	Hippocampus
ENSG00000261758:1(@)Loc33	86	0.9948	0.9766	0.9772	0.0545	Hippocampus
ENSG00000273243:2(@)Loc510	8	0.3024	0.2388	0.2711	0.05207	Hippocampus
ENSG00000247400:2(@)Loc495	98	0.6882	0.1829	0.2182	0.05151	Hippocampus
ENSG00000163728:1(@)Loc335	39	0.9988	0.4455	0.4653	0.0499	Hippocampus
ENSG00000168802:1(@)Loc544	89	0.5799	0.6153	0.627	0.04847	Hippocampus
ENSG00000166913:1(@)Loc526	43	0.3441	0.6258	0.637	0.04817	Hippocampus
ENSG00000083290:2(@)Loc78_Loc546	4	0.06967	0.7845	0.7901	0.04787	Hippocampus
ENSG00000205704:1(@)Loc603_Loc485_Loc320_Loc81_Loc244	1	0.5902	0.007418	0.05077	0.0478	Hippocampus
ENSG00000182050:1(@)Loc587	51	0.6234	0.5515	0.5655	0.04771	Hippocampus
ENSG00000101447:1(@)Loc549	37	0.5571	0.6154	0.6264	0.04662	Hippocampus
ENSG00000117335:1(@)Loc466	7	0.9994	0.02834	0.06853	0.0458	Hippocampus
ENSG00000134809:2(@)Loc478_Loc189	93	0.8282	0.7968	0.8016	0.04554	Hippocampus
ENSG00000126456:1(@)Loc64	12	0.2351	0.7396	0.7458	0.04462	Hippocampus
ENSG00000133687:1(@)Loc108	10	0.6129	0.07722	0.1125	0.04356	Hippocampus
ENSG00000143401:2(@)Loc150	135	0.5949	0.8223	0.826	0.04323	Hippocampus
ENSG00000268352:1(@)Loc246	11	0.1024	0.3829	0.4008	0.0411	Hippocampus
ENSG00000226476:1(@)Loc231	22	0.9953	0.253	0.2765	0.04063	Hippocampus
ENSG00000152782:1(@)Loc512	113	0.7037	0.2996	0.3209	0.04058	Hippocampus
ENSG00000204962:1(@)Loc185	58	0.9983	0.1948	0.2208	0.03996	Hippocampus
ENSG00000224924:2(@)Loc266	44	0.215	0.6795	0.6862	0.03967	Hippocampus
ENSG00000140519:1(@)Loc117_Loc506	8	0.1587	0.1591	0.186	0.03875	Hippocampus
ENSG00000123836:1(@)Loc392	16	0.2145	0.5551	0.5649	0.03795	Hippocampus
ENSG00000164037:1(@)Loc344	194	0.9696	0.5111	0.5222	0.03749	Hippocampus
ENSG00000148798:1(@)Loc4_Loc21_Loc293	36	0.7147	0.1529	0.1786	0.03695	Hippocampus
ENSG00000152078:2(@)Loc308	54	0.2456	0.893	0.8942	0.03547	Hippocampus
ENSG00000067369:1(@)Loc103	24	0.08749	0.983	0.9832	0.03546	Hippocampus
ENSG00000274029:2(@)Loc438_Loc211	9	0.07651	0.5879	0.5955	0.03486	Hippocampus
ENSG00000261033:2(@)Loc283	86	0.6711	0.8174	0.8198	0.03471	Hippocampus
ENSG00000086598:1(@)Loc275	105	0.2939	0.9922	0.9922	0.03467	Hippocampus
ENSG00000085788:1(@)Loc115	82	0.9533	0.4323	0.4446	0.03446	Hippocampus
ENSG00000173715:1(@)Loc593	4	0.8964	0.01364	0.04434	0.03427	Hippocampus
ENSG00000147548:1(@)Loc115	199	0.4753	0.9998	0.9998	0.0341	Hippocampus
ENSG00000169609:1(@)Loc109_Loc363	1	0.9998	0.002982	0.03406	0.03406	Hippocampus
ENSG00000269793:1(@)Loc246	7	0.05509	0.6458	0.6514	0.03362	Hippocampus
ENSG00000175662:1(@)Loc571	21	0.9852	0.04693	0.07516	0.03346	Hippocampus
ENSG00000044115:2(@)Loc92	79	0.5198	0.9621	0.9624	0.0332	Hippocampus
ENSG00000119242:1(@)Loc275	98	0.3695	0.9315	0.9321	0.03318	Hippocampus
ENSG00000114446:1(@)Loc408	278	0.857	0.9786	0.9787	0.03274	Hippocampus
ENSG00000132612:1(@)Loc544	39	0.7631	0.1314	0.1537	0.03137	Hippocampus
ENSG00000260285:1(@)Loc46	88	0.8636	0.1625	0.1829	0.03057	Hippocampus
ENSG00000204961:2(@)Loc185	172	0.9903	0.3131	0.3266	0.02933	Hippocampus
ENSG00000101452:1(@)Loc549	5	0.9052	0.02214	0.04753	0.02886	Hippocampus
ENSG00000112893:1(@)Loc144	109	0.9224	0.7234	0.7259	0.02819	Hippocampus
ENSG00000140522:2(@)Loc117	6	0.8251	0.03615	0.05993	0.0278	Hippocampus
ENSG00000113209:1(@)Loc185	20	0.6854	0.07446	0.0963	0.0276	Hippocampus
ENSG00000228451:2(@)Loc41	4	0.991	0.01111	0.03579	0.02749	Hippocampus
ENSG00000221823:1(@)Loc473	50	0.2157	0.8323	0.8332	0.0268	Hippocampus
ENSG00000168005:2(@)Loc355	54	0.3462	0.4492	0.457	0.02675	Hippocampus
ENSG00000268129:1(@)Loc610	8	0.3622	0.06939	0.09008	0.02598	Hippocampus
ENSG00000270130:1(@)Loc275	54	0.5944	0.3334	0.3442	0.02595	Hippocampus
ENSG00000163016:1(@)Loc222	1	0.9993	0.002227	0.02562	0.02562	Hippocampus
ENSG00000162753:1(@)Loc143	12	0.9998	0.1019	0.1207	0.02541	Hippocampus
ENSG00000147535:1(@)Loc115	150	0.7592	0.6928	0.6948	0.0248	Hippocampus
ENSG00000259616:2(@)Loc53	38	0.1344	0.9897	0.9896	0.02214	Hippocampus
ENSG00000132603:1(@)Loc544	8	0.9603	0.02216	0.04085	0.02139	Hippocampus
ENSG00000115946:1(@)Loc473	47	0.2101	0.7752	0.7754	0.02092	Hippocampus
ENSG00000108602:3(@)Loc283	36	0.1266	0.3695	0.3761	0.02083	Hippocampus
ENSG00000260918:2(@)Loc296	33	0.4372	0.09816	0.1133	0.02077	Hippocampus
ENSG00000198951:1(@)Loc603_Loc485_Loc320_Loc81_Loc244	33	0.9556	0.04081	0.05715	0.0196	Hippocampus
ENSG00000230002:1(@)Loc222	22	0.3011	0.1211	0.1342	0.01923	Hippocampus
ENSG00000064205:1(@)Loc526	50	0.3037	0.2746	0.2825	0.01887	Hippocampus
ENSG00000146830:2(@)Loc350	12	0.07063	0.3292	0.3357	0.01883	Hippocampus
ENSG00000167771:1(@)Loc355	53	0.1745	0.4484	0.4521	0.0188	Hippocampus
ENSG00000184445:2(@)Loc229	158	0.2818	0.9658	0.9656	0.01875	Hippocampus
ENSG00000280022:2(@)Loc114_Loc614	11	0.8798	0.009645	0.02602	0.01827	Hippocampus
ENSG00000177096:1(@)Loc603_Loc485_Loc320_Loc81_Loc244	75	0.9197	0.1011	0.1139	0.01802	Hippocampus
ENSG00000130779:1(@)Loc440	22	0.282	0.1425	0.1537	0.01792	Hippocampus
ENSG00000172339:1(@)Loc308	52	0.8247	0.893	0.8925	0.01772	Hippocampus
ENSG00000103740:3(@)Loc30_Loc442_Loc159	23	0.08003	0.5472	0.5486	0.01743	Hippocampus
ENSG00000138778:2(@)Loc344	232	0.6586	0.5782	0.5792	0.01739	Hippocampus
ENSG00000136631:1(@)Loc150	156	0.2479	0.8644	0.8638	0.01697	Hippocampus
ENSG00000256422:1(@)Loc252	29	0.9508	0.04453	0.05781	0.01627	Hippocampus
ENSG00000111725:1(@)Loc401	23	0.9964	0.0265	0.0404	0.01624	Hippocampus
ENSG00000167136:1(@)Loc430	2	0.9954	0.002741	0.01717	0.01585	Hippocampus
ENSG00000067208:1(@)Loc535	316	0.9546	0.8637	0.8629	0.01553	Hippocampus
ENSG00000254788:1(@)Loc365	25	0.04711	0.9953	0.9953	0.01551	Hippocampus
ENSG00000247626:1(@)Loc612_Loc48	225	0.3674	0.8541	0.8532	0.01544	Hippocampus
ENSG00000150768:1(@)Loc560	5	0.1073	0.16	0.1687	0.01532	Hippocampus
ENSG00000133107:1(@)Loc203	46	0.7004	0.07585	0.08716	0.01525	Hippocampus
ENSG00000268707:1(@)Loc430	51	0.7684	0.04711	0.05925	0.01509	Hippocampus
ENSG00000146007:1(@)Loc185	155	0.9765	0.2576	0.2634	0.015	Hippocampus
ENSG00000249751:1(@)Loc214	22	0.04543	0.7246	0.7236	0.01484	Hippocampus
ENSG00000165995:1(@)Loc27	42	0.5456	0.1779	0.1856	0.01471	Hippocampus
ENSG00000172461:2(@)Loc281	41	0.1001	0.6644	0.6636	0.01465	Hippocampus
ENSG00000101442:1(@)Loc549	49	0.08009	0.7133	0.7124	0.01462	Hippocampus
ENSG00000064545:2(@)Loc39	122	0.1974	0.997	0.997	0.01439	Hippocampus
ENSG00000173153:1(@)Loc355	10	0.03032	0.2361	0.2419	0.01429	Hippocampus
ENSG00000128923:2(@)Loc181_Loc572	3	0.9159	0.004383	0.01724	0.01419	Hippocampus
ENSG00000149328:2(@)Loc35_Loc568	36	0.2167	1	1	0.014	Hippocampus
ENSG00000104221:1(@)Loc115	128	0.8871	0.3767	0.3791	0.01375	Hippocampus
ENSG00000120451:1(@)Loc133	1	0.9994	0.00117	0.01362	0.01362	Hippocampus
ENSG00000255455:3(@)Loc133	2	0.9993	0.00117	0.01358	0.01357	Hippocampus
ENSG00000205534:1(@)Loc40_Loc599	44	0.2214	0.5714	0.5709	0.01335	Hippocampus
ENSG00000188033:1(@)Loc586	6	0.06683	0.08447	0.09365	0.01307	Hippocampus
ENSG00000156599:3(@)Loc478_Loc189	104	0.1221	0.9725	0.9722	0.01295	Hippocampus
ENSG00000153406:2(@)Loc123	20	0.9998	0.02458	0.03545	0.01277	Hippocampus
ENSG00000204963:1(@)Loc185	177	0.8052	0.4195	0.4205	0.01268	Hippocampus
ENSG00000155511:1(@)Loc453	4	0.01773	0.4465	0.447	0.01244	Hippocampus
ENSG00000169592:3(@)Loc40_Loc599	15	0.04689	0.3204	0.3229	0.01225	Hippocampus
ENSG00000280063:1(@)Loc123	48	0.1282	0.7905	0.7889	0.01216	Hippocampus
ENSG00000259017:1(@)Loc393	37	0.1584	0.1426	0.1493	0.0121	Hippocampus
ENSG00000276672:2(@)Loc585	11	0.1478	0.0345	0.04357	0.01112	Hippocampus
ENSG00000270028:2(@)Loc275	33	0.3594	0.1437	0.1496	0.0111	Hippocampus
ENSG00000204970:1(@)Loc185	220	0.338	0.4513	0.451	0.011	Hippocampus
ENSG00000100167:1(@)Loc603_Loc485_Loc320_Loc81_Loc244	71	0.8558	0.07511	0.08276	0.01093	Hippocampus
ENSG00000115816:2(@)Loc176	15	0.3082	0.0706	0.07838	0.01092	Hippocampus
ENSG00000259775:2(@)Loc270	14	0.9995	0.01322	0.02261	0.01071	Hippocampus
ENSG00000117601:2(@)Loc143	4	0.9883	0.003651	0.01322	0.01056	Hippocampus
ENSG00000143578:1(@)Loc297	68	0.6473	0.2336	0.2368	0.01045	Hippocampus
ENSG00000261121:1(@)Loc580	2	0.01133	0.8393	0.8376	0.01013	Hippocampus
ENSG00000177954:1(@)Loc297	90	0.2507	0.2353	0.2381	0.009939	Hippocampus
ENSG00000129933:1(@)Loc39	6	0.113	0.07984	0.08651	0.009938	Hippocampus
ENSG00000207751:1(@)Loc597	1	0.2542	0.003287	0.01191	0.009515	Hippocampus
ENSG00000214425:2(@)Loc114_Loc614	10	0.9989	0.007158	0.01552	0.009369	Hippocampus
ENSG00000110492:1(@)Loc12	44	0.07067	0.7481	0.7458	0.009328	Hippocampus
ENSG00000110851:3(@)Loc171	2	0.01029	0.9146	0.9134	0.00923	Hippocampus
ENSG00000184903:1(@)Loc44	44	0.1196	0.9504	0.9497	0.00916	Hippocampus
ENSG00000169217:1(@)Loc40_Loc599	54	0.2812	0.453	0.4517	0.009154	Hippocampus
ENSG00000256278:1(@)Loc54	118	0.1306	0.9412	0.9404	0.008812	Hippocampus
ENSG00000105447:2(@)Loc426	37	0.05732	0.5615	0.5592	0.008733	Hippocampus
ENSG00000205832:2(@)Loc123	24	0.05549	0.4954	0.4935	0.008688	Hippocampus
ENSG00000101452:2(@)Loc549	85	0.5844	0.1804	0.1834	0.008635	Hippocampus
ENSG00000250067:1(@)Loc39	138	0.9926	0.9029	0.9016	0.008444	Hippocampus
ENSG00000117593:1(@)Loc143	14	0.8437	0.004778	0.01229	0.008355	Hippocampus
ENSG00000138050:1(@)Loc590	24	0.3194	0.1013	0.106	0.008291	Hippocampus
ENSG00000226328:1(@)Loc510	3	0.129	0.03475	0.04115	0.008118	Hippocampus
ENSG00000019102:2(@)Loc63	6	0.08749	0.06058	0.06615	0.008012	Hippocampus
ENSG00000282100:2(@)Loc181	21	0.03733	0.3791	0.3781	0.00799	Hippocampus
ENSG00000104228:1(@)Loc520	7	0.9986	0.03249	0.03883	0.007968	Hippocampus
ENSG00000173653:2(@)Loc593	8	0.256	0.02008	0.02672	0.007899	Hippocampus
ENSG00000162241:1(@)Loc274	20	0.1172	0.2457	0.2468	0.007873	Hippocampus
ENSG00000125122:1(@)Loc365	32	0.6416	0.7783	0.7758	0.007757	Hippocampus
ENSG00000205702:1(@)Loc603_Loc485_Loc320_Loc81_Loc244	39	0.9472	0.0437	0.04946	0.007676	Hippocampus
ENSG00000259570:1(@)Loc54	130	0.9941	0.0548	0.06007	0.007468	Hippocampus
ENSG00000157837:1(@)Loc438_Loc166	41	0.9988	0.02756	0.03355	0.00742	Hippocampus
ENSG00000278770:1(@)Loc114_Loc614	1365	0.9704	0.8698	0.868	0.007248	Hippocampus
ENSG00000142552:1(@)Loc64	2	0.01114	0.2597	0.2601	0.007221	Hippocampus
ENSG00000145391:1(@)Loc608	5	0.6186	0.01485	0.02096	0.007142	Hippocampus
ENSG00000260658:2(@)Loc357	11	0.01745	0.5479	0.545	0.007099	Hippocampus
ENSG00000240474:1(@)Loc549	94	0.156	0.2758	0.2756	0.006747	Hippocampus
ENSG00000173327:1(@)Loc274	9	0.1548	0.01523	0.02094	0.006707	Hippocampus
ENSG00000258674:2(@)Loc39	166	0.2181	0.913	0.9116	0.00668	Hippocampus
ENSG00000185760:1(@)Loc177	13	0.0154	0.9738	0.9733	0.00656	Hippocampus
ENSG00000259582:1(@)Loc522	13	0.8104	0.01693	0.02241	0.006505	Hippocampus
ENSG00000245261:1(@)Loc84	3	0.006939	0.9512	0.9504	0.00638	Hippocampus
ENSG00000179630:1(@)Loc124	24	0.9989	0.0114	0.01688	0.006338	Hippocampus
ENSG00000113369:1(@)Loc174	32	0.04111	0.9778	0.9774	0.006279	Hippocampus
ENSG00000139970:2(@)Loc322	51	0.1026	0.2824	0.2818	0.006233	Hippocampus
ENSG00000228031:2(@)Loc300	23	0.05664	0.2246	0.2249	0.006189	Hippocampus
ENSG00000267198:1(@)Loc114	28	0.9987	0.01766	0.02283	0.006185	Hippocampus
ENSG00000168807:2(@)Loc544	96	0.05776	0.6282	0.6248	0.006183	Hippocampus
ENSG00000231920:1(@)Loc170	2	0.4079	0.00259	0.008139	0.006132	Hippocampus
ENSG00000266918:2(@)Loc114_Loc614	1657	0.986	0.9108	0.9093	0.005999	Hippocampus
ENSG00000186868:1(@)Loc114_Loc614	2644	0.9898	1	1	0.005915	Hippocampus
ENSG00000149927:1(@)Loc40_Loc599	66	0.3405	0.5974	0.5938	0.005873	Hippocampus
ENSG00000204652:1(@)Loc114_Loc614	1638	0.9739	0.8189	0.8163	0.005832	Hippocampus
ENSG00000196345:2(@)Loc618	5	0.3007	0.009525	0.01455	0.005772	Hippocampus
ENSG00000270562:2(@)Loc461	66	0.07001	0.9834	0.9831	0.00575	Hippocampus
ENSG00000267246:1(@)Loc114_Loc614	1933	0.9467	1	1	0.005731	Hippocampus
ENSG00000240996:1(@)Loc512	122	0.2423	0.2032	0.2036	0.005714	Hippocampus
ENSG00000247735:2(@)Loc40_Loc599	59	0.08063	0.4863	0.4831	0.0057	Hippocampus
ENSG00000275695:2(@)Loc109_Loc363	18	0.03003	0.1415	0.143	0.005549	Hippocampus
ENSG00000200674:1(@)Loc143	38	0.3318	0.05242	0.05596	0.005411	Hippocampus
ENSG00000171953:1(@)Loc571	190	0.2078	0.4885	0.485	0.005229	Hippocampus
ENSG00000198951:2(@)Loc603_Loc485_Loc320_Loc81_Loc244	57	0.349	0.1639	0.1647	0.005199	Hippocampus
ENSG00000122481:2(@)Loc372	33	0.9996	0.007078	0.01156	0.005106	Hippocampus
ENSG00000185955:2(@)Loc350	7	0.02163	0.2917	0.2902	0.005065	Hippocampus
ENSG00000282774:1(@)Loc114_Loc614	1840	0.9791	0.8644	0.8623	0.005029	Hippocampus
ENSG00000119328:1(@)Loc407	32	0.1789	0.3612	0.3587	0.00492	Hippocampus
ENSG00000100027:3(@)Loc597	13	0.412	0.00586	0.01011	0.004812	Hippocampus
ENSG00000214706:1(@)Loc262_Loc191	11	0.0161	0.9638	0.9631	0.004774	Hippocampus
ENSG00000105186:1(@)Loc525	30	0.8513	0.01479	0.01867	0.004672	Hippocampus
ENSG00000204650:1(@)Loc114_Loc614	1438	0.9762	0.6451	0.6412	0.004665	Hippocampus
ENSG00000160741:1(@)Loc297	193	0.08301	0.7424	0.739	0.004661	Hippocampus
ENSG00000263715:1(@)Loc114_Loc614	2093	0.9525	1	1	0.004584	Hippocampus
ENSG00000217930:2(@)Loc123	53	0.0516	0.8398	0.8372	0.004508	Hippocampus
ENSG00000013392:1(@)Loc531_Loc113	23	0.03125	0.4102	0.4069	0.004414	Hippocampus
ENSG00000111696:2(@)Loc500	1	0.9602	0.0003903	0.004415	0.004399	Hippocampus
ENSG00000173715:3(@)Loc593	4	0.06079	0.02647	0.02977	0.004374	Hippocampus
ENSG00000152061:1(@)Loc143	17	0.1617	0.04754	0.05021	0.004266	Hippocampus
ENSG00000234072:1(@)Loc236	12	0.163	0.1403	0.1408	0.004253	Hippocampus
ENSG00000217648:1(@)Loc278	4	0.2577	0.04643	0.04904	0.004163	Hippocampus
ENSG00000088543:2(@)Loc262_Loc191	7	0.02218	0.8842	0.8822	0.004143	Hippocampus
ENSG00000100664:1(@)Loc270	14	0.6814	0.01322	0.01661	0.004085	Hippocampus
ENSG00000264070:1(@)Loc114_Loc614	1802	0.9816	0.9396	0.9385	0.004054	Hippocampus
ENSG00000171962:2(@)Loc571	185	0.1625	0.4452	0.4414	0.004045	Hippocampus
ENSG00000141668:2(@)Loc227	48	0.918	0.009634	0.01307	0.004029	Hippocampus
ENSG00000167757:2(@)Loc165	1	0.004593	0.3768	0.3736	0.004028	Hippocampus
ENSG00000112335:2(@)Loc137	7	0.06201	0.02952	0.03242	0.004007	Hippocampus
ENSG00000279685:1(@)Loc114_Loc614	2756	0.9869	1	1	0.003992	Hippocampus
ENSG00000151773:1(@)Loc124	21	0.9992	0.01026	0.01363	0.003969	Hippocampus
ENSG00000213123:2(@)Loc554	40	0.3943	0.0212	0.02422	0.003902	Hippocampus
ENSG00000115306:2(@)Loc434	2	0.5227	0.000746	0.004269	0.003863	Hippocampus
ENSG00000263503:2(@)Loc114_Loc614	1830	0.7463	0.846	0.8435	0.003837	Hippocampus
ENSG00000280022:1(@)Loc114_Loc614	216	0.9122	0.1586	0.1584	0.003834	Hippocampus
ENSG00000132591:3(@)Loc410	35	0.04776	0.1541	0.1539	0.00381	Hippocampus
ENSG00000259683:1(@)Loc54	44	0.9941	0.01904	0.02203	0.003806	Hippocampus
[truncated: 415 more rows]

## Sheet: PGC3_snplevel_fastENLOC
cluster_name	variant_id	eQTL_PIP	GWAS_PIP	GWAS_PIP_prior	SNP_RCP	Tissue
ENSG00000234840:1(@)Loc88	chr9:22767165:C:A	0.9585	0.9821	0.9977	0.957	Caudate
ENSG00000006744:1(@)Loc260_Loc399	chr17:12992667:G:C	0.9983	0.09479	0.549	0.5488	Caudate
ENSG00000254427:2(@)Loc555	chr11:45351929:G:C	0.9999	0.04936	0.3771	0.377	Caudate
ENSG00000127903:1(@)Loc246	chr19:56675761:T:C	0.6699	0.05303	0.2767	0.2651	Caudate
ENSG00000176909:1(@)Loc426	chr19:48743609:A:G	0.5249	0.06724	0.2648	0.2404	Caudate
ENSG00000093000:1(@)Loc510	chr22:45183541:A:G	0.9631	0.02594	0.2293	0.2285	Caudate
ENSG00000180667:1(@)Loc392	chr1:207058406:A:T	0.4241	0.07995	0.2457	0.214	Caudate
ENSG00000115946:1(@)Loc473	chr2:68178413:A:G	0.9482	0.02235	0.2018	0.2007	Caudate
ENSG00000263934:1(@)Loc78	chr17:19333641:G:T	0.2081	0.6426	0.6769	0.1989	Caudate
ENSG00000130921:2(@)Loc58_Loc3	chr12:123148383:G:A	0.194	0.9969	0.9961	0.194	Caudate
ENSG00000170802:1(@)Loc370	chr2:48346756:G:C	0.4905	0.04481	0.1952	0.1736	Caudate
ENSG00000180667:1(@)Loc392	chr1:207044014:T:C	0.3305	0.08605	0.2122	0.1734	Caudate
ENSG00000183831:1(@)Loc143	chr1:173611164:C:T	0.3277	0.08368	0.2196	0.1694	Caudate
ENSG00000119242:1(@)Loc275	chr12:123939270:T:C	0.9793	0.01625	0.1585	0.1581	Caudate
ENSG00000125534:2(@)Loc619_Loc366	chr20:63523758:C:T	0.4368	0.04055	0.1664	0.1442	Caudate
ENSG00000112659:1(@)Loc84	chr6:43183242:T:C	1	0.01422	0.144	0.144	Caudate
ENSG00000127903:1(@)Loc246	chr19:56673733:G:A	0.3278	0.04455	0.1343	0.1157	Caudate
ENSG00000136144:1(@)Loc573	chr13:49585356:T:A	0.3268	0.04325	0.1384	0.1146	Caudate
ENSG00000137204:1(@)Loc84_Loc489	chr6:43277636:C:A	0.3205	0.04188	0.1306	0.1084	Caudate
ENSG00000172922:1(@)Loc274	chr11:65717747:G:A	0.9277	0.01079	0.1055	0.1048	Caudate
ENSG00000250091:1(@)Loc275	chr12:123939270:T:C	0.6164	0.01625	0.1057	0.09974	Caudate
ENSG00000137845:1(@)Loc181	chr15:58667074:T:C	0.9927	0.009485	0.09977	0.0997	Caudate
ENSG00000270028:3(@)Loc275	chr12:123943615:T:A	0.9002	0.01035	0.09884	0.09784	Caudate
ENSG00000142233:1(@)Loc426	chr19:48716202:T:C	0.9974	0.009232	0.09777	0.09775	Caudate
ENSG00000176909:1(@)Loc426	chr19:48735796:T:C	0.2491	0.05096	0.1219	0.09623	Caudate
ENSG00000019102:1(@)Loc63	chr11:124757583:A:G	0.2281	0.05273	0.1284	0.09011	Caudate
ENSG00000105866:1(@)Loc161	chr7:21434992:C:G	0.104	0.3472	0.3795	0.08996	Caudate
ENSG00000278259:1(@)Loc256	chr17:36513312:A:G	0.3068	0.0329	0.1086	0.08777	Caudate
ENSG00000140265:2(@)Loc103	chr15:43782086:A:G	0.2341	0.04558	0.1046	0.08518	Caudate
ENSG00000154217:1(@)Loc398	chr17:67479112:A:G	0.4042	0.02184	0.09555	0.08447	Caudate
ENSG00000100023:1(@)Loc597	chr22:21695494:C:T	0.5269	0.01548	0.08772	0.08192	Caudate
ENSG00000203721:1(@)Loc184	chr1:200400568:T:C	0.4375	0.01857	0.08746	0.08067	Caudate
ENSG00000256596:1(@)Loc275	chr12:123919222:C:T	0.7379	0.0103	0.0825	0.07992	Caudate
ENSG00000144677:1(@)Loc400	chr3:37913817:C:G	0.2106	0.04612	0.1069	0.07673	Caudate
ENSG00000178917:2(@)Loc618	chr3:44425995:C:T	0.1258	0.09765	0.1533	0.0702	Caudate
ENSG00000007923:1(@)Loc348	chr1:6623180:G:A	0.1521	0.06614	0.1194	0.06904	Caudate
ENSG00000227370:1(@)Loc603_Loc485_Loc320_Loc81_Loc244	chr22:42142019:G:A	0.9844	0.006393	0.06879	0.0687	Caudate
ENSG00000140265:2(@)Loc103	chr15:43783061:G:A	0.107	0.09979	0.114	0.06104	Caudate
ENSG00000140265:2(@)Loc103	chr15:43788539:T:C	0.107	0.09912	0.1134	0.06084	Caudate
ENSG00000100023:1(@)Loc597	chr22:21706384:G:A	0.171	0.04421	0.09111	0.06005	Caudate
ENSG00000140265:2(@)Loc103	chr15:43788377:C:T	0.107	0.09509	0.1099	0.05963	Caudate
ENSG00000063761:2(@)Loc324	chr14:78193378:C:G	0.4088	0.01435	0.06689	0.05939	Caudate
ENSG00000063761:2(@)Loc324	chr14:78193354:T:C	0.4088	0.01393	0.06512	0.05786	Caudate
ENSG00000227603:1(@)Loc228	chr9:93436254:G:A	0.3944	0.0144	0.06496	0.05744	Caudate
ENSG00000163938:1(@)Loc262_Loc6_Loc295	chr3:52592427:T:C	0.2609	0.02173	0.06715	0.05413	Caudate
ENSG00000149527:2(@)Loc72	chr1:2443319:A:G	0.08215	0.1311	0.164	0.05287	Caudate
ENSG00000169592:1(@)Loc40_Loc599	chr16:29991755:G:A	0.2011	0.02891	0.07008	0.05246	Caudate
ENSG00000137204:1(@)Loc84_Loc489	chr6:43272717:T:C	0.2068	0.02752	0.06768	0.05146	Caudate
ENSG00000140265:2(@)Loc103	chr15:43764847:A:G	0.1005	0.0802	0.0937	0.05135	Caudate
ENSG00000144677:1(@)Loc400	chr3:37923339:C:A	0.1208	0.05832	0.09315	0.05113	Caudate
ENSG00000203721:1(@)Loc184	chr1:200459874:T:G	0.1071	0.06976	0.09711	0.05061	Caudate
ENSG00000140265:2(@)Loc103	chr15:43746265:C:A	0.09149	0.08911	0.09705	0.04935	Caudate
ENSG00000140534:2(@)Loc117_Loc506	chr15:89384958:T:G	0.07593	0.1235	0.158	0.04722	Caudate
ENSG00000175727:1(@)Loc229	chr12:122073332:A:G	0.42	0.01066	0.05275	0.04706	Caudate
ENSG00000163938:1(@)Loc262_Loc6_Loc295	chr3:52751222:A:G	0.08645	0.09191	0.1172	0.04699	Caudate
ENSG00000133687:3(@)Loc108	chr12:29775455:C:A	0.08062	0.1033	0.1361	0.04649	Caudate
ENSG00000137204:1(@)Loc84_Loc489	chr6:43275284:C:T	0.2072	0.02261	0.05734	0.04417	Caudate
ENSG00000172354:1(@)Loc350	chr7:100700275:T:C	0.1342	0.03937	0.07228	0.04386	Caudate
ENSG00000115816:1(@)Loc74_Loc537	chr2:37231568:G:A	0.9657	0.004004	0.04348	0.04336	Caudate
ENSG00000172354:1(@)Loc350	chr7:100701405:C:T	0.1342	0.03855	0.07102	0.04322	Caudate
ENSG00000105866:1(@)Loc161	chr7:21494140:T:C	0.05702	0.1988	0.2092	0.04269	Caudate
ENSG00000169592:1(@)Loc40_Loc599	chr16:29989009:T:G	0.1633	0.02888	0.06096	0.04254	Caudate
ENSG00000227603:1(@)Loc228	chr9:93441746:G:A	0.3207	0.01285	0.04973	0.04228	Caudate
ENSG00000172354:1(@)Loc350	chr7:100698285:A:G	0.1273	0.03968	0.07067	0.04184	Caudate
ENSG00000050130:1(@)Loc532	chr14:59429016:T:C	0.7301	0.005054	0.04215	0.04082	Caudate
ENSG00000172354:1(@)Loc350	chr7:100704471:A:T	0.1342	0.03544	0.06617	0.0407	Caudate
ENSG00000101104:1(@)Loc526	chr20:44909956:G:T	0.2672	0.01405	0.04707	0.03826	Caudate
ENSG00000213398:1(@)Loc198	chr16:68350593:T:C	0.0579	0.1362	0.1614	0.03757	Caudate
ENSG00000278259:1(@)Loc256	chr17:36541028:A:G	0.05737	0.1368	0.1512	0.03734	Caudate
ENSG00000263934:1(@)Loc78_Loc546	chr17:19374231:C:G	0.04306	0.3261	0.2847	0.03674	Caudate
ENSG00000167491:1(@)Loc39	chr19:19417515:T:G	0.1195	0.03579	0.06392	0.03672	Caudate
ENSG00000137822:1(@)Loc103	chr15:43636872:C:G	0.2007	0.01801	0.04942	0.03608	Caudate
ENSG00000183831:1(@)Loc143	chr1:173664389:C:T	0.5599	0.005757	0.03711	0.03565	Caudate
ENSG00000261478:2(@)Loc117	chr15:89400370:G:T	0.7023	0.004416	0.03579	0.03457	Caudate
ENSG00000137204:1(@)Loc84_Loc489	chr6:43274932:C:G	0.1762	0.02037	0.04681	0.0345	Caudate
ENSG00000140265:2(@)Loc103	chr15:43743165:A:C	0.07301	0.06921	0.07175	0.03439	Caudate
ENSG00000173715:1(@)Loc593	chr11:66802038:G:T	0.9749	0.003106	0.03425	0.03418	Caudate
ENSG00000101104:1(@)Loc526	chr20:44893533:C:G	0.2552	0.01243	0.0407	0.03282	Caudate
ENSG00000101104:1(@)Loc526	chr20:44894084:A:G	0.2552	0.01231	0.04033	0.03253	Caudate
ENSG00000203721:1(@)Loc184	chr1:200466172:A:C	0.0662	0.07321	0.08268	0.03213	Caudate
ENSG00000227603:1(@)Loc228	chr9:93449784:C:G	0.2778	0.01095	0.0385	0.03179	Caudate
ENSG00000160345:2(@)Loc285	chr9:135487010:A:G	0.03163	0.9934	0.9933	0.03161	Caudate
ENSG00000203721:1(@)Loc184	chr1:200462125:T:C	0.0662	0.06932	0.07897	0.03116	Caudate
ENSG00000163938:1(@)Loc262_Loc6_Loc295	chr3:52686064:A:C	0.07495	0.05655	0.07405	0.03101	Caudate
ENSG00000181625:1(@)Loc40_Loc599	chr16:29951481:G:A	0.3216	0.008974	0.03643	0.03073	Caudate
ENSG00000169592:1(@)Loc40_Loc599	chr16:30006574:T:C	0.09346	0.03935	0.05792	0.03054	Caudate
ENSG00000257703:1(@)Loc277	chr12:103206353:G:A	0.04997	0.1155	0.1259	0.03052	Caudate
ENSG00000262074:1(@)Loc78	chr17:19333641:G:T	0.03138	0.6684	0.6707	0.0301	Caudate
ENSG00000183386:2(@)Loc616	chr1:38341878:T:C	0.1156	0.02903	0.05146	0.03003	Caudate
ENSG00000103067:1(@)Loc198	chr16:68218613:A:G	0.2272	0.01272	0.03862	0.02973	Caudate
ENSG00000228451:2(@)Loc41	chr8:26403394:A:G	0.6467	0.004097	0.03096	0.02961	Caudate
ENSG00000231312:3(@)Loc590	chr2:39705722:G:A	0.08692	0.04229	0.06359	0.0296	Caudate
ENSG00000154217:1(@)Loc398	chr17:67480214:C:T	0.07034	0.05702	0.07417	0.02933	Caudate
ENSG00000131951:2(@)Loc322	chr14:59701954:C:T	0.07863	0.04616	0.06553	0.02881	Caudate
ENSG00000183166:1(@)Loc127	chr7:72354867:G:A	0.08543	0.04055	0.05794	0.02855	Caudate
ENSG00000183386:2(@)Loc616	chr1:38343908:T:C	0.1198	0.02576	0.04726	0.0284	Caudate
ENSG00000019102:1(@)Loc63	chr11:124770375:T:C	0.03921	0.1752	0.1779	0.02795	Caudate
ENSG00000264070:1(@)Loc114_Loc614	chr17:45592565:T:C	0.987	0.002487	0.02791	0.02788	Caudate
ENSG00000138311:2(@)Loc349_Loc343	chr10:62627348:C:T	0.04543	0.1081	0.1155	0.02682	Caudate
ENSG00000183386:2(@)Loc616	chr1:38344547:A:G	0.1198	0.0233	0.04325	0.02623	Caudate
ENSG00000133687:2(@)Loc108	chr12:29777950:G:A	0.07987	0.03957	0.06023	0.02608	Caudate
ENSG00000162753:3(@)Loc143	chr1:173589180:A:G	0.9098	0.002478	0.02582	0.02561	Caudate
ENSG00000203721:1(@)Loc184	chr1:200434371:A:G	0.04119	0.1183	0.1092	0.02535	Caudate
ENSG00000279519:1(@)Loc176	chr2:36922355:T:C	0.1936	0.01266	0.03481	0.02532	Caudate
ENSG00000181625:1(@)Loc40_Loc599	chr16:29954175:C:T	0.3216	0.007223	0.02971	0.02516	Caudate
ENSG00000173599:1(@)Loc593	chr11:66726354:C:T	0.4893	0.004616	0.02737	0.02514	Caudate
ENSG00000183386:2(@)Loc616	chr1:38328754:C:G	0.1898	0.0128	0.03356	0.02509	Caudate
ENSG00000231312:3(@)Loc590	chr2:39713368:T:C	0.1906	0.01268	0.03377	0.02491	Caudate
ENSG00000140265:2(@)Loc103	chr15:43737820:G:A	0.05064	0.07195	0.06417	0.02438	Caudate
ENSG00000140265:2(@)Loc103	chr15:43738073:C:A	0.05064	0.07184	0.06409	0.02436	Caudate
ENSG00000263707:1(@)Loc260_Loc399	chr17:12992667:G:C	0.04307	0.09479	0.1136	0.02393	Caudate
ENSG00000133687:2(@)Loc108	chr12:29778123:C:A	0.07391	0.03898	0.05768	0.02388	Caudate
ENSG00000100023:1(@)Loc597	chr22:21694573:C:T	0.1681	0.01386	0.03309	0.02376	Caudate
ENSG00000172831:2(@)Loc365	chr16:66920988:G:A	0.1269	0.01874	0.03861	0.02352	Caudate
ENSG00000198791:2(@)Loc403	chr8:17211664:A:G	0.1218	0.01977	0.03985	0.02352	Caudate
ENSG00000172831:2(@)Loc365	chr16:66920342:C:T	0.1269	0.01846	0.03809	0.02323	Caudate
ENSG00000231312:3(@)Loc590	chr2:39703051:A:G	0.1035	0.02413	0.04209	0.02323	Caudate
ENSG00000197256:2(@)Loc195	chr19:11293694:C:A	0.04897	0.0687	0.08572	0.02301	Caudate
ENSG00000173715:2(@)Loc593	chr11:66879959:T:G	0.4082	0.005085	0.02578	0.02298	Caudate
ENSG00000136144:1(@)Loc573	chr13:49589452:G:T	0.06595	0.04209	0.0533	0.0227	Caudate
ENSG00000173715:2(@)Loc593	chr11:66879960:T:C	0.4082	0.004997	0.02535	0.02261	Caudate
ENSG00000163938:1(@)Loc262_Loc6_Loc295	chr3:52698413:A:G	0.06495	0.04284	0.05512	0.02242	Caudate
ENSG00000132563:1(@)Loc92_Loc299	chr5:138362610:C:T	0.04391	0.07984	0.08725	0.02235	Caudate
ENSG00000136144:1(@)Loc573	chr13:49589887:C:G	0.06595	0.04111	0.05222	0.02234	Caudate
ENSG00000184164:1(@)Loc325	chr22:49918577:T:C	0.1749	0.01217	0.03079	0.02212	Caudate
ENSG00000257703:1(@)Loc277	chr12:103187263:T:C	0.05113	0.05893	0.0701	0.02195	Caudate
ENSG00000117335:1(@)Loc466	chr1:207761142:A:C	0.4145	0.004744	0.02441	0.02184	Caudate
ENSG00000257703:1(@)Loc277	chr12:103188207:A:G	0.05113	0.0573	0.06838	0.02158	Caudate
ENSG00000169592:1(@)Loc40_Loc599	chr16:30000297:C:T	0.0943	0.02431	0.0382	0.0215	Caudate
ENSG00000172831:2(@)Loc365	chr16:66920898:A:G	0.1269	0.01683	0.03501	0.0215	Caudate
ENSG00000183386:2(@)Loc616	chr1:38337175:A:T	0.09991	0.02267	0.03829	0.02139	Caudate
ENSG00000231312:3(@)Loc590	chr2:39701582:A:G	0.1035	0.02171	0.03828	0.02134	Caudate
ENSG00000136295:2(@)Loc247	chr7:2663830:G:A	0.02844	0.1986	0.2073	0.02129	Caudate
ENSG00000172831:2(@)Loc365	chr16:66921531:G:A	0.1269	0.01652	0.03443	0.02117	Caudate
ENSG00000175662:1(@)Loc571	chr17:17847244:G:A	0.6172	0.003024	0.02226	0.02116	Caudate
ENSG00000203721:1(@)Loc184	chr1:200413959:A:G	0.03093	0.1519	0.1297	0.02107	Caudate
ENSG00000136144:1(@)Loc573	chr13:49590427:C:A	0.06595	0.0373	0.04792	0.02086	Caudate
ENSG00000149527:2(@)Loc72	chr1:2441729:A:G	0.0257	0.2483	0.2377	0.02051	Caudate
ENSG00000141564:2(@)Loc561	chr17:80544980:C:T	0.2513	0.007478	0.02561	0.02047	Caudate
ENSG00000183386:2(@)Loc616	chr1:38332019:G:A	0.09991	0.02142	0.03638	0.02043	Caudate
ENSG00000092020:4(@)Loc393	chr14:35124985:C:T	0.397	0.004627	0.02312	0.02042	Caudate
ENSG00000140564:1(@)Loc5	chr15:90883330:G:A	0.02038	0.999	0.9984	0.02038	Caudate
ENSG00000183166:1(@)Loc127	chr7:72369275:T:C	0.08543	0.02561	0.03871	0.02033	Caudate
ENSG00000132563:1(@)Loc92_Loc299	chr5:138372745:C:T	0.04391	0.06696	0.07456	0.02027	Caudate
ENSG00000133687:3(@)Loc108	chr12:29766121:G:C	0.03939	0.0812	0.09196	0.02014	Caudate
ENSG00000149527:2(@)Loc72	chr1:2441515:A:G	0.0257	0.2317	0.2227	0.02012	Caudate
ENSG00000281100:1(@)Loc132	chr3:36822998:T:G	0.04888	0.05544	0.068	0.02006	Caudate
ENSG00000149527:2(@)Loc72	chr1:2440958:A:G	0.0257	0.2237	0.2154	0.01992	Caudate
ENSG00000149930:1(@)Loc40_Loc599	chr16:29983415:T:A	0.0775	0.02819	0.04189	0.01981	Caudate
ENSG00000203721:1(@)Loc184	chr1:200437800:T:C	0.03167	0.1221	0.1069	0.01976	Caudate
ENSG00000183166:1(@)Loc127	chr7:72322707:G:A	0.05486	0.04464	0.05292	0.01958	Caudate
ENSG00000198791:2(@)Loc403	chr8:17207344:T:C	0.6775	0.002481	0.02012	0.01944	Caudate
ENSG00000149930:1(@)Loc40_Loc599	chr16:29977620:A:G	0.08036	0.02555	0.03896	0.01904	Caudate
ENSG00000231312:3(@)Loc590	chr2:39698592:A:T	0.143	0.01285	0.0284	0.0189	Caudate
ENSG00000186326:1(@)Loc525	chr19:32655508:T:C	0.05777	0.03963	0.05236	0.01881	Caudate
ENSG00000103067:1(@)Loc198	chr16:68218176:T:C	0.1428	0.01279	0.02863	0.01877	Caudate
ENSG00000169609:1(@)Loc109_Loc363	chr15:83011577:G:A	0.556	0.002982	0.02001	0.01876	Caudate
ENSG00000136144:1(@)Loc573	chr13:49584803:A:G	0.05959	0.03666	0.04537	0.01862	Caudate
ENSG00000133687:3(@)Loc108	chr12:29768510:G:A	0.03342	0.09596	0.1039	0.01861	Caudate
ENSG00000137204:1(@)Loc84_Loc489	chr6:43272354:T:C	0.0505	0.04717	0.05212	0.01852	Caudate
ENSG00000138311:2(@)Loc349_Loc343	chr10:62628605:A:G	0.03364	0.09285	0.09498	0.01847	Caudate
ENSG00000132603:1(@)Loc544	chr16:69344542:A:G	0.1394	0.01282	0.02868	0.01845	Caudate
ENSG00000154217:1(@)Loc398	chr17:67485993:G:A	0.02916	0.1258	0.1211	0.01835	Caudate
ENSG00000142686:1(@)Loc138_Loc280	chr1:36161941:C:T	0.0247	0.1944	0.1986	0.01834	Caudate
ENSG00000138311:2(@)Loc349_Loc343	chr10:62628871:G:C	0.03364	0.09152	0.09374	0.01833	Caudate
ENSG00000136144:1(@)Loc573	chr13:49585029:G:A	0.05959	0.03553	0.04412	0.01821	Caudate
ENSG00000169592:1(@)Loc40_Loc599	chr16:29989580:G:A	0.06035	0.03451	0.04271	0.01796	Caudate
ENSG00000255135:2(@)Loc404	chr11:76444511:G:T	0.06443	0.03116	0.04566	0.01785	Caudate
ENSG00000133687:2(@)Loc108	chr12:29780136:T:C	0.02708	0.1411	0.1459	0.01783	Caudate
ENSG00000203721:1(@)Loc184	chr1:200445831:C:T	0.02619	0.1483	0.124	0.01768	Caudate
ENSG00000138311:2(@)Loc349_Loc343	chr10:62630637:A:T	0.03364	0.08515	0.08778	0.01767	Caudate
ENSG00000174938:1(@)Loc40_Loc599	chr16:29973518:C:G	0.1004	0.01726	0.03106	0.01737	Caudate
ENSG00000257703:1(@)Loc277	chr12:103200284:C:T	0.02916	0.1087	0.1081	0.01733	Caudate
ENSG00000138311:2(@)Loc349_Loc343	chr10:62631448:G:C	0.03364	0.08037	0.08327	0.01714	Caudate
ENSG00000111725:1(@)Loc401	chr12:119667935:C:A	0.9534	0.001566	0.01719	0.01712	Caudate
ENSG00000174938:1(@)Loc40_Loc599	chr16:29962846:G:A	0.1335	0.01198	0.02595	0.01684	Caudate
ENSG00000103415:1(@)Loc123	chr16:4512511:A:G	0.5709	0.002592	0.01786	0.01681	Caudate
ENSG00000166913:1(@)Loc526	chr20:44885562:C:T	0.07659	0.02331	0.03706	0.01676	Caudate
ENSG00000149930:1(@)Loc40_Loc599	chr16:29989580:G:A	0.05631	0.03451	0.0444	0.01674	Caudate
ENSG00000183166:1(@)Loc127	chr7:72336647:G:A	0.07072	0.02516	0.03493	0.0166	Caudate
ENSG00000131951:2(@)Loc322	chr14:59693061:T:C	0.03721	0.06301	0.06859	0.01658	Caudate
ENSG00000137822:1(@)Loc103	chr15:43646484:T:C	0.1304	0.01203	0.02609	0.01656	Caudate
ENSG00000166763:1(@)Loc103	chr15:43764847:A:G	0.03225	0.0802	0.09091	0.0165	Caudate
ENSG00000174938:1(@)Loc40_Loc599	chr16:29961369:C:T	0.1335	0.01156	0.0251	0.01632	Caudate
ENSG00000197457:1(@)Loc569	chr20:63646569:A:G	0.3134	0.004659	0.0193	0.01623	Caudate
ENSG00000181097:2(@)Loc286	chr8:143835363:G:A	0.02507	0.1302	0.139	0.01609	Caudate
ENSG00000149930:1(@)Loc40_Loc599	chr16:30007179:C:T	0.06199	0.02851	0.03865	0.01598	Caudate
ENSG00000138311:2(@)Loc349_Loc343	chr10:62632086:C:A	0.03364	0.06963	0.07305	0.01584	Caudate
ENSG00000131951:2(@)Loc322	chr14:59696125:G:A	0.04123	0.04918	0.05612	0.01575	Caudate
ENSG00000224924:1(@)Loc266	chr21:20743831:C:A	0.9998	0.001363	0.01566	0.01566	Caudate
ENSG00000136295:2(@)Loc247	chr7:2662648:C:T	0.0261	0.1109	0.1193	0.01566	Caudate
ENSG00000166484:3(@)Loc78	chr17:19333641:G:T	0.01764	0.3936	0.3918	0.01563	Caudate
ENSG00000184164:1(@)Loc325	chr22:49920641:G:C	0.07618	0.0214	0.03276	0.01557	Caudate
ENSG00000183831:1(@)Loc143	chr1:173677634:G:A	0.06575	0.02569	0.03397	0.01554	Caudate
ENSG00000007923:1(@)Loc348	chr1:6626154:A:T	0.05014	0.03629	0.04487	0.01538	Caudate
ENSG00000131951:2(@)Loc322	chr14:59699304:C:T	0.04123	0.04698	0.05383	0.01529	Caudate
ENSG00000257703:1(@)Loc277	chr12:103203368:T:A	0.02498	0.1151	0.1116	0.01523	Caudate
ENSG00000169592:1(@)Loc40_Loc599	chr16:29984559:G:A	0.05642	0.03007	0.03676	0.01516	Caudate
ENSG00000132563:1(@)Loc92_Loc299	chr5:138418491:T:A	0.0333	0.06502	0.06821	0.01511	Caudate
ENSG00000144677:1(@)Loc400	chr3:37898917:A:G	0.07325	0.02138	0.03078	0.01507	Caudate
ENSG00000257703:1(@)Loc277	chr12:103202677:T:C	0.02498	0.1118	0.1086	0.01504	Caudate
ENSG00000132563:1(@)Loc92_Loc299	chr5:138419006:T:C	0.0333	0.0642	0.06743	0.015	Caudate
ENSG00000163938:1(@)Loc262_Loc6_Loc295	chr3:52718943:C:G	0.03353	0.06391	0.06526	0.01494	Caudate
ENSG00000122778:2(@)Loc333	chr7:138918170:G:C	0.8275	0.001556	0.01503	0.01477	Caudate
ENSG00000132563:1(@)Loc92_Loc299	chr5:138423321:T:C	0.0333	0.06192	0.06523	0.01468	Caudate
ENSG00000146830:2(@)Loc350	chr7:100695291:T:C	0.04115	0.04469	0.05582	0.01468	Caudate
ENSG00000007923:1(@)Loc348	chr1:6621215:A:C	0.1405	0.009715	0.02156	0.01453	Caudate
ENSG00000163728:1(@)Loc335	chr3:180602193:G:T	0.08117	0.01812	0.02968	0.01453	Caudate
ENSG00000203721:1(@)Loc184	chr1:200399224:G:T	0.07946	0.0183	0.02657	0.01447	Caudate
ENSG00000169592:1(@)Loc40_Loc599	chr16:29983415:T:A	0.05642	0.02819	0.03467	0.01443	Caudate
ENSG00000132563:1(@)Loc92_Loc299	chr5:138422856:G:C	0.0333	0.05889	0.0623	0.01425	Caudate
ENSG00000132563:1(@)Loc92_Loc299	chr5:138422857:G:T	0.0333	0.05876	0.06217	0.01423	Caudate
ENSG00000281100:1(@)Loc132	chr3:36821489:C:T	0.05796	0.02621	0.03631	0.01403	Caudate
ENSG00000257703:1(@)Loc277	chr12:103197834:C:T	0.02729	0.08075	0.08133	0.01402	Caudate
ENSG00000186326:1(@)Loc525	chr19:32655497:T:C	0.09517	0.01443	0.02557	0.01393	Caudate
ENSG00000144677:1(@)Loc400	chr3:37909431:A:G	0.02851	0.0742	0.07161	0.01389	Caudate
ENSG00000281100:1(@)Loc132	chr3:36819705:T:G	0.04652	0.03449	0.04356	0.01385	Caudate
ENSG00000186326:1(@)Loc525	chr19:32657135:T:C	0.09517	0.0143	0.02534	0.01382	Caudate
ENSG00000198791:3(@)Loc403	chr8:17229505:T:C	0.3367	0.003655	0.01616	0.01381	Caudate
ENSG00000183166:1(@)Loc127	chr7:72341992:T:C	0.04084	0.04046	0.04419	0.01363	Caudate
ENSG00000149930:1(@)Loc40_Loc599	chr16:30000297:C:T	0.05935	0.02431	0.03286	0.01352	Caudate
ENSG00000183166:1(@)Loc127	chr7:72332206:G:A	0.04084	0.03991	0.04365	0.0135	Caudate
ENSG00000257703:1(@)Loc277	chr12:103214293:C:T	0.04184	0.03805	0.04463	0.01348	Caudate
ENSG00000120451:1(@)Loc133	chr11:130916450:C:A	0.9975	0.00117	0.01345	0.01345	Caudate
ENSG00000163938:1(@)Loc262_Loc6_Loc295	chr3:52615732:A:G	0.03667	0.04677	0.05005	0.01343	Caudate
ENSG00000255455:3(@)Loc133	chr11:130916450:C:A	0.9883	0.00117	0.01333	0.01332	Caudate
ENSG00000157837:1(@)Loc438_Loc166	chr12:120910846:T:C	0.8647	0.001326	0.01337	0.01319	Caudate
ENSG00000270028:1(@)Loc275	chr12:123939270:T:C	0.08159	0.01625	0.02766	0.01318	Caudate
ENSG00000228451:2(@)Loc41	chr8:26393906:A:G	0.2927	0.004028	0.01584	0.01318	Caudate
ENSG00000169592:1(@)Loc40_Loc599	chr16:30003243:C:T	0.04898	0.02993	0.03479	0.01311	Caudate
ENSG00000132563:1(@)Loc92_Loc299	chr5:138430751:A:G	0.03018	0.05867	0.06086	0.01288	Caudate
ENSG00000131951:2(@)Loc322	chr14:59694436:C:T	0.02985	0.05811	0.06086	0.01267	Caudate
ENSG00000132563:1(@)Loc92_Loc299	chr5:138430070:T:C	0.03018	0.05661	0.05888	0.0126	Caudate
ENSG00000170802:1(@)Loc370	chr2:48327816:G:A	0.04263	0.03456	0.03931	0.01257	Caudate
ENSG00000169592:1(@)Loc40_Loc599	chr16:30002353:C:G	0.04898	0.02818	0.03292	0.01253	Caudate
ENSG00000186326:1(@)Loc525	chr19:32658310:T:C	0.09517	0.01262	0.02255	0.0124	Caudate
ENSG00000154217:1(@)Loc398	chr17:67478889:T:G	0.04468	0.03129	0.03727	0.01235	Caudate
ENSG00000100023:1(@)Loc597	chr22:21705004:C:T	0.02355	0.08623	0.08166	0.01235	Caudate
ENSG00000169592:1(@)Loc40_Loc599	chr16:30001945:C:T	0.04898	0.02762	0.03232	0.01234	Caudate
ENSG00000154217:1(@)Loc398	chr17:67478472:C:T	0.08147	0.01474	0.02345	0.01225	Caudate
ENSG00000105866:1(@)Loc161	chr7:21494534:T:C	0.01365	0.3765	0.3331	0.012	Caudate
ENSG00000172766:1(@)Loc487	chr13:41381722:A:G	0.1724	0.006356	0.01707	0.01197	Caudate
ENSG00000269938:1(@)Loc275	chr12:123994784:C:T	0.04858	0.02669	0.03474	0.01196	Caudate
ENSG00000117335:1(@)Loc466	chr1:207767846:G:T	0.2181	0.004949	0.01555	0.01196	Caudate
ENSG00000131951:2(@)Loc322	chr14:59697383:C:T	0.02985	0.05252	0.05541	0.0119	Caudate
ENSG00000226476:1(@)Loc231	chr1:60611527:T:C	0.02442	0.07366	0.08058	0.01176	Caudate
ENSG00000149930:1(@)Loc40_Loc599	chr16:29951481:G:A	0.1184	0.008974	0.01807	0.01147	Caudate
ENSG00000101104:1(@)Loc526	chr20:44906262:G:A	0.08009	0.01396	0.02237	0.0114	Caudate
ENSG00000132563:1(@)Loc92_Loc299	chr5:138448826:A:G	0.2235	0.004464	0.01416	0.01137	Caudate
ENSG00000183166:1(@)Loc127	chr7:72321736:G:A	0.04084	0.03118	0.03478	0.0113	Caudate
ENSG00000167491:1(@)Loc39	chr19:19417997:A:G	0.03637	0.03606	0.04079	0.01124	Caudate
ENSG00000167491:1(@)Loc39	chr19:19419461:G:A	0.03637	0.03544	0.04014	0.0111	Caudate
ENSG00000183166:1(@)Loc127	chr7:72376895:T:G	0.0359	0.03619	0.0385	0.01108	Caudate
ENSG00000007923:1(@)Loc348	chr1:6617004:A:G	0.1405	0.007182	0.01618	0.01101	Caudate
ENSG00000279519:1(@)Loc176	chr2:36984738:C:T	0.1163	0.00881	0.01813	0.01098	Caudate
ENSG00000117335:1(@)Loc466	chr1:207769813:C:T	0.2181	0.00452	0.01424	0.01097	Caudate
ENSG00000149930:1(@)Loc40_Loc599	chr16:29984559:G:A	0.04077	0.03007	0.03534	0.01094	Caudate
ENSG00000163938:1(@)Loc262_Loc6_Loc295	chr3:52688319:A:C	0.03004	0.04605	0.04713	0.01089	Caudate
ENSG00000164100:1(@)Loc533_Loc197	chr4:117815750:G:C	0.8484	0.001111	0.01102	0.01086	Caudate
ENSG00000172354:1(@)Loc350	chr7:100701361:A:G	0.03569	0.03559	0.03894	0.01085	Caudate
ENSG00000281100:1(@)Loc132	chr3:36830702:C:A	0.02488	0.06106	0.06456	0.01084	Caudate
ENSG00000103067:1(@)Loc198	chr16:68219421:T:G	0.0867	0.01202	0.02062	0.01079	Caudate
ENSG00000184164:1(@)Loc325	chr22:49919711:G:A	0.07618	0.01379	0.02177	0.01075	Caudate
ENSG00000144677:1(@)Loc400	chr3:37911051:T:C	0.02186	0.07516	0.06947	0.01073	Caudate
ENSG00000167491:1(@)Loc39	chr19:19435181:T:C	0.03637	0.03377	0.03838	0.01072	Caudate
ENSG00000167491:1(@)Loc39	chr19:19434887:G:A	0.03637	0.0337	0.0383	0.0107	Caudate
ENSG00000186326:1(@)Loc525	chr19:32667179:T:C	0.09422	0.01082	0.0194	0.0107	Caudate
ENSG00000197256:2(@)Loc195	chr19:11291740:C:T	0.01363	0.2289	0.2251	0.01064	Caudate
ENSG00000183166:1(@)Loc127	chr7:72376826:T:C	0.0359	0.03354	0.03589	0.01048	Caudate
ENSG00000281100:1(@)Loc132	chr3:36830502:C:T	0.02488	0.05751	0.06103	0.01045	Caudate
ENSG00000181097:2(@)Loc286	chr8:143793775:G:A	0.01252	0.2967	0.2928	0.01045	Caudate
ENSG00000103067:1(@)Loc198	chr16:68219423:T:A	0.0867	0.01159	0.01992	0.01044	Caudate
ENSG00000281100:1(@)Loc132	chr3:36830733:T:C	0.02488	0.05722	0.06074	0.01042	Caudate
ENSG00000186326:1(@)Loc525	chr19:32660253:G:A	0.08259	0.01214	0.02028	0.01039	Caudate
ENSG00000248383:1(@)Loc185	chr5:140861442:G:T	0.2986	0.003076	0.01243	0.01039	Caudate
ENSG00000224086:1(@)Loc597	chr22:21938623:C:A	0.9983	0.0008942	0.01031	0.01031	Caudate
ENSG00000197256:2(@)Loc195	chr19:11290429:C:T	0.01363	0.203	0.2004	0.01027	Caudate
ENSG00000141564:2(@)Loc561	chr17:80559389:A:T	0.06548	0.01552	0.02359	0.01024	Caudate
ENSG00000197256:2(@)Loc195	chr19:11288048:C:T	0.01502	0.1512	0.1516	0.01024	Caudate
ENSG00000124143:2(@)Loc96_Loc25_Loc503	chr20:38869934:T:A	0.0115	0.4007	0.4026	0.01021	Caudate
ENSG00000183166:1(@)Loc127	chr7:72346763:G:A	0.04084	0.02728	0.03073	0.01021	Caudate
ENSG00000184164:1(@)Loc325	chr22:49919476:C:T	0.07618	0.01292	0.02048	0.01016	Caudate
ENSG00000184164:1(@)Loc325	chr22:49919434:C:T	0.07618	0.01289	0.02043	0.01014	Caudate
ENSG00000185352:2(@)Loc495	chr13:96069178:T:C	0.047	0.02255	0.0293	0.01012	Caudate
ENSG00000132603:1(@)Loc544	chr16:69315882:T:C	0.04409	0.02443	0.03161	0.01002	Caudate
ENSG00000184164:1(@)Loc325	chr22:49919331:C:T	0.07618	0.01269	0.02012	0.009996	Caudate
ENSG00000185352:2(@)Loc495	chr13:96068834:G:T	0.03657	0.03059	0.0363	0.009978	Caudate
ENSG00000184164:1(@)Loc325	chr22:49919366:T:C	0.07618	0.01264	0.02005	0.009962	Caudate
ENSG00000163931:2(@)Loc131	chr3:53290885:G:A	0.4725	0.001825	0.0108	0.009869	Caudate
ENSG00000166484:3(@)Loc78_Loc546	chr17:19373831:G:A	0.01515	0.1331	0.1366	0.009827	Caudate
ENSG00000185352:2(@)Loc495	chr13:96071276:T:C	0.0401	0.02626	0.03224	0.009738	Caudate
ENSG00000183166:1(@)Loc127	chr7:72373222:G:A	0.0359	0.03021	0.03256	0.009699	Caudate
ENSG00000167491:1(@)Loc39	chr19:19372073:G:A	0.04117	0.0249	0.02987	0.009628	Caudate
ENSG00000103067:1(@)Loc198	chr16:68236326:T:C	0.07804	0.0119	0.01945	0.009624	Caudate
ENSG00000088808:1(@)Loc46	chr14:103849154:A:G	0.1046	0.008486	0.01606	0.009588	Caudate
ENSG00000163016:1(@)Loc222	chr2:73673773:T:C	0.9374	0.0008775	0.009555	0.009502	Caudate
ENSG00000226476:1(@)Loc231	chr1:60620463:T:C	0.02837	0.04103	0.04755	0.009464	Caudate
ENSG00000183166:1(@)Loc127	chr7:72357929:T:C	0.03592	0.02914	0.03148	0.009442	Caudate
ENSG00000183166:1(@)Loc127	chr7:72379406:T:C	0.05181	0.01835	0.023	0.009416	Caudate
ENSG00000149930:1(@)Loc40_Loc599	chr16:29954175:C:T	0.1184	0.007223	0.01469	0.009391	Caudate
ENSG00000138311:2(@)Loc349_Loc343	chr10:62638706:C:T	0.07604	0.01169	0.01843	0.009382	Caudate
ENSG00000088808:1(@)Loc46	chr14:103841217:G:A	0.05497	0.01709	0.02322	0.009355	Caudate
ENSG00000007923:1(@)Loc348	chr1:6633037:A:G	0.03671	0.02822	0.03249	0.00934	Caudate
ENSG00000250091:1(@)Loc275	chr12:123936906:T:C	0.3055	0.002688	0.01091	0.009333	Caudate
ENSG00000167491:1(@)Loc39	chr19:19371799:C:T	0.04117	0.02368	0.0285	0.009254	Caudate
ENSG00000101452:1(@)Loc549	chr20:38956569:T:C	0.02341	0.05217	0.05549	0.009244	Caudate
ENSG00000007923:1(@)Loc348	chr1:6629259:G:A	0.0388	0.02589	0.03042	0.009235	Caudate
ENSG00000105894:2(@)Loc300	chr7:137418788:A:G	0.0238	0.04997	0.05214	0.009208	Caudate
ENSG00000115816:2(@)Loc74_Loc537	chr2:37226486:T:C	0.338	0.002367	0.0106	0.0091	Caudate
ENSG00000132563:1(@)Loc92_Loc299	chr5:138376027:C:A	0.01746	0.08248	0.07724	0.009043	Caudate
ENSG00000166484:3(@)Loc78_Loc546	chr17:19372886:G:A	0.01409	0.1291	0.1321	0.009024	Caudate
ENSG00000131951:2(@)Loc322	chr14:59698650:A:G	0.02819	0.03782	0.0403	0.009008	Caudate
ENSG00000088808:1(@)Loc46	chr14:103857440:G:T	0.08589	0.009803	0.01663	0.00898	Caudate
ENSG00000185352:2(@)Loc495	chr13:96067458:C:G	0.047	0.01918	0.02515	0.008865	Caudate
ENSG00000115946:2(@)Loc473	chr2:68159129:A:G	0.287	0.00271	0.01064	0.008825	Caudate
ENSG00000088808:1(@)Loc46	chr14:103812519:G:A	0.03848	0.02456	0.02912	0.00881	Caudate
ENSG00000197256:2(@)Loc195	chr19:11288206:C:T	0.01363	0.1312	0.1314	0.008784	Caudate
ENSG00000261574:1(@)Loc164	chr16:89807005:G:A	0.02241	0.05097	0.05639	0.008734	Caudate
ENSG00000184164:1(@)Loc325	chr22:49919531:G:A	0.07618	0.01088	0.0174	0.008723	Caudate
ENSG00000136295:2(@)Loc247	chr7:2664345:G:A	0.01132	0.218	0.2142	0.008716	Caudate
ENSG00000065609:2(@)Loc531_Loc113	chr6:83692088:G:A	0.02683	0.03875	0.04352	0.008714	Caudate
ENSG00000125534:3(@)Loc619_Loc366	chr20:63520505:G:A	0.07829	0.01056	0.01811	0.008665	Caudate
ENSG00000088808:1(@)Loc46	chr14:103800327:C:T	0.03848	0.02367	0.02813	0.008556	Caudate
ENSG00000146830:2(@)Loc350	chr7:100693577:C:T	0.02498	0.04164	0.04726	0.008496	Caudate
ENSG00000088808:1(@)Loc46	chr14:103805133:G:A	0.03848	0.0234	0.02782	0.008476	Caudate
ENSG00000225968:1(@)Loc2_Loc328	chr7:1990232:T:C	0.009311	0.4388	0.4368	0.008406	Caudate
ENSG00000196123:2(@)Loc365	chr16:66823939:G:A	0.3734	0.001967	0.009576	0.008389	Caudate
ENSG00000255135:2(@)Loc404	chr11:76445744:G:A	0.02983	0.03156	0.03733	0.008346	Caudate
ENSG00000185352:2(@)Loc495	chr13:96070245:C:G	0.03847	0.02262	0.02769	0.008303	Caudate
ENSG00000142686:1(@)Loc138_Loc280	chr1:36169314:C:T	0.01403	0.1074	0.108	0.008282	Caudate
ENSG00000088808:1(@)Loc46	chr14:103797800:G:C	0.03848	0.0227	0.02703	0.008272	Caudate
ENSG00000183166:1(@)Loc127	chr7:72369186:A:G	0.0359	0.02455	0.02681	0.008265	Caudate
ENSG00000088808:1(@)Loc46	chr14:103819873:C:T	0.03848	0.02249	0.02679	0.00821	Caudate
ENSG00000162753:1(@)Loc143	chr1:173604513:C:T	0.2707	0.002663	0.01003	0.008176	Caudate
ENSG00000183166:1(@)Loc127	chr7:72367453:G:C	0.0359	0.02398	0.02623	0.008114	Caudate
ENSG00000253553:1(@)Loc99	chr8:88327933:G:C	0.8991	0.0007755	0.00814	0.008064	Caudate
ENSG00000144677:1(@)Loc400	chr3:37928204:C:G	0.01966	0.05506	0.05105	0.008031	Caudate
ENSG00000261478:2(@)Loc117_Loc506	chr15:89387357:G:A	0.03589	0.02395	0.02957	0.007987	Caudate
ENSG00000269997:2(@)Loc275	chr12:123961022:C:G	0.08742	0.00827	0.01508	0.007958	Caudate
ENSG00000278259:1(@)Loc256	chr17:36580791:T:C	0.01686	0.07017	0.06723	0.007934	Caudate
ENSG00000101452:1(@)Loc549	chr20:38949412:G:T	0.02563	0.03639	0.04006	0.007926	Caudate
ENSG00000115816:2(@)Loc74_Loc537	chr2:37196344:G:C	0.1254	0.005743	0.01274	0.007916	Caudate
ENSG00000149930:1(@)Loc40_Loc599	chr16:30003243:C:T	0.02948	0.02993	0.03243	0.007886	Caudate
ENSG00000183066:3(@)Loc603_Loc485_Loc320_Loc81_Loc244	chr22:42027641:A:T	0.08817	0.008146	0.01469	0.007873	Caudate
ENSG00000128923:1(@)Loc181_Loc572	chr15:58860203:G:T	0.4996	0.001369	0.008516	0.00786	Caudate
ENSG00000142686:1(@)Loc138_Loc280	chr1:36150736:T:C	0.01837	0.05853	0.06192	0.007837	Caudate
ENSG00000065609:2(@)Loc531_Loc113	chr6:83697747:C:T	0.02683	0.0331	0.03749	0.007781	Caudate
ENSG00000088808:1(@)Loc46	chr14:103806988:T:C	0.03848	0.02103	0.02514	0.007777	Caudate
ENSG00000131951:2(@)Loc322	chr14:59693847:G:A	0.02254	0.04168	0.04239	0.00771	Caudate
ENSG00000088808:1(@)Loc46	chr14:103805828:A:C	0.03848	0.02081	0.02489	0.00771	Caudate
ENSG00000131951:2(@)Loc322	chr14:59691551:G:A	0.02254	0.04158	0.04229	0.007696	Caudate
ENSG00000183166:1(@)Loc127	chr7:72384692:A:T	0.05181	0.01446	0.01838	0.007694	Caudate
ENSG00000174938:1(@)Loc40_Loc599	chr16:29975204:G:A	0.03977	0.01943	0.024	0.007592	Caudate
ENSG00000261758:1(@)Loc33	chr3:136580037:G:A	0.01504	0.0776	0.07868	0.007549	Caudate
ENSG00000183066:3(@)Loc603_Loc485_Loc320_Loc81_Loc244	chr22:42035425:G:A	0.08817	0.00778	0.01406	0.007547	Caudate
ENSG00000141564:2(@)Loc561	chr17:80556500:T:C	0.04572	0.01652	0.02202	0.007543	Caudate
ENSG00000269997:2(@)Loc275	chr12:124006982:G:C	0.03424	0.02295	0.0285	0.007533	Caudate
ENSG00000149930:1(@)Loc40_Loc599	chr16:30002353:C:G	0.02948	0.02818	0.03063	0.007533	Caudate
ENSG00000144677:1(@)Loc400	chr3:37933027:C:T	0.01966	0.04953	0.04618	0.007507	Caudate
ENSG00000261574:1(@)Loc164	chr16:89811567:A:G	0.01898	0.05212	0.05635	0.007504	Caudate
ENSG00000065609:2(@)Loc531_Loc113	chr6:83668266:G:A	0.03377	0.02337	0.02831	0.007502	Caudate
ENSG00000176909:1(@)Loc426	chr19:48716202:T:C	0.076	0.009232	0.01297	0.007493	Caudate
ENSG00000213398:1(@)Loc198	chr16:68375532:A:C	0.0215	0.04325	0.04717	0.007457	Caudate
ENSG00000149930:1(@)Loc40_Loc599	chr16:30001945:C:T	0.02948	0.02762	0.03005	0.007419	Caudate
ENSG00000128923:1(@)Loc181_Loc572	chr15:58861104:G:A	0.4999	0.001287	0.008018	0.007402	Caudate
ENSG00000146830:2(@)Loc350	chr7:100668458:T:C	0.02883	0.02816	0.03345	0.007375	Caudate
ENSG00000137822:1(@)Loc103	chr15:43743165:A:C	0.01555	0.06921	0.06949	0.007313	Caudate
ENSG00000167491:1(@)Loc39	chr19:19437437:A:G	0.02425	0.03478	0.03609	0.0073	Caudate
ENSG00000261574:1(@)Loc164	chr16:89806969:G:A	0.02166	0.04088	0.04549	0.007287	Caudate
ENSG00000226476:1(@)Loc231	chr1:60622054:A:G	0.02837	0.02867	0.03384	0.007285	Caudate
ENSG00000093000:1(@)Loc510	chr22:45182608:A:G	0.03053	0.02581	0.02629	0.007217	Caudate
ENSG00000105894:2(@)Loc300	chr7:137431943:A:T	0.04435	0.01592	0.02053	0.007211	Caudate
ENSG00000105894:2(@)Loc300	chr7:137431539:C:T	0.04024	0.01784	0.02221	0.007202	Caudate
ENSG00000174938:1(@)Loc40_Loc599	chr16:29972749:C:G	0.03977	0.01821	0.02256	0.007195	Caudate
ENSG00000183066:3(@)Loc603_Loc485_Loc320_Loc81_Loc244	chr22:42046535:A:T	0.08697	0.007494	0.01347	0.007191	Caudate
ENSG00000279519:1(@)Loc176	chr2:36965352:T:C	0.3026	0.00206	0.008449	0.007158	Caudate
ENSG00000248383:1(@)Loc185	chr5:140876207:C:A	0.1882	0.00335	0.009682	0.007114	Caudate
ENSG00000263934:1(@)Loc78	chr17:19238269:C:G	0.08805	0.007246	0.01209	0.007101	Caudate
ENSG00000144677:1(@)Loc400	chr3:37934315:G:T	0.01966	0.04549	0.0426	0.007097	Caudate
ENSG00000249484:4(@)Loc182_Loc69	chr5:152894327:C:T	0.01844	0.0495	0.05321	0.007094	Caudate
ENSG00000144677:1(@)Loc400	chr3:37929590:C:T	0.01966	0.04533	0.04246	0.00708	Caudate
ENSG00000249484:4(@)Loc182_Loc69	chr5:152873988:C:T	0.01413	0.07719	0.07933	0.00708	Caudate
ENSG00000131951:2(@)Loc322	chr14:59698352:T:G	0.02254	0.03685	0.03771	0.007073	Caudate
ENSG00000277161:1(@)Loc256	chr17:36536882:A:C	0.01283	0.09337	0.0979	0.007064	Caudate
ENSG00000167491:1(@)Loc39	chr19:19439655:A:C	0.02425	0.03315	0.03448	0.007049	Caudate
ENSG00000184164:1(@)Loc325	chr22:49921057:G:A	0.03314	0.02242	0.02582	0.007036	Caudate
ENSG00000105894:2(@)Loc300	chr7:137431730:A:G	0.04024	0.01734	0.02161	0.007031	Caudate
ENSG00000144677:1(@)Loc400	chr3:37936255:C:T	0.01966	0.04467	0.04187	0.007012	Caudate
ENSG00000184164:1(@)Loc325	chr22:49921279:G:C	0.03314	0.02232	0.02571	0.00701	Caudate
ENSG00000258947:2(@)Loc264	chr16:90043881:C:A	0.0086	0.2637	0.266	0.006976	Caudate
ENSG00000088808:1(@)Loc46	chr14:103817108:C:T	0.03848	0.01825	0.02198	0.006919	Caudate
ENSG00000149930:1(@)Loc40_Loc599	chr16:29983601:C:T	0.01158	0.1106	0.09942	0.006892	Caudate
ENSG00000088808:1(@)Loc46	chr14:103810559:G:T	0.03848	0.01802	0.02171	0.006845	Caudate
ENSG00000088808:1(@)Loc46	chr14:103817107:G:T	0.03848	0.01796	0.02165	0.006828	Caudate
ENSG00000183066:3(@)Loc603_Loc485_Loc320_Loc81_Loc244	chr22:42039864:C:T	0.08817	0.006916	0.01255	0.006768	Caudate
ENSG00000070061:1(@)Loc407	chr9:108934109:G:C	0.3319	0.00175	0.007807	0.006701	Caudate
ENSG00000105894:2(@)Loc300	chr7:137432653:T:A	0.04435	0.01452	0.01881	0.006666	Caudate
ENSG00000182264:1(@)Loc426	chr19:48735796:T:C	0.01713	0.05096	0.05569	0.006664	Caudate
ENSG00000101452:1(@)Loc549	chr20:38941761:G:T	0.02563	0.02873	0.03199	0.006655	Caudate
ENSG00000186326:1(@)Loc525	chr19:32666097:C:T	0.1423	0.004168	0.00979	0.00665	Caudate
ENSG00000166913:1(@)Loc526	chr20:44885696:G:T	0.04361	0.01481	0.01978	0.006541	Caudate
ENSG00000088808:1(@)Loc46	chr14:103856057:A:C	0.08589	0.00686	0.01181	0.00647	Caudate
ENSG00000142686:1(@)Loc138_Loc280	chr1:36166450:C:T	0.0112	0.1002	0.09961	0.006401	Caudate
ENSG00000274818:1(@)Loc352	chr14:70892347:G:T	0.03052	0.02158	0.02688	0.006386	Caudate
ENSG00000137822:1(@)Loc103	chr15:43737820:G:A	0.01326	0.07195	0.07112	0.006375	Caudate
ENSG00000137822:1(@)Loc103	chr15:43738073:C:A	0.01326	0.07184	0.07101	0.00637	Caudate
ENSG00000183066:3(@)Loc603_Loc485_Loc320_Loc81_Loc244	chr22:42032723:A:T	0.08817	0.006467	0.01176	0.006357	Caudate
ENSG00000100505:2(@)Loc433	chr14:51188427:C:T	0.00947	0.1467	0.1475	0.006332	Caudate
ENSG00000162753:1(@)Loc143	chr1:173579963:T:C	0.3721	0.001482	0.007212	0.00633	Caudate
ENSG00000198791:2(@)Loc403	chr8:17227357:A:C	0.006929	0.4563	0.4278	0.006292	Caudate
ENSG00000088808:1(@)Loc46	chr14:103785183:C:T	0.03218	0.02001	0.02287	0.006243	Caudate
ENSG00000103067:1(@)Loc198	chr16:68241613:A:C	0.06186	0.00951	0.01421	0.00624	Caudate
ENSG00000183066:3(@)Loc603_Loc485_Loc320_Loc81_Loc244	chr22:42046231:C:T	0.08697	0.006403	0.01157	0.006214	Caudate
ENSG00000101452:1(@)Loc549	chr20:38989379:C:T	0.08279	0.006777	0.01179	0.006198	Caudate
ENSG00000281100:1(@)Loc132	chr3:36830016:T:C	0.01482	0.05697	0.05664	0.006186	Caudate
ENSG00000261758:1(@)Loc33	chr3:136435986:C:T	0.01604	0.04968	0.0516	0.006174	Caudate
ENSG00000179044:1(@)Loc365	chr16:66920988:G:A	0.03308	0.01874	0.02385	0.006159	Caudate
ENSG00000255135:2(@)Loc404	chr11:76435488:A:G	0.02384	0.0283	0.03223	0.006141	Caudate
ENSG00000197136:1(@)Loc274	chr11:65616284:G:T	0.00947	0.1343	0.1354	0.006117	Caudate
ENSG00000185352:2(@)Loc495	chr13:96033446:G:T	0.03521	0.01734	0.02099	0.006107	Caudate
ENSG00000179044:1(@)Loc365	chr16:66920342:C:T	0.03308	0.01846	0.02352	0.006083	Caudate
ENSG00000166913:1(@)Loc526	chr20:44885569:T:C	0.03801	0.01597	0.02043	0.006079	Caudate
ENSG00000163728:1(@)Loc335	chr3:180607699:T:C	0.03087	0.02027	0.02386	0.006063	Caudate
ENSG00000101452:1(@)Loc549	chr20:38993367:T:A	0.08279	0.006608	0.01151	0.006054	Caudate
ENSG00000105894:2(@)Loc300	chr7:137432243:G:A	0.04435	0.01298	0.01689	0.006045	Caudate
ENSG00000183386:2(@)Loc616	chr1:38316713:A:G	0.04353	0.0135	0.01665	0.006029	Caudate
ENSG00000141034:1(@)Loc571	chr17:18066915:T:C	0.106	0.005094	0.01031	0.006012	Caudate
ENSG00000166484:3(@)Loc78_Loc546	chr17:19364058:A:G	0.009555	0.1235	0.1239	0.006007	Caudate
ENSG00000105894:2(@)Loc300	chr7:137432756:C:T	0.04435	0.01287	0.01675	0.005999	Caudate
ENSG00000101452:1(@)Loc549	chr20:38993263:A:G	0.08279	0.006534	0.01138	0.005991	Caudate
ENSG00000007923:1(@)Loc348	chr1:6634147:A:G	0.02468	0.02641	0.02787	0.005969	Caudate
ENSG00000186326:1(@)Loc525	chr19:32665911:C:T	0.1285	0.004102	0.009059	0.005916	Caudate
ENSG00000100034:1(@)Loc597	chr22:21918869:T:C	0.3666	0.001391	0.006713	0.005863	Caudate
ENSG00000261574:1(@)Loc164	chr16:89807593:T:C	0.01965	0.03432	0.03793	0.00584	Caudate
ENSG00000101452:1(@)Loc549	chr20:38947612:G:A	0.02563	0.02427	0.02722	0.005837	Caudate
ENSG00000149527:2(@)Loc72	chr1:2448266:A:G	0.02252	0.02836	0.03034	0.005832	Caudate
ENSG00000181097:2(@)Loc286	chr8:143826551:C:G	0.008502	0.1525	0.1509	0.005807	Caudate
ENSG00000169592:1(@)Loc40_Loc599	chr16:29977620:A:G	0.02447	0.02555	0.02475	0.005801	Caudate
ENSG00000172115:2(@)Loc93	chr7:24655876:A:G	0.008077	0.1771	0.1776	0.005797	Caudate
ENSG00000167491:1(@)Loc39	chr19:19386860:C:G	0.01413	0.05453	0.05139	0.005768	Caudate
ENSG00000269938:1(@)Loc275	chr12:124002304:A:G	0.0182	0.03751	0.03869	0.005766	Caudate
ENSG00000007923:1(@)Loc348	chr1:6635271:G:T	0.09604	0.005378	0.009823	0.005741	Caudate
ENSG00000257703:1(@)Loc277	chr12:103186422:C:T	0.01279	0.06292	0.0586	0.005712	Caudate
ENSG00000169592:1(@)Loc40_Loc599	chr16:29983601:C:T	0.009566	0.1106	0.08933	0.005695	Caudate
ENSG00000183066:3(@)Loc603_Loc485_Loc320_Loc81_Loc244	chr22:42031945:C:T	0.08817	0.005734	0.01047	0.00568	Caudate
ENSG00000166763:1(@)Loc103	chr15:43646409:A:G	0.04081	0.01316	0.01761	0.005638	Caudate
ENSG00000279519:1(@)Loc176	chr2:36909617:T:C	0.02673	0.02227	0.02555	0.005636	Caudate
ENSG00000179044:1(@)Loc365	chr16:66920898:A:G	0.03308	0.01683	0.02151	0.005629	Caudate
ENSG00000269938:1(@)Loc275	chr12:124002131:A:G	0.0182	0.03615	0.03735	0.005617	Caudate
ENSG00000179044:1(@)Loc365	chr16:66921531:G:A	0.03308	0.01652	0.02114	0.005543	Caudate
ENSG00000174938:1(@)Loc40_Loc599	chr16:29959944:G:T	0.0523	0.009822	0.01368	0.005525	Caudate
ENSG00000259735:1(@)Loc181_Loc572	chr15:58860203:G:T	0.3508	0.001369	0.006375	0.005519	Caudate
ENSG00000279519:1(@)Loc176	chr2:36909495:T:C	0.02854	0.02003	0.02339	0.005519	Caudate
ENSG00000070061:1(@)Loc407	chr9:108943221:A:C	0.1474	0.003286	0.008164	0.005499	Caudate
ENSG00000131951:2(@)Loc322	chr14:59691447:C:A	0.01256	0.06116	0.05686	0.005495	Caudate
ENSG00000282100:1(@)Loc181	chr15:58692965:T:G	0.02296	0.02622	0.03025	0.005493	Caudate
ENSG00000172922:1(@)Loc274	chr11:65710483:G:A	0.04668	0.01125	0.01481	0.005472	Caudate
ENSG00000269938:1(@)Loc275	chr12:123994019:A:T	0.02256	0.02601	0.02816	0.005441	Caudate
ENSG00000141098:1(@)Loc198	chr16:67807226:T:G	0.8072	0.0005812	0.005545	0.005437	Caudate
ENSG00000075914:1(@)Loc356	chr3:45293311:A:T	0.03498	0.01508	0.01983	0.00543	Caudate
ENSG00000175727:1(@)Loc229	chr12:122065538:G:A	0.05102	0.01003	0.01399	0.005411	Caudate
ENSG00000166763:1(@)Loc103	chr15:43743165:A:C	0.01143	0.06921	0.07034	0.005396	Caudate
ENSG00000270061:1(@)Loc275	chr12:123943615:T:A	0.04839	0.01035	0.01456	0.00538	Caudate
ENSG00000110492:1(@)Loc12	chr11:46330716:C:G	0.01794	0.03457	0.03865	0.00535	Caudate
ENSG00000185352:2(@)Loc495	chr13:96002061:G:A	0.03521	0.0147	0.01791	0.005305	Caudate
ENSG00000101452:1(@)Loc549	chr20:38975293:T:C	0.0716	0.006563	0.01068	0.005202	Caudate
ENSG00000259735:1(@)Loc181_Loc572	chr15:58861104:G:A	0.3508	0.001287	0.005998	0.005194	Caudate
ENSG00000255946:1(@)Loc438_Loc166	chr12:120910846:T:C	0.3393	0.001326	0.006021	0.005174	Caudate
ENSG00000132394:1(@)Loc456	chr3:128176383:A:G	0.06227	0.007609	0.01159	0.005161	Caudate
ENSG00000101452:1(@)Loc549	chr20:38926138:G:T	0.01639	0.0368	0.03785	0.00511	Caudate
ENSG00000101452:1(@)Loc549	chr20:38976660:T:A	0.07517	0.006111	0.01019	0.005109	Caudate
ENSG00000149930:1(@)Loc40_Loc599	chr16:29991755:G:A	0.0196	0.02891	0.02902	0.005108	Caudate
ENSG00000183166:1(@)Loc127	chr7:72374009:T:A	0.02185	0.02502	0.02428	0.005105	Caudate
ENSG00000149930:1(@)Loc40_Loc599	chr16:29989009:T:G	0.0196	0.02888	0.02899	0.005103	Caudate
ENSG00000249307:2(@)Loc145	chr4:79272560:C:G	0.01003	0.07888	0.08141	0.005086	Caudate
ENSG00000141564:2(@)Loc561	chr17:80541410:G:A	0.05326	0.008872	0.01277	0.005076	Caudate
ENSG00000132394:1(@)Loc456	chr3:128185653:T:C	0.05768	0.008101	0.01194	0.005065	Caudate
ENSG00000248383:1(@)Loc185	chr5:140873375:T:G	0.1882	0.002354	0.00685	0.00505	Caudate
ENSG00000091536:1(@)Loc571	chr17:18115697:G:A	0.4573	0.0009564	0.005548	0.005049	Caudate
ENSG00000181097:2(@)Loc286	chr8:143789463:C:T	0.01874	0.02973	0.03299	0.005031	Caudate
ENSG00000138311:2(@)Loc349_Loc343	chr10:62637156:C:T	0.02993	0.01667	0.01862	0.005026	Caudate
ENSG00000196123:2(@)Loc365	chr16:66837056:C:T	0.2986	0.001458	0.00598	0.004998	Caudate
ENSG00000132394:1(@)Loc456	chr3:128186675:G:A	0.05768	0.007982	0.01177	0.004997	Caudate
ENSG00000167491:1(@)Loc39	chr19:19408709:G:T	0.01495	0.04005	0.03842	0.004975	Caudate
ENSG00000143499:2(@)Loc543	chr1:214309545:T:C	0.02141	0.0248	0.02872	0.004969	Caudate
ENSG00000143499:2(@)Loc543	chr1:214309337:C:T	0.02141	0.02454	0.02843	0.004928	Caudate
ENSG00000105866:1(@)Loc161	chr7:21442353:A:T	0.05687	0.00783	0.01121	0.004926	Caudate
ENSG00000138311:2(@)Loc349_Loc343	chr10:62637161:G:A	0.02993	0.01626	0.01818	0.004922	Caudate
ENSG00000185352:2(@)Loc495	chr13:96064935:A:C	0.02968	0.01641	0.01907	0.004913	Caudate
ENSG00000180667:1(@)Loc392	chr1:207069797:C:G	0.03272	0.01482	0.01368	0.004912	Caudate
ENSG00000256596:1(@)Loc275	chr12:123943615:T:A	0.04505	0.01035	0.01376	0.004899	Caudate
ENSG00000088808:1(@)Loc46	chr14:103827197:G:A	0.03002	0.01623	0.01839	0.004889	Caudate
ENSG00000163728:1(@)Loc335	chr3:180430268:G:A	0.184	0.0023	0.006551	0.004881	Caudate
ENSG00000132394:1(@)Loc456	chr3:128186608:A:G	0.05768	0.007775	0.01148	0.004878	Caudate
ENSG00000182264:1(@)Loc426	chr19:48746982:C:T	0.009651	0.07914	0.08147	0.00487	Caudate
ENSG00000269938:1(@)Loc275	chr12:123992052:T:A	0.0214	0.02411	0.02593	0.004863	Caudate
ENSG00000088808:1(@)Loc46	chr14:103769525:C:A	0.03218	0.01478	0.0171	0.004837	Caudate
ENSG00000117601:1(@)Loc143	chr1:173916899:G:A	0.4661	0.0008952	0.005279	0.004819	Caudate
ENSG00000259295:1(@)Loc54	chr15:84727044:T:C	0.05474	0.008031	0.01168	0.00479	Caudate
ENSG00000269938:1(@)Loc275	chr12:123992159:C:G	0.0214	0.02362	0.02542	0.004784	Caudate
ENSG00000174938:1(@)Loc40_Loc599	chr16:29949147:G:A	0.03524	0.01296	0.01573	0.004765	Caudate
ENSG00000269997:2(@)Loc275	chr12:123952668:A:T	0.0444	0.009782	0.01352	0.00471	Caudate
ENSG00000163728:1(@)Loc335	chr3:180431483:G:A	0.184	0.002216	0.006315	0.004706	Caudate
ENSG00000245975:1(@)Loc181	chr15:58667074:T:C	0.0467	0.009485	0.01347	0.004696	Caudate
ENSG00000167588:1(@)Loc220	chr12:50192844:G:A	0.02522	0.01901	0.02247	0.004687	Caudate
ENSG00000132394:1(@)Loc456	chr3:128220514:T:A	0.05074	0.008558	0.01201	0.004686	Caudate
ENSG00000257703:1(@)Loc277	chr12:103211987:C:T	0.01209	0.04983	0.04654	0.004672	Caudate
ENSG00000149527:2(@)Loc72	chr1:2450129:A:G	0.02062	0.02381	0.02526	0.004662	Caudate
ENSG00000100505:2(@)Loc433	chr14:51191354:A:G	0.1387	0.002915	0.007045	0.004615	Caudate
ENSG00000101104:1(@)Loc526	chr20:44908559:T:C	0.02113	0.02321	0.02404	0.004603	Caudate
ENSG00000183066:3(@)Loc603_Loc485_Loc320_Loc81_Loc244	chr22:42061908:T:A	0.05965	0.006944	0.01058	0.004596	Caudate
ENSG00000146830:2(@)Loc350	chr7:100688351:A:C	0.01457	0.03739	0.03965	0.004596	Caudate
ENSG00000254427:4(@)Loc555	chr11:45315992:C:T	0.1677	0.002397	0.006508	0.004577	Caudate
ENSG00000138311:2(@)Loc343	chr10:62646598:C:G	0.05127	0.008139	0.01102	0.004562	Caudate
ENSG00000137822:1(@)Loc103	chr15:43643905:C:T	0.03513	0.01227	0.01529	0.004538	Caudate
ENSG00000204963:1(@)Loc185	chr5:140823847:C:T	0.09358	0.004312	0.008188	0.004514	Caudate
ENSG00000269997:2(@)Loc275	chr12:123930906:T:C	0.03985	0.01049	0.01399	0.004499	Caudate
ENSG00000154217:1(@)Loc398	chr17:67485948:C:T	0.009363	0.07223	0.06402	0.004488	Caudate
ENSG00000131951:2(@)Loc322	chr14:59695594:A:G	0.01445	0.03619	0.03477	0.004477	Caudate
ENSG00000144381:1(@)Loc612_Loc48	chr2:197446138:A:G	0.01002	0.06272	0.0634	0.004454	Caudate
ENSG00000174938:1(@)Loc40_Loc599	chr16:29971640:C:T	0.01665	0.02974	0.03015	0.004451	Caudate
ENSG00000163939:1(@)Loc262_Loc6_Loc295	chr3:52686064:A:C	0.01063	0.05655	0.05984	0.004446	Caudate
ENSG00000269997:2(@)Loc275	chr12:124008063:T:G	0.01623	0.03025	0.03252	0.004423	Caudate
ENSG00000131951:2(@)Loc322	chr14:59700392:A:G	0.01608	0.03071	0.03007	0.004418	Caudate
ENSG00000132563:1(@)Loc92_Loc299	chr5:138452138:T:A	0.04264	0.00956	0.01204	0.004411	Caudate
ENSG00000136295:2(@)Loc247	chr7:2662192:G:A	0.008488	0.08262	0.08216	0.004411	Caudate
ENSG00000103415:1(@)Loc123	chr16:4487692:T:C	0.1151	0.003396	0.007246	0.004403	Caudate
ENSG00000132603:1(@)Loc544	chr16:69313796:A:G	0.03464	0.01223	0.01526	0.004397	Caudate
ENSG00000269938:1(@)Loc275	chr12:123996319:G:A	0.02256	0.01992	0.02177	0.004394	Caudate
ENSG00000166763:1(@)Loc103	chr15:43631757:A:C	0.02542	0.01707	0.02016	0.00439	Caudate
ENSG00000261758:1(@)Loc33	chr3:136707980:A:T	0.07017	0.005531	0.009133	0.004383	Caudate
ENSG00000198791:2(@)Loc403	chr8:17219108:G:T	0.01459	0.03481	0.0362	0.004374	Caudate
ENSG00000174938:1(@)Loc40_Loc599	chr16:29949272:T:C	0.03524	0.01174	0.0143	0.004368	Caudate
ENSG00000174938:1(@)Loc40_Loc599	chr16:29971827:T:C	0.01665	0.02891	0.02935	0.004357	Caudate
ENSG00000117569:1(@)Loc178	chr1:96674229:C:A	0.0623	0.006346	0.01003	0.004324	Caudate
ENSG00000105894:2(@)Loc300	chr7:137418792:C:T	0.01026	0.057	0.0538	0.004315	Caudate
ENSG00000139722:2(@)Loc58_Loc3	chr12:123148383:G:A	0.00431	0.9969	0.9968	0.004309	Caudate
ENSG00000143499:2(@)Loc543	chr1:214300681:C:T	0.02031	0.02214	0.02553	0.004307	Caudate
ENSG00000123144:1(@)Loc586	chr19:12973153:C:T	0.01431	0.03537	0.03815	0.004285	Caudate
ENSG00000101126:1(@)Loc455	chr20:51040836:C:T	0.05352	0.007394	0.01107	0.004279	Caudate
ENSG00000269938:1(@)Loc275	chr12:124004615:A:G	0.0182	0.0251	0.02627	0.004269	Caudate
ENSG00000185352:2(@)Loc495	chr13:96003890:A:G	0.03361	0.01208	0.01463	0.004266	Caudate
ENSG00000249484:4(@)Loc182_Loc69	chr5:152943676:C:T	0.00743	0.1007	0.09892	0.00426	Caudate
ENSG00000132603:1(@)Loc544	chr16:69291990:T:C	0.01939	0.02321	0.02518	0.004228	Caudate
ENSG00000281100:1(@)Loc132	chr3:36836595:A:G	0.01284	0.03969	0.03938	0.004225	Caudate
ENSG00000117569:1(@)Loc178	chr1:96676139:G:T	0.0623	0.00618	0.009771	0.004218	Caudate
ENSG00000132394:1(@)Loc456	chr3:128224485:A:G	0.04472	0.008719	0.01171	0.004201	Caudate
ENSG00000144677:1(@)Loc400	chr3:37874325:G:A	0.01839	0.02432	0.02314	0.004197	Caudate
ENSG00000132394:1(@)Loc456	chr3:128221510:T:G	0.04472	0.008707	0.01169	0.004196	Caudate
ENSG00000183066:3(@)Loc603_Loc485_Loc320_Loc81_Loc244	chr22:42006476:G:A	0.02968	0.01351	0.01622	0.00417	Caudate
ENSG00000132394:1(@)Loc456	chr3:128225634:C:G	0.04472	0.00863	0.01159	0.004161	Caudate
ENSG00000269938:1(@)Loc275	chr12:123990609:A:G	0.0214	0.01983	0.02147	0.004153	Caudate
ENSG00000141034:1(@)Loc571	chr17:18039299:C:T	0.08902	0.004137	0.007695	0.004142	Caudate
ENSG00000132394:1(@)Loc456	chr3:128221597:G:C	0.04472	0.008582	0.01153	0.004141	Caudate
ENSG00000144381:1(@)Loc612_Loc48	chr2:197518657:A:G	0.01646	0.02728	0.02959	0.004136	Caudate
ENSG00000249484:4(@)Loc182_Loc69	chr5:152869522:A:G	0.007714	0.08771	0.08655	0.004132	Caudate
ENSG00000249484:4(@)Loc182_Loc69	chr5:152867661:T:C	0.007714	0.0875	0.08635	0.004127	Caudate
ENSG00000269997:2(@)Loc275	chr12:123939270:T:C	0.0249	0.01625	0.01907	0.004122	Caudate
ENSG00000144381:1(@)Loc612_Loc48	chr2:197417019:T:C	0.02726	0.01464	0.01761	0.004115	Caudate
ENSG00000132394:1(@)Loc456	chr3:128217684:C:T	0.04472	0.008474	0.01139	0.004093	Caudate
ENSG00000132394:1(@)Loc456	chr3:128217689:C:T	0.04472	0.008465	0.01138	0.004089	Caudate
ENSG00000183172:1(@)Loc603_Loc485_Loc320_Loc81_Loc244	chr22:42079699:T:G	0.3011	0.001178	0.004879	0.004087	Caudate
ENSG00000065609:2(@)Loc531_Loc113	chr6:83632084:C:A	0.01433	0.03234	0.0334	0.004084	Caudate
ENSG00000204963:1(@)Loc185	chr5:140825065:A:G	0.08547	0.004268	0.007752	0.004083	Caudate
ENSG00000132394:1(@)Loc456	chr3:128219294:G:A	0.04472	0.008435	0.01134	0.004075	Caudate
ENSG00000088808:1(@)Loc46	chr14:103756555:C:T	0.03218	0.01213	0.01412	0.004069	Caudate
ENSG00000154217:1(@)Loc398	chr17:67481171:C:T	0.009688	0.05732	0.05126	0.004053	Caudate
ENSG00000132394:1(@)Loc456	chr3:128220191:A:T	0.04472	0.008367	0.01125	0.004045	Caudate
ENSG00000183386:2(@)Loc616	chr1:38329106:G:A	0.02232	0.01838	0.01884	0.004025	Caudate
ENSG00000065609:2(@)Loc531_Loc113	chr6:83629576:C:T	0.01433	0.03162	0.03268	0.004017	Caudate
ENSG00000136295:2(@)Loc247	chr7:2665473:G:T	0.005515	0.1815	0.1753	0.00401	Caudate
ENSG00000175662:2(@)Loc571	chr17:18070303:C:A	0.01266	0.03796	0.04049	0.004009	Caudate
ENSG00000259295:1(@)Loc54	chr15:84742305:T:C	0.0399	0.009334	0.01214	0.004005	Caudate
ENSG00000132394:1(@)Loc456	chr3:128215486:T:C	0.04472	0.008275	0.01113	0.004004	Caudate
ENSG00000141564:2(@)Loc561	chr17:80652315:T:C	0.06841	0.005252	0.008474	0.004002	Caudate
ENSG00000273154:1(@)Loc569	chr20:63711302:G:A	0.04432	0.008271	0.01125	0.003967	Caudate
ENSG00000131951:2(@)Loc322	chr14:59690642:G:A	0.01343	0.0338	0.03227	0.003958	Caudate
ENSG00000132394:1(@)Loc456	chr3:128226506:G:A	0.04472	0.008158	0.01098	0.003953	Caudate
ENSG00000132394:1(@)Loc456	chr3:128216618:G:C	0.04472	0.00811	0.01091	0.003931	Caudate
ENSG00000141564:2(@)Loc561	chr17:80651956:T:C	0.06841	0.005151	0.008315	0.003929	Caudate
ENSG00000249484:4(@)Loc182_Loc69	chr5:152855655:G:T	0.007714	0.07742	0.07661	0.00387	Caudate
ENSG00000205704:1(@)Loc603_Loc485_Loc320_Loc81_Loc244	chr22:41968993:C:T	0.04761	0.007494	0.01075	0.003856	Caudate
ENSG00000261758:1(@)Loc33	chr3:136569563:G:A	0.006775	0.09866	0.09476	0.003843	Caudate
ENSG00000279726:1(@)Loc185	chr5:140760055:A:G	0.1308	0.002579	0.00599	0.003842	Caudate
ENSG00000183831:1(@)Loc143	chr1:173740560:G:T	0.01176	0.0396	0.03393	0.003836	Caudate
ENSG00000144677:1(@)Loc400	chr3:37946365:C:A	0.03426	0.01052	0.01186	0.003836	Caudate
ENSG00000174938:1(@)Loc40_Loc599	chr16:30003243:C:T	0.01423	0.02993	0.02975	0.003824	Caudate
ENSG00000249484:4(@)Loc182_Loc69	chr5:152864605:C:T	0.007714	0.07563	0.07487	0.003821	Caudate
ENSG00000186326:1(@)Loc525	chr19:32656751:T:C	0.07009	0.004893	0.007834	0.003817	Caudate
ENSG00000183831:1(@)Loc143	chr1:173743105:T:C	0.01176	0.03918	0.03358	0.003808	Caudate
ENSG00000065609:2(@)Loc531_Loc113	chr6:83644382:G:A	0.01433	0.02945	0.03049	0.003808	Caudate
ENSG00000132603:1(@)Loc544	chr16:69329831:A:G	0.1717	0.001912	0.00522	0.003779	Caudate
ENSG00000273154:1(@)Loc569	chr20:63715519:G:A	0.0364	0.009722	0.01241	0.003776	Caudate
ENSG00000249307:2(@)Loc145	chr4:79282847:G:C	0.006214	0.1139	0.1143	0.003771	Caudate
ENSG00000138311:2(@)Loc343	chr10:62661840:G:C	0.04222	0.008162	0.01031	0.003767	Caudate
ENSG00000259295:1(@)Loc54	chr15:84794569:C:T	0.03127	0.0114	0.01378	0.003758	Caudate
ENSG00000221843:1(@)Loc236	chr2:27814273:T:A	0.01735	0.02289	0.02515	0.00375	Caudate
ENSG00000163728:1(@)Loc335	chr3:180607095:T:C	0.01866	0.02083	0.02224	0.003748	Caudate
ENSG00000259295:1(@)Loc54	chr15:84794468:T:A	0.03127	0.01136	0.01374	0.003746	Caudate
ENSG00000270130:1(@)Loc275	chr12:123943615:T:A	0.03323	0.01035	0.01325	0.003707	Caudate
ENSG00000101452:1(@)Loc549	chr20:38996372:A:C	0.04161	0.00816	0.01074	0.003699	Caudate
ENSG00000137822:1(@)Loc103	chr15:43626883:T:C	0.01874	0.0201	0.02162	0.003689	Caudate
ENSG00000273154:1(@)Loc569	chr20:63740688:G:T	0.02019	0.01862	0.02052	0.003688	Caudate
ENSG00000166484:3(@)Loc78_Loc546	chr17:19374231:C:G	0.004906	0.1998	0.195	0.00368	Caudate
ENSG00000076685:1(@)Loc4_Loc218_Loc21	chr10:102853184:G:A	0.06831	0.004856	0.008056	0.003678	Caudate
ENSG00000263934:1(@)Loc78	chr17:19339154:A:G	0.09759	0.003241	0.005859	0.00367	Caudate
ENSG00000249484:4(@)Loc182_Loc69	chr5:152923635:C:T	0.00743	0.07498	0.07412	0.003664	Caudate
ENSG00000278259:1(@)Loc256	chr17:36494779:T:G	0.008879	0.05627	0.05144	0.003663	Caudate
ENSG00000174938:1(@)Loc40_Loc599	chr16:30002353:C:G	0.01423	0.02818	0.02806	0.003653	Caudate
ENSG00000163728:1(@)Loc335	chr3:180599662:C:T	0.02363	0.01518	0.01704	0.00364	Caudate
ENSG00000259295:1(@)Loc54	chr15:84744856:G:A	0.0399	0.008372	0.01092	0.003627	Caudate
ENSG00000075914:1(@)Loc356	chr3:45290450:G:C	0.02235	0.01586	0.01894	0.003623	Caudate
ENSG00000259295:1(@)Loc54	chr15:84759142:G:A	0.03127	0.01094	0.01324	0.003621	Caudate
ENSG00000169609:2(@)Loc109_Loc363	chr15:83009642:G:T	0.9999	0.0003111	0.003615	0.003615	Caudate
ENSG00000197696:2(@)Loc54	chr15:84664594:A:G	0.008659	0.05616	0.05794	0.003608	Caudate
ENSG00000174938:1(@)Loc40_Loc599	chr16:30001945:C:T	0.01423	0.02762	0.02752	0.003598	Caudate
ENSG00000105894:2(@)Loc300	chr7:137433980:A:G	0.02632	0.01297	0.01463	0.003586	Caudate
ENSG00000204852:1(@)Loc267_Loc19_Loc136	chr12:110285440:C:T	0.00356	0.9912	0.9873	0.003558	Caudate
ENSG00000279726:1(@)Loc185	chr5:140758282:C:A	0.1308	0.002373	0.005518	0.003542	Caudate
ENSG00000103415:1(@)Loc123	chr16:4510928:G:C	0.08044	0.003925	0.006953	0.003538	Caudate
ENSG00000157456:1(@)Loc181_Loc572	chr15:59100193:T:G	0.0571	0.005605	0.00858	0.003533	Caudate
ENSG00000183166:1(@)Loc127	chr7:72376151:C:T	0.02185	0.01596	0.01574	0.00353	Caudate
ENSG00000142686:1(@)Loc138_Loc280	chr1:36135767:C:G	0.04496	0.006977	0.009723	0.003489	Caudate
ENSG00000248383:1(@)Loc185	chr5:140873030:C:T	0.1289	0.002371	0.005429	0.003483	Caudate
ENSG00000105894:2(@)Loc300	chr7:137434355:A:G	0.02632	0.01248	0.01409	0.003466	Caudate
ENSG00000273154:1(@)Loc569	chr20:63739379:G:T	0.02019	0.0172	0.019	0.003451	Caudate
ENSG00000105894:2(@)Loc300	chr7:137419563:T:C	0.01026	0.04023	0.03833	0.003435	Caudate
ENSG00000174938:1(@)Loc40_Loc599	chr16:29991755:G:A	0.0131	0.02891	0.0285	0.003429	Caudate
ENSG00000105894:2(@)Loc300	chr7:137434234:T:C	0.02632	0.01232	0.01392	0.003428	Caudate
ENSG00000259775:2(@)Loc270	chr14:103333734:C:T	0.3146	0.0009436	0.004052	0.003427	Caudate
ENSG00000174938:1(@)Loc40_Loc599	chr16:29989009:T:G	0.0131	0.02888	0.02846	0.003426	Caudate
ENSG00000144381:1(@)Loc612_Loc48	chr2:197395374:A:T	0.02608	0.01246	0.01492	0.003421	Caudate
ENSG00000249484:4(@)Loc182_Loc69	chr5:152927596:C:T	0.00743	0.06614	0.06554	0.003414	Caudate
ENSG00000261758:1(@)Loc33	chr3:136627364:T:C	0.009042	0.0481	0.0476	0.003409	Caudate
ENSG00000259295:1(@)Loc54	chr15:84738814:A:T	0.0399	0.007816	0.01021	0.003405	Caudate
ENSG00000249484:4(@)Loc182_Loc69	chr5:152862767:C:T	0.007714	0.06178	0.06142	0.003405	Caudate
ENSG00000131951:2(@)Loc322	chr14:59688589:C:A	0.01206	0.03164	0.02991	0.003386	Caudate
ENSG00000259295:1(@)Loc54	chr15:84751238:T:A	0.03127	0.01015	0.01231	0.003386	Caudate
ENSG00000197136:1(@)Loc274	chr11:65670874:C:T	0.009465	0.045	0.04657	0.003378	Caudate
ENSG00000269938:1(@)Loc275	chr12:123997709:T:C	0.01222	0.0311	0.0308	0.003378	Caudate
ENSG00000203499:2(@)Loc286	chr8:143778627:G:A	0.8809	0.0003297	0.003413	0.003375	Caudate
ENSG00000142686:1(@)Loc138_Loc280	chr1:36133946:C:T	0.04496	0.006729	0.009386	0.003374	Caudate
ENSG00000105894:2(@)Loc300	chr7:137420887:T:C	0.01026	0.03918	0.03735	0.003372	Caudate
ENSG00000259295:1(@)Loc54	chr15:84776461:A:G	0.03127	0.01007	0.01222	0.003363	Caudate
ENSG00000065609:2(@)Loc531_Loc113	chr6:83678186:C:G	0.01537	0.02288	0.02405	0.003357	Caudate
ENSG00000259295:1(@)Loc54	chr15:84812610:G:A	0.008467	0.05249	0.05069	0.003353	Caudate
ENSG00000132603:1(@)Loc544	chr16:69340558:G:C	0.04507	0.006776	0.009285	0.003344	Caudate
ENSG00000162753:1(@)Loc143	chr1:173616188:C:G	0.1023	0.002884	0.005801	0.003338	Caudate
ENSG00000142686:1(@)Loc138_Loc280	chr1:36137564:G:A	0.04496	0.006647	0.009273	0.003335	Caudate
ENSG00000269938:1(@)Loc275	chr12:123992014:C:T	0.01529	0.02287	0.02342	0.003332	Caudate
ENSG00000065609:2(@)Loc531_Loc113	chr6:83665314:G:A	0.01537	0.02263	0.02381	0.003329	Caudate
ENSG00000261758:1(@)Loc33	chr3:136590868:T:C	0.009042	0.04632	0.04588	0.003325	Caudate
ENSG00000172115:2(@)Loc93	chr7:24695385:G:C	0.005916	0.09784	0.09825	0.003325	Caudate
ENSG00000261574:1(@)Loc164	chr16:89808151:A:C	0.01021	0.039	0.04007	0.003323	Caudate
ENSG00000142686:1(@)Loc138_Loc280	chr1:36162432:G:A	0.005063	0.1376	0.1317	0.003323	Caudate
ENSG00000166763:1(@)Loc103	chr15:43783061:G:A	0.005789	0.09979	0.09732	0.003306	Caudate
ENSG00000065609:2(@)Loc531_Loc113	chr6:83618941:G:A	0.01282	0.0283	0.02898	0.003306	Caudate
ENSG00000221843:1(@)Loc236	chr2:27819192:C:T	0.01926	0.01729	0.01943	0.003304	Caudate
ENSG00000166763:1(@)Loc103	chr15:43788539:T:C	0.005789	0.09912	0.09667	0.003296	Caudate
ENSG00000146830:2(@)Loc350	chr7:100690929:T:C	0.01044	0.03745	0.03852	0.003296	Caudate
ENSG00000185352:2(@)Loc495	chr13:96063526:A:G	0.02199	0.01461	0.01599	0.003295	Caudate
ENSG00000198791:2(@)Loc403	chr8:17202011:G:T	0.02245	0.01427	0.01622	0.003294	Caudate
ENSG00000278259:1(@)Loc256	chr17:36493030:T:C	0.007424	0.06329	0.05709	0.00329	Caudate
ENSG00000100505:2(@)Loc433	chr14:51188391:A:G	0.004942	0.1449	0.1429	0.003288	Caudate
ENSG00000167491:1(@)Loc39	chr19:19385145:G:A	0.009666	0.04123	0.03787	0.003282	Caudate
ENSG00000142686:1(@)Loc138_Loc280	chr1:36137689:C:T	0.04496	0.006525	0.009107	0.003278	Caudate
ENSG00000166913:1(@)Loc526	chr20:44908559:T:C	0.01501	0.02321	0.02461	0.003274	Caudate
ENSG00000105894:2(@)Loc300	chr7:137434687:A:G	0.02632	0.0117	0.01323	0.003274	Caudate
ENSG00000166913:1(@)Loc526	chr20:44893533:C:G	0.02543	0.01243	0.01457	0.003273	Caudate
ENSG00000249484:4(@)Loc182_Loc69	chr5:152937962:G:A	0.00743	0.06156	0.06109	0.003273	Caudate
ENSG00000273154:1(@)Loc569	chr20:63713342:T:C	0.05121	0.005757	0.008299	0.003272	Caudate
ENSG00000175727:1(@)Loc229	chr12:122070022:G:A	0.02727	0.01148	0.01333	0.003266	Caudate
ENSG00000257703:1(@)Loc277	chr12:103181805:A:G	0.007228	0.06415	0.0574	0.003265	Caudate
ENSG00000172922:1(@)Loc274	chr11:65695372:C:G	0.01283	0.02842	0.02773	0.003264	Caudate
ENSG00000185352:2(@)Loc495	chr13:96046159:T:C	0.01695	0.0196	0.02038	0.003255	Caudate
ENSG00000166913:1(@)Loc526	chr20:44894084:A:G	0.02543	0.01231	0.01443	0.003245	Caudate
ENSG00000259295:1(@)Loc54	chr15:84761215:C:T	0.03127	0.009675	0.01175	0.003243	Caudate
ENSG00000137822:1(@)Loc103	chr15:43764847:A:G	0.006348	0.0802	0.07572	0.003238	Caudate
ENSG00000185352:2(@)Loc495	chr13:96063758:C:T	0.02199	0.01431	0.01567	0.003237	Caudate
ENSG00000185352:2(@)Loc495	chr13:96063943:A:G	0.02199	0.01431	0.01566	0.003236	Caudate
ENSG00000166763:1(@)Loc103	chr15:43788377:C:T	0.005789	0.09509	0.09281	0.00323	Caudate
ENSG00000269938:1(@)Loc275	chr12:124002996:C:T	0.04191	0.006962	0.00916	0.003228	Caudate
ENSG00000183831:1(@)Loc143	chr1:173770809:G:A	0.01147	0.03225	0.02772	0.003225	Caudate
ENSG00000264589:2(@)Loc114	chr17:45855941:T:C	1	0.0002773	0.003223	0.003223	Caudate
ENSG00000132612:1(@)Loc544	chr16:69303671:G:A	0.1737	0.001613	0.00448	0.003216	Caudate
ENSG00000101452:1(@)Loc549	chr20:38979226:A:C	0.03634	0.008117	0.01026	0.003215	Caudate
ENSG00000154217:1(@)Loc398	chr17:67479216:A:G	0.01665	0.01982	0.01938	0.003214	Caudate
ENSG00000269938:1(@)Loc275	chr12:123975620:G:T	0.01857	0.01726	0.01831	0.00321	Caudate
ENSG00000105866:1(@)Loc161	chr7:21438021:A:G	0.0718	0.003879	0.006262	0.00321	Caudate
ENSG00000138311:2(@)Loc349_Loc343	chr10:62637778:T:C	0.02333	0.01322	0.01405	0.003208	Caudate
ENSG00000105894:2(@)Loc300	chr7:137434697:G:A	0.02632	0.01141	0.01292	0.003203	Caudate
ENSG00000259295:1(@)Loc54	chr15:84755431:T:C	0.03127	0.009538	0.01159	0.003202	Caudate
ENSG00000176909:1(@)Loc426	chr19:48735769:T:C	0.009478	0.04164	0.03044	0.0032	Caudate
ENSG00000101452:1(@)Loc549	chr20:38992537:A:G	0.04161	0.006975	0.009219	0.0032	Caudate
ENSG00000105894:2(@)Loc300	chr7:137434623:T:C	0.02632	0.01139	0.01289	0.003196	Caudate
ENSG00000144381:1(@)Loc612_Loc48	chr2:197421857:C:T	0.03053	0.009658	0.01206	0.003191	Caudate
ENSG00000102595:1(@)Loc495	chr13:96053485:T:C	0.1668	0.001644	0.004475	0.003157	Caudate
ENSG00000144381:1(@)Loc612_Loc48	chr2:197498127:C:A	0.01162	0.03024	0.03149	0.003157	Caudate
ENSG00000261478:2(@)Loc117	chr15:89402730:C:G	0.08832	0.003164	0.005832	0.003155	Caudate
ENSG00000249307:2(@)Loc145	chr4:79282271:A:C	0.005393	0.1047	0.1048	0.00315	Caudate
ENSG00000221843:1(@)Loc236	chr2:27818333:T:C	0.01308	0.0262	0.02774	0.003146	Caudate
ENSG00000167491:1(@)Loc39	chr19:19407507:T:A	0.009011	0.04268	0.03896	0.003133	Caudate
ENSG00000231312:3(@)Loc590	chr2:39691775:A:G	0.1665	0.001624	0.004252	0.003112	Caudate
ENSG00000183166:1(@)Loc127	chr7:72384553:G:C	0.02185	0.01377	0.01364	0.003109	Caudate
ENSG00000185352:2(@)Loc495	chr13:96063685:T:C	0.02199	0.01364	0.01495	0.003104	Caudate
ENSG00000054116:2(@)Loc138_Loc280	chr1:36155585:G:C	0.01922	0.01618	0.01854	0.003101	Caudate
ENSG00000259295:1(@)Loc54	chr15:84764056:C:T	0.03127	0.009201	0.01119	0.003099	Caudate
ENSG00000163728:1(@)Loc335	chr3:180591136:A:G	0.02161	0.01393	0.01541	0.00309	Caudate
ENSG00000183166:1(@)Loc127	chr7:72331013:G:C	0.008459	0.04619	0.03902	0.003089	Caudate
ENSG00000147905:1(@)Loc416	chr9:37141511:T:C	0.5367	0.0004961	0.003311	0.003089	Caudate
ENSG00000242125:2(@)Loc188	chr1:28823795:T:C	0.02766	0.01038	0.01299	0.003085	Caudate
ENSG00000105894:2(@)Loc300	chr7:137422133:G:C	0.01026	0.03406	0.03258	0.003052	Caudate
ENSG00000142686:1(@)Loc138_Loc280	chr1:36134706:C:T	0.04496	0.006033	0.008435	0.003046	Caudate
ENSG00000261758:1(@)Loc33	chr3:136679545:A:G	0.007693	0.05174	0.05063	0.003041	Caudate
ENSG00000261758:1(@)Loc33	chr3:136555593:G:A	0.006775	0.06352	0.06152	0.003037	Caudate
ENSG00000204852:1(@)Loc267_Loc19_Loc136	chr12:110391231:A:C	0.06986	0.003766	0.006521	0.003035	Caudate
ENSG00000162753:1(@)Loc143	chr1:173631032:T:C	0.1082	0.002468	0.005127	0.003035	Caudate
ENSG00000231615:1(@)Loc143	chr1:173589180:A:G	0.1078	0.002478	0.005178	0.003034	Caudate
ENSG00000105894:2(@)Loc300	chr7:137418041:G:A	0.01026	0.03379	0.03233	0.003034	Caudate
ENSG00000138311:2(@)Loc349_Loc343	chr10:62636282:C:T	0.02333	0.01235	0.01315	0.003021	Caudate
ENSG00000282100:1(@)Loc181	chr15:58693705:A:T	0.01189	0.02835	0.03003	0.003021	Caudate
ENSG00000261758:1(@)Loc33	chr3:136571687:C:G	0.006775	0.06296	0.06098	0.003021	Caudate
ENSG00000138311:2(@)Loc343	chr10:62655653:T:A	0.03553	0.007731	0.009262	0.003015	Caudate
ENSG00000105894:2(@)Loc300	chr7:137435365:A:G	0.02632	0.01065	0.01207	0.00301	Caudate
ENSG00000105894:2(@)Loc300	chr7:137417940:C:A	0.01026	0.03333	0.03191	0.003004	Caudate
ENSG00000105894:2(@)Loc300	chr7:137435057:G:C	0.02632	0.01057	0.01198	0.002991	Caudate
ENSG00000137822:1(@)Loc103	chr15:43782086:A:G	0.008223	0.04558	0.04408	0.002987	Caudate
ENSG00000167491:1(@)Loc39	chr19:19409549:A:G	0.009011	0.03982	0.0364	0.002986	Caudate
ENSG00000259295:1(@)Loc54	chr15:84768151:C:T	0.03127	0.008814	0.01073	0.00298	Caudate
ENSG00000198951:1(@)Loc603_Loc485_Loc320_Loc81_Loc244	chr22:42138267:G:C	0.1266	0.002055	0.0047	0.002974	Caudate
ENSG00000166763:1(@)Loc103	chr15:43737820:G:A	0.006164	0.07195	0.07071	0.002973	Caudate
ENSG00000166763:1(@)Loc103	chr15:43738073:C:A	0.006164	0.07184	0.07061	0.002971	Caudate
ENSG00000115946:2(@)Loc473	chr2:68136779:G:A	0.0589	0.004517	0.00697	0.002963	Caudate
ENSG00000259295:1(@)Loc54	chr15:84814418:C:A	0.008467	0.04323	0.04192	0.002951	Caudate
ENSG00000115946:2(@)Loc473	chr2:68142273:T:C	0.07469	0.003503	0.005998	0.002944	Caudate
ENSG00000117569:1(@)Loc178	chr1:96663675:G:C	0.04841	0.005503	0.007952	0.002939	Caudate
ENSG00000259295:1(@)Loc54	chr15:84806000:T:C	0.008467	0.04297	0.04167	0.002938	Caudate
ENSG00000219891:3(@)Loc1	chr6:27742386:A:C	0.9426	0.0002681	0.002953	0.002938	Caudate
ENSG00000167588:1(@)Loc220	chr12:50258497:G:A	0.02492	0.01121	0.01341	0.002937	Caudate
ENSG00000184164:1(@)Loc325	chr22:49917199:G:T	0.03073	0.008905	0.01038	0.002935	Caudate
ENSG00000065609:2(@)Loc531_Loc113	chr6:83595954:A:T	0.04517	0.005784	0.007992	0.002932	Caudate
ENSG00000221843:1(@)Loc236	chr2:27815213:C:T	0.01293	0.0243	0.02573	0.002931	Caudate
ENSG00000279519:1(@)Loc176	chr2:36914352:C:T	0.04157	0.00642	0.008562	0.00293	Caudate
ENSG00000259295:1(@)Loc54	chr15:84779120:C:G	0.03127	0.008651	0.01053	0.002929	Caudate
ENSG00000184164:1(@)Loc325	chr22:49917232:T:C	0.03073	0.008878	0.01035	0.002927	Caudate
ENSG00000258947:2(@)Loc264	chr16:90045818:A:G	0.01311	0.02337	0.02569	0.002925	Caudate
ENSG00000203896:1(@)Loc569	chr20:63736025:A:G	0.8226	0.0003053	0.002971	0.002918	Caudate
ENSG00000185352:2(@)Loc495	chr13:96044391:G:C	0.01631	0.01793	0.01859	0.002911	Caudate
ENSG00000167588:1(@)Loc220	chr12:50258786:C:T	0.02492	0.01107	0.01324	0.002903	Caudate
ENSG00000258947:2(@)Loc264	chr16:90043619:G:A	0.003769	0.2183	0.2175	0.002902	Caudate
ENSG00000221843:1(@)Loc236	chr2:27816605:G:T	0.01308	0.02352	0.02496	0.002889	Caudate
ENSG00000166763:1(@)Loc103	chr15:43746265:C:A	0.005344	0.08911	0.08684	0.002888	Caudate
ENSG00000221843:1(@)Loc236	chr2:27811813:A:T	0.01293	0.02382	0.02524	0.002885	Caudate
ENSG00000259295:1(@)Loc54	chr15:84737561:T:G	0.02506	0.01084	0.01247	0.00288	Caudate
ENSG00000256546:1(@)Loc229	chr12:122062842:C:A	0.04952	0.005154	0.007647	0.002877	Caudate
ENSG00000184164:1(@)Loc325	chr22:49917181:A:G	0.03073	0.00871	0.01016	0.002877	Caudate
ENSG00000105894:2(@)Loc300	chr7:137423780:C:G	0.01026	0.03137	0.03007	0.002873	Caudate
ENSG00000115946:2(@)Loc473	chr2:68131521:T:C	0.07795	0.003267	0.00571	0.002872	Caudate
ENSG00000249307:2(@)Loc145	chr4:79283563:A:G	0.005573	0.0812	0.08164	0.002869	Caudate
ENSG00000221843:1(@)Loc236	chr2:27816433:G:C	0.01308	0.02327	0.0247	0.002864	Caudate
ENSG00000261574:1(@)Loc164	chr16:89769113:A:G	0.02214	0.01228	0.01427	0.002853	Caudate
ENSG00000115840:2(@)Loc175	chr2:172107630:G:T	0.007134	0.05389	0.05485	0.002847	Caudate
ENSG00000101109:3(@)Loc526	chr20:44983439:A:G	0.03667	0.007099	0.009441	0.002842	Caudate
ENSG00000101452:1(@)Loc549	chr20:38952794:A:G	0.006343	0.064	0.06027	0.002839	Caudate
ENSG00000105894:2(@)Loc300	chr7:137418420:G:T	0.01026	0.03083	0.02956	0.002836	Caudate
ENSG00000131951:2(@)Loc322	chr14:59694123:C:T	0.007547	0.04787	0.04316	0.002833	Caudate
ENSG00000176909:1(@)Loc426	chr19:48738719:A:G	0.009478	0.03504	0.02574	0.002831	Caudate
ENSG00000198791:2(@)Loc403	chr8:17201535:T:C	0.02658	0.009904	0.01175	0.002822	Caudate
ENSG00000180667:1(@)Loc392	chr1:207077111:C:T	0.01251	0.02403	0.01745	0.002805	Caudate
ENSG00000115946:2(@)Loc473	chr2:68149244:T:C	0.08487	0.002919	0.00532	0.002805	Caudate
ENSG00000132603:1(@)Loc544	chr16:69339511:T:C	0.04397	0.00576	0.007856	0.002802	Caudate
ENSG00000259295:1(@)Loc54	chr15:84714368:G:A	0.02432	0.01085	0.01241	0.002797	Caudate
ENSG00000221843:1(@)Loc236	chr2:27817409:G:A	0.01308	0.02256	0.02396	0.002794	Caudate
ENSG00000117335:1(@)Loc466	chr1:207756858:G:A	0.06053	0.004115	0.006362	0.002784	Caudate
ENSG00000105894:2(@)Loc300	chr7:137424046:T:C	0.01026	0.03007	0.02884	0.002783	Caudate
ENSG00000105894:2(@)Loc300	chr7:137435460:C:T	0.02632	0.009726	0.01105	0.002775	Caudate
ENSG00000124134:1(@)Loc526	chr20:45054158:C:T	0.01572	0.01791	0.01971	0.002774	Caudate
ENSG00000221843:1(@)Loc236	chr2:27811517:C:T	0.01293	0.02265	0.02403	0.002772	Caudate
ENSG00000105894:2(@)Loc300	chr7:137423845:A:C	0.01026	0.02987	0.02866	0.00277	Caudate
ENSG00000197696:2(@)Loc54	chr15:84658188:T:C	0.01199	0.0244	0.02627	0.002767	Caudate
ENSG00000132603:1(@)Loc544	chr16:69339024:T:C	0.04397	0.005683	0.007752	0.002766	Caudate
ENSG00000149328:1(@)Loc173_Loc67	chr11:134377293:A:C	0.08832	0.002761	0.005196	0.002762	Caudate
ENSG00000065609:2(@)Loc531_Loc113	chr6:83646407:A:G	0.01078	0.02805	0.02825	0.002762	Caudate
ENSG00000173599:1(@)Loc593	chr11:66753623:G:T	0.05557	0.004453	0.006697	0.002759	Caudate
ENSG00000115946:2(@)Loc473	chr2:68140975:G:C	0.07469	0.003274	0.005611	0.002758	Caudate
ENSG00000261758:1(@)Loc33	chr3:136681578:G:T	0.007693	0.04454	0.04371	0.002756	Caudate
ENSG00000176909:1(@)Loc426	chr19:48728969:G:A	0.01187	0.02493	0.01898	0.002738	Caudate
ENSG00000242125:2(@)Loc188	chr1:28706068:G:A	0.003397	0.256	0.2531	0.002733	Caudate
ENSG00000115946:2(@)Loc473	chr2:68131209:T:C	0.07795	0.003101	0.005424	0.002731	Caudate
ENSG00000105894:2(@)Loc300	chr7:137424457:T:C	0.01026	0.02926	0.02808	0.002726	Caudate
ENSG00000221843:1(@)Loc236	chr2:27818406:A:G	0.01308	0.02185	0.02322	0.002723	Caudate
ENSG00000136295:2(@)Loc247	chr7:2663182:A:G	0.004181	0.1336	0.1288	0.002715	Caudate
ENSG00000205704:1(@)Loc603_Loc485_Loc320_Loc81_Loc244	chr22:41993835:A:G	0.01803	0.01496	0.01689	0.002713	Caudate
ENSG00000242125:2(@)Loc188	chr1:28705206:T:C	0.003397	0.2474	0.2447	0.002708	Caudate
ENSG00000273154:1(@)Loc569	chr20:63741726:G:C	0.02019	0.01297	0.01442	0.002707	Caudate
ENSG00000085788:1(@)Loc115	chr8:38265670:C:T	0.02005	0.01294	0.01478	0.002702	Caudate
ENSG00000105894:2(@)Loc300	chr7:137424773:A:G	0.01026	0.02887	0.02772	0.002699	Caudate
ENSG00000256278:1(@)Loc54	chr15:84664594:A:G	0.00646	0.05616	0.05564	0.002691	Caudate
ENSG00000273154:1(@)Loc569	chr20:63738542:A:G	0.02019	0.01289	0.01433	0.002691	Caudate
ENSG00000138311:2(@)Loc343	chr10:62642673:G:A	0.03576	0.006787	0.008171	0.00269	Caudate
ENSG00000105894:2(@)Loc300	chr7:137424559:C:G	0.01026	0.02872	0.02758	0.002688	Caudate
ENSG00000221843:1(@)Loc236	chr2:27817658:C:A	0.01308	0.02139	0.02274	0.002676	Caudate
ENSG00000198791:2(@)Loc403	chr8:17201547:T:C	0.02245	0.01125	0.01286	0.002674	Caudate
ENSG00000107263:2(@)Loc273_Loc584	chr9:132090256:C:T	0.005259	0.0792	0.08095	0.002667	Caudate
ENSG00000105894:2(@)Loc300	chr7:137419807:T:C	0.02069	0.01217	0.01309	0.002665	Caudate
ENSG00000184164:1(@)Loc325	chr22:49918734:G:A	0.02107	0.01213	0.01291	0.002657	Caudate
ENSG00000269938:1(@)Loc275	chr12:123997143:A:G	0.01029	0.02838	0.02771	0.002656	Caudate
ENSG00000019102:1(@)Loc63	chr11:124758081:C:G	0.01144	0.02508	0.02424	0.002654	Caudate
ENSG00000279726:1(@)Loc185	chr5:140767236:T:G	0.06455	0.003635	0.005903	0.002644	Caudate
ENSG00000163808:2(@)Loc618	chr3:44685971:A:G	0.258	0.0008867	0.003275	0.002643	Caudate
ENSG00000183066:3(@)Loc603_Loc485_Loc320_Loc81_Loc244	chr22:41986801:C:T	0.01919	0.01311	0.01444	0.002628	Caudate
ENSG00000065609:2(@)Loc531_Loc113	chr6:83684223:T:C	0.00892	0.03374	0.03334	0.002624	Caudate
ENSG00000273154:1(@)Loc569	chr20:63741603:C:T	0.02019	0.01251	0.01392	0.002622	Caudate
ENSG00000167491:1(@)Loc39	chr19:19369290:G:A	0.01794	0.01408	0.01431	0.002617	Caudate
ENSG00000136144:1(@)Loc573	chr13:49597997:T:A	0.006477	0.05369	0.04385	0.002616	Caudate
ENSG00000132612:1(@)Loc544	chr16:69242144:C:G	0.09841	0.002323	0.004594	0.002604	Caudate
ENSG00000122778:2(@)Loc333	chr7:138916727:C:T	0.1684	0.001345	0.003671	0.002604	Caudate
ENSG00000105894:2(@)Loc300	chr7:137422383:A:G	0.008527	0.03531	0.03327	0.002603	Caudate
ENSG00000136144:1(@)Loc573	chr13:49596109:C:T	0.006477	0.053	0.0433	0.002595	Caudate
ENSG00000259295:1(@)Loc54	chr15:84714972:T:C	0.02432	0.009982	0.01143	0.002595	Caudate
ENSG00000167588:1(@)Loc220	chr12:50231039:G:A	0.01809	0.01399	0.01575	0.002591	Caudate
ENSG00000154217:1(@)Loc398	chr17:67476804:G:C	0.005545	0.06882	0.05945	0.002586	Caudate
ENSG00000213398:1(@)Loc198	chr16:68289751:G:A	0.0103	0.02775	0.02824	0.002585	Caudate
ENSG00000065609:2(@)Loc531_Loc113	chr6:83597137:C:A	0.0469	0.004855	0.006818	0.002581	Caudate
ENSG00000101246:1(@)Loc569	chr20:63713128:A:G	0.03383	0.006943	0.008949	0.002577	Caudate
ENSG00000136144:1(@)Loc573	chr13:49597414:G:A	0.006477	0.05239	0.04281	0.002576	Caudate
ENSG00000263707:1(@)Loc260_Loc399	chr17:12992612:G:A	0.003011	0.3314	0.3228	0.002575	Caudate
ENSG00000136144:1(@)Loc573	chr13:49596232:C:T	0.006477	0.05233	0.04276	0.002574	Caudate
ENSG00000232912:1(@)Loc523_Loc128	chr1:8413276:G:A	0.01267	0.02094	0.02286	0.002571	Caudate
ENSG00000269997:2(@)Loc275	chr12:124004595:G:C	0.0142	0.01806	0.01935	0.00257	Caudate
ENSG00000259295:1(@)Loc54	chr15:84697172:G:T	0.02432	0.009872	0.01131	0.002569	Caudate
ENSG00000163808:2(@)Loc618	chr3:44700511:C:T	0.258	0.0008608	0.003181	0.002566	Caudate
ENSG00000172115:2(@)Loc93	chr7:24678350:T:C	0.00346	0.195	0.1921	0.002564	Caudate
ENSG00000168016:2(@)Loc132	chr3:36814539:T:C	0.0139	0.01869	0.02074	0.002563	Caudate
ENSG00000166763:1(@)Loc103	chr15:43782086:A:G	0.007015	0.04558	0.04541	0.002558	Caudate
ENSG00000169609:1(@)Loc109_Loc363	chr15:83080406:C:T	0.0768	0.002936	0.00511	0.002553	Caudate
ENSG00000136144:1(@)Loc573	chr13:49594829:C:T	0.005879	0.06033	0.04892	0.002552	Caudate
ENSG00000167491:1(@)Loc39	chr19:19451523:C:T	0.02097	0.01145	0.01202	0.002551	Caudate
ENSG00000204963:1(@)Loc185	chr5:140789714:C:G	0.05619	0.004046	0.006137	0.00255	Caudate
ENSG00000101246:1(@)Loc569	chr20:63715107:A:T	0.03383	0.006861	0.008844	0.002548	Caudate
ENSG00000255135:2(@)Loc404	chr11:76505221:T:C	0.006431	0.05214	0.05135	0.002546	Caudate
ENSG00000254646:2(@)Loc334	chr11:124496147:T:A	0.01068	0.02557	0.0268	0.002546	Caudate
ENSG00000175727:1(@)Loc229	chr12:122145462:G:T	0.04505	0.005087	0.006916	0.002546	Caudate
ENSG00000204963:1(@)Loc185	chr5:140804857:G:A	0.05982	0.003778	0.005879	0.002542	Caudate
ENSG00000065609:2(@)Loc531_Loc113	chr6:83647425:T:A	0.01176	0.02248	0.02294	0.002533	Caudate
ENSG00000175727:1(@)Loc229	chr12:122128993:T:C	0.02756	0.008559	0.01003	0.002532	Caudate
ENSG00000065609:2(@)Loc531_Loc113	chr6:83634970:G:C	0.01005	0.02741	0.02745	0.002531	Caudate
ENSG00000132394:1(@)Loc456	chr3:128173194:T:C	0.02938	0.007898	0.00943	0.002521	Caudate
ENSG00000136144:1(@)Loc573	chr13:49601950:C:A	0.006477	0.05048	0.04128	0.002515	Caudate
ENSG00000138311:2(@)Loc343	chr10:62642674:G:T	0.03576	0.006302	0.007599	0.00251	Caudate
ENSG00000101104:1(@)Loc526	chr20:44885696:G:T	0.01674	0.01481	0.01495	0.002508	Caudate
ENSG00000116127:1(@)Loc222	chr2:73386213:G:A	0.9969	0.0002161	0.002507	0.002507	Caudate
ENSG00000270061:1(@)Loc275	chr12:123951241:T:A	0.02617	0.008775	0.01046	0.002505	Caudate
ENSG00000132603:1(@)Loc544	chr16:69341755:G:A	0.04025	0.005613	0.007446	0.002503	Caudate
ENSG00000142686:1(@)Loc138_Loc280	chr1:36151340:T:G	0.004136	0.1135	0.1085	0.002503	Caudate
ENSG00000114054:1(@)Loc33	chr3:136328347:A:G	0.07981	0.002752	0.004932	0.002501	Caudate
ENSG00000136144:1(@)Loc573	chr13:49601891:G:C	0.006477	0.04985	0.04078	0.002495	Caudate
ENSG00000065609:2(@)Loc531_Loc113	chr6:83607814:A:T	0.01343	0.01872	0.01945	0.00249	Caudate
ENSG00000232912:1(@)Loc523_Loc128	chr1:8413271:G:A	0.01267	0.02011	0.02196	0.002487	Caudate
ENSG00000180921:1(@)Loc286	chr8:143778627:G:A	0.6491	0.0003297	0.002599	0.002487	Caudate
ENSG00000256546:1(@)Loc229	chr12:122071981:G:A	0.01601	0.0152	0.01706	0.002485	Caudate
ENSG00000115816:1(@)Loc74_Loc537	chr2:37339233:A:G	0.009277	0.03032	0.03051	0.002483	Caudate
ENSG00000255135:2(@)Loc404	chr11:76486169:A:C	0.009327	0.02946	0.02997	0.002478	Caudate
ENSG00000136144:1(@)Loc573	chr13:49601342:C:A	0.006477	0.0492	0.04025	0.002474	Caudate
ENSG00000136144:1(@)Loc573	chr13:49602708:G:A	0.006477	0.04919	0.04025	0.002474	Caudate
ENSG00000263934:1(@)Loc78	chr17:19319911:T:G	0.05281	0.004068	0.005396	0.002471	Caudate
ENSG00000127955:1(@)Loc199	chr7:80113782:T:C	0.0193	0.01231	0.01407	0.002464	Caudate
ENSG00000205220:1(@)Loc198	chr16:68244111:G:A	0.02183	0.01066	0.01241	0.002461	Caudate
ENSG00000258947:2(@)Loc264	chr16:90042964:C:T	0.002713	0.4415	0.4369	0.002454	Caudate
ENSG00000157456:1(@)Loc181_Loc572	chr15:59067525:C:T	0.04602	0.004787	0.00681	0.002452	Caudate
ENSG00000136144:1(@)Loc573	chr13:49602185:A:G	0.006477	0.0485	0.03969	0.002451	Caudate
ENSG00000198791:2(@)Loc403	chr8:17201632:A:G	0.02245	0.01018	0.01166	0.002445	Caudate
ENSG00000181097:2(@)Loc286	chr8:143790241:C:G	0.003796	0.1311	0.1274	0.002444	Caudate
ENSG00000259775:2(@)Loc270	chr14:103344844:A:G	0.06499	0.003338	0.005458	0.002443	Caudate
ENSG00000144381:1(@)Loc612_Loc48	chr2:197439853:G:A	0.01083	0.02357	0.02452	0.002428	Caudate
ENSG00000163808:2(@)Loc618	chr3:44697772:C:T	0.258	0.0008126	0.003003	0.002424	Caudate
ENSG00000255135:2(@)Loc404	chr11:76485948:A:G	0.009327	0.02843	0.02894	0.002412	Caudate
ENSG00000174938:1(@)Loc40_Loc599	chr16:29989580:G:A	0.008066	0.03451	0.03247	0.002408	Caudate
ENSG00000185352:2(@)Loc495	chr13:96060928:T:A	0.01558	0.0151	0.0156	0.002402	Caudate
ENSG00000270061:1(@)Loc275	chr12:123954426:G:C	0.02735	0.007982	0.009627	0.002401	Caudate
ENSG00000167491:1(@)Loc39	chr19:19367586:T:C	0.01794	0.01273	0.01296	0.002396	Caudate
ENSG00000231312:5(@)Loc590	chr2:39806132:G:A	0.05101	0.004195	0.006247	0.002391	Caudate
ENSG00000138311:2(@)Loc343	chr10:62650820:G:A	0.02809	0.007751	0.008706	0.002389	Caudate
ENSG00000259295:1(@)Loc54	chr15:84712928:C:T	0.02432	0.009089	0.01043	0.002383	Caudate
ENSG00000101104:1(@)Loc526	chr20:44890896:A:G	0.01674	0.01394	0.01408	0.002379	Caudate
ENSG00000269997:2(@)Loc275	chr12:123920171:T:C	0.02734	0.007854	0.009566	0.002374	Caudate
ENSG00000101104:1(@)Loc526	chr20:44888560:A:G	0.01674	0.01387	0.01402	0.00237	Caudate
ENSG00000157456:1(@)Loc181_Loc572	chr15:59067727:C:T	0.04602	0.004616	0.006571	0.002369	Caudate
ENSG00000261758:1(@)Loc33	chr3:136446853:G:A	0.02718	0.007887	0.009459	0.002363	Caudate
ENSG00000256278:1(@)Loc54	chr15:84812610:G:A	0.005913	0.05249	0.05186	0.002361	Caudate
ENSG00000166913:1(@)Loc526	chr20:44890896:A:G	0.01658	0.01394	0.01514	0.00236	Caudate
ENSG00000259295:1(@)Loc54	chr15:84707022:C:T	0.01856	0.01207	0.0131	0.002345	Caudate
ENSG00000183166:1(@)Loc127	chr7:72336300:C:T	0.008827	0.02952	0.02527	0.002343	Caudate
ENSG00000141034:1(@)Loc571	chr17:18041035:A:G	0.05112	0.00407	0.005982	0.002342	Caudate
ENSG00000107263:2(@)Loc273_Loc584	chr9:132092012:T:C	0.002396	0.7823	0.7775	0.00234	Caudate
ENSG00000167491:1(@)Loc39	chr19:19369127:C:A	0.01794	0.01233	0.01256	0.00233	Caudate
ENSG00000258122:1(@)Loc365	chr16:66895292:A:T	0.00541	0.05924	0.06077	0.002326	Caudate
ENSG00000101104:1(@)Loc526	chr20:44899568:T:C	0.01674	0.01356	0.01371	0.002323	Caudate
ENSG00000186326:1(@)Loc525	chr19:32654200:A:G	0.01769	0.01273	0.01341	0.002321	Caudate
ENSG00000270061:1(@)Loc275	chr12:124002304:A:G	0.007296	0.03751	0.03702	0.002319	Caudate
ENSG00000070061:1(@)Loc407	chr9:109000645:C:T	0.05374	0.003818	0.005752	0.002316	Caudate
ENSG00000156735:1(@)Loc115	chr8:38399988:G:A	0.007505	0.03592	0.03698	0.002314	Caudate
ENSG00000007923:1(@)Loc348	chr1:6602971:G:C	0.01976	0.01115	0.01158	0.002313	Caudate
ENSG00000180667:1(@)Loc392	chr1:207072659:A:G	0.01251	0.01884	0.01378	0.002302	Caudate
ENSG00000261574:1(@)Loc164	chr16:89813850:G:C	0.01009	0.0242	0.02507	0.002298	Caudate
ENSG00000261758:1(@)Loc33	chr3:136752973:C:T	0.1046	0.001871	0.003836	0.002297	Caudate
ENSG00000091536:1(@)Loc571	chr17:18115734:A:G	0.2156	0.0009218	0.002989	0.002295	Caudate
ENSG00000149328:1(@)Loc173_Loc67	chr11:134377421:A:G	0.06342	0.003208	0.005198	0.002294	Caudate
ENSG00000214425:2(@)Loc114_Loc614	chr17:45628235:A:G	0.1562	0.001275	0.003328	0.002291	Caudate
ENSG00000242125:2(@)Loc188	chr1:28827743:T:C	0.02766	0.007481	0.009423	0.002289	Caudate
ENSG00000184164:3(@)Loc325	chr22:49909601:G:A	0.006945	0.04034	0.04117	0.002288	Caudate
ENSG00000085788:1(@)Loc115	chr8:38259274:A:G	0.01842	0.01179	0.0133	0.002286	Caudate
ENSG00000065609:2(@)Loc531_Loc113	chr6:83663216:A:G	0.01289	0.01771	0.01833	0.002283	Caudate
ENSG00000167491:1(@)Loc39	chr19:19411748:G:A	0.01529	0.0144	0.01426	0.002273	Caudate
ENSG00000101104:1(@)Loc526	chr20:44901038:T:C	0.01528	0.01467	0.01461	0.002271	Caudate
ENSG00000132612:1(@)Loc544	chr16:69303188:A:G	0.08466	0.002351	0.004311	0.002267	Caudate
ENSG00000101104:1(@)Loc526	chr20:44898696:C:T	0.01674	0.01315	0.0133	0.002261	Caudate
ENSG00000270061:1(@)Loc275	chr12:124002131:A:G	0.007296	0.03615	0.03571	0.002259	Caudate
ENSG00000085788:1(@)Loc115	chr8:38250615:C:G	0.1043	0.001848	0.003815	0.002245	Caudate
ENSG00000183831:1(@)Loc143	chr1:173829600:C:T	0.01151	0.02021	0.01757	0.002243	Caudate
ENSG00000144381:1(@)Loc612_Loc48	chr2:197507311:T:C	0.00943	0.0254	0.02607	0.002242	Caudate
ENSG00000085788:1(@)Loc115	chr8:38262758:C:A	0.01842	0.0115	0.01299	0.002237	Caudate
ENSG00000270061:1(@)Loc275	chr12:123997709:T:C	0.008061	0.0311	0.03099	0.002236	Caudate
ENSG00000101246:1(@)Loc569	chr20:63713531:G:C	0.03383	0.005945	0.007683	0.002229	Caudate
ENSG00000117569:1(@)Loc178	chr1:96680491:G:A	0.03279	0.006202	0.007967	0.002228	Caudate
ENSG00000255135:2(@)Loc404	chr11:76448641:G:A	0.009255	0.02579	0.02628	0.00222	Caudate
ENSG00000101246:1(@)Loc569	chr20:63714118:A:G	0.03383	0.005913	0.007642	0.002217	Caudate
ENSG00000175727:1(@)Loc229	chr12:122127778:G:A	0.02405	0.008561	0.009737	0.002209	Caudate
ENSG00000225968:1(@)Loc2_Loc328	chr7:1987813:T:C	0.003111	0.1688	0.1671	0.002202	Caudate
ENSG00000177370:2(@)Loc210_Loc155	chr17:1364563:G:A	0.005075	0.05995	0.06018	0.002199	Caudate
ENSG00000138311:2(@)Loc343	chr10:62649027:C:T	0.02809	0.007082	0.007967	0.002198	Caudate
ENSG00000175727:1(@)Loc229	chr12:122084705:C:T	0.02208	0.009329	0.01041	0.002194	Caudate
ENSG00000173715:2(@)Loc593	chr11:66864421:G:A	0.05213	0.003743	0.005471	0.00219	Caudate
ENSG00000180667:1(@)Loc392	chr1:207076510:G:A	0.01251	0.01775	0.013	0.00219	Caudate
ENSG00000214425:2(@)Loc114_Loc614	chr17:45628390:G:C	0.1562	0.001217	0.003178	0.002188	Caudate
ENSG00000141564:2(@)Loc561	chr17:80544083:C:T	0.0286	0.006983	0.008393	0.002186	Caudate
ENSG00000183172:1(@)Loc603_Loc485_Loc320_Loc81_Loc244	chr22:42080750:A:C	0.137	0.001388	0.003337	0.002186	Caudate
ENSG00000182264:1(@)Loc426	chr19:48743609:A:G	0.004741	0.06724	0.06742	0.002184	Caudate
ENSG00000101104:1(@)Loc526	chr20:44885569:T:C	0.01364	0.01597	0.01563	0.002179	Caudate
ENSG00000132603:1(@)Loc544	chr16:69269431:T:C	0.01621	0.01303	0.01395	0.002175	Caudate
ENSG00000225968:1(@)Loc2_Loc328	chr7:2008585:G:C	0.006574	0.03976	0.04087	0.002174	Caudate
ENSG00000148843:3(@)Loc4_Loc21_Loc293	chr10:103270083:G:C	0.02163	0.009373	0.01102	0.002152	Caudate
ENSG00000177370:2(@)Loc210_Loc155	chr17:1380621:A:C	0.00757	0.03203	0.03305	0.00215	Caudate
ENSG00000101452:1(@)Loc549	chr20:38974886:A:G	0.03166	0.006085	0.007448	0.002143	Caudate
ENSG00000270083:1(@)Loc603_Loc485_Loc320_Loc81_Loc244	chr22:42046535:A:T	0.02616	0.007494	0.009096	0.002139	Caudate
ENSG00000169592:1(@)Loc40_Loc599	chr16:30007179:C:T	0.008285	0.02851	0.02364	0.002138	Caudate
ENSG00000205981:1(@)Loc15_Loc538_Loc443	chr3:181154125:G:A	0.007976	0.02954	0.03085	0.002136	Caudate
ENSG00000141564:2(@)Loc561	chr17:80552412:C:T	0.01581	0.01305	0.01389	0.002128	Caudate
ENSG00000065609:2(@)Loc531_Loc113	chr6:83590652:C:T	0.0259	0.007444	0.008776	0.002128	Caudate
ENSG00000273154:1(@)Loc569	chr20:63711449:G:A	0.0221	0.008955	0.01019	0.002127	Caudate
ENSG00000127955:1(@)Loc199	chr7:80109200:A:G	0.0193	0.01043	0.01196	0.002126	Caudate
ENSG00000270130:1(@)Loc275	chr12:123941294:A:G	0.01996	0.009823	0.0113	0.002124	Caudate
ENSG00000182774:2(@)Loc109	chr15:82575930:T:C	0.009183	0.02443	0.02572	0.002124	Caudate
ENSG00000156735:1(@)Loc115	chr8:38370046:G:A	0.009534	0.02341	0.02466	0.002124	Caudate
ENSG00000174939:1(@)Loc40_Loc599	chr16:29977028:G:A	0.006354	0.04121	0.04167	0.002123	Caudate
ENSG00000105894:2(@)Loc300	chr7:137418793:G:A	0.005341	0.05205	0.04747	0.002121	Caudate
ENSG00000269938:1(@)Loc275	chr12:123943615:T:A	0.0191	0.01035	0.01116	0.002115	Caudate
ENSG00000117601:1(@)Loc143	chr1:173916343:C:T	0.1948	0.0009399	0.002841	0.002114	Caudate
ENSG00000205220:1(@)Loc198	chr16:68225078:G:A	0.01341	0.01561	0.01681	0.002113	Caudate
ENSG00000127955:1(@)Loc199	chr7:80105556:A:G	0.01732	0.01168	0.01315	0.002112	Caudate
ENSG00000176454:2(@)Loc347	chr15:34362891:T:C	0.1	0.001845	0.003722	0.00211	Caudate
ENSG00000282100:1(@)Loc181	chr15:58667074:T:C	0.02096	0.009485	0.01106	0.00211	Caudate
ENSG00000141564:2(@)Loc561	chr17:80551317:G:T	0.01581	0.01292	0.01375	0.00211	Caudate
ENSG00000138311:2(@)Loc343	chr10:62663745:G:T	0.02529	0.007586	0.00831	0.002109	Caudate
ENSG00000177370:2(@)Loc210_Loc155	chr17:1364101:A:G	0.006426	0.03914	0.03991	0.002109	Caudate
ENSG00000185278:1(@)Loc143	chr1:173882300:G:A	0.135	0.001356	0.003242	0.002105	Caudate
ENSG00000168078:1(@)Loc76	chr8:27584610:C:A	0.002199	0.6463	0.6429	0.002102	Caudate
ENSG00000255135:2(@)Loc404	chr11:76484477:G:A	0.007671	0.03066	0.03075	0.0021	Caudate
ENSG00000277161:1(@)Loc256	chr17:36506381:C:T	0.004458	0.0696	0.07007	0.002099	Caudate
ENSG00000132563:1(@)Loc92_Loc299	chr5:138439892:C:G	0.003441	0.1157	0.09869	0.002099	Caudate
ENSG00000273154:1(@)Loc569	chr20:63711788:A:G	0.0221	0.008777	0.009995	0.002089	Caudate
ENSG00000156735:1(@)Loc115	chr8:38265670:C:T	0.0154	0.01294	0.01447	0.002087	Caudate
ENSG00000184164:3(@)Loc325	chr22:49919710:G:C	0.007692	0.0308	0.03174	0.002084	Caudate
ENSG00000167491:1(@)Loc39	chr19:19418012:C:A	0.01529	0.01302	0.01292	0.002083	Caudate
ENSG00000256278:1(@)Loc54	chr15:84814418:C:A	0.005913	0.04323	0.04284	0.002079	Caudate
ENSG00000273154:1(@)Loc569	chr20:63711812:T:C	0.0221	0.008728	0.00994	0.002078	Caudate
ENSG00000256278:1(@)Loc54	chr15:84806000:T:C	0.005913	0.04297	0.04258	0.00207	Caudate
ENSG00000224420:1(@)Loc64	chr19:49659652:C:G	0.003146	0.1413	0.1393	0.002068	Caudate
ENSG00000270061:1(@)Loc275	chr12:123980289:G:T	0.01149	0.01799	0.01863	0.002066	Caudate
ENSG00000205981:1(@)Loc15_Loc538_Loc443	chr3:181155555:A:G	0.007976	0.02823	0.0295	0.002064	Caudate
ENSG00000185352:2(@)Loc495	chr13:96003118:T:C	0.01343	0.015	0.0152	0.002059	Caudate
ENSG00000205981:1(@)Loc15_Loc538_Loc443	chr3:181155199:C:A	0.007976	0.02811	0.02937	0.002057	Caudate
ENSG00000181097:2(@)Loc286	chr8:143794599:A:C	0.003288	0.1224	0.1187	0.002056	Caudate
ENSG00000159248:2(@)Loc337	chr15:34765414:G:A	0.03557	0.005219	0.006925	0.002052	Caudate
ENSG00000182774:2(@)Loc109	chr15:82569019:T:C	0.009855	0.02142	0.02273	0.002052	Caudate
ENSG00000185352:2(@)Loc495	chr13:96017706:T:G	0.01283	0.01572	0.01583	0.002049	Caudate
ENSG00000182827:3(@)Loc331	chr1:226586341:T:C	0.002795	0.1872	0.1858	0.002043	Caudate
ENSG00000007923:1(@)Loc348	chr1:6625714:C:T	0.006616	0.03657	0.03287	0.002041	Caudate
ENSG00000130584:2(@)Loc569	chr20:63796001:A:G	0.4978	0.0003528	0.002211	0.00204	Caudate
ENSG00000144381:1(@)Loc612_Loc48	chr2:197449844:A:G	0.004234	0.07211	0.07007	0.00204	Caudate
ENSG00000205704:1(@)Loc603_Loc485_Loc320_Loc81_Loc244	chr22:41972853:G:A	0.04105	0.004453	0.006156	0.002037	Caudate
ENSG00000104228:3(@)Loc520	chr8:27311444:G:A	0.2588	0.0006791	0.002522	0.002036	Caudate
ENSG00000132612:1(@)Loc544	chr16:69304992:A:T	0.08466	0.002103	0.003862	0.002033	Caudate
ENSG00000130584:2(@)Loc569	chr20:63795858:G:C	0.4978	0.0003514	0.002202	0.002032	Caudate
ENSG00000173599:1(@)Loc593	chr11:66858763:T:C	0.03977	0.004589	0.006157	0.002031	Caudate
ENSG00000152154:2(@)Loc590	chr2:39713368:T:C	0.0155	0.01268	0.01416	0.002028	Caudate
ENSG00000156735:1(@)Loc115	chr8:38333857:G:A	0.009534	0.02205	0.02325	0.002025	Caudate
ENSG00000270130:1(@)Loc275	chr12:123954426:G:C	0.02297	0.007982	0.009452	0.002023	Caudate
ENSG00000174938:1(@)Loc40_Loc599	chr16:29946895:G:A	0.01621	0.01183	0.01222	0.002022	Caudate
ENSG00000270130:1(@)Loc275	chr12:123962799:T:C	0.02984	0.006008	0.007569	0.002019	Caudate
ENSG00000104228:3(@)Loc520	chr8:27311613:A:T	0.2588	0.0006692	0.002486	0.002007	Caudate
ENSG00000236296:3(@)Loc432	chr4:143928395:C:G	0.0087	0.02493	0.02607	0.002004	Caudate
ENSG00000269938:1(@)Loc275	chr12:123984025:G:C	0.01063	0.01911	0.01886	0.002002	Caudate
ENSG00000270130:1(@)Loc275	chr12:123942189:C:T	0.01996	0.009202	0.01059	0.002002	Caudate
ENSG00000224479:1(@)Loc207	chr3:63826924:G:A	0.9997	0.0001721	0.002002	0.002002	Caudate
ENSG00000173599:1(@)Loc593	chr11:66783531:G:C	0.0336	0.005389	0.006876	0.002	Caudate
ENSG00000174938:1(@)Loc40_Loc599	chr16:29977620:A:G	0.008388	0.02555	0.02424	0.001996	Caudate
ENSG00000270061:1(@)Loc275	chr12:123975620:G:T	0.01149	0.01726	0.01788	0.001995	Caudate
ENSG00000065609:2(@)Loc531_Loc113	chr6:83674239:C:G	0.008774	0.02407	0.0239	0.001995	Caudate
ENSG00000270083:1(@)Loc603_Loc485_Loc320_Loc81_Loc244	chr22:42061908:T:A	0.02616	0.006944	0.008439	0.001993	Caudate
ENSG00000275601:1(@)Loc103	chr15:43631757:A:C	0.01181	0.01707	0.01835	0.001989	Caudate
ENSG00000185619:2(@)Loc95	chr4:708978:T:C	0.02714	0.006734	0.008335	0.001989	Caudate
ENSG00000174938:1(@)Loc40_Loc599	chr16:29982365:G:C	0.005714	0.04289	0.03943	0.001988	Caudate
ENSG00000140265:2(@)Loc103	chr15:43810130:G:A	0.004472	0.0625	0.03815	0.001985	Caudate
ENSG00000117601:1(@)Loc143	chr1:173915601:C:G	0.1948	0.0008807	0.002663	0.001982	Caudate
ENSG00000132612:1(@)Loc544	chr16:69317756:A:G	0.0775	0.002237	0.003937	0.001976	Caudate
ENSG00000184164:1(@)Loc325	chr22:49918387:C:T	0.01462	0.01309	0.01312	0.001972	Caudate
ENSG00000225681:1(@)Loc283	chr17:20042506:C:G	0.00434	0.06535	0.06565	0.00197	Caudate
ENSG00000255135:2(@)Loc404	chr11:76504947:T:G	0.005289	0.04716	0.04614	0.001962	Caudate
ENSG00000185352:2(@)Loc495	chr13:96025391:T:G	0.01283	0.01494	0.01506	0.001961	Caudate
ENSG00000101452:1(@)Loc549	chr20:38925257:G:C	0.006245	0.03706	0.03519	0.001957	Caudate
ENSG00000085788:1(@)Loc115	chr8:38351611:A:T	0.01325	0.01434	0.01543	0.001953	Caudate
ENSG00000197136:1(@)Loc274	chr11:65660707:C:T	0.01285	0.01494	0.01621	0.001948	Caudate
ENSG00000175727:1(@)Loc229	chr12:122091477:T:C	0.03079	0.005733	0.00695	0.001948	Caudate
ENSG00000270130:1(@)Loc275	chr12:123919222:C:T	0.01749	0.0103	0.01159	0.001943	Caudate
ENSG00000177370:2(@)Loc210_Loc155	chr17:1378105:T:G	0.00757	0.02798	0.02893	0.001942	Caudate
ENSG00000261758:1(@)Loc33	chr3:136533759:G:A	0.01663	0.01092	0.01188	0.001942	Caudate
ENSG00000144381:1(@)Loc612_Loc48	chr2:197414110:T:A	0.01442	0.01283	0.01391	0.001941	Caudate
ENSG00000114054:1(@)Loc33	chr3:136192330:C:T	0.2538	0.0006568	0.002409	0.001941	Caudate
ENSG00000261758:1(@)Loc33	chr3:136716320:A:G	0.03231	0.005296	0.006673	0.001937	Caudate
ENSG00000204962:1(@)Loc185	chr5:140774630:A:G	0.02302	0.007753	0.009233	0.001936	Caudate
ENSG00000132394:1(@)Loc456	chr3:128201180:T:C	0.02145	0.008327	0.009276	0.001932	Caudate
ENSG00000175727:1(@)Loc229	chr12:122145317:A:G	0.03073	0.005689	0.006894	0.001931	Caudate
ENSG00000273154:1(@)Loc569	chr20:63721274:C:T	0.01915	0.009407	0.01043	0.001928	Caudate
ENSG00000205220:1(@)Loc198	chr16:68155437:G:A	0.009833	0.0202	0.021	0.001922	Caudate
ENSG00000259295:1(@)Loc54	chr15:84704902:A:G	0.01856	0.009656	0.01052	0.001921	Caudate
ENSG00000115946:2(@)Loc473	chr2:68150193:A:G	0.06584	0.002563	0.004172	0.001918	Caudate
ENSG00000270130:1(@)Loc275	chr12:123951241:T:A	0.01996	0.008775	0.01011	0.001917	Caudate
ENSG00000141034:1(@)Loc571	chr17:18046475:T:G	0.03807	0.00449	0.005987	0.001916	Caudate
ENSG00000163728:1(@)Loc335	chr3:180553135:T:C	0.01377	0.0135	0.01394	0.001916	Caudate
ENSG00000225681:1(@)Loc283	chr17:20039537:G:A	0.00434	0.06205	0.06237	0.001911	Caudate
ENSG00000101452:1(@)Loc549	chr20:38945173:G:A	0.006944	0.03094	0.02963	0.001907	Caudate
ENSG00000273154:1(@)Loc569	chr20:63731744:G:A	0.01915	0.009298	0.01031	0.001907	Caudate
ENSG00000261758:1(@)Loc33	chr3:136471023:G:A	0.01889	0.009286	0.01034	0.001907	Caudate
ENSG00000067208:1(@)Loc535	chr1:92541259:T:C	0.01084	0.01745	0.01772	0.001906	Caudate
ENSG00000163728:1(@)Loc335	chr3:180553833:G:A	0.01377	0.01341	0.01386	0.001906	Caudate
ENSG00000112893:2(@)Loc144	chr5:109694340:C:G	0.5888	0.0002781	0.002015	0.001904	Caudate
ENSG00000198791:2(@)Loc403	chr8:17202067:C:A	0.01406	0.01302	0.01379	0.001904	Caudate
ENSG00000173599:1(@)Loc593	chr11:66792552:A:G	0.0336	0.005115	0.006532	0.001903	Caudate
ENSG00000185352:2(@)Loc495	chr13:96045076:C:T	0.01117	0.01695	0.01679	0.001901	Caudate
ENSG00000108602:3(@)Loc78	chr17:19275579:C:A	0.002983	0.1304	0.1288	0.0019	Caudate
ENSG00000163728:1(@)Loc335	chr3:180576182:A:T	0.01377	0.01337	0.01381	0.0019	Caudate
ENSG00000163728:1(@)Loc335	chr3:180574948:C:T	0.01377	0.01335	0.01379	0.001898	Caudate
ENSG00000279519:1(@)Loc176	chr2:36948301:T:C	0.02933	0.005856	0.007098	0.001896	Caudate
ENSG00000163728:1(@)Loc335	chr3:180576154:A:T	0.01377	0.01332	0.01376	0.001894	Caudate
ENSG00000270061:1(@)Loc275	chr12:123992014:C:T	0.008653	0.02287	0.02301	0.001892	Caudate
ENSG00000256278:1(@)Loc54	chr15:84610573:A:G	0.005707	0.03968	0.0393	0.001891	Caudate
ENSG00000269938:1(@)Loc275	chr12:124009993:C:T	0.0167	0.0106	0.01118	0.001889	Caudate
ENSG00000270083:1(@)Loc603_Loc485_Loc320_Loc81_Loc244	chr22:42058946:A:G	0.05194	0.003186	0.004764	0.001887	Caudate
ENSG00000067208:1(@)Loc535	chr1:92539449:T:C	0.01084	0.01723	0.0175	0.001886	Caudate
ENSG00000101452:1(@)Loc549	chr20:38944596:T:C	0.006944	0.03038	0.02911	0.001881	Caudate
ENSG00000127955:1(@)Loc199	chr7:80111366:C:T	0.01445	0.01256	0.01378	0.001879	Caudate
ENSG00000100902:1(@)Loc393	chr14:35339056:G:A	0.01904	0.009264	0.0107	0.001876	Caudate
ENSG00000067208:1(@)Loc535	chr1:92538013:A:G	0.01084	0.0171	0.01737	0.001874	Caudate
ENSG00000254427:4(@)Loc555	chr11:45327747:G:A	0.01696	0.01052	0.01186	0.001872	Caudate
ENSG00000067208:1(@)Loc535	chr1:92538662:A:C	0.01084	0.01707	0.01734	0.001871	Caudate
ENSG00000163728:1(@)Loc335	chr3:180570541:G:A	0.01377	0.01307	0.01351	0.001863	Caudate
ENSG00000261758:1(@)Loc33	chr3:136384445:G:A	0.03151	0.005212	0.006525	0.001861	Caudate
ENSG00000163728:1(@)Loc335	chr3:180557654:A:G	0.01377	0.01304	0.01348	0.00186	Caudate
ENSG00000101452:1(@)Loc549	chr20:38944000:G:A	0.006944	0.02989	0.02864	0.001858	Caudate
ENSG00000144381:1(@)Loc612_Loc48	chr2:197383404:C:T	0.01499	0.01167	0.01273	0.001855	Caudate
ENSG00000144677:1(@)Loc400	chr3:37867004:G:A	0.006785	0.03074	0.02609	0.001855	Caudate
ENSG00000182774:2(@)Loc109	chr15:82580618:C:T	0.009183	0.02061	0.02176	0.001854	Caudate
ENSG00000205220:1(@)Loc198	chr16:68129759:T:C	0.009833	0.01931	0.02009	0.001852	Caudate
ENSG00000163728:1(@)Loc335	chr3:180481669:A:G	0.0131	0.01375	0.01411	0.001852	Caudate
ENSG00000270083:1(@)Loc603_Loc485_Loc320_Loc81_Loc244	chr22:42046231:C:T	0.02616	0.006403	0.007791	0.001848	Caudate
ENSG00000152154:2(@)Loc590	chr2:39698592:A:T	0.01395	0.01285	0.01415	0.001846	Caudate
ENSG00000179630:1(@)Loc124	chr13:43879344:C:T	0.3293	0.000483	0.002159	0.001845	Caudate
ENSG00000067208:1(@)Loc535	chr1:92535873:C:T	0.01084	0.01678	0.01705	0.001845	Caudate
ENSG00000065609:2(@)Loc531_Loc113	chr6:83660150:T:C	0.00798	0.02458	0.02423	0.001845	Caudate
ENSG00000131951:2(@)Loc322	chr14:59703177:C:T	0.00737	0.02707	0.02463	0.00184	Caudate
ENSG00000067208:1(@)Loc535	chr1:92535586:A:C	0.01084	0.01674	0.01701	0.00184	Caudate
ENSG00000186866:1(@)Loc592	chr21:45668784:A:G	0.04392	0.00373	0.005294	0.001837	Caudate
ENSG00000254646:2(@)Loc334	chr11:124468326:C:T	0.009361	0.02002	0.02084	0.001835	Caudate
ENSG00000185352:2(@)Loc495	chr13:96003373:C:T	0.01262	0.0141	0.0142	0.001834	Caudate
ENSG00000249307:2(@)Loc145	chr4:79273535:G:A	0.005462	0.0404	0.04099	0.001834	Caudate
ENSG00000259295:1(@)Loc54	chr15:84724805:T:C	0.01994	0.008465	0.009356	0.001831	Caudate
ENSG00000261758:1(@)Loc33	chr3:136432789:G:T	0.01889	0.00888	0.009889	0.001831	Caudate
ENSG00000156735:1(@)Loc115	chr8:38402915:C:G	0.007694	0.02545	0.02638	0.001831	Caudate
ENSG00000164037:1(@)Loc344	chr4:102789895:T:C	0.04517	0.003539	0.005091	0.00183	Caudate
ENSG00000067208:1(@)Loc535	chr1:92535017:T:C	0.01084	0.01661	0.01688	0.001828	Caudate
ENSG00000236457:2(@)Loc151	chr17:2254480:A:G	0.004823	0.0483	0.04896	0.001826	Caudate
ENSG00000065609:2(@)Loc531_Loc113	chr6:83654846:A:T	0.006746	0.03013	0.0293	0.001825	Caudate
ENSG00000185352:2(@)Loc495	chr13:95997869:A:C	0.0113	0.01593	0.01581	0.001823	Caudate
ENSG00000197136:1(@)Loc274	chr11:65638708:C:A	0.007851	0.02499	0.02581	0.001821	Caudate
ENSG00000183066:3(@)Loc603_Loc485_Loc320_Loc81_Loc244	chr22:41993835:A:G	0.01186	0.01496	0.01539	0.00182	Caudate
ENSG00000183066:3(@)Loc603_Loc485_Loc320_Loc81_Loc244	chr22:42024851:G:T	0.02137	0.00773	0.008759	0.001818	Caudate
ENSG00000226476:1(@)Loc231	chr1:60639697:A:G	0.01077	0.01697	0.01774	0.001811	Caudate
ENSG00000182774:2(@)Loc109	chr15:82585958:A:G	0.008397	0.02236	0.02342	0.00181	Caudate
ENSG00000168803:4(@)Loc103	chr15:43294710:C:A	0.5	0.000311	0.001957	0.001807	Caudate
ENSG00000279519:1(@)Loc176	chr2:36962153:T:C	0.01156	0.01551	0.01585	0.001803	Caudate
ENSG00000273154:1(@)Loc569	chr20:63730764:G:C	0.01915	0.008738	0.009697	0.001802	Caudate
ENSG00000174938:1(@)Loc40_Loc599	chr16:30000297:C:T	0.007866	0.02431	0.02297	0.0018	Caudate
ENSG00000067208:1(@)Loc535	chr1:92531813:A:G	0.01084	0.01629	0.01656	0.001799	Caudate
ENSG00000183172:1(@)Loc603_Loc485_Loc320_Loc81_Loc244	chr22:42070976:A:T	0.1338	0.001167	0.00277	0.001799	Caudate
ENSG00000108602:3(@)Loc78	chr17:19280114:C:T	0.002983	0.1146	0.1133	0.001797	Caudate
ENSG00000225968:1(@)Loc2_Loc328	chr7:2008240:G:A	0.005189	0.04239	0.0431	0.001794	Caudate
ENSG00000156735:1(@)Loc115	chr8:38348724:C:T	0.009534	0.01901	0.02009	0.001794	Caudate
ENSG00000163728:1(@)Loc335	chr3:180560389:G:A	0.01377	0.01251	0.01293	0.001792	Caudate
ENSG00000163728:1(@)Loc335	chr3:180483296:T:C	0.0131	0.01323	0.01358	0.001791	Caudate
ENSG00000168803:4(@)Loc103	chr15:43294709:T:A	0.5	0.000308	0.001939	0.00179	Caudate
ENSG00000163728:1(@)Loc335	chr3:180473695:T:C	0.0131	0.01323	0.01358	0.00179	Caudate
ENSG00000166913:1(@)Loc526	chr20:44904645:T:G	0.01273	0.01371	0.0144	0.001786	Caudate
ENSG00000141034:1(@)Loc571	chr17:18045402:G:C	0.03807	0.004169	0.005564	0.001785	Caudate
ENSG00000197457:1(@)Loc569	chr20:63660085:T:C	0.0815	0.001916	0.003457	0.001785	Caudate
ENSG00000163728:1(@)Loc335	chr3:180482883:C:T	0.0131	0.01317	0.01352	0.001784	Caudate
ENSG00000141034:1(@)Loc571	chr17:18045665:T:C	0.03807	0.004162	0.005555	0.001782	Caudate
ENSG00000102981:1(@)Loc198	chr16:68129699:C:A	0.009625	0.01904	0.0201	0.001781	Caudate
ENSG00000270061:1(@)Loc275	chr12:123941294:A:G	0.01673	0.009823	0.01077	0.001775	Caudate
ENSG00000270130:1(@)Loc275	chr12:123940531:A:G	0.01996	0.008064	0.009302	0.001775	Caudate
ENSG00000261478:2(@)Loc117	chr15:89399100:C:G	0.03896	0.004062	0.005397	0.00177	Caudate
ENSG00000112659:4(@)Loc84	chr6:43189253:G:A	0.6853	0.0002221	0.001838	0.00177	Caudate
ENSG00000197457:1(@)Loc569	chr20:63659655:A:G	0.0815	0.001898	0.003426	0.001769	Caudate
ENSG00000183386:2(@)Loc616	chr1:38301320:G:A	0.009703	0.01861	0.01696	0.001768	Caudate
ENSG00000163728:1(@)Loc335	chr3:180459470:T:C	0.0131	0.01302	0.01337	0.001766	Caudate
ENSG00000185619:2(@)Loc95	chr4:709183:T:C	0.02714	0.005913	0.007333	0.001761	Caudate
ENSG00000163728:1(@)Loc335	chr3:180456679:T:C	0.0131	0.01296	0.01331	0.001759	Caudate
ENSG00000263934:1(@)Loc78	chr17:19299719:A:G	0.05281	0.002854	0.003806	0.001756	Caudate
ENSG00000067208:1(@)Loc535	chr1:92530170:C:A	0.01084	0.01584	0.01611	0.001756	Caudate
ENSG00000269938:1(@)Loc275	chr12:123980289:G:T	0.009766	0.01799	0.01763	0.001749	Caudate
ENSG00000170802:1(@)Loc370	chr2:48406397:G:A	0.05388	0.002863	0.003906	0.001749	Caudate
ENSG00000166763:1(@)Loc103	chr15:43643905:C:T	0.01345	0.01227	0.01319	0.001747	Caudate
ENSG00000132394:1(@)Loc456	chr3:128182943:G:A	0.01989	0.008095	0.008896	0.001746	Caudate
ENSG00000067208:1(@)Loc535	chr1:92543163:G:T	0.009543	0.01827	0.01832	0.001744	Caudate
ENSG00000156735:1(@)Loc115	chr8:38404715:T:C	0.007694	0.0239	0.02479	0.001743	Caudate
ENSG00000183166:1(@)Loc127	chr7:72367051:G:A	0.007759	0.02376	0.02021	0.001741	Caudate
ENSG00000147548:2(@)Loc115	chr8:38382490:A:G	0.02902	0.005282	0.006756	0.001741	Caudate
ENSG00000067208:1(@)Loc535	chr1:92545351:T:C	0.009543	0.0182	0.01825	0.001738	Caudate
ENSG00000157456:1(@)Loc181_Loc572	chr15:59098172:G:C	0.04893	0.003135	0.00458	0.001737	Caudate
ENSG00000270130:1(@)Loc275	chr12:124002996:C:T	0.02234	0.006962	0.008216	0.001734	Caudate
ENSG00000174165:2(@)Loc593	chr11:66952010:G:A	0.03626	0.004282	0.005734	0.001733	Caudate
ENSG00000067208:1(@)Loc535	chr1:92528476:G:A	0.01084	0.01559	0.01586	0.001733	Caudate
ENSG00000067208:1(@)Loc535	chr1:92528250:C:T	0.01084	0.01556	0.01583	0.00173	Caudate
ENSG00000269938:1(@)Loc275	chr12:123982176:C:T	0.009766	0.01772	0.01737	0.001727	Caudate
ENSG00000114054:1(@)Loc33	chr3:136338019:T:C	0.01955	0.008201	0.009449	0.001727	Caudate
ENSG00000067208:1(@)Loc535	chr1:92527599:C:T	0.01084	0.0155	0.01576	0.001724	Caudate
ENSG00000159248:2(@)Loc337	chr15:34767687:T:C	0.02629	0.005969	0.007348	0.001722	Caudate
ENSG00000067208:1(@)Loc535	chr1:92527070:G:A	0.01084	0.01548	0.01575	0.001722	Caudate
ENSG00000067208:1(@)Loc535	chr1:92527240:T:C	0.01084	0.01548	0.01575	0.001722	Caudate
ENSG00000275601:1(@)Loc103	chr15:43646409:A:G	0.01278	0.01316	0.01432	0.001721	Caudate
ENSG00000183386:2(@)Loc616	chr1:38302427:C:T	0.009802	0.01779	0.01623	0.001719	Caudate
ENSG00000270061:1(@)Loc275	chr12:124004615:A:G	0.007296	0.0251	0.02493	0.001718	Caudate
ENSG00000067208:1(@)Loc535	chr1:92543881:C:A	0.009543	0.01794	0.018	0.001718	Caudate
ENSG00000269938:1(@)Loc275	chr12:123982657:C:A	0.009766	0.0176	0.01725	0.001716	Caudate
ENSG00000067208:1(@)Loc535	chr1:92546690:T:C	0.009543	0.01792	0.01798	0.001716	Caudate
ENSG00000065609:2(@)Loc531_Loc113	chr6:83654421:C:T	0.006746	0.02778	0.02704	0.001715	Caudate
ENSG00000205220:1(@)Loc198	chr16:68151257:G:A	0.008605	0.02066	0.02124	0.001713	Caudate
ENSG00000141034:1(@)Loc571	chr17:18049133:T:C	0.03807	0.00399	0.005328	0.001711	Caudate
ENSG00000115946:2(@)Loc473	chr2:68152015:A:G	0.06584	0.002279	0.003715	0.00171	Caudate
ENSG00000175662:1(@)Loc571	chr17:17847593:G:A	0.08412	0.001767	0.003235	0.001707	Caudate
ENSG00000182774:2(@)Loc109	chr15:82580370:C:T	0.009183	0.01854	0.0196	0.001699	Caudate
ENSG00000205220:1(@)Loc198	chr16:68219105:A:G	0.01341	0.01216	0.01314	0.001699	Caudate
ENSG00000261758:1(@)Loc33	chr3:136652849:G:T	0.007948	0.02218	0.02207	0.001698	Caudate
ENSG00000175727:1(@)Loc229	chr12:122065471:C:T	0.01435	0.01132	0.01175	0.001697	Caudate
ENSG00000127955:1(@)Loc199	chr7:80112023:A:G	0.01445	0.0112	0.01231	0.001697	Caudate
ENSG00000173599:1(@)Loc593	chr11:66816288:A:G	0.0293	0.005234	0.006453	0.001696	Caudate
ENSG00000256278:1(@)Loc54	chr15:84609953:G:A	0.006532	0.02831	0.02836	0.001692	Caudate
ENSG00000067208:1(@)Loc535	chr1:92527990:A:C	0.01084	0.01516	0.01543	0.001692	Caudate
ENSG00000281100:1(@)Loc132	chr3:36841878:T:C	0.0105	0.01592	0.01579	0.001691	Caudate
ENSG00000177370:2(@)Loc210_Loc155	chr17:1376129:T:A	0.00757	0.02342	0.02427	0.00169	Caudate
ENSG00000177370:2(@)Loc210_Loc155	chr17:1385661:G:A	0.005973	0.03188	0.03248	0.00169	Caudate
ENSG00000273154:1(@)Loc569	chr20:63737947:C:G	0.02019	0.00766	0.008595	0.001683	Caudate
ENSG00000163939:1(@)Loc262_Loc6_Loc295	chr3:52688319:A:C	0.004586	0.04605	0.04695	0.001681	Caudate
ENSG00000269938:1(@)Loc275	chr12:123985512:C:T	0.009766	0.01713	0.01679	0.001678	Caudate
ENSG00000163728:1(@)Loc335	chr3:180406506:C:T	0.05813	0.002509	0.003803	0.001678	Caudate
ENSG00000270061:1(@)Loc275	chr12:123942189:C:T	0.01673	0.009202	0.0101	0.001673	Caudate
ENSG00000110931:5(@)Loc438_Loc211	chr12:121251169:C:G	0.002715	0.1202	0.119	0.001672	Caudate
ENSG00000067208:1(@)Loc535	chr1:92550671:T:C	0.009543	0.01732	0.01738	0.001668	Caudate
ENSG00000259295:1(@)Loc54	chr15:84700450:C:T	0.01458	0.01077	0.0113	0.001666	Caudate
ENSG00000144381:1(@)Loc612_Loc48	chr2:197536759:A:G	0.008706	0.01939	0.01987	0.001666	Caudate
ENSG00000132563:1(@)Loc92_Loc299	chr5:138452918:A:G	0.01218	0.01308	0.01247	0.001666	Caudate
ENSG00000164037:1(@)Loc344	chr4:102801081:G:A	0.04517	0.003209	0.004622	0.001665	Caudate
ENSG00000131951:2(@)Loc322	chr14:59703665:G:A	0.006906	0.02585	0.02343	0.001663	Caudate
ENSG00000197136:1(@)Loc274	chr11:65610557:C:T	0.003794	0.06204	0.06145	0.001661	Caudate
ENSG00000181097:2(@)Loc286	chr8:143793989:G:A	0.02319	0.0064	0.007633	0.001661	Caudate
ENSG00000214425:2(@)Loc114_Loc614	chr17:45641777:A:G	0.1562	0.0009203	0.002409	0.00166	Caudate
ENSG00000258122:1(@)Loc365	chr16:66912044:C:T	0.002032	0.2697	0.2685	0.001657	Caudate
ENSG00000182827:3(@)Loc331	chr1:226602300:C:T	0.001938	0.3329	0.3285	0.001656	Caudate
ENSG00000269938:1(@)Loc275	chr12:123985191:A:G	0.009766	0.01685	0.01652	0.001655	Caudate
ENSG00000205981:1(@)Loc15_Loc538_Loc443	chr3:181162794:T:C	0.007976	0.02132	0.02236	0.001655	Caudate
ENSG00000270061:1(@)Loc275	chr12:123997143:A:G	0.006372	0.02838	0.02792	0.00165	Caudate
ENSG00000174939:1(@)Loc40_Loc599	chr16:29956113:A:G	0.01233	0.01302	0.01406	0.001648	Caudate
ENSG00000183066:3(@)Loc603_Loc485_Loc320_Loc81_Loc244	chr22:42009655:A:G	0.01561	0.009791	0.0105	0.001648	Caudate
ENSG00000169609:1(@)Loc109_Loc363	chr15:83019881:A:G	0.04225	0.003457	0.004767	0.001645	Caudate
ENSG00000242125:2(@)Loc188	chr1:28790639:A:T	0.005444	0.03479	0.03557	0.001641	Caudate
ENSG00000256278:1(@)Loc54	chr15:84658188:T:C	0.007104	0.0244	0.0246	0.001639	Caudate
ENSG00000010319:1(@)Loc6_Loc295	chr3:52780240:T:A	0.006352	0.02895	0.02957	0.001639	Caudate
ENSG00000260114:1(@)Loc40_Loc599	chr16:29983601:C:T	0.002753	0.1106	0.1098	0.001636	Caudate
ENSG00000249856:1(@)Loc545	chr5:75460396:A:G	0.3734	0.0003771	0.001864	0.001635	Caudate
ENSG00000282100:1(@)Loc181	chr15:58674946:T:C	0.01717	0.008888	0.01004	0.001629	Caudate
ENSG00000137822:1(@)Loc103	chr15:43620789:C:T	0.009407	0.01722	0.01711	0.001628	Caudate
ENSG00000067208:1(@)Loc535	chr1:92553756:T:C	0.009543	0.01682	0.01689	0.001627	Caudate
ENSG00000273154:1(@)Loc569	chr20:63734204:A:G	0.02019	0.007368	0.008272	0.001624	Caudate
ENSG00000273154:1(@)Loc569	chr20:63735126:A:G	0.01975	0.007546	0.008436	0.001624	Caudate
ENSG00000172354:1(@)Loc350	chr7:100729466:G:C	0.004845	0.04082	0.03473	0.001624	Caudate
ENSG00000273154:1(@)Loc569	chr20:63734514:C:T	0.02019	0.007355	0.008258	0.001621	Caudate
ENSG00000185352:2(@)Loc495	chr13:95991314:C:T	0.01188	0.0131	0.01312	0.00162	Caudate
ENSG00000214425:2(@)Loc114_Loc614	chr17:45640970:T:C	0.1562	0.0008978	0.00235	0.00162	Caudate
ENSG00000258122:1(@)Loc365	chr16:66908303:C:T	0.001819	0.4011	0.3985	0.001617	Caudate
ENSG00000088808:1(@)Loc46	chr14:103824476:A:G	0.008262	0.02011	0.0187	0.00161	Caudate
ENSG00000182774:2(@)Loc109	chr15:82578613:C:T	0.009183	0.01738	0.01839	0.001609	Caudate
ENSG00000067208:1(@)Loc535	chr1:92556726:A:G	0.009543	0.01659	0.01666	0.001608	Caudate
ENSG00000185352:2(@)Loc495	chr13:96004878:A:G	0.01283	0.01189	0.01203	0.001607	Caudate
ENSG00000067208:1(@)Loc535	chr1:92556334:T:C	0.009543	0.01655	0.01662	0.001605	Caudate
ENSG00000205220:1(@)Loc198	chr16:68127065:G:T	0.008605	0.01901	0.01958	0.0016	Caudate
ENSG00000067208:1(@)Loc535	chr1:92557121:C:G	0.009543	0.01648	0.01655	0.0016	Caudate
ENSG00000183386:2(@)Loc616	chr1:38317548:A:T	0.01217	0.0127	0.01193	0.001598	Caudate
ENSG00000067208:1(@)Loc535	chr1:92521873:C:T	0.01084	0.01419	0.01446	0.001598	Caudate
ENSG00000067208:1(@)Loc535	chr1:92557593:A:C	0.009543	0.01644	0.01651	0.001596	Caudate
ENSG00000281100:1(@)Loc132	chr3:36843901:T:C	0.0105	0.01487	0.01476	0.001595	Caudate
ENSG00000172354:1(@)Loc350	chr7:100700401:A:G	0.005093	0.03706	0.03164	0.001595	Caudate
ENSG00000254639:1(@)Loc427	chr11:45927650:C:T	0.1522	0.0009064	0.002339	0.001593	Caudate
ENSG00000183066:3(@)Loc603_Loc485_Loc320_Loc81_Loc244	chr22:42012075:T:C	0.01561	0.009427	0.01011	0.001593	Caudate
ENSG00000205220:1(@)Loc198	chr16:68134297:C:G	0.008605	0.01885	0.01941	0.001589	Caudate
ENSG00000163728:1(@)Loc335	chr3:180549805:G:A	0.01151	0.01335	0.01351	0.001587	Caudate
ENSG00000269997:2(@)Loc275	chr12:123995826:G:C	0.009426	0.01657	0.01704	0.001586	Caudate
ENSG00000273154:1(@)Loc569	chr20:63719798:T:C	0.01874	0.007778	0.008614	0.001585	Caudate
ENSG00000067208:1(@)Loc535	chr1:92523035:C:A	0.01084	0.01401	0.01427	0.00158	Caudate
ENSG00000132612:1(@)Loc544	chr16:69265032:A:G	0.0444	0.003147	0.004437	0.001578	Caudate
ENSG00000065609:2(@)Loc531_Loc113	chr6:83622122:C:G	0.006067	0.02862	0.02769	0.001578	Caudate
ENSG00000065609:2(@)Loc531_Loc113	chr6:83627688:T:C	0.006067	0.02843	0.02751	0.00157	Caudate
ENSG00000270061:1(@)Loc275	chr12:123994019:A:T	0.006481	0.02601	0.02564	0.001569	Caudate
ENSG00000163728:1(@)Loc335	chr3:180527697:T:C	0.01151	0.01318	0.01334	0.001569	Caudate
ENSG00000273154:1(@)Loc569	chr20:63732135:A:G	0.01874	0.007682	0.008509	0.001567	Caudate
ENSG00000249307:2(@)Loc145	chr4:79266718:T:C	0.002852	0.092	0.09095	0.001566	Caudate
ENSG00000183386:2(@)Loc616	chr1:38315646:G:T	0.01217	0.0124	0.01165	0.001565	Caudate
ENSG00000273154:1(@)Loc569	chr20:63737451:C:T	0.02019	0.007073	0.007946	0.001564	Caudate
ENSG00000164100:1(@)Loc533_Loc197	chr4:117815840:G:A	0.1223	0.001109	0.002497	0.001564	Caudate
ENSG00000067208:1(@)Loc535	chr1:92511718:A:G	0.01084	0.01383	0.01409	0.001563	Caudate
ENSG00000070061:1(@)Loc407	chr9:108974872:C:T	0.004311	0.04621	0.04534	0.001563	Caudate
ENSG00000273154:1(@)Loc569	chr20:63724404:G:A	0.01874	0.007653	0.008477	0.001561	Caudate
ENSG00000085788:1(@)Loc115	chr8:38336000:C:T	0.01325	0.01111	0.012	0.001561	Caudate
ENSG00000105894:2(@)Loc300	chr7:137416086:A:G	0.005341	0.0332	0.03047	0.001559	Caudate
ENSG00000151322:2(@)Loc491	chr14:33344815:G:A	0.009354	0.01685	0.01776	0.001558	Caudate
ENSG00000114054:1(@)Loc33	chr3:136318865:G:A	0.06569	0.002063	0.003403	0.001554	Caudate
ENSG00000114054:1(@)Loc33	chr3:136435986:C:T	0.00409	0.04968	0.04908	0.001553	Caudate
ENSG00000067208:1(@)Loc535	chr1:92522018:A:G	0.01084	0.01371	0.01397	0.001551	Caudate
ENSG00000163728:1(@)Loc335	chr3:180489142:G:A	0.0131	0.01123	0.01155	0.001549	Caudate
ENSG00000273154:1(@)Loc569	chr20:63726119:G:A	0.01874	0.007585	0.008402	0.001548	Caudate
ENSG00000085788:1(@)Loc115	chr8:38290322:C:T	0.02323	0.005974	0.0071	0.001548	Caudate
ENSG00000105894:2(@)Loc300	chr7:137433944:A:C	0.01107	0.0133	0.01305	0.001542	Caudate
ENSG00000165046:1(@)Loc115	chr8:38399988:G:A	0.004996	0.03592	0.03645	0.001542	Caudate
ENSG00000273154:1(@)Loc569	chr20:63728212:T:A	0.01874	0.007542	0.008356	0.00154	Caudate
ENSG00000163728:1(@)Loc335	chr3:180530488:A:G	0.01151	0.0129	0.01306	0.00154	Caudate
ENSG00000174938:1(@)Loc40_Loc599	chr16:30007179:C:T	0.005941	0.02851	0.02641	0.001538	Caudate
ENSG00000067208:1(@)Loc535	chr1:92505213:C:T	0.01084	0.01358	0.01384	0.001538	Caudate
ENSG00000163728:1(@)Loc335	chr3:180530937:T:C	0.01151	0.01288	0.01304	0.001538	Caudate
ENSG00000149527:2(@)Loc72	chr1:2451600:A:G	0.1129	0.001151	0.002424	0.001537	Caudate
ENSG00000117601:1(@)Loc143	chr1:173916398:G:T	0.1423	0.0009352	0.002308	0.001537	Caudate
ENSG00000205981:1(@)Loc15_Loc538_Loc443	chr3:181162775:T:C	0.007976	0.01948	0.02046	0.001537	Caudate
ENSG00000067208:1(@)Loc535	chr1:92523160:A:C	0.01084	0.01356	0.01382	0.001536	Caudate
ENSG00000163728:1(@)Loc335	chr3:180494168:G:A	0.0131	0.01112	0.01145	0.001536	Caudate
ENSG00000242125:2(@)Loc188	chr1:28810174:A:G	0.006366	0.02586	0.02673	0.001535	Caudate
ENSG00000148843:3(@)Loc4_Loc21_Loc293	chr10:103262005:C:T	0.01303	0.0113	0.01232	0.001534	Caudate
ENSG00000269997:2(@)Loc275	chr12:123946065:G:A	0.01791	0.00774	0.008689	0.001534	Caudate
ENSG00000168802:1(@)Loc544	chr16:69364450:G:T	0.03502	0.003903	0.005156	0.001533	Caudate
ENSG00000114054:1(@)Loc33	chr3:136434626:T:C	0.005842	0.0294	0.0296	0.00153	Caudate
ENSG00000269938:1(@)Loc275	chr12:124000096:C:G	0.01899	0.0073	0.007904	0.001529	Caudate
ENSG00000269938:1(@)Loc275	chr12:123951241:T:A	0.01601	0.008775	0.009215	0.001526	Caudate
ENSG00000067208:1(@)Loc535	chr1:92509038:G:A	0.01084	0.01345	0.01371	0.001526	Caudate
ENSG00000067208:1(@)Loc535	chr1:92510466:T:G	0.01084	0.01345	0.0137	0.001525	Caudate
ENSG00000270130:1(@)Loc275	chr12:123961706:T:C	0.03271	0.00405	0.005251	0.001522	Caudate
ENSG00000141034:1(@)Loc571	chr17:18046687:T:C	0.03229	0.004187	0.005339	0.00152	Caudate
ENSG00000273154:1(@)Loc569	chr20:63730385:G:A	0.01874	0.007429	0.008232	0.001519	Caudate
ENSG00000144381:1(@)Loc612_Loc48	chr2:197510605:C:G	0.006508	0.02478	0.02483	0.001518	Caudate
ENSG00000261758:1(@)Loc33	chr3:136559409:T:C	0.004114	0.04658	0.04446	0.001518	Caudate
ENSG00000148843:3(@)Loc4_Loc21_Loc293	chr10:103259060:A:C	0.01303	0.01116	0.01216	0.001517	Caudate
ENSG00000140534:2(@)Loc117	chr15:89399100:C:G	0.03326	0.004062	0.005163	0.001517	Caudate
ENSG00000076685:1(@)Loc4_Loc218_Loc21	chr10:102839238:G:A	0.0274	0.004996	0.006208	0.001516	Caudate
ENSG00000067208:1(@)Loc535	chr1:92568466:G:T	0.01108	0.01299	0.01327	0.001512	Caudate
ENSG00000174938:1(@)Loc40_Loc599	chr16:29984559:G:A	0.0056	0.03007	0.02775	0.00151	Caudate
ENSG00000269997:2(@)Loc275	chr12:123973455:C:A	0.0131	0.01072	0.01147	0.001509	Caudate
ENSG00000067208:1(@)Loc535	chr1:92559287:C:T	0.009543	0.0154	0.01548	0.001509	Caudate
ENSG00000261574:1(@)Loc164	chr16:89811312:C:T	0.005782	0.02881	0.02873	0.001508	Caudate
ENSG00000273154:1(@)Loc569	chr20:63727993:C:T	0.01915	0.0072	0.008011	0.001508	Caudate
ENSG00000067208:1(@)Loc535	chr1:92511033:G:A	0.01084	0.01326	0.01352	0.001507	Caudate
ENSG00000067208:1(@)Loc535	chr1:92562305:G:A	0.009543	0.01535	0.01543	0.001505	Caudate
ENSG00000067208:1(@)Loc535	chr1:92562357:G:A	0.009543	0.01533	0.01541	0.001504	Caudate
ENSG00000067208:1(@)Loc535	chr1:92513797:A:G	0.01084	0.01321	0.01347	0.001501	Caudate
ENSG00000273154:1(@)Loc569	chr20:63725186:G:A	0.01874	0.007332	0.008126	0.001501	Caudate
ENSG00000175727:1(@)Loc229	chr12:122067746:G:T	0.01309	0.01088	0.01117	0.001494	Caudate
ENSG00000270130:1(@)Loc275	chr12:123953670:C:T	0.01639	0.008277	0.009246	0.001493	Caudate
ENSG00000148843:3(@)Loc4_Loc21_Loc293	chr10:103261506:G:A	0.01303	0.01095	0.01195	0.001492	Caudate
ENSG00000281100:1(@)Loc132	chr3:36814539:T:C	0.008093	0.01869	0.01809	0.001492	Caudate
ENSG00000269997:2(@)Loc275	chr12:123947154:A:G	0.01791	0.007498	0.00842	0.00149	Caudate
ENSG00000261758:1(@)Loc33	chr3:136533754:C:A	0.01663	0.008148	0.0089	0.00149	Caudate
ENSG00000149091:1(@)Loc12	chr11:46590255:A:G	0.005256	0.03205	0.03254	0.001488	Caudate
ENSG00000269997:2(@)Loc275	chr12:123932791:T:C	0.0187	0.007133	0.008074	0.001486	Caudate
ENSG00000175727:1(@)Loc229	chr12:122123662:G:A	0.02405	0.005587	0.006394	0.001485	Caudate
ENSG00000067208:1(@)Loc535	chr1:92563235:C:G	0.009543	0.01509	0.01517	0.001484	Caudate
ENSG00000270061:1(@)Loc275	chr12:123940531:A:G	0.01673	0.008064	0.008862	0.001483	Caudate
ENSG00000169592:1(@)Loc40_Loc599	chr16:29973518:C:G	0.008608	0.01726	0.01449	0.001483	Caudate
ENSG00000261574:1(@)Loc164	chr16:89815204:T:C	0.007422	0.02052	0.02083	0.001481	Caudate
ENSG00000270061:1(@)Loc275	chr12:123992052:T:A	0.006481	0.02411	0.02379	0.001478	Caudate
ENSG00000248383:1(@)Loc185	chr5:140870667:T:C	0.04064	0.003213	0.004383	0.001475	Caudate
ENSG00000067208:1(@)Loc535	chr1:92566910:G:A	0.01108	0.0126	0.01288	0.001472	Caudate
ENSG00000177370:2(@)Loc210_Loc155	chr17:1379685:A:G	0.004669	0.03696	0.03721	0.001471	Caudate
ENSG00000109323:3(@)Loc344	chr4:103011399:C:T	0.03575	0.003595	0.004792	0.001462	Caudate
ENSG00000183386:2(@)Loc616	chr1:38301432:T:C	0.009703	0.01487	0.01359	0.001461	Caudate
ENSG00000008226:1(@)Loc400	chr3:37862772:G:A	0.4086	0.0003077	0.001637	0.001461	Caudate
ENSG00000175727:1(@)Loc229	chr12:122134850:C:T	0.02135	0.006209	0.006927	0.001456	Caudate
ENSG00000146007:1(@)Loc185	chr5:140783743:T:A	0.008214	0.01796	0.01875	0.001456	Caudate
ENSG00000257522:2(@)Loc192	chr14:29000167:T:C	0.001531	0.6217	0.6151	0.001455	Caudate
ENSG00000270061:1(@)Loc275	chr12:123992159:C:G	0.006481	0.02362	0.02331	0.001454	Caudate
ENSG00000067208:1(@)Loc535	chr1:92568664:G:A	0.01108	0.01241	0.01269	0.001454	Caudate
ENSG00000067208:1(@)Loc535	chr1:92563896:A:G	0.009543	0.01473	0.01481	0.001453	Caudate
ENSG00000174939:1(@)Loc40_Loc599	chr16:29943333:T:G	0.2116	0.0005907	0.001901	0.001452	Caudate
ENSG00000256278:1(@)Loc54	chr15:84657289:G:T	0.007104	0.02091	0.02112	0.001449	Caudate
ENSG00000164037:1(@)Loc344	chr4:102817075:G:C	0.04517	0.002782	0.004012	0.001449	Caudate
ENSG00000231312:3(@)Loc590	chr2:39714383:A:G	0.01403	0.00974	0.009723	0.001448	Caudate
ENSG00000067208:1(@)Loc535	chr1:92506271:T:A	0.01084	0.01266	0.01291	0.001447	Caudate
ENSG00000067208:1(@)Loc535	chr1:92506394:T:C	0.01084	0.01266	0.01291	0.001447	Caudate
ENSG00000067208:1(@)Loc535	chr1:92507518:A:C	0.01084	0.01263	0.01288	0.001444	Caudate
ENSG00000183066:3(@)Loc603_Loc485_Loc320_Loc81_Loc244	chr22:41999956:C:T	0.009683	0.01447	0.0146	0.001444	Caudate
ENSG00000067208:1(@)Loc535	chr1:92505396:C:T	0.01084	0.01261	0.01286	0.001442	Caudate
ENSG00000261758:1(@)Loc33	chr3:136477912:C:T	0.01889	0.00685	0.007656	0.001442	Caudate
ENSG00000067208:1(@)Loc535	chr1:92506900:T:C	0.01084	0.01259	0.01285	0.00144	Caudate
ENSG00000088808:1(@)Loc46	chr14:103827196:T:C	0.008262	0.01757	0.01637	0.001439	Caudate
ENSG00000147535:2(@)Loc115	chr8:38385709:T:A	0.02302	0.005542	0.006728	0.001439	Caudate
ENSG00000174938:1(@)Loc40_Loc599	chr16:29983415:T:A	0.0056	0.02819	0.02603	0.001438	Caudate
ENSG00000256278:1(@)Loc54	chr15:84657715:G:C	0.007104	0.02066	0.02088	0.001435	Caudate
ENSG00000067208:1(@)Loc535	chr1:92564141:T:G	0.009543	0.01452	0.0146	0.001435	Caudate
ENSG00000132563:1(@)Loc92_Loc299	chr5:138453298:C:T	0.01218	0.01105	0.01055	0.001435	Caudate
ENSG00000212802:1(@)Loc259	chr6:12038746:A:C	0.006674	0.02293	0.02355	0.001434	Caudate
ENSG00000205352:1(@)Loc339_Loc493	chr12:53446601:T:C	0.9986	0.000123	0.001431	0.001431	Caudate
ENSG00000155090:2(@)Loc235	chr8:102656092:A:G	0.002274	0.1248	0.1243	0.001431	Caudate
ENSG00000092847:1(@)Loc138	chr1:35712989:C:T	0.00495	0.03321	0.03356	0.00143	Caudate
ENSG00000167588:1(@)Loc220	chr12:50233871:C:T	0.009526	0.01472	0.01538	0.001426	Caudate
ENSG00000109323:2(@)Loc344	chr4:102886563:T:C	0.04227	0.002946	0.004159	0.001425	Caudate
ENSG00000259797:2(@)Loc198	chr16:68289751:G:A	0.005667	0.02775	0.02838	0.001423	Caudate
ENSG00000092847:1(@)Loc138	chr1:35713267:G:T	0.00495	0.03298	0.03333	0.001423	Caudate
ENSG00000088808:1(@)Loc46	chr14:103843688:C:T	0.009298	0.01507	0.01421	0.001421	Caudate
ENSG00000204963:1(@)Loc185	chr5:140795037:G:A	0.03163	0.003991	0.005048	0.001417	Caudate
ENSG00000166913:1(@)Loc526	chr20:44888560:A:G	0.009985	0.01387	0.01421	0.001415	Caudate
ENSG00000106263:2(@)Loc247	chr7:2666245:C:T	0.0199	0.006456	0.007614	0.001415	Caudate
ENSG00000137822:1(@)Loc103	chr15:43783061:G:A	0.002474	0.09979	0.09182	0.001409	Caudate
ENSG00000183066:3(@)Loc603_Loc485_Loc320_Loc81_Loc244	chr22:42000564:C:A	0.009683	0.01405	0.01418	0.001408	Caudate
ENSG00000137822:1(@)Loc103	chr15:43788539:T:C	0.002474	0.09912	0.0912	0.001405	Caudate
ENSG00000070061:1(@)Loc407	chr9:108983987:A:G	0.09013	0.001345	0.002567	0.001405	Caudate
ENSG00000263707:1(@)Loc260_Loc399	chr17:13011167:T:C	0.005638	0.02699	0.02738	0.001403	Caudate
ENSG00000129933:1(@)Loc39	chr19:19441604:T:C	0.006271	0.02345	0.02429	0.001403	Caudate
ENSG00000183066:3(@)Loc603_Loc485_Loc320_Loc81_Loc244	chr22:42000146:G:A	0.009683	0.01398	0.01412	0.001402	Caudate
ENSG00000156735:1(@)Loc115	chr8:38415064:C:A	0.008331	0.01662	0.01741	0.001401	Caudate
ENSG00000133687:2(@)Loc108	chr12:29781653:C:T	0.00225	0.1222	0.1135	0.001397	Caudate
ENSG00000163728:1(@)Loc335	chr3:180519537:A:C	0.01151	0.01154	0.0117	0.001396	Caudate
ENSG00000204963:1(@)Loc185	chr5:140789226:T:G	0.03163	0.003929	0.00497	0.001396	Caudate
ENSG00000254646:2(@)Loc334	chr11:124459112:A:G	0.004531	0.03592	0.03566	0.001395	Caudate
ENSG00000144381:1(@)Loc612_Loc48	chr2:197393071:T:C	0.00644	0.02256	0.02261	0.001394	Caudate
ENSG00000163728:1(@)Loc335	chr3:180518937:C:G	0.01151	0.01152	0.01168	0.001394	Caudate
ENSG00000204963:1(@)Loc185	chr5:140788485:A:G	0.03163	0.003924	0.004963	0.001394	Caudate
ENSG00000172803:1(@)Loc274	chr11:65834089:G:C	0.855	0.0001399	0.001413	0.001393	Caudate
ENSG00000261758:1(@)Loc33	chr3:136430297:C:T	0.01733	0.007246	0.007978	0.001393	Caudate
ENSG00000183386:2(@)Loc616	chr1:38312476:C:A	0.01217	0.01087	0.01023	0.001392	Caudate
ENSG00000067208:1(@)Loc535	chr1:92566963:T:C	0.01108	0.01181	0.01208	0.001391	Caudate
ENSG00000174939:1(@)Loc40_Loc599	chr16:29943634:A:G	0.2094	0.0005712	0.001825	0.00139	Caudate
ENSG00000141564:2(@)Loc561	chr17:80594647:A:T	0.02474	0.005033	0.005878	0.00139	Caudate
ENSG00000183066:3(@)Loc603_Loc485_Loc320_Loc81_Loc244	chr22:42001038:G:T	0.009683	0.01384	0.01397	0.00139	Caudate
ENSG00000249307:2(@)Loc145	chr4:79275415:T:C	0.003239	0.05879	0.05847	0.001388	Caudate
ENSG00000067208:1(@)Loc535	chr1:92567026:T:C	0.01108	0.01176	0.01204	0.001386	Caudate
ENSG00000270061:1(@)Loc275	chr12:123984025:G:C	0.00731	0.01911	0.01905	0.001381	Caudate
ENSG00000197256:2(@)Loc195	chr19:11288696:C:G	0.001822	0.2065	0.1955	0.001381	Caudate
ENSG00000076685:1(@)Loc4_Loc218_Loc21	chr10:102853263:G:A	0.0274	0.004525	0.005629	0.001379	Caudate
ENSG00000067208:1(@)Loc535	chr1:92565178:T:C	0.009543	0.01386	0.01395	0.001379	Caudate
ENSG00000137822:1(@)Loc103	chr15:43788377:C:T	0.002474	0.09509	0.08752	0.001377	Caudate
ENSG00000101246:1(@)Loc569	chr20:63712788:C:G	0.02054	0.006046	0.006996	0.001374	Caudate
ENSG00000281100:1(@)Loc132	chr3:36846681:T:G	0.0105	0.01251	0.01245	0.001372	Caudate
ENSG00000163728:1(@)Loc335	chr3:180507345:G:A	0.01151	0.01132	0.01148	0.001372	Caudate
ENSG00000204963:1(@)Loc185	chr5:140791609:C:T	0.03163	0.003861	0.004884	0.001372	Caudate
ENSG00000067208:1(@)Loc535	chr1:92566068:T:C	0.009543	0.01377	0.01386	0.001371	Caudate
ENSG00000204963:1(@)Loc185	chr5:140793333:T:C	0.03163	0.003858	0.00488	0.001371	Caudate
ENSG00000279519:1(@)Loc176	chr2:36957342:C:T	0.01932	0.006461	0.007169	0.00137	Caudate
ENSG00000163728:1(@)Loc335	chr3:180502268:A:G	0.01151	0.01131	0.01146	0.00137	Caudate
ENSG00000204963:1(@)Loc185	chr5:140792205:C:T	0.03163	0.003849	0.00487	0.001369	Caudate
ENSG00000156735:1(@)Loc115	chr8:38390788:T:C	0.005793	0.02521	0.02572	0.001369	Caudate
ENSG00000100038:1(@)Loc597	chr22:21951341:A:G	0.1141	0.001037	0.002252	0.001365	Caudate
ENSG00000204963:1(@)Loc185	chr5:140791070:A:T	0.03163	0.003838	0.004855	0.001365	Caudate
ENSG00000138311:2(@)Loc343	chr10:62678726:G:C	0.01201	0.01065	0.01021	0.001364	Caudate
ENSG00000164037:1(@)Loc344	chr4:102828359:C:G	0.04517	0.002614	0.003772	0.001364	Caudate
ENSG00000100034:1(@)Loc597	chr22:21938623:C:A	0.1319	0.0008942	0.002109	0.001363	Caudate
ENSG00000204963:1(@)Loc185	chr5:140792423:A:G	0.03163	0.003831	0.004847	0.001362	Caudate
ENSG00000105894:2(@)Loc300	chr7:137418365:C:T	0.005341	0.02774	0.02551	0.001362	Caudate
ENSG00000254646:2(@)Loc334	chr11:124508604:C:T	0.01321	0.009531	0.01037	0.001361	Caudate
ENSG00000270130:1(@)Loc275	chr12:123939053:G:C	0.01417	0.008773	0.009597	0.001361	Caudate
ENSG00000088808:1(@)Loc46	chr14:103833683:T:C	0.008262	0.01643	0.01532	0.00136	Caudate
ENSG00000173599:1(@)Loc593	chr11:66843174:G:C	0.0336	0.003593	0.004607	0.001358	Caudate
ENSG00000277161:1(@)Loc256	chr17:36511076:A:G	0.003009	0.06445	0.06435	0.001356	Caudate
ENSG00000242125:2(@)Loc188	chr1:28824876:T:C	0.01667	0.007343	0.008433	0.001356	Caudate
ENSG00000269938:1(@)Loc275	chr12:123991393:A:G	0.02222	0.00542	0.006069	0.001354	Caudate
ENSG00000132394:1(@)Loc456	chr3:128212023:C:A	0.01476	0.008485	0.008887	0.001353	Caudate
ENSG00000132394:1(@)Loc456	chr3:128221691:A:G	0.01476	0.008487	0.008889	0.001353	Caudate
ENSG00000188070:2(@)Loc355	chr11:63922407:T:C	0.002215	0.1168	0.1151	0.001352	Caudate
ENSG00000177370:2(@)Loc210_Loc155	chr17:1378223:T:C	0.00514	0.02887	0.02925	0.001351	Caudate
ENSG00000106348:2(@)Loc431_Loc563	chr7:128066983:C:T	0.006104	0.02371	0.02422	0.001351	Caudate
ENSG00000101109:3(@)Loc526	chr20:45001974:C:T	0.01279	0.009935	0.0108	0.001349	Caudate
ENSG00000231312:3(@)Loc590	chr2:39714384:A:C	0.01403	0.008991	0.008983	0.001347	Caudate
ENSG00000204653:4(@)Loc165	chr19:50514846:G:A	0.1224	0.000952	0.002156	0.001346	Caudate
ENSG00000124134:1(@)Loc526	chr20:45000494:G:A	0.01286	0.009854	0.01068	0.001346	Caudate
ENSG00000085788:1(@)Loc115	chr8:38370046:G:A	0.00607	0.02341	0.02349	0.001345	Caudate
ENSG00000105894:2(@)Loc300	chr7:137418411:A:G	0.005341	0.0272	0.02502	0.001342	Caudate
ENSG00000114861:1(@)Loc621	chr3:71224693:A:G	0.01734	0.007135	0.008134	0.001341	Caudate
ENSG00000182774:2(@)Loc109	chr15:82628387:C:T	0.01342	0.009145	0.01013	0.00134	Caudate
ENSG00000067208:1(@)Loc535	chr1:92502755:T:C	0.01084	0.01159	0.01184	0.001339	Caudate
ENSG00000101109:3(@)Loc526	chr20:45000494:G:A	0.01279	0.009854	0.01071	0.001339	Caudate
ENSG00000164037:1(@)Loc344	chr4:102832578:T:G	0.04517	0.002563	0.003699	0.001338	Caudate
ENSG00000256278:1(@)Loc54	chr15:84774834:A:G	0.01069	0.01177	0.01237	0.001337	Caudate
ENSG00000065609:2(@)Loc531_Loc113	chr6:83644895:C:T	0.005286	0.0276	0.02653	0.001337	Caudate
ENSG00000270061:1(@)Loc275	chr12:123996319:G:A	0.006832	0.01992	0.01976	0.001336	Caudate
ENSG00000254646:2(@)Loc334	chr11:124516887:A:G	0.02506	0.004692	0.005713	0.001335	Caudate
ENSG00000269938:1(@)Loc275	chr12:123955563:C:A	0.01332	0.009269	0.009479	0.001335	Caudate
ENSG00000256278:1(@)Loc54	chr15:84774928:A:G	0.01069	0.01172	0.01232	0.001332	Caudate
ENSG00000249307:2(@)Loc145	chr4:79282406:C:A	0.003406	0.05071	0.05056	0.001331	Caudate
ENSG00000101246:1(@)Loc569	chr20:63696914:C:T	0.04805	0.002408	0.003504	0.00133	Caudate
ENSG00000175727:1(@)Loc229	chr12:122125035:G:A	0.01463	0.008451	0.008829	0.001328	Caudate
ENSG00000163728:1(@)Loc335	chr3:180447436:G:T	0.0131	0.009451	0.009749	0.001327	Caudate
ENSG00000184903:1(@)Loc44	chr7:111211497:A:G	0.01493	0.008048	0.009185	0.001325	Caudate
ENSG00000242125:2(@)Loc188	chr1:28784224:G:A	0.02049	0.005733	0.006827	0.001323	Caudate
ENSG00000281100:1(@)Loc132	chr3:36846573:G:T	0.0105	0.01199	0.01194	0.001322	Caudate
ENSG00000173715:2(@)Loc593	chr11:66861558:C:G	0.02807	0.004213	0.00511	0.001321	Caudate
ENSG00000142686:1(@)Loc138_Loc280	chr1:36148103:A:C	0.01943	0.006051	0.006868	0.00132	Caudate
ENSG00000270130:1(@)Loc275	chr12:123957333:C:G	0.01901	0.006169	0.007081	0.001318	Caudate
ENSG00000183066:3(@)Loc603_Loc485_Loc320_Loc81_Loc244	chr22:41999238:C:G	0.008646	0.01484	0.01482	0.001318	Caudate
ENSG00000254646:2(@)Loc334	chr11:124509211:G:T	0.01321	0.009179	0.00999	0.001316	Caudate
ENSG00000268707:1(@)Loc430	chr9:129148526:A:T	0.3751	0.0003016	0.001498	0.001315	Caudate
ENSG00000254646:2(@)Loc334	chr11:124454778:G:A	0.004531	0.03301	0.03279	0.001312	Caudate
ENSG00000269997:2(@)Loc275	chr12:123992326:C:T	0.007622	0.017	0.0172	0.001311	Caudate
ENSG00000259462:1(@)Loc109	chr15:82695186:A:G	0.002794	0.06875	0.06907	0.00131	Caudate
ENSG00000109323:3(@)Loc344	chr4:102964347:C:T	0.01676	0.007126	0.008044	0.00131	Caudate
ENSG00000177370:2(@)Loc210_Loc155	chr17:1377155:C:G	0.00514	0.02765	0.02802	0.001307	Caudate
ENSG00000172354:1(@)Loc350	chr7:100715797:A:G	0.005093	0.02833	0.02427	0.001307	Caudate
ENSG00000270130:1(@)Loc275	chr12:123955563:C:A	0.01292	0.009269	0.01002	0.001305	Caudate
ENSG00000254646:2(@)Loc334	chr11:124509214:A:G	0.01321	0.009078	0.009881	0.001303	Caudate
ENSG00000120071:1(@)Loc114	chr17:46278268:C:A	0.9986	0.0001121	0.001303	0.001303	Caudate
ENSG00000167588:1(@)Loc220	chr12:50206201:T:A	0.007186	0.01843	0.01882	0.001302	Caudate
ENSG00000270061:1(@)Loc275	chr12:123994784:C:T	0.005272	0.02669	0.02603	0.001302	Caudate
ENSG00000177370:2(@)Loc210_Loc155	chr17:1393275:C:T	0.006111	0.02209	0.02263	0.001302	Caudate
ENSG00000250067:1(@)Loc39	chr19:19407507:T:A	0.003736	0.04268	0.04243	0.001301	Caudate
ENSG00000091536:1(@)Loc571	chr17:18115492:T:C	0.1197	0.0009405	0.002096	0.0013	Caudate
ENSG00000181097:2(@)Loc286	chr8:143798754:A:C	0.09806	0.00112	0.00226	0.001299	Caudate
ENSG00000163728:1(@)Loc335	chr3:180448493:G:A	0.0131	0.009222	0.009515	0.001298	Caudate
ENSG00000132603:1(@)Loc544	chr16:69330540:A:G	0.03231	0.003541	0.004437	0.001295	Caudate
ENSG00000070061:1(@)Loc407	chr9:108935147:A:G	0.005776	0.02401	0.024	0.001295	Caudate
ENSG00000249992:1(@)Loc356	chr3:45290450:G:C	0.007982	0.01586	0.01693	0.001294	Caudate
ENSG00000157456:1(@)Loc181_Loc572	chr15:59096897:C:T	0.03525	0.003237	0.004267	0.001291	Caudate
ENSG00000141098:1(@)Loc198	chr16:67850716:C:T	0.1888	0.0005891	0.00175	0.001289	Caudate
ENSG00000254646:2(@)Loc334	chr11:124455532:G:A	0.004206	0.03561	0.03526	0.001287	Caudate
ENSG00000166913:1(@)Loc526	chr20:44901038:T:C	0.008652	0.01467	0.01483	0.001287	Caudate
ENSG00000113141:1(@)Loc185	chr5:140649189:T:C	0.5528	0.0001998	0.001372	0.001286	Caudate
ENSG00000255135:2(@)Loc404	chr11:76522960:G:A	0.005289	0.02617	0.02578	0.001283	Caudate
ENSG00000254646:2(@)Loc334	chr11:124448322:A:G	0.004531	0.03203	0.03183	0.001283	Caudate
ENSG00000248383:1(@)Loc185	chr5:140868954:C:T	0.03553	0.003193	0.004186	0.001282	Caudate
ENSG00000085788:1(@)Loc115	chr8:38333857:G:A	0.00607	0.02205	0.02214	0.001282	Caudate
ENSG00000269938:1(@)Loc275	chr12:123994090:G:T	0.02342	0.004838	0.005483	0.001281	Caudate
ENSG00000127955:1(@)Loc199	chr7:80116934:T:G	0.007354	0.01763	0.0181	0.00128	Caudate
ENSG00000092847:1(@)Loc138	chr1:35730208:C:A	0.006258	0.02122	0.02178	0.001278	Caudate
ENSG00000092847:1(@)Loc138	chr1:35719866:G:A	0.005276	0.02621	0.02662	0.001274	Caudate
ENSG00000250067:1(@)Loc39	chr19:19385145:G:A	0.003736	0.04123	0.04101	0.001271	Caudate
ENSG00000177370:2(@)Loc210_Loc155	chr17:1382150:G:A	0.003917	0.03844	0.03846	0.001269	Caudate
ENSG00000256278:1(@)Loc54	chr15:84656980:C:G	0.007104	0.01777	0.01799	0.001267	Caudate
ENSG00000163728:1(@)Loc335	chr3:180436780:G:C	0.0131	0.008958	0.009245	0.001264	Caudate
ENSG00000184903:1(@)Loc44	chr7:111337645:A:C	0.002128	0.1087	0.1088	0.001264	Caudate
ENSG00000270061:1(@)Loc275	chr12:123990609:A:G	0.006481	0.01983	0.01961	0.001263	Caudate
ENSG00000172354:1(@)Loc350	chr7:100689872:C:G	0.004832	0.02896	0.02474	0.001261	Caudate
ENSG00000168078:1(@)Loc76	chr8:27556469:C:T	0.004216	0.03436	0.03523	0.00126	Caudate
ENSG00000254646:2(@)Loc334	chr11:124443006:A:G	0.004368	0.03284	0.03258	0.001259	Caudate
ENSG00000261758:1(@)Loc33	chr3:136601107:C:T	0.01663	0.00679	0.007433	0.001259	Caudate
ENSG00000101452:1(@)Loc549	chr20:39019239:G:A	0.02979	0.003699	0.004485	0.001256	Caudate
ENSG00000163939:1(@)Loc6_Loc295	chr3:52781889:T:C	0.001444	0.3578	0.3539	0.001256	Caudate
ENSG00000269938:1(@)Loc275	chr12:123971271:C:T	0.01251	0.009264	0.009401	0.001254	Caudate
ENSG00000127955:1(@)Loc199	chr7:80117650:G:A	0.008073	0.01542	0.01595	0.001254	Caudate
ENSG00000092847:1(@)Loc138	chr1:35719096:G:A	0.00495	0.02784	0.02818	0.001253	Caudate
ENSG00000144381:1(@)Loc612_Loc48	chr2:197400802:A:G	0.009223	0.01297	0.01341	0.001253	Caudate
ENSG00000261758:1(@)Loc33	chr3:136598560:G:T	0.01663	0.006749	0.007389	0.001252	Caudate
ENSG00000156735:1(@)Loc115	chr8:38277262:G:T	0.01309	0.008769	0.009658	0.001252	Caudate
ENSG00000249307:2(@)Loc145	chr4:79271998:A:G	0.003239	0.04978	0.04958	0.001251	Caudate
ENSG00000156735:1(@)Loc115	chr8:38326077:G:A	0.009534	0.01246	0.01324	0.001251	Caudate
ENSG00000102595:1(@)Loc495	chr13:96054725:A:C	0.06629	0.001638	0.002719	0.00125	Caudate
ENSG00000163728:1(@)Loc335	chr3:180438596:G:C	0.0131	0.008851	0.009137	0.00125	Caudate
ENSG00000149328:1(@)Loc173	chr11:134375390:T:C	0.8451	0.0001269	0.001267	0.001249	Caudate
ENSG00000256278:1(@)Loc54	chr15:84752696:A:G	0.01069	0.01086	0.01142	0.001244	Caudate
ENSG00000124134:1(@)Loc526	chr20:45055673:A:G	0.008156	0.01508	0.0156	0.001244	Caudate
ENSG00000100505:2(@)Loc433	chr14:51188449:G:T	0.005106	0.02657	0.02679	0.001242	Caudate
ENSG00000115816:2(@)Loc74_Loc537	chr2:37220801:G:A	0.05033	0.002165	0.003204	0.001242	Caudate
ENSG00000254646:2(@)Loc334	chr11:124455408:A:G	0.004531	0.03064	0.03046	0.001241	Caudate
ENSG00000250067:1(@)Loc39	chr19:19409549:A:G	0.003736	0.03982	0.03961	0.00124	Caudate
ENSG00000254646:2(@)Loc334	chr11:124451936:T:C	0.004531	0.0305	0.03032	0.001237	Caudate
ENSG00000197457:1(@)Loc569	chr20:63651086:G:A	0.03282	0.003347	0.004315	0.001237	Caudate
ENSG00000270083:1(@)Loc603_Loc485_Loc320_Loc81_Loc244	chr22:42027641:A:T	0.014	0.008146	0.008889	0.001236	Caudate
ENSG00000261574:1(@)Loc164	chr16:89783506:G:A	0.01662	0.0067	0.007492	0.001235	Caudate
ENSG00000141034:1(@)Loc571	chr17:18063631:C:T	0.02003	0.005563	0.006373	0.001235	Caudate
ENSG00000124134:1(@)Loc526	chr20:45056184:A:G	0.008156	0.01493	0.01545	0.001233	Caudate
ENSG00000254646:2(@)Loc334	chr11:124450292:G:A	0.004531	0.03033	0.03015	0.001232	Caudate
ENSG00000140534:2(@)Loc117_Loc506	chr15:89387271:A:T	0.1497	0.000705	0.00178	0.001227	Caudate
ENSG00000254646:2(@)Loc334	chr11:124453099:G:A	0.004531	0.03014	0.02996	0.001226	Caudate
ENSG00000168802:1(@)Loc544	chr16:69341938:C:T	0.0209	0.005299	0.006215	0.001225	Caudate
ENSG00000249484:4(@)Loc182_Loc69	chr5:152904280:T:C	0.01388	0.00799	0.008662	0.001224	Caudate
ENSG00000267251:2(@)Loc594	chr18:80209128:A:C	0.1022	0.001037	0.002125	0.001222	Caudate
ENSG00000127955:1(@)Loc199	chr7:80116543:A:G	0.007354	0.01668	0.01714	0.001222	Caudate
ENSG00000127955:1(@)Loc199	chr7:80117513:G:A	0.008073	0.01495	0.01547	0.001221	Caudate
ENSG00000168078:1(@)Loc76	chr8:27555088:A:G	0.004216	0.03288	0.03373	0.00122	Caudate
ENSG00000256278:1(@)Loc54	chr15:84606344:T:C	0.004633	0.02891	0.02848	0.001219	Caudate
ENSG00000129933:1(@)Loc39	chr19:19443994:G:A	0.006271	0.01966	0.0204	0.001217	Caudate
ENSG00000168802:1(@)Loc544	chr16:69370338:G:A	0.03502	0.003066	0.00406	0.001215	Caudate
ENSG00000133687:3(@)Loc108	chr12:29763906:T:C	0.002293	0.08688	0.07975	0.001214	Caudate
ENSG00000157456:1(@)Loc181_Loc572	chr15:59093200:C:T	0.04578	0.002321	0.003324	0.001213	Caudate
ENSG00000254646:2(@)Loc334	chr11:124454194:A:G	0.004531	0.02967	0.0295	0.001212	Caudate
ENSG00000254646:2(@)Loc334	chr11:124452972:C:G	0.004531	0.02958	0.02942	0.001209	Caudate
ENSG00000254646:2(@)Loc334	chr11:124453324:T:C	0.004531	0.02955	0.02939	0.001208	Caudate
ENSG00000254646:2(@)Loc334	chr11:124453764:C:T	0.004531	0.02955	0.02939	0.001208	Caudate
ENSG00000144381:1(@)Loc612_Loc48	chr2:197489690:T:C	0.004541	0.0294	0.02891	0.001208	Caudate
ENSG00000249992:1(@)Loc356	chr3:45293311:A:T	0.007755	0.01508	0.01607	0.001204	Caudate
ENSG00000166913:1(@)Loc526	chr20:44899568:T:C	0.008652	0.01356	0.01372	0.001202	Caudate
ENSG00000204963:1(@)Loc185	chr5:140777246:C:T	0.02643	0.004053	0.004908	0.001202	Caudate
ENSG00000259295:1(@)Loc54	chr15:84800749:T:G	0.008852	0.01307	0.01296	0.0012	Caudate
ENSG00000116199:3(@)Loc479	chr1:179381288:C:T	0.01965	0.005456	0.006429	0.001198	Caudate
ENSG00000204963:1(@)Loc185	chr5:140778957:C:T	0.02643	0.004039	0.004891	0.001197	Caudate
ENSG00000124134:1(@)Loc526	chr20:45001974:C:T	0.0113	0.009935	0.01062	0.001192	Caudate
ENSG00000177370:2(@)Loc210_Loc155	chr17:1383211:A:G	0.003917	0.03518	0.03523	0.001191	Caudate
ENSG00000103415:1(@)Loc123	chr16:4491923:T:C	0.03527	0.002981	0.003909	0.00119	Caudate
ENSG00000101246:1(@)Loc569	chr20:63697100:T:C	0.04805	0.002149	0.00313	0.00119	Caudate
ENSG00000163728:1(@)Loc335	chr3:180439365:A:C	0.0131	0.00837	0.008646	0.001188	Caudate
ENSG00000204962:1(@)Loc185	chr5:140767314:T:C	0.02058	0.005184	0.006076	0.001188	Caudate
ENSG00000279519:1(@)Loc176	chr2:36914193:A:G	0.01822	0.005898	0.006485	0.001186	Caudate
ENSG00000249307:2(@)Loc145	chr4:79290245:G:A	0.003498	0.04095	0.04093	0.001186	Caudate
ENSG00000270083:1(@)Loc603_Loc485_Loc320_Loc81_Loc244	chr22:42035425:G:A	0.014	0.00778	0.008494	0.001185	Caudate
ENSG00000141034:1(@)Loc571	chr17:18042186:G:C	0.02311	0.004572	0.005393	0.001183	Caudate
ENSG00000175213:2(@)Loc12	chr11:46321639:C:A	0.002516	0.0705	0.06963	0.001182	Caudate
ENSG00000213398:1(@)Loc198	chr16:68384889:C:G	0.003022	0.05186	0.04943	0.001182	Caudate
ENSG00000100038:1(@)Loc597	chr22:21933937:T:C	0.1343	0.0007594	0.001815	0.00118	Caudate
ENSG00000154217:1(@)Loc398	chr17:67483974:C:A	0.004158	0.0323	0.02787	0.001177	Caudate
ENSG00000155090:2(@)Loc235	chr8:102665495:C:A	0.02053	0.005068	0.006073	0.001176	Caudate
ENSG00000177096:1(@)Loc603_Loc485_Loc320_Loc81_Loc244	chr22:42071691:G:C	0.07878	0.001292	0.002315	0.001174	Caudate
ENSG00000146830:1(@)Loc350	chr7:100628789:A:T	0.1191	0.0008521	0.001896	0.001173	Caudate
ENSG00000261758:1(@)Loc33	chr3:136754886:C:T	0.04836	0.002067	0.002985	0.001171	Caudate
ENSG00000147535:2(@)Loc115	chr8:38280012:A:G	0.0344	0.002936	0.003939	0.001171	Caudate
ENSG00000166913:1(@)Loc526	chr20:44898696:C:T	0.008652	0.01315	0.01331	0.00117	Caudate
ENSG00000225681:1(@)Loc283	chr17:20011979:A:G	0.003389	0.04238	0.04248	0.001169	Caudate
ENSG00000115946:2(@)Loc473	chr2:68127766:C:T	0.03224	0.003208	0.004092	0.001168	Caudate
ENSG00000163939:1(@)Loc262_Loc6_Loc295	chr3:52736294:T:G	0.003206	0.04554	0.04597	0.001167	Caudate
ENSG00000110931:5(@)Loc438_Loc211	chr12:121201854:C:T	0.001534	0.2119	0.2082	0.001164	Caudate
ENSG00000256278:1(@)Loc54	chr15:84794569:C:T	0.009559	0.0114	0.01186	0.001162	Caudate
ENSG00000092847:1(@)Loc138	chr1:35720505:A:G	0.00495	0.02523	0.02556	0.00116	Caudate
ENSG00000256278:1(@)Loc54	chr15:84794468:T:A	0.009559	0.01136	0.01182	0.001158	Caudate
ENSG00000141564:2(@)Loc561	chr17:80571748:T:C	0.02474	0.004156	0.004864	0.001158	Caudate
ENSG00000262097:2(@)Loc55	chr16:13657968:A:G	0.00197	0.1057	0.1062	0.001156	Caudate
ENSG00000092847:1(@)Loc138	chr1:35720511:G:A	0.00495	0.02507	0.0254	0.001155	Caudate
ENSG00000254646:2(@)Loc334	chr11:124458531:G:C	0.005335	0.02262	0.0227	0.001154	Caudate
ENSG00000184164:1(@)Loc325	chr22:49918325:A:G	0.008568	0.01307	0.01235	0.001154	Caudate
ENSG00000254646:2(@)Loc334	chr11:124459080:T:G	0.005335	0.02253	0.02262	0.001151	Caudate
ENSG00000270061:1(@)Loc275	chr12:123957333:C:G	0.01665	0.006169	0.006795	0.001151	Caudate
ENSG00000092847:1(@)Loc138	chr1:35725429:C:G	0.00495	0.02495	0.02528	0.00115	Caudate
ENSG00000205981:1(@)Loc15_Loc538	chr3:181122700:C:T	0.05116	0.00191	0.002922	0.00115	Caudate
ENSG00000016864:1(@)Loc262_Loc6_Loc295	chr3:52594040:C:A	0.00214	0.08776	0.08827	0.001146	Caudate
ENSG00000145354:1(@)Loc344	chr4:102868653:C:A	0.02886	0.003489	0.004424	0.001144	Caudate
ENSG00000255135:2(@)Loc404	chr11:76438602:T:C	0.0044	0.02861	0.02794	0.001143	Caudate
ENSG00000255135:2(@)Loc404	chr11:76438719:A:T	0.0044	0.02862	0.02796	0.001143	Caudate
ENSG00000232912:1(@)Loc523_Loc128	chr1:8408218:A:G	0.004608	0.02694	0.02742	0.001142	Caudate
ENSG00000101109:3(@)Loc526	chr20:44973012:C:T	0.01472	0.007096	0.007878	0.001141	Caudate
ENSG00000256546:1(@)Loc229	chr12:122090554:A:G	0.006217	0.0185	0.01903	0.001139	Caudate
ENSG00000256278:1(@)Loc54	chr15:84781236:T:C	0.01069	0.009813	0.01033	0.001136	Caudate
ENSG00000101246:1(@)Loc569	chr20:63696229:G:A	0.04805	0.00205	0.002987	0.001136	Caudate
ENSG00000085788:1(@)Loc115	chr8:38348724:C:T	0.00607	0.01901	0.01911	0.001136	Caudate
ENSG00000269938:1(@)Loc275	chr12:124010656:G:C	0.01053	0.01004	0.009983	0.001134	Caudate
ENSG00000132603:1(@)Loc544	chr16:69334093:C:A	0.03369	0.002957	0.003755	0.001134	Caudate
ENSG00000144381:1(@)Loc612_Loc48	chr2:197412774:T:C	0.00825	0.01312	0.01345	0.001133	Caudate
ENSG00000117335:1(@)Loc466	chr1:207744154:A:G	0.02584	0.003911	0.004659	0.001132	Caudate
ENSG00000198791:2(@)Loc403	chr8:17223501:A:G	0.007476	0.01481	0.01473	0.001132	Caudate
ENSG00000270083:1(@)Loc603_Loc485_Loc320_Loc81_Loc244	chr22:42004412:A:G	0.009788	0.01096	0.01147	0.001131	Caudate
ENSG00000164037:1(@)Loc344	chr4:102812443:T:C	0.04517	0.002155	0.003114	0.00113	Caudate
ENSG00000167588:1(@)Loc220	chr12:50252496:T:G	0.02658	0.003748	0.004618	0.001128	Caudate
ENSG00000167588:1(@)Loc220	chr12:50211445:T:C	0.007186	0.01555	0.0159	0.001127	Caudate
ENSG00000117335:1(@)Loc466	chr1:207749736:A:G	0.03091	0.003232	0.004026	0.001127	Caudate
ENSG00000249307:2(@)Loc145	chr4:79271994:A:G	0.002769	0.05403	0.05361	0.001127	Caudate
ENSG00000273154:1(@)Loc569	chr20:63715107:A:T	0.01495	0.006861	0.007348	0.001126	Caudate
ENSG00000132394:1(@)Loc456	chr3:128229217:A:G	0.01076	0.00982	0.009883	0.001126	Caudate
ENSG00000168802:1(@)Loc544	chr16:69342783:C:T	0.0209	0.004848	0.00569	0.001125	Caudate
ENSG00000146830:1(@)Loc350	chr7:100639734:T:C	0.1424	0.0006824	0.001689	0.001125	Caudate
ENSG00000163808:2(@)Loc618	chr3:44700986:A:G	0.113	0.0008608	0.001858	0.001124	Caudate
ENSG00000259295:1(@)Loc54	chr15:84801319:T:A	0.008852	0.0121	0.012	0.001121	Caudate
ENSG00000144381:1(@)Loc612_Loc48	chr2:197412827:G:A	0.008429	0.01266	0.013	0.001121	Caudate
ENSG00000204962:1(@)Loc185	chr5:140776679:T:C	0.01585	0.006434	0.007217	0.001121	Caudate
ENSG00000172977:1(@)Loc274	chr11:65759040:G:A	0.005944	0.01931	0.01979	0.00112	Caudate
ENSG00000256278:1(@)Loc54	chr15:84759142:G:A	0.009559	0.01094	0.01138	0.001119	Caudate
ENSG00000270061:1(@)Loc275	chr12:123955563:C:A	0.0111	0.009269	0.009647	0.001117	Caudate
ENSG00000270061:1(@)Loc275	chr12:124002996:C:T	0.01443	0.006962	0.007501	0.001116	Caudate
ENSG00000269938:1(@)Loc275	chr12:123954426:G:C	0.01271	0.007982	0.008127	0.001111	Caudate
ENSG00000155090:2(@)Loc235	chr8:102664377:T:C	0.001455	0.213	0.211	0.001111	Caudate
ENSG00000166913:1(@)Loc526	chr20:44909956:G:T	0.007749	0.01405	0.0141	0.00111	Caudate
ENSG00000117569:1(@)Loc178	chr1:96689567:G:A	0.01663	0.006077	0.006822	0.001109	Caudate
ENSG00000127955:1(@)Loc199	chr7:80118543:A:G	0.007354	0.01487	0.01529	0.001107	Caudate
ENSG00000166913:1(@)Loc526	chr20:44906262:G:A	0.007749	0.01396	0.014	0.001104	Caudate
ENSG00000167491:1(@)Loc39	chr19:19445842:G:A	0.01013	0.0101	0.009551	0.001102	Caudate
ENSG00000163808:2(@)Loc618	chr3:44702085:T:C	0.113	0.000844	0.001822	0.001102	Caudate
ENSG00000269938:1(@)Loc275	chr12:123957333:C:G	0.016	0.006169	0.006504	0.001101	Caudate
ENSG00000124134:1(@)Loc526	chr20:45053910:T:G	0.006726	0.01639	0.01673	0.001101	Caudate
ENSG00000270061:1(@)Loc275	chr12:123944732:G:A	0.04276	0.002203	0.003059	0.0011	Caudate
ENSG00000256278:1(@)Loc54	chr15:84605000:T:G	0.002393	0.06618	0.06367	0.0011	Caudate
ENSG00000164037:1(@)Loc344	chr4:102848077:T:C	0.03342	0.002852	0.003758	0.001099	Caudate
ENSG00000105894:2(@)Loc300	chr7:137435702:T:C	0.01107	0.009099	0.008965	0.001099	Caudate
ENSG00000260075:3(@)Loc114	chr17:46212466:A:G	0.005232	0.02225	0.02255	0.001098	Caudate
ENSG00000101150:1(@)Loc569	chr20:63861419:C:G	0.3244	0.0002911	0.001289	0.001098	Caudate
ENSG00000256278:1(@)Loc54	chr15:84660161:A:T	0.01202	0.0083	0.008864	0.001097	Caudate
ENSG00000177370:2(@)Loc210_Loc155	chr17:1364178:A:G	0.002584	0.05801	0.05729	0.001097	Caudate
ENSG00000167291:3(@)Loc561	chr17:80487606:A:G	0.03287	0.002953	0.003868	0.001097	Caudate
ENSG00000185352:2(@)Loc495	chr13:95962598:A:G	0.02255	0.004277	0.004801	0.001096	Caudate
ENSG00000225681:1(@)Loc283	chr17:20038864:C:T	0.002027	0.08997	0.0889	0.001095	Caudate
ENSG00000141564:2(@)Loc561	chr17:80576668:A:G	0.02474	0.003903	0.00457	0.001091	Caudate
ENSG00000155090:2(@)Loc235	chr8:102664117:T:C	0.01908	0.005052	0.005978	0.00109	Caudate
ENSG00000175727:1(@)Loc229	chr12:122122516:A:G	0.01769	0.00556	0.006005	0.001088	Caudate
ENSG00000166763:1(@)Loc103	chr15:43646484:T:C	0.008493	0.01203	0.01236	0.001084	Caudate
ENSG00000183066:3(@)Loc603_Loc485_Loc320_Loc81_Loc244	chr22:42003392:C:G	0.008547	0.01201	0.01202	0.001083	Caudate
ENSG00000172977:1(@)Loc274	chr11:65753776:C:T	0.005944	0.01852	0.01899	0.001082	Caudate
ENSG00000269938:1(@)Loc275	chr12:123941294:A:G	0.01024	0.009823	0.00974	0.001081	Caudate
ENSG00000162753:1(@)Loc143	chr1:173656042:C:G	0.07332	0.00128	0.002206	0.00108	Caudate
ENSG00000101246:1(@)Loc569	chr20:63694757:A:C	0.04805	0.001947	0.002837	0.00108	Caudate
ENSG00000146830:1(@)Loc350	chr7:100629565:A:C	0.1191	0.0007843	0.001746	0.00108	Caudate
ENSG00000213790:1(@)Loc603_Loc485_Loc320_Loc81_Loc244	chr22:42108675:A:G	0.09349	0.0009976	0.001952	0.001079	Caudate
ENSG00000198791:2(@)Loc403	chr8:17223114:A:G	0.007476	0.01399	0.01393	0.001078	Caudate
ENSG00000262097:2(@)Loc55	chr16:13653946:C:G	0.001903	0.09779	0.09824	0.001077	Caudate
ENSG00000186732:2(@)Loc459	chr22:43607198:C:T	0.235	0.0003947	0.001369	0.001077	Caudate
ENSG00000103415:1(@)Loc123	chr16:4512350:T:C	0.0355	0.002669	0.003509	0.001076	Caudate
ENSG00000133687:3(@)Loc108	chr12:29764333:T:A	0.002293	0.06932	0.06373	0.001074	Caudate
ENSG00000141034:1(@)Loc571	chr17:18043416:T:C	0.02311	0.00413	0.004875	0.001074	Caudate
ENSG00000067208:1(@)Loc535	chr1:92500412:T:C	0.008148	0.01248	0.01241	0.001074	Caudate
ENSG00000270061:1(@)Loc275	chr12:123982176:C:T	0.006045	0.01772	0.01747	0.001073	Caudate
ENSG00000159248:2(@)Loc337	chr15:34769156:G:A	0.009402	0.01093	0.01154	0.001073	Caudate
ENSG00000249307:2(@)Loc145	chr4:79268223:T:C	0.002852	0.04767	0.04736	0.001071	Caudate
ENSG00000166763:1(@)Loc103	chr15:43636872:C:G	0.005916	0.01801	0.018	0.001069	Caudate
ENSG00000146830:2(@)Loc350	chr7:100698285:A:G	0.003251	0.03968	0.03858	0.001069	Caudate
ENSG00000157456:1(@)Loc181_Loc572	chr15:59099637:G:A	0.03374	0.002784	0.003632	0.001068	Caudate
ENSG00000205220:1(@)Loc198	chr16:68218176:T:C	0.008058	0.01279	0.01316	0.001068	Caudate
ENSG00000270061:1(@)Loc275	chr12:123982657:C:A	0.006045	0.0176	0.01735	0.001067	Caudate
ENSG00000117569:1(@)Loc178	chr1:96667343:T:G	0.0174	0.00556	0.00629	0.001067	Caudate
ENSG00000133687:3(@)Loc108	chr12:29764332:C:A	0.002293	0.06841	0.0629	0.001066	Caudate
ENSG00000256278:1(@)Loc54	chr15:84776027:A:G	0.01069	0.009142	0.009632	0.001065	Caudate
ENSG00000270083:1(@)Loc603_Loc485_Loc320_Loc81_Loc244	chr22:42003321:G:A	0.007173	0.01456	0.01484	0.001065	Caudate
ENSG00000129933:1(@)Loc39	chr19:19457850:T:C	0.006271	0.0167	0.01735	0.001062	Caudate
ENSG00000270083:1(@)Loc603_Loc485_Loc320_Loc81_Loc244	chr22:42039864:C:T	0.014	0.006916	0.007559	0.001062	Caudate
ENSG00000132563:1(@)Loc92_Loc299	chr5:138446646:G:A	0.02424	0.003812	0.004159	0.00106	Caudate
ENSG00000270061:1(@)Loc275	chr12:123953670:C:T	0.01167	0.008277	0.008672	0.001059	Caudate
ENSG00000270083:1(@)Loc603_Loc485_Loc320_Loc81_Loc244	chr22:41999956:C:T	0.007173	0.01447	0.01475	0.001058	Caudate
ENSG00000169609:1(@)Loc109_Loc363	chr15:83052144:A:G	0.0244	0.003862	0.004611	0.001057	Caudate
ENSG00000132612:1(@)Loc544	chr16:69289934:G:A	0.03854	0.002408	0.003257	0.001056	Caudate
ENSG00000101452:1(@)Loc549	chr20:38972600:A:G	0.01416	0.006749	0.00705	0.001056	Caudate
ENSG00000173715:2(@)Loc593	chr11:66874925:C:T	0.01757	0.005443	0.006004	0.001055	Caudate
ENSG00000124143:2(@)Loc96_Loc25_Loc503	chr20:38869930:T:A	0.001778	0.1092	0.1081	0.001055	Caudate
ENSG00000177096:1(@)Loc603_Loc485_Loc320_Loc81_Loc244	chr22:42067685:T:C	0.02426	0.003868	0.004677	0.001054	Caudate
ENSG00000250067:1(@)Loc39	chr19:19417997:A:G	0.003402	0.03606	0.0358	0.001053	Caudate
ENSG00000225681:1(@)Loc283	chr17:20017757:T:C	0.002952	0.04451	0.04445	0.001052	Caudate
ENSG00000149091:1(@)Loc12	chr11:46377988:T:C	0.01271	0.007501	0.008259	0.001051	Caudate
ENSG00000255135:2(@)Loc404	chr11:76428802:G:A	0.004817	0.02286	0.02245	0.00105	Caudate
ENSG00000146830:1(@)Loc350	chr7:100638970:T:C	0.1191	0.0007615	0.001695	0.001049	Caudate
ENSG00000256278:1(@)Loc54	chr15:84751238:T:A	0.009559	0.01015	0.01057	0.001047	Caudate
ENSG00000132612:1(@)Loc544	chr16:69289766:T:A	0.03854	0.002387	0.003227	0.001047	Caudate
ENSG00000172977:1(@)Loc274	chr11:65773415:C:T	0.004099	0.02817	0.02833	0.001044	Caudate
ENSG00000115946:2(@)Loc473	chr2:68148075:G:C	0.03215	0.002866	0.003656	0.001044	Caudate
ENSG00000270061:1(@)Loc275	chr12:123985512:C:T	0.006045	0.01713	0.01689	0.001043	Caudate
ENSG00000117569:1(@)Loc178	chr1:96661872:C:A	0.0174	0.005427	0.00614	0.001043	Caudate
ENSG00000124134:1(@)Loc526	chr20:45046751:G:A	0.005624	0.01901	0.01918	0.001043	Caudate
ENSG00000261758:1(@)Loc33	chr3:136618187:G:A	0.01663	0.005553	0.006091	0.001043	Caudate
ENSG00000256278:1(@)Loc54	chr15:84776461:A:G	0.009559	0.01007	0.01049	0.00104	Caudate
ENSG00000250067:1(@)Loc39	chr19:19419461:G:A	0.003402	0.03544	0.0352	0.00104	Caudate
ENSG00000198951:1(@)Loc603_Loc485_Loc320_Loc81_Loc244	chr22:42138117:T:G	0.05076	0.001785	0.002666	0.001039	Caudate
ENSG00000169609:1(@)Loc109_Loc363	chr15:83051661:T:A	0.0244	0.003785	0.004519	0.001037	Caudate
ENSG00000269938:1(@)Loc275	chr12:123976156:C:A	0.01904	0.004805	0.005228	0.001035	Caudate
ENSG00000117335:1(@)Loc466	chr1:207747443:C:T	0.03183	0.002864	0.003598	0.001032	Caudate
ENSG00000270083:1(@)Loc603_Loc485_Loc320_Loc81_Loc244	chr22:42000564:C:A	0.007173	0.01405	0.01432	0.001032	Caudate
ENSG00000225681:1(@)Loc283	chr17:20024386:C:T	0.002412	0.05908	0.05866	0.001031	Caudate
ENSG00000092847:1(@)Loc138	chr1:35796132:T:G	0.002471	0.05713	0.05642	0.001031	Caudate
ENSG00000136295:2(@)Loc247	chr7:2660355:A:G	0.003082	0.04002	0.03879	0.001029	Caudate
ENSG00000270061:1(@)Loc275	chr12:123985191:A:G	0.006045	0.01685	0.01662	0.001028	Caudate
ENSG00000270083:1(@)Loc603_Loc485_Loc320_Loc81_Loc244	chr22:42000146:G:A	0.007173	0.01398	0.01426	0.001028	Caudate
ENSG00000173120:1(@)Loc593	chr11:66847541:C:T	0.02382	0.003848	0.004666	0.001027	Caudate
ENSG00000281100:1(@)Loc132	chr3:36852557:C:T	0.01106	0.008551	0.008592	0.001027	Caudate
ENSG00000164037:1(@)Loc344	chr4:102788948:A:G	0.02723	0.003287	0.004112	0.001027	Caudate
ENSG00000270061:1(@)Loc275	chr12:123962799:T:C	0.01521	0.006008	0.00653	0.001025	Caudate
ENSG00000183172:1(@)Loc603_Loc485_Loc320_Loc81_Loc244	chr22:42067810:C:T	0.02806	0.003238	0.00405	0.001025	Caudate
ENSG00000167491:1(@)Loc39	chr19:19461299:T:G	0.02083	0.004294	0.004567	0.001022	Caudate
ENSG00000269938:1(@)Loc275	chr12:123942189:C:T	0.01024	0.009202	0.00913	0.001019	Caudate
ENSG00000187741:1(@)Loc164	chr16:89816399:G:T	0.4959	0.0001766	0.001105	0.001019	Caudate
ENSG00000270083:1(@)Loc603_Loc485_Loc320_Loc81_Loc244	chr22:42001038:G:T	0.007173	0.01384	0.01411	0.001019	Caudate
ENSG00000269997:2(@)Loc275	chr12:123936906:T:C	0.03239	0.002688	0.00346	0.001015	Caudate
ENSG00000232912:1(@)Loc523_Loc128	chr1:8409224:G:C	0.004608	0.02318	0.02363	0.001015	Caudate
ENSG00000270061:1(@)Loc275	chr12:123962181:A:G	0.01521	0.005935	0.006451	0.001013	Caudate
ENSG00000186866:1(@)Loc592	chr21:45725460:A:G	0.04392	0.00202	0.002883	0.001013	Caudate
ENSG00000177370:2(@)Loc210_Loc155	chr17:1383706:T:A	0.00367	0.03068	0.03069	0.001009	Caudate
ENSG00000167491:1(@)Loc39	chr19:19381164:T:C	0.005978	0.0166	0.01496	0.001004	Caudate
ENSG00000117569:1(@)Loc178	chr1:96689568:C:A	0.01663	0.005469	0.006145	0.001004	Caudate
ENSG00000256278:1(@)Loc54	chr15:84761215:C:T	0.009559	0.009675	0.01008	0.001003	Caudate
ENSG00000103415:1(@)Loc123	chr16:4486933:T:A	0.03028	0.00292	0.003677	0.001001	Caudate
ENSG00000115946:2(@)Loc473	chr2:68141048:G:A	0.02944	0.003004	0.003746	0.001	Caudate
ENSG00000275126:1(@)Loc1	chr6:28301047:A:G	0.06818	0.001275	0.002152	0.0009998	Caudate
ENSG00000132603:1(@)Loc544	chr16:69348292:A:G	0.04894	0.001769	0.002539	0.000998	Caudate
ENSG00000177370:2(@)Loc210_Loc155	chr17:1392709:G:A	0.004186	0.02544	0.0256	0.0009978	Caudate
ENSG00000270083:1(@)Loc603_Loc485_Loc320_Loc81_Loc244	chr22:42032723:A:T	0.014	0.006467	0.007072	0.0009977	Caudate
ENSG00000270083:1(@)Loc603_Loc485_Loc320_Loc81_Loc244	chr22:42010367:C:A	0.009152	0.01024	0.01066	0.0009953	Caudate
ENSG00000263707:1(@)Loc260_Loc399	chr17:12992498:C:T	0.001406	0.1688	0.1641	0.0009951	Caudate
ENSG00000270130:1(@)Loc275	chr12:123938728:C:G	0.03937	0.002154	0.002962	0.0009946	Caudate
ENSG00000144381:1(@)Loc612_Loc48	chr2:197528773:C:G	0.005344	0.01874	0.01864	0.0009943	Caudate
ENSG00000144381:1(@)Loc612_Loc48	chr2:197373700:T:G	0.02202	0.003933	0.00463	0.0009937	Caudate
ENSG00000112855:1(@)Loc185	chr5:140946828:G:A	0.01121	0.008141	0.008642	0.0009936	Caudate
ENSG00000174939:1(@)Loc40_Loc599	chr16:29954956:G:C	0.008211	0.01163	0.01212	0.000993	Caudate
ENSG00000105894:2(@)Loc300	chr7:137432217:C:T	0.006714	0.01425	0.01337	0.0009926	Caudate
ENSG00000124134:1(@)Loc526	chr20:45057520:C:T	0.006099	0.01622	0.01646	0.0009902	Caudate
ENSG00000256278:1(@)Loc54	chr15:84755431:T:C	0.009559	0.009538	0.009938	0.00099	Caudate
ENSG00000164037:1(@)Loc344	chr4:102838032:T:C	0.03342	0.002561	0.003377	0.0009894	Caudate
ENSG00000167588:1(@)Loc220	chr12:50187864:T:C	0.02837	0.003054	0.003826	0.0009885	Caudate
ENSG00000255135:2(@)Loc404	chr11:76472967:G:A	0.003759	0.02903	0.02819	0.0009874	Caudate
ENSG00000172977:1(@)Loc274	chr11:65742553:T:C	0.00643	0.01512	0.0156	0.0009856	Caudate
ENSG00000114861:1(@)Loc621	chr3:71235226:A:T	0.01842	0.004807	0.005553	0.0009831	Caudate
ENSG00000175727:1(@)Loc229	chr12:122113798:C:T	0.01463	0.006105	0.006399	0.0009824	Caudate
ENSG00000205981:1(@)Loc15_Loc538_Loc443	chr3:181156450:T:G	0.005013	0.01987	0.02033	0.0009821	Caudate
ENSG00000269938:1(@)Loc275	chr12:123962799:T:C	0.01461	0.006008	0.00625	0.0009808	Caudate
ENSG00000273154:1(@)Loc569	chr20:63714118:A:G	0.01495	0.005913	0.006342	0.0009796	Caudate
ENSG00000270083:1(@)Loc603_Loc485_Loc320_Loc81_Loc244	chr22:42003682:T:C	0.007173	0.01322	0.01348	0.0009786	Caudate
ENSG00000244327:2(@)Loc610	chr3:142970001:A:G	0.004863	0.02103	0.02135	0.0009772	Caudate
ENSG00000146007:1(@)Loc185	chr5:140813058:C:T	0.0166	0.005277	0.006012	0.0009764	Caudate
ENSG00000254646:2(@)Loc334	chr11:124454093:T:C	0.005335	0.01834	0.01844	0.0009726	Caudate
ENSG00000162753:1(@)Loc143	chr1:173662042:G:C	0.07332	0.001151	0.001985	0.0009723	Caudate
ENSG00000172354:1(@)Loc350	chr7:100723515:T:G	0.002992	0.03905	0.03269	0.0009722	Caudate
ENSG00000132563:1(@)Loc92_Loc299	chr5:138450759:C:T	0.02504	0.003362	0.0037	0.0009705	Caudate
ENSG00000269938:1(@)Loc275	chr12:123962181:A:G	0.01461	0.005935	0.006175	0.0009695	Caudate
ENSG00000168802:1(@)Loc544	chr16:69338024:A:G	0.01444	0.006115	0.006763	0.0009685	Caudate
ENSG00000269938:1(@)Loc275	chr12:123953670:C:T	0.01071	0.008277	0.008259	0.000968	Caudate
ENSG00000149091:1(@)Loc12	chr11:46628888:T:C	0.003454	0.03156	0.03158	0.0009665	Caudate
ENSG00000169609:1(@)Loc109_Loc363	chr15:83036931:A:G	0.0244	0.003516	0.004201	0.0009657	Caudate
ENSG00000261758:1(@)Loc33	chr3:136629757:G:A	0.01663	0.005115	0.005614	0.0009649	Caudate
ENSG00000092847:1(@)Loc138	chr1:35815735:A:G	0.002471	0.05134	0.05074	0.0009644	Caudate
ENSG00000254646:2(@)Loc334	chr11:124457914:G:A	0.004381	0.0231	0.02299	0.0009643	Caudate
ENSG00000115207:2(@)Loc236	chr2:27819192:C:T	0.005621	0.01729	0.0177	0.0009641	Caudate
ENSG00000070061:1(@)Loc407	chr9:108916148:T:A	0.004349	0.02365	0.02336	0.0009635	Caudate
ENSG00000113013:1(@)Loc92	chr5:138556481:G:A	0.001815	0.0854	0.08547	0.0009597	Caudate
ENSG00000183506:2(@)Loc597	chr22:21727904:G:C	0.09025	0.0009205	0.001772	0.0009592	Caudate
ENSG00000146830:1(@)Loc350	chr7:100622306:G:A	0.08806	0.0009428	0.001787	0.0009586	Caudate
ENSG00000256278:1(@)Loc54	chr15:84764056:C:T	0.009559	0.009201	0.00959	0.0009582	Caudate
ENSG00000125520:1(@)Loc569	chr20:63737253:T:C	0.01225	0.007206	0.007854	0.0009567	Caudate
ENSG00000231312:3(@)Loc590	chr2:39663521:A:C	0.06637	0.001247	0.001952	0.0009565	Caudate
ENSG00000249484:4(@)Loc182_Loc69	chr5:152834654:C:G	0.007772	0.01153	0.01176	0.0009545	Caudate
ENSG00000259728:1(@)Loc54	chr15:84605000:T:G	0.002096	0.06618	0.06529	0.0009534	Caudate
ENSG00000140534:2(@)Loc117_Loc506	chr15:89389177:C:T	0.08002	0.001027	0.001827	0.0009523	Caudate
ENSG00000205981:1(@)Loc15_Loc538	chr3:181110020:A:G	0.05116	0.001573	0.002409	0.0009504	Caudate
ENSG00000163939:1(@)Loc262_Loc6_Loc295	chr3:52718943:C:G	0.002111	0.06391	0.0639	0.0009502	Caudate
ENSG00000273154:1(@)Loc569	chr20:63718139:G:A	0.01537	0.005553	0.005983	0.0009492	Caudate
ENSG00000269997:2(@)Loc275	chr12:123964676:C:A	0.01429	0.00588	0.006401	0.000948	Caudate
ENSG00000254646:2(@)Loc334	chr11:124507301:C:T	0.01185	0.007224	0.007781	0.0009468	Caudate
ENSG00000256278:1(@)Loc54	chr15:84777989:T:C	0.01069	0.008029	0.008469	0.0009462	Caudate
ENSG00000122481:1(@)Loc372	chr1:95215445:A:G	0.1128	0.0007243	0.001567	0.0009457	Caudate
ENSG00000137561:1(@)Loc369	chr8:63585802:T:C	0.005345	0.01806	0.01838	0.0009438	Caudate
ENSG00000280063:1(@)Loc123	chr16:4412831:C:T	0.04351	0.001886	0.002694	0.0009429	Caudate
ENSG00000070061:1(@)Loc407	chr9:108915745:C:G	0.004349	0.02301	0.02273	0.0009425	Caudate
ENSG00000273154:1(@)Loc569	chr20:63718273:C:G	0.01537	0.005507	0.005934	0.0009418	Caudate
ENSG00000141034:1(@)Loc571	chr17:18058093:C:A	0.02003	0.00418	0.004801	0.0009412	Caudate
ENSG00000141564:2(@)Loc561	chr17:80660500:G:A	0.01232	0.006979	0.007246	0.0009409	Caudate
ENSG00000120458:2(@)Loc63	chr11:124758723:C:T	0.005455	0.01751	0.01788	0.0009404	Caudate
ENSG00000136144:1(@)Loc573	chr13:49601944:C:T	0.002443	0.04974	0.03926	0.0009397	Caudate
ENSG00000101447:3(@)Loc549	chr20:38903496:C:T	0.005298	0.01782	0.01837	0.000937	Caudate
ENSG00000245975:1(@)Loc181	chr15:58693705:A:T	0.003688	0.02835	0.02826	0.0009367	Caudate
ENSG00000225968:1(@)Loc2_Loc328	chr7:2005716:T:C	0.002866	0.03909	0.03908	0.0009367	Caudate
ENSG00000254646:2(@)Loc334	chr11:124475314:T:C	0.006613	0.01363	0.01391	0.0009365	Caudate
ENSG00000132612:1(@)Loc544	chr16:69312849:A:G	0.03926	0.002089	0.002843	0.0009365	Caudate
ENSG00000174939:1(@)Loc40_Loc599	chr16:29951031:A:G	0.006399	0.01443	0.01477	0.000935	Caudate
ENSG00000157456:1(@)Loc181_Loc572	chr15:59101153:G:A	0.02769	0.002976	0.003693	0.0009348	Caudate
ENSG00000260075:3(@)Loc114	chr17:46188473:C:T	0.004202	0.02391	0.02401	0.0009344	Caudate
ENSG00000176371:1(@)Loc54	chr15:84664594:A:G	0.002241	0.05616	0.05602	0.0009334	Caudate
ENSG00000177370:2(@)Loc210_Loc155	chr17:1386265:A:C	0.004373	0.02208	0.02228	0.0009316	Caudate
ENSG00000221843:1(@)Loc236	chr2:27823161:G:A	0.01611	0.005188	0.005775	0.0009315	Caudate
ENSG00000102904:1(@)Loc198	chr16:68236326:T:C	0.007545	0.0119	0.01237	0.0009311	Caudate
ENSG00000065609:2(@)Loc531_Loc113	chr6:83699536:A:G	0.005217	0.01787	0.01724	0.0009307	Caudate
ENSG00000167588:1(@)Loc220	chr12:50201164:A:G	0.01986	0.004155	0.004825	0.0009306	Caudate
ENSG00000250067:1(@)Loc39	chr19:19408709:G:T	0.002788	0.04005	0.03955	0.0009292	Caudate
ENSG00000173120:1(@)Loc593	chr11:66768675:T:G	0.02309	0.003581	0.004318	0.0009289	Caudate
ENSG00000254646:2(@)Loc334	chr11:124479028:T:C	0.006613	0.0135	0.01377	0.0009287	Caudate
ENSG00000270061:1(@)Loc275	chr12:123938728:C:G	0.03686	0.002154	0.002855	0.0009279	Caudate
ENSG00000214401:1(@)Loc114	chr17:46278268:C:A	0.7109	0.0001121	0.0009592	0.0009278	Caudate
ENSG00000157456:1(@)Loc181_Loc572	chr15:59100607:T:C	0.02769	0.002946	0.003656	0.0009257	Caudate
ENSG00000132612:1(@)Loc544	chr16:69317897:A:G	0.05558	0.001448	0.002224	0.0009255	Caudate
ENSG00000175727:1(@)Loc229	chr12:122055072:T:C	0.04637	0.001731	0.002405	0.0009232	Caudate
ENSG00000256546:1(@)Loc229	chr12:122052203:A:T	0.05823	0.001351	0.00216	0.0009231	Caudate
ENSG00000270061:1(@)Loc275	chr12:123949358:C:T	0.03303	0.002398	0.003077	0.000923	Caudate
ENSG00000256278:1(@)Loc54	chr15:84768151:C:T	0.009559	0.008814	0.00919	0.0009215	Caudate
ENSG00000254646:2(@)Loc334	chr11:124441757:C:T	0.005335	0.01717	0.01727	0.0009203	Caudate
ENSG00000249307:2(@)Loc145	chr4:79277722:C:T	0.00281	0.0389	0.0387	0.0009191	Caudate
ENSG00000070061:1(@)Loc407	chr9:108915818:G:A	0.004349	0.02226	0.022	0.0009179	Caudate
ENSG00000141034:1(@)Loc571	chr17:18052030:T:C	0.02003	0.00407	0.004676	0.0009176	Caudate
ENSG00000187741:1(@)Loc164	chr16:89816418:C:T	0.4959	0.0001589	0.0009948	0.0009173	Caudate
ENSG00000205981:1(@)Loc15_Loc538	chr3:181087982:C:G	0.03106	0.002525	0.003311	0.0009172	Caudate
ENSG00000149091:1(@)Loc12	chr11:46624480:A:C	0.003454	0.02938	0.02942	0.000916	Caudate
ENSG00000174939:1(@)Loc40_Loc599	chr16:29953036:T:C	0.008613	0.01005	0.01053	0.000914	Caudate
ENSG00000182774:2(@)Loc109	chr15:82548043:A:G	0.0105	0.007857	0.008482	0.0009119	Caudate
ENSG00000101109:3(@)Loc526	chr20:44986767:G:A	0.02444	0.003285	0.003999	0.0009115	Caudate
ENSG00000167491:1(@)Loc39	chr19:19376293:C:T	0.004853	0.01893	0.01684	0.0009096	Caudate
ENSG00000132612:1(@)Loc544	chr16:69189762:C:A	0.02341	0.003448	0.004109	0.000909	Caudate
ENSG00000167588:1(@)Loc220	chr12:50200076:T:G	0.01986	0.004051	0.004706	0.0009083	Caudate
ENSG00000141034:1(@)Loc571	chr17:18050234:G:A	0.02003	0.004019	0.004618	0.0009066	Caudate
ENSG00000259935:1(@)Loc411	chr15:52355758:T:C	0.04366	0.001814	0.002589	0.000906	Caudate
ENSG00000256278:1(@)Loc54	chr15:84779120:C:G	0.009559	0.008651	0.009021	0.0009059	Caudate
ENSG00000250067:1(@)Loc39	chr19:19372073:G:A	0.003865	0.0249	0.02488	0.0009055	Caudate
ENSG00000175727:1(@)Loc229	chr12:122069601:T:C	0.009406	0.008993	0.008928	0.0009038	Caudate
ENSG00000269938:1(@)Loc275	chr12:123940531:A:G	0.01024	0.008064	0.00801	0.0009034	Caudate
ENSG00000269997:2(@)Loc275	chr12:123962792:T:G	0.0159	0.004989	0.005522	0.0009032	Caudate
ENSG00000146830:1(@)Loc350	chr7:100621544:A:G	0.08806	0.0008878	0.001683	0.0009031	Caudate
ENSG00000250067:1(@)Loc39	chr19:19437437:A:G	0.00299	0.03478	0.03443	0.0009017	Caudate
ENSG00000141034:1(@)Loc571	chr17:18058075:T:C	0.02003	0.003996	0.004592	0.0009016	Caudate
ENSG00000169609:1(@)Loc109_Loc363	chr15:83034926:C:G	0.02257	0.00355	0.004174	0.0009015	Caudate
ENSG00000182774:2(@)Loc109	chr15:82548122:G:T	0.0105	0.007758	0.008377	0.0009014	Caudate
ENSG00000197696:2(@)Loc54	chr15:84667534:A:G	0.008659	0.009585	0.01015	0.0009011	Caudate
ENSG00000182774:2(@)Loc109	chr15:82546501:T:C	0.0105	0.007738	0.008355	0.0008992	Caudate
ENSG00000213790:2(@)Loc603_Loc485_Loc320_Loc81_Loc244	chr22:42142019:G:A	0.01287	0.006393	0.007026	0.0008986	Caudate
ENSG00000070061:1(@)Loc407	chr9:108914260:T:G	0.004349	0.02167	0.02142	0.0008981	Caudate
ENSG00000141034:1(@)Loc571	chr17:18051450:A:G	0.02003	0.00398	0.004573	0.000898	Caudate
ENSG00000177370:2(@)Loc210_Loc155	chr17:1394697:T:C	0.004352	0.02118	0.02137	0.0008964	Caudate
ENSG00000270130:1(@)Loc275	chr12:123944732:G:A	0.0347	0.002203	0.002919	0.0008961	Caudate
ENSG00000146830:1(@)Loc350	chr7:100623192:T:G	0.08806	0.0008807	0.00167	0.000896	Caudate
ENSG00000070061:1(@)Loc407	chr9:108914064:A:G	0.004349	0.02154	0.02129	0.0008938	Caudate
ENSG00000167491:1(@)Loc39	chr19:19370570:G:T	0.006251	0.01376	0.01245	0.0008937	Caudate
ENSG00000136295:2(@)Loc247	chr7:2654818:T:C	0.01703	0.004587	0.005156	0.0008933	Caudate
ENSG00000174938:1(@)Loc40_Loc599	chr16:30006574:T:C	0.002724	0.03935	0.03532	0.0008927	Caudate
ENSG00000070061:1(@)Loc407	chr9:108913053:C:T	0.004349	0.02149	0.02124	0.000892	Caudate
ENSG00000270083:1(@)Loc603_Loc485_Loc320_Loc81_Loc244	chr22:42031945:C:T	0.014	0.005734	0.006277	0.0008913	Caudate
ENSG00000100038:1(@)Loc597	chr22:21935025:G:A	0.09834	0.0007832	0.001573	0.0008907	Caudate
ENSG00000259429:3(@)Loc109	chr15:82585320:A:C	0.06672	0.001157	0.001938	0.0008902	Caudate
ENSG00000270130:1(@)Loc275	chr12:124009993:C:T	0.007781	0.0106	0.0109	0.0008869	Caudate
ENSG00000144381:1(@)Loc612_Loc48	chr2:197544887:G:A	0.00572	0.01508	0.01507	0.0008859	Caudate
ENSG00000146007:1(@)Loc185	chr5:140782019:A:C	0.03324	0.002319	0.003061	0.0008858	Caudate
ENSG00000142686:1(@)Loc138_Loc280	chr1:36172107:A:G	0.001862	0.07033	0.06658	0.0008849	Caudate
ENSG00000085788:1(@)Loc115	chr8:38243485:A:G	0.03099	0.002465	0.003154	0.0008839	Caudate
ENSG00000179630:1(@)Loc124	chr13:43886334:T:C	0.1424	0.0005349	0.001327	0.0008835	Caudate
ENSG00000250067:1(@)Loc39	chr19:19435181:T:C	0.00299	0.03377	0.03344	0.0008828	Caudate
ENSG00000141034:1(@)Loc571	chr17:18049554:T:C	0.02003	0.003909	0.004492	0.0008827	Caudate
ENSG00000250067:1(@)Loc39	chr19:19434887:G:A	0.00299	0.0337	0.03337	0.0008814	Caudate
ENSG00000149091:1(@)Loc12	chr11:46618032:G:A	0.003454	0.02792	0.02796	0.000881	Caudate
ENSG00000141564:2(@)Loc561	chr17:80558521:G:A	0.005686	0.01534	0.01484	0.0008808	Caudate
ENSG00000149091:1(@)Loc12	chr11:46438488:C:T	0.003011	0.03347	0.03336	0.0008798	Caudate
ENSG00000149091:1(@)Loc12	chr11:46614145:A:T	0.003454	0.02787	0.02791	0.0008798	Caudate
ENSG00000167136:2(@)Loc430	chr9:128815171:A:G	0.3473	0.0002174	0.001016	0.0008782	Caudate
ENSG00000156232:1(@)Loc109_Loc363	chr15:82862716:C:T	0.00301	0.03411	0.03388	0.0008779	Caudate
ENSG00000167491:1(@)Loc39	chr19:19370797:G:A	0.006251	0.01347	0.01219	0.0008771	Caudate
ENSG00000254664:1(@)Loc555	chr11:45187898:G:A	0.2661	0.0002826	0.001076	0.0008745	Caudate
ENSG00000146007:1(@)Loc185	chr5:140817637:C:A	0.0166	0.004682	0.005339	0.0008716	Caudate
ENSG00000250067:1(@)Loc39	chr19:19439655:A:C	0.00299	0.03315	0.03282	0.0008708	Caudate
ENSG00000168802:1(@)Loc544	chr16:69341755:G:A	0.01407	0.005613	0.006191	0.0008706	Caudate
ENSG00000204963:1(@)Loc185	chr5:140819454:G:A	0.0147	0.005351	0.005824	0.0008706	Caudate
ENSG00000250067:1(@)Loc39	chr19:19371799:C:T	0.003865	0.02368	0.02367	0.0008702	Caudate
ENSG00000167491:1(@)Loc39	chr19:19376493:C:T	0.004853	0.01786	0.01589	0.0008666	Caudate
ENSG00000250067:1(@)Loc39	chr19:19386860:C:G	0.002119	0.05453	0.05348	0.0008662	Caudate
ENSG00000165046:1(@)Loc115	chr8:38386347:T:G	0.01094	0.007115	0.007732	0.0008653	Caudate
ENSG00000157456:1(@)Loc181_Loc572	chr15:59091888:A:G	0.03109	0.002439	0.003116	0.0008646	Caudate
ENSG00000144381:1(@)Loc612_Loc48	chr2:197415862:T:C	0.006297	0.01312	0.0132	0.0008642	Caudate
ENSG00000183066:3(@)Loc603_Loc485_Loc320_Loc81_Loc244	chr22:42005745:G:T	0.00729	0.01114	0.01101	0.0008639	Caudate
ENSG00000165046:1(@)Loc115	chr8:38402915:C:G	0.003621	0.02545	0.02561	0.0008632	Caudate
ENSG00000085788:1(@)Loc115	chr8:38244605:G:A	0.03099	0.002404	0.003077	0.0008626	Caudate
ENSG00000101109:3(@)Loc526	chr20:45014558:G:A	0.009856	0.008093	0.008582	0.0008623	Caudate
ENSG00000177370:2(@)Loc210_Loc155	chr17:1388683:T:C	0.004373	0.02006	0.02026	0.0008618	Caudate
ENSG00000254646:2(@)Loc334	chr11:124458277:C:A	0.004381	0.02004	0.01996	0.0008593	Caudate
ENSG00000100890:2(@)Loc393	chr14:35123332:C:G	0.009762	0.008197	0.008741	0.0008592	Caudate
ENSG00000167588:1(@)Loc220	chr12:50245027:T:C	0.01936	0.003924	0.004539	0.000859	Caudate
ENSG00000176371:1(@)Loc54	chr15:84609953:G:A	0.003317	0.02831	0.0286	0.000859	Caudate
ENSG00000261758:1(@)Loc33	chr3:136662526:A:C	0.01462	0.005173	0.005569	0.0008572	Caudate
ENSG00000149929:1(@)Loc40_Loc599	chr16:29977028:G:A	0.002552	0.04121	0.04088	0.000855	Caudate
ENSG00000172977:1(@)Loc274	chr11:65770085:A:G	0.004099	0.02183	0.02199	0.0008534	Caudate
ENSG00000132603:1(@)Loc544	chr16:69362682:C:T	0.03636	0.00204	0.002654	0.0008526	Caudate
ENSG00000085788:1(@)Loc115	chr8:38252697:T:C	0.03266	0.00225	0.002921	0.0008526	Caudate
ENSG00000131951:2(@)Loc322	chr14:59704329:A:G	0.003502	0.02616	0.02295	0.0008512	Caudate
ENSG00000183066:3(@)Loc603_Loc485_Loc320_Loc81_Loc244	chr22:42005837:G:A	0.00729	0.01094	0.01082	0.0008504	Caudate
ENSG00000147535:2(@)Loc115	chr8:38356221:A:T	0.01447	0.005181	0.005836	0.0008487	Caudate
ENSG00000188070:2(@)Loc355	chr11:63890605:G:A	0.00425	0.0206	0.02086	0.0008485	Caudate
ENSG00000270083:1(@)Loc603_Loc485_Loc320_Loc81_Loc244	chr22:42003392:C:G	0.006752	0.01201	0.01221	0.0008467	Caudate
ENSG00000141034:1(@)Loc571	chr17:18051414:G:C	0.02003	0.003735	0.004294	0.000845	Caudate
ENSG00000141564:2(@)Loc561	chr17:80659697:T:C	0.01232	0.00622	0.006464	0.000845	Caudate
ENSG00000132612:1(@)Loc544	chr16:69310318:T:C	0.04289	0.001716	0.002403	0.0008436	Caudate
ENSG00000176371:1(@)Loc54	chr15:84610573:A:G	0.002537	0.03968	0.03974	0.0008407	Caudate
ENSG00000183172:1(@)Loc603_Loc485_Loc320_Loc81_Loc244	chr22:42074585:G:C	0.07113	0.001023	0.001752	0.0008395	Caudate
ENSG00000197696:2(@)Loc54	chr15:84812610:G:A	0.002098	0.05249	0.05183	0.0008378	Caudate
ENSG00000149930:1(@)Loc40_Loc599	chr16:30006574:T:C	0.002563	0.03935	0.03389	0.0008369	Caudate
ENSG00000269997:2(@)Loc275	chr12:123981448:T:C	0.0064	0.01236	0.0124	0.0008366	Caudate
ENSG00000185352:2(@)Loc495	chr13:96017217:C:T	0.004811	0.01733	0.01615	0.000834	Caudate
ENSG00000172977:1(@)Loc274	chr11:65765529:A:C	0.004099	0.02116	0.02133	0.0008323	Caudate
ENSG00000270049:1(@)Loc198	chr16:67647267:C:T	0.2321	0.0003081	0.00106	0.0008311	Caudate
ENSG00000101109:3(@)Loc526	chr20:45046751:G:A	0.004481	0.01901	0.01906	0.0008309	Caudate
ENSG00000203499:2(@)Loc286	chr8:143793989:G:A	0.01189	0.0064	0.006947	0.0008309	Caudate
ENSG00000205220:1(@)Loc198	chr16:68219421:T:G	0.006624	0.01202	0.01221	0.0008308	Caudate
ENSG00000249307:2(@)Loc145	chr4:79286586:T:C	0.002105	0.05148	0.05085	0.0008307	Caudate
ENSG00000165046:1(@)Loc115	chr8:38370046:G:A	0.003721	0.02341	0.02359	0.0008305	Caudate
ENSG00000204963:1(@)Loc185	chr5:140794012:G:A	0.01833	0.004034	0.004549	0.0008296	Caudate
ENSG00000169609:1(@)Loc109_Loc363	chr15:83026354:C:T	0.0277	0.002635	0.003244	0.0008289	Caudate
ENSG00000204963:1(@)Loc185	chr5:140788566:G:T	0.01833	0.004029	0.004543	0.0008285	Caudate
ENSG00000270130:1(@)Loc275	chr12:123969688:T:C	0.03001	0.002358	0.003004	0.0008281	Caudate
ENSG00000250067:1(@)Loc39	chr19:19376293:C:T	0.004408	0.01893	0.01905	0.0008279	Caudate
ENSG00000122481:1(@)Loc372	chr1:95232272:C:T	0.106	0.000674	0.00141	0.0008274	Caudate
ENSG00000132603:1(@)Loc544	chr16:69338024:A:G	0.01227	0.006115	0.006371	0.000827	Caudate
ENSG00000169964:2(@)Loc356	chr3:45265142:G:T	0.001794	0.0667	0.06676	0.0008268	Caudate
ENSG00000255946:1(@)Loc438_Loc166	chr12:120914131:C:T	0.05722	0.001255	0.001968	0.0008267	Caudate
ENSG00000163939:1(@)Loc262_Loc6_Loc295	chr3:52751222:A:G	0.001508	0.09191	0.09139	0.0008266	Caudate
ENSG00000105894:2(@)Loc300	chr7:137444738:A:G	0.009337	0.008023	0.007773	0.000826	Caudate
ENSG00000183454:1(@)Loc87	chr16:9846107:C:T	0.01121	0.006761	0.007311	0.0008248	Caudate
ENSG00000177370:2(@)Loc210_Loc155	chr17:1387854:G:A	0.004095	0.02058	0.02073	0.0008242	Caudate
ENSG00000225681:1(@)Loc283	chr17:20029418:C:T	0.002111	0.05105	0.05063	0.0008235	Caudate
ENSG00000137822:1(@)Loc103	chr15:43810130:G:A	0.001857	0.0625	0.05745	0.000823	Caudate
ENSG00000165046:1(@)Loc115	chr8:38404715:T:C	0.003621	0.0239	0.02406	0.0008216	Caudate
ENSG00000101109:3(@)Loc526	chr20:44998486:G:A	0.009856	0.007673	0.00814	0.000821	Caudate
ENSG00000269938:1(@)Loc275	chr12:123969688:T:C	0.02999	0.002358	0.002853	0.0008209	Caudate
ENSG00000231312:5(@)Loc590	chr2:39807534:C:T	0.0732	0.0009701	0.00169	0.0008207	Caudate
ENSG00000163354:1(@)Loc395	chr1:155029453:T:C	0.381	0.000185	0.0009312	0.0008203	Caudate
ENSG00000204963:1(@)Loc185	chr5:140791857:C:T	0.01833	0.003985	0.004495	0.00082	Caudate
ENSG00000205220:1(@)Loc198	chr16:68118254:A:G	0.04326	0.001634	0.002308	0.0008192	Caudate
ENSG00000205981:1(@)Loc15_Loc538_Loc443_Loc71	chr3:181230271:T:A	0.001027	0.2458	0.2412	0.0008178	Caudate
ENSG00000100027:1(@)Loc597	chr22:21735973:G:A	0.05554	0.001279	0.001989	0.0008173	Caudate
ENSG00000250067:1(@)Loc39	chr19:19417515:T:G	0.002653	0.03579	0.03533	0.0008168	Caudate
ENSG00000124134:1(@)Loc526	chr20:44989263:G:A	0.01015	0.007387	0.007831	0.0008163	Caudate
ENSG00000204962:1(@)Loc185	chr5:140806853:G:C	0.107	0.0006525	0.001374	0.0008145	Caudate
ENSG00000165046:1(@)Loc115	chr8:38390788:T:C	0.003441	0.02521	0.02533	0.0008142	Caudate
ENSG00000157456:1(@)Loc181_Loc572	chr15:59100318:G:A	0.0259	0.002765	0.003381	0.000814	Caudate
ENSG00000198951:1(@)Loc603_Loc485_Loc320_Loc81_Loc244	chr22:42138066:A:G	0.0474	0.001493	0.002179	0.0008137	Caudate
ENSG00000269938:1(@)Loc275	chr12:123939053:G:C	0.00852	0.008773	0.008558	0.0008121	Caudate
ENSG00000269997:2(@)Loc275	chr12:123928944:G:A	0.009823	0.00744	0.007744	0.0008114	Caudate
ENSG00000258122:1(@)Loc365	chr16:66857678:C:T	0.002208	0.04627	0.04654	0.0008114	Caudate
ENSG00000130921:2(@)Loc58_Loc3	chr12:123060331:A:G	0.07759	0.0008783	0.001464	0.0008111	Caudate
ENSG00000144381:1(@)Loc612_Loc48	chr2:197421750:A:G	0.006282	0.01221	0.01229	0.0008098	Caudate
ENSG00000085788:1(@)Loc115	chr8:38382874:C:T	0.003706	0.02298	0.0226	0.0008095	Caudate
ENSG00000280063:1(@)Loc123	chr16:4414014:T:C	0.04351	0.001613	0.002307	0.0008089	Caudate
ENSG00000177370:2(@)Loc210_Loc155	chr17:1372027:G:A	0.002828	0.03232	0.0321	0.0008087	Caudate
ENSG00000204963:1(@)Loc185	chr5:140790145:A:G	0.01833	0.003928	0.00443	0.0008086	Caudate
ENSG00000270130:1(@)Loc275	chr12:123949358:C:T	0.0288	0.002398	0.003023	0.0008078	Caudate
ENSG00000205220:1(@)Loc198	chr16:68217881:C:G	0.005851	0.0134	0.0135	0.0008076	Caudate
ENSG00000100678:4(@)Loc451	chr14:70118552:G:A	0.001784	0.06601	0.06504	0.0008074	Caudate
ENSG00000149091:1(@)Loc12	chr11:46375773:A:C	0.01271	0.005657	0.006242	0.0008073	Caudate
ENSG00000269997:2(@)Loc275	chr12:123922856:C:T	0.009503	0.00767	0.007957	0.0008073	Caudate
ENSG00000244327:2(@)Loc610	chr3:142966740:C:G	0.004764	0.01711	0.01738	0.0008064	Caudate
ENSG00000205220:1(@)Loc198	chr16:68219423:T:A	0.006624	0.01159	0.01177	0.0008043	Caudate
ENSG00000179044:1(@)Loc365	chr16:66908303:C:T	0.0009036	0.4011	0.3906	0.0008033	Caudate
ENSG00000112855:1(@)Loc185	chr5:140954367:C:T	0.007266	0.01037	0.01058	0.0008024	Caudate
ENSG00000198951:1(@)Loc603_Loc485_Loc320_Loc81_Loc244	chr22:42070505:C:G	0.04789	0.001456	0.002134	0.0008021	Caudate
ENSG00000137822:1(@)Loc103	chr15:43631757:A:C	0.004647	0.01707	0.01622	0.0007985	Caudate
ENSG00000181625:1(@)Loc40_Loc599	chr16:29953036:T:C	0.007522	0.01005	0.009982	0.0007968	Caudate
ENSG00000279519:1(@)Loc176	chr2:36913570:A:C	0.005166	0.0153	0.01474	0.0007968	Caudate
ENSG00000234043:2(@)Loc120	chr10:90970475:C:T	0.00871	0.008354	0.009002	0.0007955	Caudate
ENSG00000166913:1(@)Loc526	chr20:44903747:A:G	0.004899	0.01618	0.01579	0.0007926	Caudate
ENSG00000198791:2(@)Loc403	chr8:17221849:A:G	0.006287	0.012	0.01182	0.0007924	Caudate
ENSG00000085788:1(@)Loc115	chr8:38326077:G:A	0.00607	0.01246	0.01258	0.0007916	Caudate
ENSG00000141034:1(@)Loc571	chr17:18070303:C:A	0.002496	0.03796	0.03649	0.00079	Caudate
ENSG00000149929:1(@)Loc40_Loc599	chr16:29971640:C:T	0.002986	0.02974	0.02966	0.0007894	Caudate
ENSG00000100038:1(@)Loc597	chr22:21938623:C:A	0.07639	0.0008942	0.001587	0.000789	Caudate
ENSG00000103067:1(@)Loc198	chr16:68120959:G:A	0.05323	0.001285	0.001871	0.0007889	Caudate
ENSG00000250067:1(@)Loc39	chr19:19376493:C:T	0.004408	0.01786	0.01798	0.0007888	Caudate
ENSG00000172977:1(@)Loc274	chr11:65764227:C:T	0.004099	0.01981	0.01998	0.0007886	Caudate
ENSG00000172977:1(@)Loc274	chr11:65733820:C:T	0.005606	0.01369	0.01403	0.0007882	Caudate
ENSG00000177096:1(@)Loc603_Loc485_Loc320_Loc81_Loc244	chr22:42069570:G:A	0.05007	0.001363	0.002028	0.0007864	Caudate
ENSG00000257703:1(@)Loc277	chr12:103179797:G:A	0.002094	0.04758	0.04107	0.0007856	Caudate
ENSG00000127955:1(@)Loc199	chr7:80098188:C:G	0.006726	0.01111	0.01139	0.0007841	Caudate
ENSG00000144381:1(@)Loc612_Loc48	chr2:197417052:C:A	0.005535	0.01359	0.01357	0.0007834	Caudate
ENSG00000259462:1(@)Loc109	chr15:82581437:C:T	0.02934	0.00228	0.002966	0.0007808	Caudate
ENSG00000175727:1(@)Loc229	chr12:122084801:G:A	0.008485	0.008561	0.008426	0.0007795	Caudate
ENSG00000101452:1(@)Loc549	chr20:39025381:T:G	0.0329	0.00204	0.002553	0.000779	Caudate
ENSG00000169964:2(@)Loc356	chr3:45265828:A:G	0.001794	0.06009	0.06017	0.0007775	Caudate
ENSG00000279726:1(@)Loc185	chr5:140757420:C:T	0.03151	0.002156	0.002777	0.0007775	Caudate
ENSG00000167136:2(@)Loc430	chr9:128813622:A:G	0.3332	0.0002004	0.0009065	0.0007771	Caudate
ENSG00000254646:2(@)Loc334	chr11:124450203:T:C	0.004381	0.01774	0.01768	0.0007767	Caudate
ENSG00000149091:1(@)Loc12	chr11:46651794:C:T	0.003454	0.02374	0.0238	0.0007763	Caudate
ENSG00000144381:1(@)Loc612_Loc48	chr2:197538973:C:T	0.003886	0.02043	0.02004	0.0007763	Caudate
ENSG00000269938:1(@)Loc275	chr12:123949358:C:T	0.0279	0.002398	0.002847	0.0007761	Caudate
ENSG00000172977:1(@)Loc274	chr11:65730790:A:G	0.005606	0.01345	0.01378	0.000776	Caudate
ENSG00000205220:1(@)Loc198	chr16:68119479:G:C	0.04326	0.001546	0.002183	0.0007755	Caudate
ENSG00000148843:2(@)Loc4_Loc21_Loc293	chr10:103297804:C:G	0.2853	0.0002337	0.0009374	0.0007754	Caudate
ENSG00000256278:1(@)Loc54	chr15:84742305:T:C	0.007623	0.009334	0.009547	0.0007742	Caudate
ENSG00000132612:1(@)Loc544	chr16:69277608:G:C	0.02462	0.002773	0.003344	0.0007742	Caudate
ENSG00000254646:2(@)Loc334	chr11:124446568:T:C	0.004381	0.01767	0.01761	0.0007741	Caudate
ENSG00000149929:1(@)Loc40_Loc599	chr16:29971827:T:C	0.002986	0.02891	0.02885	0.0007728	Caudate
ENSG00000261758:1(@)Loc33	chr3:136634351:T:G	0.002566	0.03474	0.03283	0.0007728	Caudate
ENSG00000188070:2(@)Loc355	chr11:63888374:C:T	0.004382	0.01773	0.01799	0.0007724	Caudate
ENSG00000181097:2(@)Loc286	chr8:143846488:C:T	0.003429	0.0237	0.02334	0.0007724	Caudate
ENSG00000168802:1(@)Loc544	chr16:69340558:G:C	0.01046	0.006776	0.007219	0.0007723	Caudate
ENSG00000270061:1(@)Loc275	chr12:123946972:C:T	0.0273	0.002427	0.002966	0.0007719	Caudate
ENSG00000270130:1(@)Loc275	chr12:123971271:C:T	0.007638	0.009264	0.009524	0.000771	Caudate
ENSG00000278259:1(@)Loc256	chr17:36510707:C:T	0.005564	0.01346	0.01221	0.0007708	Caudate
ENSG00000091536:1(@)Loc571	chr17:18118293:G:A	0.06619	0.001008	0.001675	0.0007701	Caudate
ENSG00000132394:1(@)Loc456	chr3:128215931:C:A	0.008033	0.008903	0.008729	0.0007691	Caudate
ENSG00000255135:2(@)Loc404	chr11:76427998:A:T	0.003095	0.02698	0.02607	0.0007688	Caudate
ENSG00000132394:1(@)Loc456	chr3:128215433:C:T	0.008033	0.008896	0.008722	0.0007686	Caudate
ENSG00000112855:1(@)Loc185	chr5:140954405:G:T	0.007266	0.009876	0.01008	0.0007681	Caudate
ENSG00000177096:1(@)Loc603_Loc485_Loc320_Loc81_Loc244	chr22:42069937:G:A	0.05007	0.001331	0.00198	0.0007679	Caudate
ENSG00000261758:1(@)Loc33	chr3:136751162:G:C	0.03041	0.002157	0.002699	0.0007678	Caudate
ENSG00000270061:1(@)Loc275	chr12:124009993:C:T	0.006757	0.0106	0.01057	0.0007676	Caudate
ENSG00000105866:1(@)Loc161	chr7:21491543:G:A	0.01182	0.005743	0.005616	0.0007671	Caudate
ENSG00000149091:1(@)Loc12	chr11:46445542:C:G	0.003082	0.02696	0.02692	0.0007652	Caudate
ENSG00000136404:1(@)Loc109_Loc363	chr15:83100192:A:T	0.3554	0.000185	0.0008808	0.0007652	Caudate
ENSG00000177096:1(@)Loc603_Loc485_Loc320_Loc81_Loc244	chr22:42069256:T:C	0.05007	0.001326	0.001973	0.0007651	Caudate
ENSG00000132394:1(@)Loc456	chr3:128214979:T:G	0.008033	0.008846	0.008673	0.0007646	Caudate
ENSG00000102904:1(@)Loc198	chr16:68241613:A:C	0.007545	0.00951	0.009905	0.0007615	Caudate
ENSG00000109323:3(@)Loc344	chr4:102975256:A:T	0.02775	0.002381	0.002984	0.0007614	Caudate
ENSG00000102595:1(@)Loc495	chr13:96024569:T:C	0.0444	0.001484	0.002124	0.0007599	Caudate
[truncated: 18,515 more rows]
