# Supplementary material for: Sex affects transcriptional associations with schizophrenia across the dorsolateral prefrontal cortex, hippocampus, and caudate nucleus
Source: Nat Commun. 2024 May 10;15:3980. doi: 10.1038/s41467-024-48048-z (PMC11087501; doi:10.1038/s41467-024-48048-z)
Supplement: Supplementary file 20 — Source Data [file 41467_2024_48048_MOESM20_ESM.xlsx]

## Sheet: phenotypes
SAMPLE_ID	RNum	Region	Dataset	Protocol	RIN	BrNum	Dx	Race	Sex	Age	PMI	MoD	Mapping_Rate	Base_Mismatch	ExprProfEff	Exonic_Rate	Intronic_Rate	Intergenic_Rate	totalAssignedGene	Ambiguous_Alignment_Rate	rRNA_rate	End_1_Sense_Rate	End_2_Sense_Rate	Chimeric_Alignment_Rate	Low_Mapping_Quality	Low_Quality_Reads	Genes_Detected	Mean3Bias	numReads	totalMapped	Mapped_Unique_Reads	Intergenic_Reads	gene_Assigned	Ambiguous_Reads	Intronic_Reads	Read_Length	NonGlobin_Reads	MedianAvgTxCov	Mito_mapped	mitoRate	globinRate	IID	SOL	snpPC1	snpPC2	snpPC3	snpPC4	snpPC5	snpPC6
R12864_H5FM2BBXX	R12864	Caudate	BrainSeq_Phase3_Caudate	RiboZeroGold	9.6	Br1303	SCZD	AA	F	42.98	31	Natural	0.972979	0.00212392	0.550656	0.565948	0.344179	0.0379956	0.910127	0.0518778	0.0132889	0.0233494	0.976252	0.00802054	15160385	17962171	29480	0.582151	165652838	131250648	131250648	4986941	119454714	6808993	45173666	101	131197085	3.64422	4433916	0.0267663	0.000323345	4572348557_R01C01	0	0.0839463	-0.00301137	0.000850633	-0.00248236	-0.000753038	-0.000564935
R12865_H5FM2BBXX	R12865	Caudate	BrainSeq_Phase3_Caudate	RiboZeroGold	9.5	Br1320	SCZD	AA	M	53.12	40.5	Natural	0.972369	0.00227651	0.547326	0.562879	0.357702	0.0386074	0.92058	0.0408122	0.00980207	0.0216504	0.97805	0.00694697	12885188	15865394	28838	0.559649	142544845	110637814	110637814	4271434	101851011	4515369	39575326	101	110611729	3.52133	2235812	0.015685	0.000182995	4584656024_R01C01	0	0.100099	-0.00302907	0.00155588	0.00166267	0.000487883	0.000689376
R12866_H5FJJBBXX	R12866	Caudate	BrainSeq_Phase3_Caudate	RiboZeroGold	9.1	Br1321	SCZD	AA	F	57.13	24.5	Natural	0.97637	0.00247645	0.418958	0.429098	0.470986	0.0588621	0.900084	0.0410538	0.00429299	0.0283503	0.971595	0.0108994	11251498	13770100	31036	0.574574	158525018	124354021	124354021	7319736	111929083	5105202	58569063	101	124300167	4.42301	1598875	0.0100859	0.000339719	4572348602_R01C02	0	0.107401	-0.00183482	0.00255095	3.15889e-05	1.96744e-05	0.000482804
R12867_H5FHGBBXX	R12867	Caudate	BrainSeq_Phase3_Caudate	RiboZeroGold	9.2	Br1326	SCZD	AA	M	74.56	33	Natural	0.975144	0.00284918	0.385373	0.395196	0.500308	0.0670257	0.895504	0.0374707	0.0115709	0.0275743	0.972482	0.00439468	9745227	11132462	31040	0.5799	157944147	126163034	126163034	8456171	112979444	4727419	63120353	101	126152494	4.47587	4034956	0.0255467	6.67325e-05	4584656024_R01C02	0	0.109153	-0.00289135	0.000992357	0.000801033	-0.00130843	0.00049855
R12868_H5H3GBBXX	R12868	Caudate	BrainSeq_Phase3_Caudate	RiboZeroGold	9.5	Br1418	SCZD	AA	M	43.35	35	Natural	0.979285	0.00202294	0.36133	0.368973	0.520668	0.0714438	0.889641	0.0389151	0.0331782	0.0271101	0.971671	0.0169914	17177857	18901609	27517	0.545977	183888978	84110228	84110228	6009158	74827910	3273160	43793484	101	84107520	2.30975	4044464	0.0219941	1.47263e-05	4572348457_R01C01	0	0.0836268	-0.000465607	1.86152e-05	-0.00141	-0.000424882	-0.000726197
R12868_H5H3GBBXX	R12868	Caudate	BrainSeq_Phase3_Caudate	RiboZeroGold	9.5	Br1418	SCZD	AA	M	43.35	35	Natural	0.979285	0.00202294	0.36133	0.368973	0.520668	0.0714438	0.889641	0.0389151	0.0331782	0.0271101	0.971671	0.0169914	17177857	18901609	27517	0.545977	183888978	84110228	84110228	6009158	74827910	3273160	43793484	101	84107520	2.30975	4044464	0.0219941	1.47263e-05	4578977115_R01C01	0	0.0836388	-0.000447247	2.1201e-05	-0.00141741	-0.00040148	-0.000718985
R12869_H3W5FBBXX	R12869	Caudate	BrainSeq_Phase3_Caudate	RiboZeroGold	9.1	Br1420	SCZD	AA	F	80.2	17.5	Natural	0.971339	0.00277883	0.350533	0.360876	0.528628	0.0701464	0.889504	0.0403492	0.00573402	0.0313103	0.968498	0.0104885	12819327	15041536	31075	0.570234	160431955	110241398	110241398	7733039	98060211	4448148	58276686	101	110236886	4.28793	1500753	0.00935445	2.81241e-05	4572348703_R01C01	0	0.0673397	-0.00459136	0.00130164	-0.00139981	0.000280948	-0.000426639
R12870_H3W35BBXX	R12870	Caudate	BrainSeq_Phase3_Caudate	RiboZeroGold	9.6	Br1436	SCZD	CAUC	M	39.18	8	Accident	0.964728	0.0033223	0.620504	0.64319	0.278023	0.0301376	0.921214	0.0486486	0.0157146	0.0239626	0.975243	0.00517782	16329082	17821299	28085	0.584774	164772290	124285063	124285063	3745656	114493115	6046292	34554152	101	124273817	3.37895	4677965	0.0283905	6.82518e-05	4578969143_R01C02	0	-0.0286867	0.0133049	0.00162117	-0.0154048	-0.00791088	-0.000645095
R12871_H5GH3BBXX	R12871	Caudate	BrainSeq_Phase3_Caudate	RiboZeroGold	9.6	Br1441	SCZD	AA	M	48.11	26.5	Natural	0.970734	0.00240462	0.462576	0.476522	0.428984	0.0537795	0.905506	0.0407149	0.0106908	0.0246297	0.975319	0.0165234	9463948	11474453	29100	0.584409	126933368	100203866	100203866	5388911	90735162	4079793	42985830	101	100189582	3.06084	2602637	0.020504	0.000112531	4584656023_R01C01	0	0.0826391	-0.00205117	-0.000457983	0.000149634	0.00234503	-0.00288252
R12871_H5GH3BBXX	R12871	Caudate	BrainSeq_Phase3_Caudate	RiboZeroGold	9.6	Br1441	SCZD	AA	M	48.11	26.5	Natural	0.970734	0.00240462	0.462576	0.476522	0.428984	0.0537795	0.905506	0.0407149	0.0106908	0.0246297	0.975319	0.0165234	9463948	11474453	29100	0.584409	126933368	100203866	100203866	5388911	90735162	4079793	42985830	101	100189582	3.06084	2602637	0.020504	0.000112531	5535506158_R01C01	0	0.0826968	-0.00201136	-0.000526705	0.000228942	0.00239196	-0.00281349
R12872_H3W5FBBXX	R12872	Caudate	BrainSeq_Phase3_Caudate	RiboZeroGold	9.2	Br949	Control	AA	M	18.05	14.5	Homicide	0.969789	0.00275016	0.561041	0.578518	0.340792	0.0341824	0.91931	0.0465073	0.00990108	0.0391138	0.959381	0.00877165	14360689	16046959	29034	0.601209	173971619	130927093	130927093	4475408	120362613	6089072	44618904	101	130925283	3.75024	2809197	0.0161474	1.0404e-05	4572348278_R01C01	0	0.11233	-0.00234859	0.000760739	0.000635555	0.000296028	0.00140297
R12873_H5FJJBBXX	R12873	Caudate	BrainSeq_Phase3_Caudate	RiboZeroGold	9.4	Br991	Control	AA	M	35.24	55.5	Homicide	0.977806	0.00249642	0.525816	0.537751	0.376108	0.0439399	0.913859	0.0422009	0.00868393	0.0202793	0.979645	0.00638837	12049323	13942668	28986	0.577879	152091224	114488465	114488465	5030611	104626339	4831515	43060045	101	114482773	3.41432	2555423	0.0168019	3.74249e-05	4040296031_A	0	0.0826256	-0.00288083	0.000958928	0.00129142	0.000981418	-0.00148681
R12874_H5FM2BBXX	R12874	Caudate	BrainSeq_Phase3_Caudate	RiboZeroGold	7.4	Br909	Control	AA	F	57.83	45.5	Natural	0.976649	0.00204592	0.357567	0.366116	0.526885	0.0711558	0.893001	0.0358434	0.0392716	0.0258511	0.97257	0.00674943	26306758	29198956	29236	0.529658	249771011	100561056	100561056	7155503	89801099	3604454	52984099	101	100557540	3.16124	5222301	0.0209084	1.40769e-05	4572348819_R01C01	0	0.0984217	-0.000946898	0.00283175	0.000246937	0.000758802	-0.000839101
R12890_H5FJJBBXX	R12890	Caudate	BrainSeq_Phase3_Caudate	RiboZeroGold	9.4	Br1157	Control	AA	M	60.7	20	Natural	0.975147	0.00241082	0.530941	0.544473	0.368402	0.0393784	0.912876	0.0477457	0.00523402	0.0206097	0.979479	0.00885094	9221246	10751135	28591	0.582777	120227696	98054354	98054354	3861227	89511454	4681673	36123463	101	98034401	3.25327	1427797	0.0118758	0.00016596	4256126116_A	0	0.111578	-0.00317376	0.00181013	0.00282699	-0.000163555	0.000961752
R12891_H5GWGBBXX	R12891	Caudate	BrainSeq_Phase3_Caudate	RiboZeroGold	9.6	Br1167	Control	AA	M	45.86	26.5	Natural	0.972076	0.00240468	0.482676	0.496542	0.412609	0.0420138	0.90915	0.0488362	0.0156836	0.0235214	0.976229	0.00697163	15368720	17739761	29367	0.554552	155863784	112870703	112870703	4742125	102616403	5512175	46571413	101	112805280	3.4125	3705657	0.023775	0.000419745	4578977032_R01C02	0	0.0730142	-0.00282011	0.00175875	0.00356534	-0.00851036	0.0050971
R12892_H5FM2BBXX	R12892	Caudate	BrainSeq_Phase3_Caudate	RiboZeroGold	9.9	Br1185	Control	AA	F	54.48	24	Natural	0.972519	0.00240913	0.465378	0.478528	0.431731	0.0449429	0.91026	0.0447973	0.00968007	0.0304193	0.968814	0.0080947	14774813	19715435	30086	0.545859	159066066	119715819	119715819	5380380	108972499	5362940	51685072	101	119715298	3.90117	3413019	0.0214566	3.27537e-06	4040296078_A	0	0.0961936	-0.00236529	0.00134386	0.0023472	0.000764157	-0.00120758
R12893_H5FHKBBXX	R12893	Caudate	BrainSeq_Phase3_Caudate	RiboZeroGold	9.7	Br1187	Control	AA	F	21.53	25	Natural	0.971072	0.0023961	0.493006	0.507692	0.406459	0.0454763	0.914151	0.0403729	0.0173962	0.0228977	0.976805	0.00698624	12456810	14056130	30232	0.600468	168384010	130066450	130066450	5914936	118900351	5251163	52866635	101	130039926	4.20721	4250008	0.02524	0.000157521	4256126251_A	0	0.0836311	-0.00059827	0.00242618	6.82812e-05	0.000780316	-0.00133632
R12894_H5FWNBBXX	R12894	Caudate	BrainSeq_Phase3_Caudate	RiboZeroGold	9.7	Br1263	Control	AA	F	41	45.5	Natural	0.981144	0.00241285	0.498094	0.507666	0.403694	0.0439356	0.91136	0.044704	0.0119884	0.022927	0.976986	0.0025063	11310418	12291754	29652	0.581291	140481100	103358222	103358222	4541108	94196583	4620531	41725097	101	103346294	3.339	2762831	0.0196669	8.49082e-05	4256126121_A	0	0.103344	-0.00342813	0.001674	-0.000214703	-2.73715e-05	0.00137814
R12895_H5GH3BBXX	R12895	Caudate	BrainSeq_Phase3_Caudate	RiboZeroGold	9.3	Br1280	SCZD	AA	F	62.39	28	Natural	0.971334	0.00254358	0.450978	0.464288	0.433626	0.06107	0.897913	0.0410167	0.0213314	0.0311206	0.968642	0.0133769	14860791	17060143	30803	0.572899	179353351	112335067	112335067	6860308	100867149	4607610	48711370	101	112328749	3.80318	3481066	0.019409	3.52266e-05	4572348382_R01C01	0	0.104379	-0.00434357	0.000331978	-0.00127364	0.0031368	0.00163047
R12895_H5GH3BBXX	R12895	Caudate	BrainSeq_Phase3_Caudate	RiboZeroGold	9.3	Br1280	SCZD	AA	F	62.39	28	Natural	0.971334	0.00254358	0.450978	0.464288	0.433626	0.06107	0.897913	0.0410167	0.0213314	0.0311206	0.968642	0.0133769	14860791	17060143	30803	0.572899	179353351	112335067	112335067	6860308	100867149	4607610	48711370	101	112328749	3.80318	3481066	0.019409	3.52266e-05	6051001028_R01C01	0	0.10454	-0.0041638	0.000313501	-0.00106865	0.00328684	0.0016192
R12926_H5GWGBBXX	R12926	Caudate	BrainSeq_Phase3_Caudate	RiboZeroGold	9.7	Br836	Control	AA	M	20.77	25.5	Homicide	0.973426	0.00231826	0.516079	0.530167	0.37804	0.0437916	0.908207	0.048001	0.00754072	0.0216788	0.978319	0.00975004	17072362	20564535	31327	0.561901	198434618	158535319	158535319	6942510	143982951	7609858	59932699	101	158532820	5.58376	3098743	0.0156159	1.25936e-05	4463344542_R01C01	0	0.101455	-0.000642496	-0.000923211	-0.000791437	-0.00121022	-0.00125673
R12927_H5FHGBBXX	R12927	Caudate	BrainSeq_Phase3_Caudate	RiboZeroGold	9.5	Br845	Control	AA	M	24.79	43.5	Homicide	0.977534	0.0024028	0.588723	0.602253	0.320092	0.0339739	0.922345	0.043681	0.0151206	0.0188402	0.980998	0.00226951	10750015	11673485	28549	0.593217	147927899	118876653	118876653	4038704	109645302	5192647	38051504	101	118873289	3.40381	4064877	0.0274788	2.27408e-05	4040296055_A	0	0.0938911	-0.0022486	0.000546358	0.000265997	0.00148214	-0.00287169
R12928_H5GH3BBXX	R12928	Caudate	BrainSeq_Phase3_Caudate	RiboZeroGold	8.7	Br873	SCZD	AA	F	59.49	48	Natural	0.977667	0.00235382	0.357	0.365155	0.532835	0.06743	0.89799	0.0345798	0.0194774	0.0306555	0.968909	0.0074949	9295434	10436793	29092	0.573873	127056085	83862386	83862386	5654841	75307603	2899942	44684805	101	83854417	2.93182	3344446	0.0263226	6.27203e-05	4572348358_R01C01	0	0.0610155	-0.00577125	0.000160964	0.00161338	0.00289285	0.000239655
R12929_H5GH3BBXX	R12929	Caudate	BrainSeq_Phase3_Caudate	RiboZeroGold	9.4	Br858	SCZD	AA	F	64.57	58.5	Natural	0.969404	0.00271651	0.393417	0.405834	0.47876	0.0749604	0.884594	0.0404454	0.0210841	0.0398979	0.959191	0.0108605	15845443	19018090	31703	0.574016	200028553	139911691	139911691	10487831	123765072	5658788	66984120	101	139907451	4.50174	6505351	0.0325221	2.1197e-05	4578951108_R01C02	0	0.0668592	-0.00492921	6.82946e-05	0.000316934	0.00167018	5.08033e-05
R12930_H5FWNBBXX	R12930	Caudate	BrainSeq_Phase3_Caudate	RiboZeroGold	9.4	Br1183	SCZD	CAUC	F	26.07	29.5	Suicide	0.975639	0.00248197	0.548988	0.562695	0.358361	0.0416928	0.921056	0.037251	0.00966596	0.0209248	0.979065	0.00279031	8092226	9036525	29085	0.592552	125550340	104680118	104680118	4364402	96416276	3899440	37513268	101	104664614	3.49381	2727903	0.0217276	0.000123488	4572348455_R01C02	0	-0.0356341	-0.00544395	0.0010538	-8.05333e-05	0.00115379	-8.3196e-05
R12931_H5H3GBBXX	R12931	Caudate	BrainSeq_Phase3_Caudate	RiboZeroGold	9.4	Br1265	SCZD	AA	M	68.81	28	Natural	0.978482	0.0025344	0.548893	0.560964	0.354239	0.0425849	0.915203	0.0422119	0.0381875	0.0319597	0.966832	0.00660243	16317785	17799828	28873	0.557158	188972565	116816823	116816823	4974634	106911124	4931065	41381060	101	116808822	3.43242	6159987	0.0325973	4.23395e-05	5421787251_R01C01	0	0.107492	2.65555e-05	0.00204407	-0.00159193	-0.000364114	0.00017769
R12962_H5FJJBBXX	R12962	Caudate	BrainSeq_Phase3_Caudate	RiboZeroGold	7	Br1305	Control	AA	M	58.4	50	Natural	0.976631	0.00242917	0.378088	0.387134	0.508282	0.0622888	0.895416	0.0422951	0.0108897	0.0309476	0.968776	0.00532613	15960885	18828211	31731	0.567244	202834476	142986230	142986230	8906440	128032172	6047618	72677286	101	142978473	4.9169	2726413	0.0134416	3.8243e-05	4572348328_R01C02	0	0.0909205	-0.00347372	0.000913782	-0.000471276	0.00204832	-0.0015232
R12963_H3W5FBBXX	R12963	Caudate	BrainSeq_Phase3_Caudate	RiboZeroGold	9.1	Br1315	SCZD	AA	F	63.05	55	Natural	0.968316	0.00312739	0.407222	0.420547	0.476699	0.059823	0.897245	0.0429316	0.00663056	0.0279219	0.9718	0.0100812	14435541	16387337	30687	0.581303	168534027	112444835	112444835	6726791	100890605	4827439	53602289	101	112426783	3.92243	1835938	0.0108936	0.000107112	5421787095_R01C02	0	0.100293	0.00116513	-0.000355317	-0.00373258	-0.000532821	0.000809435
R12964_H5FHKBBXX	R12964	Caudate	BrainSeq_Phase3_Caudate	RiboZeroGold	6.9	Br1324	Control	AA	F	38.59	38.5	Natural	0.97695	0.00201483	0.425376	0.435412	0.469726	0.054411	0.905138	0.0404508	0.0177273	0.0324425	0.966592	0.0074607	12431400	14589903	30427	0.591928	162290938	121338908	121338908	6602176	109828479	4908253	56996006	101	121330708	3.84843	4493659	0.0276889	5.05265e-05	4572348425_R01C02	0	0.079306	-0.00334111	0.00186461	-0.000113891	0.0016695	-0.00155274
R12965_H5FJJBBXX	R12965	Caudate	BrainSeq_Phase3_Caudate	RiboZeroGold	6.5	Br1325	Control	AA	F	45.75	25	Natural	0.974986	0.00242153	0.513463	0.526636	0.381813	0.0345122	0.908449	0.0570393	0.0117071	0.0230694	0.976887	0.0103521	19978499	22566701	29932	0.53955	192819590	138834631	138834631	4791494	126124113	7919024	53008855	101	138833224	3.98209	4157140	0.0215597	7.29698e-06	4463344524_R01C01	0	0.0875328	-0.00350605	0.000858958	-0.000168219	9.8077e-05	-0.000151461
R12966_H5FHGBBXX	R12966	Caudate	BrainSeq_Phase3_Caudate	RiboZeroGold	9.9	Br1610	SCZD	CAUC	M	17.23	61.5	Suicide	0.978205	0.00226914	0.507806	0.51912	0.399313	0.0421051	0.918433	0.0394621	0.00972432	0.0209312	0.978941	0.00248767	10680630	11717382	29618	0.586351	142328179	112949852	112949852	4755768	103736840	4457244	45102313	101	112944709	3.76096	3361759	0.0236198	3.61348e-05	4578942040_R01C02	0	-0.0171716	0.0591572	-0.00191415	0.0119841	0.00836338	-0.00162758
R12967_H5FHGBBXX	R12967	Caudate	BrainSeq_Phase3_Caudate	RiboZeroGold	9.6	Br1958	SCZD	CAUC	F	41.09	23	Suicide	0.971743	0.00248851	0.639863	0.658469	0.259777	0.0307758	0.918245	0.0509788	0.0234038	0.0184581	0.98141	0.00250278	12860189	14188962	27282	0.58787	162588165	122532409	122532409	3771030	112514822	6246557	31831054	101	122514629	2.91151	5090205	0.0313074	0.000109356	5421787070_R01C02	0	-0.0350769	-0.00367027	-0.000440439	0.00100647	0.000302715	0.00219234
R12968_H5FHKBBXX	R12968	Caudate	BrainSeq_Phase3_Caudate	RiboZeroGold	9.1	Br1989	SCZD	AA	M	59.06	24.5	Natural	0.971654	0.00259199	0.435222	0.447919	0.450276	0.0647741	0.898195	0.037031	0.0415213	0.024542	0.974684	0.00609212	18151229	19380324	28963	0.58957	202282825	106887640	106887640	6923548	96005935	3958157	48128943	101	106880788	2.94737	7421199	0.0366872	3.38734e-05	5421787064_R01C02	0	0.0958208	-0.00311209	0.00215137	-0.000385156	0.000509895	-0.000819672
R12969_H5GH3BBXX	R12969	Caudate	BrainSeq_Phase3_Caudate	RiboZeroGold	9	Br2470	SCZD	CAUC	F	47.56	18	Suicide	0.974465	0.00241567	0.531666	0.545598	0.36702	0.04309	0.912618	0.0442925	0.0255983	0.0203034	0.979418	0.00813765	13270515	14803905	28886	0.595761	167522046	112746445	112746445	4858239	102894380	4993826	41380181	101	112736120	3.56979	5295867	0.031613	6.16337e-05	9348679007_R04C01	0	-0.0364854	-0.00336065	-0.000479653	0.00133115	0.0031754	0.000151907
R12970_H5FHGBBXX	R12970	Caudate	BrainSeq_Phase3_Caudate	RiboZeroGold	9	Br2481	SCZD	AA	M	53.95	36	Natural	0.970219	0.00300629	0.417664	0.430485	0.47991	0.0555239	0.910395	0.0340815	0.0094293	0.0233452	0.976746	0.00296252	10039947	10953205	30322	0.596101	153194217	120760931	120760931	6705122	109940091	4115718	57954359	101	120753225	4.14774	2554595	0.0166755	5.03022e-05	9348679020_R04C01	0	0.109258	-0.00104258	0.00162002	0.00132983	0.000400996	0.000428357
R12973_H5FHGBBXX	R12973	Caudate	BrainSeq_Phase3_Caudate	RiboZeroGold	7.2	Br1227	Control	AA	F	26.77	25	Homicide	0.974057	0.00272501	0.468559	0.481039	0.42846	0.0518308	0.909499	0.0386706	0.01598	0.0245016	0.975432	0.00367643	13650513	15400956	30413	0.570687	175983802	122636898	122636898	6356371	111538085	4742442	52544968	101	122630629	4.11877	4742703	0.0269497	3.56226e-05	4040296073_A	0	0.0919465	-0.00251599	-0.000843468	0.000847422	0.000140404	-0.000681112
R12974_H5H57BBXX	R12974	Caudate	BrainSeq_Phase3_Caudate	RiboZeroGold	7.2	Br1271	Control	CAUC	M	46.53	16	Natural	0.977174	0.00213251	0.539799	0.552409	0.36105	0.0373625	0.913458	0.049179	0.0645775	0.0280838	0.970514	0.00723972	23850649	25306761	27419	0.559679	227582641	123008273	123008273	4595899	112362952	6049422	44412098	101	122994264	2.70905	10181397	0.0447371	6.15557e-05	4463344439_R01C01	0	-0.0359189	-0.00303777	0.000167311	0.000338927	0.00273093	-0.00146479
R12974_H5H57BBXX	R12974	Caudate	BrainSeq_Phase3_Caudate	RiboZeroGold	7.2	Br1271	Control	CAUC	M	46.53	16	Natural	0.977174	0.00213251	0.539799	0.552409	0.36105	0.0373625	0.913458	0.049179	0.0645775	0.0280838	0.970514	0.00723972	23850649	25306761	27419	0.559679	227582641	123008273	123008273	4595899	112362952	6049422	44412098	101	122994264	2.70905	10181397	0.0447371	6.15557e-05	5535522167_R01C02	0	-0.0359226	-0.00301555	0.000159446	0.000356384	0.00270764	-0.00146987
R12975_H3W5FBBXX	R12975	Caudate	BrainSeq_Phase3_Caudate	RiboZeroGold	7.9	Br1275	Control	AA	M	60.72	13	Natural	0.966514	0.00254539	0.573991	0.593878	0.323978	0.0323976	0.917855	0.0497473	0.00855246	0.0313209	0.967478	0.00978412	16798699	18601048	28845	0.581171	172840287	128073030	128073030	4149256	117552491	6371283	41492799	101	128049964	3.64996	2545030	0.0147247	0.000133453	4463344637_R01C01	0	0.0957302	-0.00257056	0.000611684	-0.000702017	-0.000951905	4.20452e-05
R12976_H5FHGBBXX	R12976	Caudate	BrainSeq_Phase3_Caudate	RiboZeroGold	7.1	Br1279	Control	CAUC	M	18.41	43.5	Natural	0.977412	0.0025127	0.54729	0.559938	0.360194	0.0363133	0.920132	0.0435546	0.0118016	0.0211874	0.978734	0.00246564	7673704	8444187	27782	0.580043	105081789	84805033	84805033	3079554	78031830	3693649	30546298	101	84799280	2.77787	2670954	0.0254179	5.47478e-05	4572348328_R01C01	0	-0.0354691	-0.00211557	0.000465946	0.000324658	0.00262086	0.000135964
R12977_H5H3GBBXX	R12977	Caudate	BrainSeq_Phase3_Caudate	RiboZeroGold	7.8	Br1281	Control	AA	M	24.84	14.5	Homicide	0.97732	0.00238114	0.590215	0.603912	0.311831	0.0356143	0.915743	0.048643	0.0236579	0.0366932	0.962083	0.00710645	13571836	15208271	27352	0.563758	139686913	97346498	97346498	3466929	89144340	4735229	30355628	101	97344500	2.5416	4555628	0.0326131	1.43034e-05	4256126122_A	0	0.0734708	-0.00407633	0.000387073	-0.000235446	0.0016344	0.00047021
R12978_H5FWNBBXX	R12978	Caudate	BrainSeq_Phase3_Caudate	RiboZeroGold	7.3	Br1283	SCZD	AA	M	37.3	70.5	Natural	0.976859	0.00231196	0.505982	0.517969	0.397568	0.0467463	0.915537	0.0377172	0.0141332	0.0208916	0.978937	0.00349373	8377219	9309646	28754	0.585083	125457795	99765176	99765176	4663649	91338666	3762861	39663442	101	99735089	3.03633	3503262	0.0279238	0.000239818	4572348602_R01C01	0	0.11471	0.00027373	0.00149216	0.000158231	-0.000850969	7.0569e-05
R12979_H5FJJBBXX	R12979	Caudate	BrainSeq_Phase3_Caudate	RiboZeroGold	7.6	Br1285	Control	AA	M	58.19	53	Natural	0.973435	0.00236038	0.523804	0.538099	0.375362	0.0422339	0.913461	0.0443051	0.00719183	0.0223782	0.97763	0.00510149	12822242	14368323	30488	0.575726	174697658	137050251	137050251	5788164	125190057	6072030	51443496	101	137022696	4.56893	2309410	0.0132195	0.00015773	4256126115_A	0	0.0735377	-0.00273042	0.00258459	-0.000519514	0.000362954	-0.000793594
R12982_H3W5FBBXX	R12982	Caudate	BrainSeq_Phase3_Caudate	RiboZeroGold	6.5	Br1447	SCZD	AA	M	53.24	21.5	Natural	0.973615	0.00265341	0.350734	0.360239	0.531237	0.0692388	0.891476	0.0392851	0.00834128	0.0385319	0.960767	0.00886555	13794782	16035684	30841	0.557243	171374884	111081664	111081664	7691165	99026644	4363855	59010712	101	111067889	4.07555	2057925	0.0120083	8.03793e-05	4578977078_R01C01	0	0.0797842	-0.000160959	0.00206533	-0.00111913	-0.000528665	0.00197359
R12983_H3W5FBBXX	R12983	Caudate	BrainSeq_Phase3_Caudate	RiboZeroGold	7.3	Br1448	SCZD	AA	M	18.57	32	Accident	0.968296	0.00237021	0.502291	0.518737	0.390473	0.0373741	0.909209	0.0534166	0.00656989	0.0243157	0.97525	0.00914566	15556343	17233200	29749	0.586271	166608818	125461427	125461427	4689010	114070692	6701725	48989241	101	125450499	3.85358	2303440	0.0138254	6.55908e-05	5535522163_R01C02	0	0.0274649	-0.00521722	0.00127052	-0.00118104	0.00299446	0.0019106
R12984_H5H3GBBXX	R12984	Caudate	BrainSeq_Phase3_Caudate	RiboZeroGold	6	Br1464	SCZD	AA	F	55.69	77.5	Natural	0.981901	0.00191348	0.390101	0.397292	0.493366	0.0736668	0.890657	0.0356758	0.0557664	0.0373255	0.960008	0.0118007	22299152	23467512	26406	0.540689	214231733	77467110	77467110	5706752	68996656	2763702	38219607	101	77439155	1.8322	8097907	0.0377998	0.00013049	6051001030_R01C01	0	0.0964587	-0.00299259	0.00145385	0.000506187	0.000821651	0.000820163
R12985_H5H57BBXX	R12985	Caudate	BrainSeq_Phase3_Caudate	RiboZeroGold	7.1	Br1479	SCZD	AA	M	51.62	72	Natural	0.978468	0.00219288	0.494974	0.505866	0.399427	0.050336	0.905293	0.044371	0.0394166	0.03619	0.961451	0.00827386	24164682	25802270	28669	0.554943	243639806	117170566	117170566	5897894	106073695	5198977	46801075	101	117163942	3.32448	6735008	0.0276433	2.71877e-05	4578969123_R01C01	0	0.102474	-0.0021675	0.00149542	0.00135599	0.000576252	-0.000935257
R12986_H5FHKBBXX	R12986	Caudate	BrainSeq_Phase3_Caudate	RiboZeroGold	7.6	Br1987	Control	CAUC	M	54.39	27	Natural	0.976447	0.00201732	0.543277	0.556382	0.34699	0.0359307	0.903371	0.060698	0.0137071	0.0235198	0.975774	0.00769379	17594569	19750877	28892	0.547679	178340536	126841991	126841991	4557527	114585407	7699057	44012863	101	126832587	3.5259	3660998	0.0205281	5.27306e-05	5511192062_R01C02	0	-0.032728	0.000573156	-0.000167279	0.00026268	-0.00808452	0.00530414
R12987_H5FJJBBXX	R12987	Caudate	BrainSeq_Phase3_Caudate	RiboZeroGold	7.2	Br1994	SCZD	AA	M	50.34	50.5	Natural	0.973774	0.00287719	0.515834	0.529727	0.384875	0.0387911	0.914602	0.0466068	0.00482309	0.021845	0.978074	0.00691297	12919017	14977239	29850	0.601052	162375635	128662392	128662392	4990958	117674888	5996546	49518957	101	128659549	3.90714	1949441	0.0120057	1.75088e-05	5421787238_R01C01	0	0.0732689	-0.00376208	-0.00221695	-0.000790153	0.0016253	-0.00126458
R12988_H3W5FBBXX	R12988	Caudate	BrainSeq_Phase3_Caudate	RiboZeroGold	7.3	Br2020	SCZD	AA	M	51.99	31	Natural	0.971272	0.00311817	0.46194	0.475604	0.43047	0.0478594	0.906073	0.0460674	0.00725558	0.0427744	0.955609	0.00673231	13095877	14711642	30738	0.577576	170718594	126458463	126458463	6052222	114580625	5825616	54436527	101	126430152	4.3934	2133060	0.0124946	0.000165834	5421787238_R01C02	0	0.0883959	-0.00162129	0.000444813	-0.00270843	-0.000449204	-0.000916496
R12989_H5FJJBBXX	R12989	Caudate	BrainSeq_Phase3_Caudate	RiboZeroGold	7.1	Br2038	SCZD	AA	M	44.64	26.5	Natural	0.973873	0.00270141	0.454329	0.466518	0.435516	0.051773	0.902033	0.0461937	0.0115419	0.0225046	0.977513	0.0134198	13451494	15895376	30001	0.584438	173671694	123518667	123518667	6394937	111417949	5705781	53794303	101	123478870	3.73422	2500751	0.0143993	0.000229151	5421787084_R01C01	0	0.096541	-0.00202369	0.00185924	2.45738e-05	-0.000434795	0.00148688
R12991_H5GWGBBXX	R12991	Caudate	BrainSeq_Phase3_Caudate	RiboZeroGold	7.1	Br2261	SCZD	AA	M	51.51	20	Natural	0.971671	0.00217682	0.448619	0.461698	0.442565	0.0504349	0.904264	0.0453015	0.0104112	0.02349	0.976336	0.0114266	14229683	17683276	30367	0.567071	159134321	118680527	118680527	5985636	107318480	5376411	52523871	101	118668104	3.85138	2623818	0.0164881	7.80661e-05	5421787160_R01C01	0	0.0768404	-0.00247151	0.000322452	0.000537903	0.000881153	0.000639434
R12992_H5GH3BBXX	R12992	Caudate	BrainSeq_Phase3_Caudate	RiboZeroGold	7.2	Br2353	SCZD	CAUC	M	54.73	53.5	Accident	0.977087	0.00227353	0.428856	0.438913	0.463896	0.0601181	0.902809	0.0370728	0.0144558	0.0241325	0.975706	0.0035903	11404475	12661001	30146	0.57598	155020267	111400673	111400673	6697198	100573535	4129940	51678313	101	111388636	3.67891	3474030	0.0224102	7.76479e-05	9828658127_R01C01	0	-0.0364317	-0.00548343	0.000398625	0.000806317	3.16366e-05	-0.00252686
R12994_H5H3GBBXX	R12994	Caudate	BrainSeq_Phase3_Caudate	RiboZeroGold	7.5	Br2509	SCZD	AA	M	53.74	28	Natural	0.973896	0.0024695	0.482163	0.495086	0.413583	0.0504165	0.90867	0.0409138	0.0165263	0.0297585	0.969624	0.0103999	12534440	14403244	29671	0.56413	154353741	110576230	110576230	5574871	100477264	4524095	45732472	101	110564562	3.75788	3458430	0.0224059	7.55926e-05	9853746126_R03C01	0	0.0871154	-0.00291622	-0.00152597	2.18762e-05	0.000444393	0.000350262
R12995_H3W5FBBXX	R12995	Caudate	BrainSeq_Phase3_Caudate	RiboZeroGold	7.2	Br2585	SCZD	AA	F	33.35	36.5		0.970402	0.00311362	0.435722	0.449012	0.455678	0.0506524	0.90469	0.0446578	0.00894962	0.0323211	0.966917	0.0124983	9971298	11753648	28549	0.581546	122471582	89797466	89797466	4548456	81238853	4010157	40918723	101	89779279	2.83194	1720685	0.0140497	0.0001485	3998646007_R01C01	0	0.1046	-0.0027166	0.00253435	0.00111672	0.000429098	5.12829e-05
R12997_H5GWVBBXX	R12997	Caudate	BrainSeq_Phase3_Caudate	RiboZeroGold	7	Br1306	Control	AA	M	21.46	15	Homicide	0.973619	0.00242882	0.557819	0.572934	0.334648	0.0344337	0.907582	0.0579843	0.0190758	0.0332317	0.965651	0.00734468	15830936	17654126	29027	0.600333	177767071	136913103	136913103	4714419	124259875	7938809	45817740	101	136895256	3.54485	6787059	0.0381795	0.000100395	4463344651_R01C01	0	0.0876919	-0.00220858	0.0016739	-0.000820817	0.00212071	-0.00085307
R12997_H5GWVBBXX	R12997	Caudate	BrainSeq_Phase3_Caudate	RiboZeroGold	7	Br1306	Control	AA	M	21.46	15	Homicide	0.973619	0.00242882	0.557819	0.572934	0.334648	0.0344337	0.907582	0.0579843	0.0190758	0.0332317	0.965651	0.00734468	15830936	17654126	29027	0.600333	177767071	136913103	136913103	4714419	124259875	7938809	45817740	101	136895256	3.54485	6787059	0.0381795	0.000100395	4578969051_R01C02	0	0.0876813	-0.00221519	0.00163561	-0.000802748	0.00210534	-0.000877628
R12998_H5H3GBBXX	R12998	Caudate	BrainSeq_Phase3_Caudate	RiboZeroGold	6.7	Br1314	Control	AA	F	53.36	50.5	Natural	0.974314	0.00255971	0.423037	0.43419	0.468312	0.0570627	0.902502	0.0404353	0.0133035	0.0309832	0.968782	0.0122858	7385659	8759074	28272	0.557054	95948381	74366310	74366310	4243540	67115746	3007024	34826654	101	74363519	2.68076	2043038	0.0212931	2.90886e-05	4572348425_R01C01	0	0.0856707	-0.00238495	-0.000595742	0.000722258	0.00113259	0.000943688
R13000_H5FJJBBXX	R13000	Caudate	BrainSeq_Phase3_Caudate	RiboZeroGold	7.1	Br1346	Control	AA	M	29.51	58	Natural	0.97283	0.00257676	0.488964	0.50262	0.408968	0.0460469	0.911588	0.0423654	0.00724469	0.0228272	0.977172	0.00818605	11872704	13467341	29652	0.572267	154781898	117855762	117855762	5426887	107435870	4993005	48199238	101	117849446	3.77546	1972709	0.0127451	4.08058e-05	4256126105_A	0	0.09341	-0.00224121	9.5078e-05	-0.000267108	-0.000529366	-0.000809064
R13001_H5FJJBBXX	R13001	Caudate	BrainSeq_Phase3_Caudate	RiboZeroGold	7	Br1348	Control	AA	F	42.91	25.5	Natural	0.977044	0.00240018	0.432547	0.44271	0.462401	0.0539068	0.905111	0.0409821	0.00689052	0.0250442	0.974765	0.00803438	10586918	12595666	29905	0.579902	139913705	105646319	105646319	5695060	95621654	4329605	48851002	101	105638219	3.74511	1483234	0.0106011	5.78928e-05	4256126170_A	0	0.111447	-0.00196524	0.000941029	0.000821853	-0.0008194	-0.00120287
R13002_H5GWVBBXX	R13002	Caudate	BrainSeq_Phase3_Caudate	RiboZeroGold	7.2	Br1351	Control	CAUC	M	53.94	63	Natural	0.971683	0.00236145	0.526561	0.541906	0.371021	0.0475319	0.912927	0.0395406	0.0246773	0.0313903	0.96803	0.0149197	12400260	15021721	29807	0.602991	162304476	120819167	120819167	5742769	110299138	4777260	44826501	101	120814570	3.73377	5917966	0.0364621	2.83233e-05	4256126038_A	0	-0.0352019	-0.00339217	-0.0010584	0.00244448	-0.00187707	0.00064696
R13003_H5GH3BBXX	R13003	Caudate	BrainSeq_Phase3_Caudate	RiboZeroGold	7.3	Br1927	Control	AA	M	49.65	15.5	Natural	0.970682	0.00259808	0.444454	0.457878	0.449641	0.0526946	0.907519	0.0397865	0.0103455	0.0297634	0.969661	0.0110746	11598744	13577151	30502	0.58905	164910965	128118859	128118859	6751176	116270279	5097404	57607500	101	128110142	4.43995	2343514	0.0142108	5.28588e-05	5535522164_R01C01	0	0.0976208	-0.0025683	0.000784771	0.000201776	0.000915202	0.0016861
R13004_H5GWGBBXX	R13004	Caudate	BrainSeq_Phase3_Caudate	RiboZeroGold	7	Br2378	SCZD	CAUC	M	38.41	26	Suicide	0.971422	0.00232856	0.497564	0.512202	0.396941	0.0445664	0.909143	0.0462911	0.0196551	0.0232422	0.976362	0.0079853	12617765	14956967	28929	0.588646	141273196	105746700	105746700	4712749	96138821	4895130	41975161	101	105733908	3.22632	4773678	0.0337904	9.0548e-05	9829125020_R01C01	0	-0.025861	0.0333945	0.00198733	-0.0356055	-0.00819121	0.000490094
R13005_H5GWVBBXX	R13005	Caudate	BrainSeq_Phase3_Caudate	RiboZeroGold	7	Br2393	SCZD	AA	F	66.01	34.5	Natural	0.974788	0.00234445	0.504405	0.517451	0.376044	0.0403951	0.893495	0.0661097	0.0170256	0.0325049	0.966009	0.00630456	13761504	15340151	29678	0.602825	166590613	124860342	124860342	5043744	111562118	8254480	46953025	101	124845033	3.74266	3980007	0.0238909	9.18959e-05	9348679007_R01C01	0	0.0997048	-0.00383711	0.000772915	0.000809848	-0.000766635	-0.000438107
R13006_H5GH3BBXX	R13006	Caudate	BrainSeq_Phase3_Caudate	RiboZeroGold	7.1	Br2464	SCZD	CAUC	M	45.76	77.5	Undetermined	0.975147	0.00245675	0.450259	0.461734	0.440175	0.0539336	0.901909	0.0441573	0.0157167	0.0276187	0.971819	0.0119556	10707988	12774031	30520	0.594281	151086364	116538896	116538896	6285366	105107492	5146038	51297486	101	116523798	3.94104	4040148	0.0267407	9.99296e-05	9348679007_R03C01	0	-0.0367529	-0.00388273	-0.00033854	-0.000608073	0.00404015	-0.00137925
R13007_H5GH3BBXX	R13007	Caudate	BrainSeq_Phase3_Caudate	RiboZeroGold	7.4	Br2494	SCZD	AA	M	57.38	25.5	Natural	0.972677	0.00259412	0.515071	0.52954	0.384789	0.0433083	0.914329	0.042363	0.0362851	0.0195392	0.979972	0.00999148	16744654	18607097	29443	0.579375	197356366	129945343	129945343	5627708	118812758	5504877	50001511	101	129918227	3.70496	7431179	0.0376536	0.000137396	9829181016_R03C01	0	0.0982387	-0.0011266	0.0007373	0.00178176	-0.000248121	-5.29512e-05
R13010_H5GH3BBXX	R13010	Caudate	BrainSeq_Phase3_Caudate	RiboZeroGold	7.6	Br1384	Control	CAUC	M	51.72	29	Natural	0.967296	0.00256819	0.511244	0.528529	0.384448	0.0443286	0.912977	0.0426942	0.0179585	0.0212466	0.978603	0.00883181	13213539	15208426	30626	0.597973	183582085	147167997	147167997	6523751	134361027	6283219	56578481	101	147155267	4.49481	5300121	0.0288706	6.93423e-05	4584656165_R01C02	0	-0.0269532	0.00138756	-0.00268315	0.013704	-0.0287975	0.0145343
R13012_H5GH3BBXX	R13012	Caudate	BrainSeq_Phase3_Caudate	RiboZeroGold	8.2	Br1390	Control	AA	F	42.68	20.5	Natural	0.974581	0.00255159	0.555765	0.570261	0.347534	0.041412	0.917795	0.040793	0.0303401	0.0195017	0.980321	0.00866824	12976124	14728709	28940	0.594365	168578163	123423938	123423938	5111226	113277881	5034831	42894059	101	123414828	3.60429	5707713	0.033858	5.40402e-05	4463344122_R01C02	0	0.095554	-0.003256	1.52211e-05	0.000753246	0.000750582	-0.00123594
R13014_H5GWGBBXX	R13014	Caudate	BrainSeq_Phase3_Caudate	RiboZeroGold	8	Br1408	Control	AA	M	37.17	13	Natural	0.973027	0.00212919	0.564723	0.580378	0.335611	0.0367187	0.915989	0.0472922	0.0151428	0.0201088	0.97991	0.00921946	13734729	16679233	29362	0.567362	151933336	118833686	118833686	4363421	108850356	5619909	39881908	101	118817483	3.74574	3852325	0.0253554	0.000106645	4463344524_R01C02	0	0.0852057	-0.00514949	0.000754222	0.000209107	0.00158522	-0.00147858
R13015_H5GWVBBXX	R13015	Caudate	BrainSeq_Phase3_Caudate	RiboZeroGold	9.2	Br1410	Control	AA	M	29.81	29.5	Natural	0.975595	0.00267993	0.66158	0.678129	0.24857	0.030529	0.926699	0.042772	0.0176283	0.0355831	0.962449	0.00576796	13151166	14336487	26672	0.583545	150895499	105306347	105306347	3214901	97587283	4504163	26176002	101	105302864	2.73922	4283693	0.0283885	2.30822e-05	4256126135_A	0	0.101876	-0.00147696	0.00226101	0.000228093	-0.000509405	-0.000102899
R13018_H5FHGBBXX	R13018	Caudate	BrainSeq_Phase3_Caudate	RiboZeroGold	8.1	Br2064	Control	AA	M	40.24	28	Natural	0.969663	0.00282639	0.4054	0.418083	0.486965	0.0563332	0.905048	0.0386186	0.00956064	0.0233208	0.97677	0.00336417	11455222	12827908	30796	0.575188	161647383	120442042	120442042	6784889	109005848	4651305	58651023	101	120417950	4.50411	2506242	0.0155044	0.00014904	5535549018_R01C02	0	0.0638561	-0.00256888	0.00134109	0.00205975	-0.00267351	0.00064865
R13019_H5H57BBXX	R13019	Caudate	BrainSeq_Phase3_Caudate	RiboZeroGold	8.2	Br5073	SCZD	AA	M	62.61	34	Natural	0.977116	0.00265053	0.513858	0.525893	0.384436	0.0441425	0.910329	0.0455289	0.0285745	0.0222466	0.977655	0.00550459	14503244	17070743	29602	0.568418	175274133	122569746	122569746	5410541	111578738	5580467	47120212	101	122550957	3.67496	5613621	0.0320277	0.000107198	3998646009_R06C01	0	0.0650791	-0.00392753	0.00341897	0.000246794	0.00268032	0.000859439
R13020_H5GH3BBXX	R13020	Caudate	BrainSeq_Phase3_Caudate	RiboZeroGold	8.3	Br5179	SCZD	AA	M	53.04	23	Accident	0.968771	0.00259149	0.485096	0.500733	0.406304	0.0488679	0.907037	0.0440946	0.0153064	0.0240487	0.97596	0.0110885	11028874	13001561	30462	0.594786	155446494	126646295	126646295	6188933	114872938	5584424	51456900	101	126638328	4.0862	3938224	0.0253349	5.12524e-05	3998646012_R06C01	0	0.0740806	-0.00497924	0.000972165	0.00132651	0.000871845	-0.000460246
R13021_H5FHKBBXX	R13021	Caudate	BrainSeq_Phase3_Caudate	RiboZeroGold	6	Br5217	SCZD	CAUC	M	29.98	23	Suicide	0.973616	0.00208026	0.549296	0.564182	0.349941	0.0397779	0.914123	0.0460987	0.0177953	0.0257247	0.973769	0.0102369	9776083	11112714	27500	0.592448	119137062	86384155	86384155	3436176	78965785	3982194	30229399	101	86377052	2.6133	4345560	0.0364753	5.96204e-05	3998646112_R08C01	0	-0.0366122	-0.00398389	0.000727768	0.000233456	0.00311234	-0.00156378
R13022_H5GWGBBXX	R13022	Caudate	BrainSeq_Phase3_Caudate	RiboZeroGold	8.1	Br5224	SCZD	CAUC	M	46.06	22.5	Natural	0.973841	0.00268154	0.450998	0.463112	0.447558	0.0514865	0.91067	0.0378437	0.020628	0.0214874	0.978346	0.00991141	12610788	15318764	29651	0.568781	158300927	113304553	113304553	5833654	103183030	4287869	50710342	101	113301434	3.54195	3623871	0.0228923	1.9703e-05	3998646114_R01C01	0	-0.0353094	-0.00300635	0.000127486	0.000381661	0.00254919	-0.00155237
R13023_H5GWVBBXX	R13023	Caudate	BrainSeq_Phase3_Caudate	RiboZeroGold	8.1	Br5234	SCZD	CAUC	M	65.26	15.5	Natural	0.975716	0.0022946	0.502794	0.515308	0.394667	0.0493226	0.909974	0.040703	0.0171308	0.031305	0.967879	0.00642849	10286627	11795160	29504	0.594325	148522731	112609178	112609178	5554177	102471470	4583531	44443092	101	112599315	3.65323	4260297	0.0286845	6.64073e-05	3998646114_R04C01	0	-0.0359584	-0.00372068	0.000907125	0.000460876	0.000964041	-0.00130334
R13024_H5H57BBXX	R13024	Caudate	BrainSeq_Phase3_Caudate	RiboZeroGold	8.4	Br5282	SCZD	CAUC	M	51.22	23	Undetermined	0.976824	0.00239905	0.604187	0.618522	0.304454	0.0373699	0.922977	0.0396535	0.0713953	0.0209864	0.978384	0.00733877	16819926	18209204	27369	0.568272	188104554	115201493	115201493	4305070	106328278	4568145	35073569	101	115193598	2.92265	10889064	0.0578884	4.19713e-05	3998646026_R08C01	0	-0.0336086	-0.00377191	-0.000302862	-0.000761623	0.0034667	-0.000425164
R13025_H5GH3BBXX	R13025	Caudate	BrainSeq_Phase3_Caudate	RiboZeroGold	8.4	Br5295	SCZD	AA	M	57.66	17	Undetermined	0.967155	0.00267703	0.517558	0.535135	0.375444	0.0365711	0.910579	0.0528498	0.0223067	0.0187702	0.980819	0.00843686	16975736	18946568	29445	0.605481	203008419	148436350	148436350	5428474	135163049	7844827	55729551	101	148427675	3.93507	5781020	0.0284768	4.27322e-05	9964045102_R08C01	0	0.0945077	-0.00145868	0.00186372	-0.00128556	-0.000673093	-0.000348389
R13026_H5FWNBBXX	R13026	Caudate	BrainSeq_Phase3_Caudate	RiboZeroGold	8	Br5319	SCZD	CAUC	M	67	36.5	Natural	0.971859	0.00265341	0.440309	0.453058	0.45371	0.0581296	0.906768	0.0351025	0.0121361	0.0241237	0.976162	0.00316116	11814749	13317550	31913	0.576831	181160045	148715273	148715273	8644758	134850239	5220276	67473596	101	148708190	5.49622	4259501	0.0235124	3.9098e-05	3998646039_R04C01	0	-0.0362958	-0.00417336	0.000400127	0.000485484	0.00159501	-0.000848021
R13027_H5FHGBBXX	R13027	Caudate	BrainSeq_Phase3_Caudate	RiboZeroGold	6.9	Br5355	SCZD	CAUC	M	49.08	21.5	Natural	0.978591	0.0022378	0.47169	0.482009	0.42695	0.0498364	0.908959	0.0412043	0.0283025	0.0246916	0.974026	0.00334579	21948877	23228320	28089	0.565124	238024924	116797228	116797228	5820757	106163928	4812543	49866607	101	116776258	3.00204	10328566	0.0433928	8.81e-05	3998646044_R06C01	0	-0.0359666	-0.00368483	0.00108164	0.0018811	0.000855238	0.000933115
R13028_H3W35BBXX	R13028	Caudate	BrainSeq_Phase3_Caudate	RiboZeroGold	9.5	Br5359	SCZD	CAUC	M	74.2	23.5	Accident	0.959691	0.00373833	0.641408	0.668348	0.255126	0.0301993	0.923474	0.0463267	0.0183655	0.0317554	0.966322	0.00675748	15084443	16487628	27704	0.593908	171469621	129099834	129099834	3898727	119220343	5980764	32936730	101	129086538	3.36047	4791701	0.0279449	7.75414e-05	3998646039_R06C01	0	-0.0357283	-0.0032925	0.000346697	-0.000872297	0.00371924	-0.000555103
R13029_H5FWNBBXX	R13029	Caudate	BrainSeq_Phase3_Caudate	RiboZeroGold	7.5	Br5372	SCZD	AA	M	32.35	62	Undetermined	0.97766	0.00285468	0.407305	0.416612	0.483515	0.0647425	0.900127	0.0351304	0.017508	0.0262529	0.9735	0.00445574	9633568	10509129	28610	0.573685	128224600	83767272	83767272	5423303	75401189	2942780	40502725	101	83757877	2.82397	3721678	0.0290247	7.32699e-05	3998646018_R01C01	0	0.0869923	-0.00303141	0.000480695	0.000443615	-0.000105536	-0.000685243
R13030_H3W5FBBXX	R13030	Caudate	BrainSeq_Phase3_Caudate	RiboZeroGold	8.9	Br5373	SCZD	CAUC	M	47.75	13	Natural	0.968408	0.00267529	0.498315	0.514571	0.394245	0.0452799	0.908816	0.0459036	0.0068984	0.0287334	0.970688	0.0121602	11029956	13092104	29454	0.597255	144776795	115698830	115698830	5238837	105148996	5310997	45613727	101	115693378	3.73583	1770921	0.0122321	3.7658e-05	3998646018_R04C01	0	-0.0361232	-0.00388721	0.000645197	-0.00161408	0.00297931	-0.00224819
R13031_H5FHKBBXX	R13031	Caudate	BrainSeq_Phase3_Caudate	RiboZeroGold	8.8	Br5398	SCZD	CAUC	M	55.53	33.5	Undetermined	0.972771	0.00229503	0.534941	0.549914	0.368759	0.040724	0.918673	0.0406027	0.0140762	0.0264154	0.972801	0.00656639	10393611	11693080	29103	0.592226	140100725	107970966	107970966	4397011	99190044	4383911	39815248	101	107956217	3.6	2849471	0.0203387	0.000105274	3998646026_R05C01	0	-0.0359196	-0.00424395	0.000115342	0.00225634	0.000954216	-0.000765197
R13032_H5FHKBBXX	R13032	Caudate	BrainSeq_Phase3_Caudate	RiboZeroGold	8.5	Br1424	Control	AA	M	51.55	58	Homicide	0.972089	0.0026087	0.51417	0.528933	0.374954	0.0419058	0.903886	0.054208	0.0171408	0.0224843	0.977306	0.00663341	13134053	14931881	29319	0.590846	162343883	122293108	122293108	5124790	110539050	6629268	45854231	101	122290082	3.60462	3898834	0.0240159	1.86394e-05	4040296066_A	0	0.0931719	-0.00193568	0.000757859	0.000151654	0.000705649	-0.000173613
R13034_H5H3GBBXX	R13034	Caudate	BrainSeq_Phase3_Caudate	RiboZeroGold	7.8	Br1494	Control	AA	F	65	57.5	Natural	0.978434	0.00255728	0.408523	0.417527	0.481551	0.065831	0.899078	0.0350905	0.0335217	0.0296477	0.969705	0.00769357	14118176	15455261	29316	0.546521	173051232	99514415	99514415	6551138	89471266	3492011	47921278	101	99510040	3.24063	4780815	0.0276266	2.52815e-05	4256126194_A	0	0.0973172	-0.00284413	0.00104909	0.000471769	-0.00135761	-0.000229984
R13035_H5GH3BBXX	R13035	Caudate	BrainSeq_Phase3_Caudate	RiboZeroGold	8.2	Br1504	Control	AA	M	64.52	53.5	Natural	0.974468	0.00220497	0.489147	0.501963	0.406648	0.0430064	0.908611	0.0483827	0.014171	0.0223144	0.977221	0.0186803	13148275	17156844	29012	0.545758	146732511	107984396	107984396	4644022	98115800	5224574	43911626	101	107976232	3.20465	3071869	0.0209352	5.56387e-05	4572348823_R01C02	0	0.0913089	-0.00323341	-0.000735978	0.00181246	-0.000227248	-0.00324749
R13035_H5GH3BBXX	R13035	Caudate	BrainSeq_Phase3_Caudate	RiboZeroGold	8.2	Br1504	Control	AA	M	64.52	53.5	Natural	0.974468	0.00220497	0.489147	0.501963	0.406648	0.0430064	0.908611	0.0483827	0.014171	0.0223144	0.977221	0.0186803	13148275	17156844	29012	0.545758	146732511	107984396	107984396	4644022	98115800	5224574	43911626	101	107976232	3.20465	3071869	0.0209352	5.56387e-05	4578977042_R01C02	0	0.0913068	-0.00324514	-0.000750355	0.00181302	-0.000211024	-0.00321718
R13036_H5FHKBBXX	R13036	Caudate	BrainSeq_Phase3_Caudate	RiboZeroGold	8.4	Br1531	Control	AA	M	17.21	38	Homicide	0.975423	0.00253174	0.530009	0.543364	0.374875	0.0395464	0.918239	0.0422147	0.0146915	0.0216768	0.978022	0.003282	12320892	13637086	30133	0.59945	165866560	130384463	130384463	5156236	119724084	5504143	48877904	101	130382295	4.23853	3749787	0.0226073	1.30707e-05	4040296082_A	0	0.103282	-0.00154057	0.00143914	-0.000886656	0.000604618	-0.000872152
R13037_H3W5FBBXX	R13037	Caudate	BrainSeq_Phase3_Caudate	RiboZeroGold	7.5	Br1909	Control	CAUC	M	67.82	21	Undetermined	0.971179	0.00303961	0.432894	0.445741	0.449024	0.0502565	0.894765	0.0549781	0.00494054	0.0300189	0.968916	0.00683623	17402634	19402074	30633	0.541882	200603205	124993196	124993196	6281720	111839591	6871885	56124997	101	124966488	4.64486	1454471	0.00725049	0.000133138	5511192062_R01C01	0	-0.0357291	-0.00385906	-0.000726657	-0.000557323	0.00364979	0.000835523
R13039_H3W5FBBXX	R13039	Caudate	BrainSeq_Phase3_Caudate	RiboZeroGold	8.7	Br2046	Control	AA	M	44.72	34.5	Natural	0.967238	0.00285595	0.505762	0.522893	0.38589	0.0431388	0.908782	0.0480788	0.0079002	0.0277333	0.971452	0.0101329	16183872	18080701	29534	0.582041	185620605	131182323	131182323	5659050	119216179	6307094	50621904	101	131175044	3.96924	2270514	0.012232	3.92144e-05	5535549018_R01C01	0	0.0976754	-0.00162099	0.00183899	-0.00197338	-0.00186235	-0.000890977
R13041_H5GH3BBXX	R13041	Caudate	BrainSeq_Phase3_Caudate	RiboZeroGold	8.6	Br5467	SCZD	AA	M	47.52	11	Natural	0.980675	0.00221194	0.528425	0.538838	0.367528	0.0381658	0.906366	0.0554686	0.0130825	0.0188132	0.980754	0.00784313	15871471	17994944	28968	0.563974	177935536	124084036	124084036	4735764	112465508	6882764	45604302	101	124082668	3.55091	2870463	0.016132	7.68818e-06	3998646039_R07C01	0	0.105039	-0.00122588	0.00127565	0.00160233	0.000391168	0.000246165
R13042_H3W5FBBXX	R13042	Caudate	BrainSeq_Phase3_Caudate	RiboZeroGold	8.2	Br5475	SCZD	AA	M	60.64	28	Suicide	0.966901	0.00243186	0.555292	0.5743	0.342024	0.0369624	0.916324	0.0467132	0.0128579	0.0237908	0.975358	0.0099727	13841246	15502930	28311	0.576813	157711588	115366191	115366191	4264206	105712858	5389127	39458012	101	115360480	3.30891	2617109	0.0165943	3.62117e-05	9964045093_R01C01	0	0.0959726	-0.00273883	0.00249583	0.00029067	0.00031888	-0.000974992
R13044_H5FHKBBXX	R13044	Caudate	BrainSeq_Phase3_Caudate	RiboZeroGold	8.3	Br2053	Control	AA	M	65.58	40.5	Natural	0.967823	0.00238612	0.541536	0.55954	0.35784	0.0420648	0.91738	0.0405549	0.0181782	0.0199849	0.979822	0.0122271	12023182	13822121	29115	0.591095	151244210	109856874	109856874	4621106	100780530	4455238	39311224	101	109853552	3.52803	3822299	0.0252724	2.19645e-05	5535549008_R01C01	0	0.0993257	-0.00301066	0.000251692	0.000947132	0.000688281	0.00107002
R13045_H5FJJBBXX	R13045	Caudate	BrainSeq_Phase3_Caudate	RiboZeroGold	6.4	Br2063	Control	CAUC	M	18.77	28	Natural	0.977913	0.00207126	0.405807	0.414972	0.479938	0.0540377	0.89491	0.0510528	0.0153744	0.0297736	0.969112	0.00545303	27632911	29572800	29651	0.542365	289770792	145831988	145831988	7880425	130506432	7445131	69990246	101	145812491	3.7996	6640548	0.0229166	6.72842e-05	5535522118_R01C02	0	-0.0361694	-0.00325635	-0.000479178	0.00166557	-0.00078878	0.000579908
R13046_H3W5FBBXX	R13046	Caudate	BrainSeq_Phase3_Caudate	RiboZeroGold	7.6	Br2074	Control	AA	M	44.82	16	Natural	0.970429	0.00292417	0.538218	0.554618	0.35503	0.0306386	0.909648	0.059713	0.00925765	0.024523	0.974588	0.00716696	14505049	15928334	27694	0.588643	148880826	113491995	113491995	3477239	103237806	6776950	40293066	101	113489634	2.91849	2378460	0.0159756	1.58583e-05	5535522119_R01C02	0	0.103819	-0.00377222	0.00247098	0.000745005	0.00102932	0.000658057
R13047_H5FWNBBXX	R13047	Caudate	BrainSeq_Phase3_Caudate	RiboZeroGold	7.3	Br2076	Control	AA	M	56.48	24	Natural	0.975894	0.00243798	0.446453	0.457481	0.441943	0.0559969	0.899424	0.0445787	0.00427051	0.0289316	0.970383	0.00464213	15196494	17130325	29949	0.490388	178526501	113050411	113050411	6330476	101680298	5039637	49961834	101	113016328	4.04695	1940256	0.0108682	0.000190913	5535549016_R01C01	0	0.0806257	-0.0032778	0.000656997	0.000592068	0.00129746	-0.00138696
R13048_H5FM2BBXX	R13048	Caudate	BrainSeq_Phase3_Caudate	RiboZeroGold	7.8	Br2080	Control	CAUC	M	36.53	18	Natural	0.972149	0.00207758	0.49888	0.513173	0.379561	0.035606	0.892733	0.0716605	0.0162949	0.0231894	0.976587	0.00744097	14070149	16251527	28501	0.569079	143327360	108399015	108399015	3859655	96771430	7767930	41144008	101	108387474	2.94944	4011887	0.0279911	8.0522e-05	5535522139_R01C01	0	-0.0354498	-0.00464332	5.57188e-05	-0.000102467	3.20827e-05	-0.00150089
R13051_H5FHKBBXX	R13051	Caudate	BrainSeq_Phase3_Caudate	RiboZeroGold	5.9	Br2267	Control	AA	M	49.39	18	Natural	0.975082	0.00209627	0.384606	0.394434	0.492343	0.0646633	0.886777	0.0485596	0.0184525	0.0367641	0.962114	0.0131402	16528514	19098098	29894	0.56966	190820321	106395057	106395057	6879857	94348696	5166504	52382878	101	106379866	3.43279	5481999	0.0287286	7.96089e-05	5535522105_R01C02	0	0.0843672	-0.00370632	0.00287045	0.00143031	0.00110577	-0.00126064
R13053_H3W35BBXX	R13053	Caudate	BrainSeq_Phase3_Caudate	RiboZeroGold	7.9	Br2285	Control	CAUC	M	53.29	28	Natural	0.962168	0.00373418	0.602909	0.626614	0.29388	0.0362875	0.920494	0.0432183	0.0260511	0.0296046	0.969081	0.00674812	14315919	15739649	28878	0.590563	166888456	126779440	126779440	4600505	116699740	5479195	37257916	101	126764698	3.52512	6596574	0.0395268	8.83345e-05	5535506145_R01C01	0	-0.0359849	-0.00423797	-0.000658426	-5.37606e-05	0.00343369	-0.00181669
R13054_H3W5FBBXX	R13054	Caudate	BrainSeq_Phase3_Caudate	RiboZeroGold	8.5	Br2288	Control	CAUC	M	44.7	25.5	Natural	0.966008	0.00273908	0.580471	0.600896	0.318664	0.0337995	0.91956	0.0466409	0.0113603	0.022955	0.9765	0.00941717	12062201	13286317	27908	0.581983	142496043	104847378	104847378	3543791	96413415	4890172	33411052	101	104839814	3.09342	2359166	0.016556	5.30822e-05	5535506145_R01C02	0	-0.0361733	-0.00331046	0.000831983	0.000575446	0.00260718	0.00022562
R13055_H5GH3BBXX	R13055	Caudate	BrainSeq_Phase3_Caudate	RiboZeroGold	7.5	Br2474	Control	CAUC	M	59.48	52.5	Natural	0.969659	0.00249489	0.448492	0.462525	0.437381	0.0518469	0.899906	0.0482468	0.0223107	0.0227726	0.977184	0.0116832	14556532	16603713	30309	0.578573	186456941	131934228	131934228	6840383	118728440	6365405	57705496	101	131922577	4.13973	5374050	0.0288219	6.24863e-05	9853746043_R03C01	0	-0.0311614	-0.00204925	-0.00144973	0.00550185	-0.00786226	0.00488234
R13056_H5GH3BBXX	R13056	Caudate	BrainSeq_Phase3_Caudate	RiboZeroGold	7.5	Br2476	Control	CAUC	M	46.12	28	Natural	0.976423	0.00208039	0.532341	0.545195	0.362991	0.0336289	0.908186	0.0581853	0.0195184	0.0237659	0.975886	0.00859935	14255022	15928843	28736	0.591551	166499945	126080662	126080662	4239959	114504657	7336046	45766091	101	126058357	3.28859	5607082	0.0336762	0.000133964	9829125027_R01C01	0	-0.0358408	-0.00287108	0.000256923	0.000734827	0.00160569	-0.000988774
R13058_H5FHGBBXX	R13058	Caudate	BrainSeq_Phase3_Caudate	RiboZeroGold	7.7	Br2513	Control	AA	M	54.49	37	Natural	0.976818	0.00264424	0.526524	0.53902	0.378769	0.0456023	0.917788	0.0366093	0.021517	0.0204791	0.979458	0.00253444	12802018	13740305	29504	0.588659	171430060	120915295	120915295	5514014	110974662	4426619	45798933	101	120907046	3.94562	4570191	0.0266592	4.81187e-05	9828658127_R03C01	0	0.1178	-0.00125086	0.000807487	-0.000182159	-0.00172334	0.00112769
R13059_H5GWVBBXX	R13059	Caudate	BrainSeq_Phase3_Caudate	RiboZeroGold	7	Br2521	Control	CAUC	M	51.05	23.5	Natural	0.973276	0.00274261	0.525773	0.54021	0.371511	0.0348585	0.911721	0.0534204	0.0185726	0.0316032	0.96737	0.00738011	10781079	11887546	26946	0.600154	119784082	88616941	88616941	3089050	80793941	4733950	32922191	101	88614406	2.32016	4034392	0.0336805	2.11631e-05	9829181002_R03C01	0	-0.0365498	-0.00544306	-0.000996368	-0.00173161	0.00224199	-0.00168087
R13060_H5GH3BBXX	R13060	Caudate	BrainSeq_Phase3_Caudate	RiboZeroGold	7.4	Br2533	Control	CAUC	M	43.15	28.5	Natural	0.974221	0.00229077	0.538847	0.553106	0.358607	0.0372084	0.911712	0.0510794	0.027585	0.0203628	0.979384	0.0128502	13146775	15219335	28259	0.605994	160985093	116487539	116487539	4334316	106203114	5950109	41773200	101	116478789	2.98618	6393219	0.0397131	5.43529e-05	9373406026_R03C01	0	-0.0280058	4.73793e-06	-0.00298983	0.0131392	-0.0264412	0.0148117
R13061_H3W35BBXX	R13061	Caudate	BrainSeq_Phase3_Caudate	RiboZeroGold	7.4	Br2534	Control	CAUC	M	52.33	36	Natural	0.96464	0.00302423	0.486214	0.504036	0.401786	0.0425171	0.905822	0.0516605	0.0190486	0.0283277	0.970793	0.00701011	14877694	16180046	29383	0.577957	157866901	113874484	113874484	4841618	103150055	5882811	45753166	101	113856334	3.44717	4984151	0.0315719	0.00011497	9829125020_R03C01	0	-0.0358661	-0.00443144	-0.000661905	-0.000349351	0.00197622	0.000531167
R13063_H5FWNBBXX	R13063	Caudate	BrainSeq_Phase3_Caudate	RiboZeroGold	7.3	Br2539	Control	AA	M	84.16	27.5	Accident	0.9725	0.00253706	0.529479	0.544451	0.371357	0.0445536	0.915808	0.0396384	0.0120669	0.0264467	0.973563	0.00382872	12850579	14456807	31336	0.596094	177725363	142576838	142576838	6352316	130573009	5651513	52946913	101	142572157	4.97147	4502797	0.0253357	2.63384e-05	9373408021_R01C01	0	0.0725887	-0.00486568	0.000863859	-0.000703929	0.00155257	0.000277679
R13064_H3W5FBBXX	R13064	Caudate	BrainSeq_Phase3_Caudate	RiboZeroGold	7.3	Br2557	Control	CAUC	M	40.38	44.5	Natural	0.968579	0.00267505	0.371541	0.383594	0.514616	0.0592712	0.89821	0.0425191	0.00875658	0.025686	0.97409	0.00879721	14310203	16101482	30045	0.559046	168575822	112339018	112339018	6658471	100903998	4776549	57811411	101	112335832	3.7618	2383790	0.0141408	1.88995e-05	9348679003_R01C01	0	-0.0301999	-0.0047421	-7.72129e-05	-0.000147968	0.00355225	9.31992e-05
R13065_H5H3GBBXX	R13065	Caudate	BrainSeq_Phase3_Caudate	RiboZeroGold	8.2	Br2573	Control	CAUC	M	48.77	21.5	Natural	0.976331	0.00223942	0.498929	0.511024	0.388465	0.0408569	0.899489	0.059654	0.0194266	0.0385807	0.960071	0.0114134	15096933	16975629	28759	0.531996	156586938	106612345	106612345	4355854	95896634	6359857	41415131	101	106605150	3.11113	4351816	0.0277917	4.59489e-05	9829125027_R03C01	0	-0.0351862	-0.00224673	-0.000964249	0.00067026	0.00280642	-0.00167314
R13066_H3W5FBBXX	R13066	Caudate	BrainSeq_Phase3_Caudate	RiboZeroGold	7.4	Br2587	Control	AA	M	50.55	25.5	Natural	0.969074	0.00302367	0.48087	0.496216	0.401473	0.040273	0.897689	0.0620378	0.00787287	0.0304087	0.968752	0.00905204	12179254	13506578	28027	0.595164	129928972	96722828	96722828	3895322	86827037	6000469	38831636	101	96717415	2.74637	2234764	0.0171999	4.16612e-05	9853746069_R02C01	0	0.0967952	-0.00413732	0.000309314	0.000621614	0.00143017	-0.000124783
R13067_H5GWVBBXX	R13067	Caudate	BrainSeq_Phase3_Caudate	RiboZeroGold	8.2	Br5315	SCZD	CAUC	M	26.15	28.5	Suicide	0.972318	0.00272439	0.548628	0.564248	0.351257	0.0368746	0.915505	0.0476208	0.0170507	0.0269651	0.972469	0.00594349	14385251	15920469	28913	0.588004	161809730	116722604	116722604	4304100	106860081	5558423	40999597	101	116715529	3.50894	4563254	0.0282014	4.37242e-05	3998646018_R06C01	0	-0.0331032	-0.00200733	-3.04242e-05	0.00575918	-0.00814018	0.00571115
R13068_H5GWVBBXX	R13068	Caudate	BrainSeq_Phase3_Caudate	RiboZeroGold	8.2	Br2542	Control	CAUC	M	54.9	18	Natural	0.971484	0.00257327	0.535228	0.550939	0.367804	0.0388772	0.918742	0.0423804	0.0163446	0.0268197	0.972663	0.00519126	13141216	14649459	29854	0.588024	170280533	130982570	130982570	5092235	120339242	5551093	48175891	101	130970359	4.18985	4527450	0.0265882	7.17111e-05	9373408021_R03C01	0	-0.036549	-0.00330368	0.000810311	-0.000252427	0.00323689	-0.00186989
R13069_H5FHGBBXX	R13069	Caudate	BrainSeq_Phase3_Caudate	RiboZeroGold	8.1	Br2543	Control	AA	M	50.47	14.5	Natural	0.975228	0.00246656	0.580816	0.59557	0.327252	0.0329697	0.922822	0.0442084	0.012328	0.018639	0.98118	0.00268724	12949615	14060162	28825	0.592394	159587262	129701327	129701327	4276216	119691226	5733885	42445028	101	129692842	3.62215	4619258	0.028945	5.31684e-05	9373408021_R04C01	0	0.0775765	-0.00109474	0.000710782	0.000599668	0.00303398	0.00108378
R13070_H5FJJBBXX	R13070	Caudate	BrainSeq_Phase3_Caudate	RiboZeroGold	8.1	Br2582	Control	CAUC	M	41.44	32.5	Natural	0.977841	0.00204551	0.588647	0.601987	0.310101	0.0295065	0.912087	0.0584063	0.0112769	0.0253637	0.974107	0.00701581	15880945	17633861	28189	0.550748	172159348	129939642	129939642	3834058	118516288	7589296	40294361	101	129925320	3.41204	3377592	0.019619	8.31904e-05	9853746043_R02C01	0	-0.035998	-0.0035439	0.00010971	-0.00135018	0.00196755	0.000595754
R13071_H5FHKBBXX	R13071	Caudate	BrainSeq_Phase3_Caudate	RiboZeroGold	8.3	Br5005	Control	CAUC	F	69.07	15.5	Accident	0.966946	0.00238989	0.542275	0.560812	0.358209	0.0383056	0.919021	0.0426729	0.0164954	0.0228132	0.976827	0.0161848	12073843	14646307	29790	0.594394	158398798	129864853	129864853	4974557	119348589	5541707	46518766	101	129854498	4.02929	5153262	0.0325335	6.5373e-05	9829181016_R02C01	0	-0.028117	-0.00064273	-0.00136325	0.0141076	-0.0285086	0.0178847
R13074_H5GWGBBXX	R13074	Caudate	BrainSeq_Phase3_Caudate	RiboZeroGold	6.3	Br5024	Control	CAUC	M	48.1	45	Natural	0.97372	0.00274791	0.385788	0.396201	0.488041	0.0709937	0.884242	0.0447648	0.0383625	0.0391978	0.96006	0.00776034	21145277	23771451	29443	0.534016	205002111	104212184	104212184	7398407	92148741	4665036	50859796	101	104150741	3.17173	9513824	0.0464084	0.000299719	9853746126_R02C01	0	-0.0307727	-0.00286335	0.000575119	-0.000266403	0.00186937	-0.00155862
R13075_H5H3GBBXX	R13075	Caudate	BrainSeq_Phase3_Caudate	RiboZeroGold	7.9	Br5026	Control	CAUC	M	86.07	22	Accident	0.979516	0.00205034	0.463245	0.472933	0.431132	0.0530313	0.904065	0.0429035	0.0240396	0.0328533	0.966346	0.00893627	12223597	14164303	28884	0.525458	142735653	95666209	95666209	5073305	86488488	4104416	41244779	101	95658890	3.10921	4536602	0.0317832	5.12766e-05	9348679008_R04C01	0	-0.0357787	-0.00438976	0.000774883	-0.00193938	0.0060043	-0.00278721
R13076_H5H57BBXX	R13076	Caudate	BrainSeq_Phase3_Caudate	RiboZeroGold	8.7	Br5053	Control	AA	M	50.28	33	Natural	0.97776	0.0023696	0.45531	0.465667	0.436207	0.0495725	0.901874	0.048553	0.039913	0.022323	0.977359	0.00981577	14903783	16999812	29428	0.558621	171802085	113176645	113176645	5610452	102071129	5495064	49368497	101	113162467	3.29874	6840178	0.0398143	8.25252e-05	9829125024_R04C01	0	0.0749782	-0.00515433	0.000158816	0.00160883	-0.000517118	-0.000956267
R13077_H3W35BBXX	R13077	Caudate	BrainSeq_Phase3_Caudate	RiboZeroGold	8.2	Br5062	Control	CAUC	M	82.66	25.5	Accident	0.967874	0.00287752	0.525601	0.543047	0.370476	0.0427791	0.913523	0.0436979	0.0169191	0.0269662	0.972283	0.00628161	12145151	13597937	29460	0.579657	148466739	115661474	115661474	4947888	105659426	5054160	42849831	101	115652395	3.79597	3914097	0.0263635	6.11517e-05	9853746068_R02C01	0	-0.0357536	-0.00221012	-0.000241079	-9.57234e-05	0.00271578	-0.00271936
R13078_H3W35BBXX	R13078	Caudate	BrainSeq_Phase3_Caudate	RiboZeroGold	7.5	Br5066	Control	CAUC	M	17.37	15	Accident	0.963261	0.00349341	0.541801	0.562465	0.34763	0.0336837	0.910095	0.056221	0.0246454	0.0251549	0.973899	0.00724939	13939688	15281982	27842	0.59292	146069610	109929683	109929683	3702837	100046489	6180357	38214879	101	109919414	2.77976	6462724	0.0442441	7.03021e-05	9829181002_R02C01	0	-0.0348075	-0.00280344	-0.00143272	0.00163244	-0.00257782	0.00281982
R13079_H5GWGBBXX	R13079	Caudate	BrainSeq_Phase3_Caudate	RiboZeroGold	7.7	Br5135	Control	AA	M	31.3	17	Natural	0.972205	0.00246868	0.466452	0.479788	0.43385	0.0415789	0.913638	0.0447828	0.00695823	0.0226725	0.977111	0.00594454	11789697	14892332	28955	0.576912	134931807	105448382	105448382	4384426	96341679	4722277	45748824	101	105395096	3.14194	2047102	0.0151714	0.000394911	9829125020_R02C01	0	0.10618	-0.00121188	0.00241648	-0.000459646	-0.00105513	-0.00109341
R13081_H5FHGBBXX	R13081	Caudate	BrainSeq_Phase3_Caudate	RiboZeroGold	9.1	Br5154	Control	CAUC	M	49.26	29.5	Accident	0.973943	0.00246834	0.694059	0.712628	0.211408	0.0256883	0.924036	0.0502761	0.0207992	0.0171742	0.982901	0.00258033	11489536	12726426	26162	0.582711	150501364	120284279	120284279	3089899	111146954	6047426	25429068	101	120279232	2.83207	5353451	0.0355708	3.35346e-05	9853746043_R04C01	0	-0.034752	-0.00357235	0.00136309	0.00353686	-0.00687988	0.00491843
R13081_H5FHGBBXX	R13081	Caudate	BrainSeq_Phase3_Caudate	RiboZeroGold	9.1	Br5154	Control	CAUC	M	49.26	29.5	Accident	0.973943	0.00246834	0.694059	0.712628	0.211408	0.0256883	0.924036	0.0502761	0.0207992	0.0171742	0.982901	0.00258033	11489536	12726426	26162	0.582711	150501364	120284279	120284279	3089899	111146954	6047426	25429068	101	120279232	2.83207	5353451	0.0355708	3.35346e-05	201962800111_R07C01	0	-0.0347676	-0.00361086	0.00144407	0.00351074	-0.00684647	0.00480125
R13081_H5FHGBBXX	R13081	Caudate	BrainSeq_Phase3_Caudate	RiboZeroGold	9.1	Br5154	Control	CAUC	M	49.26	29.5	Accident	0.973943	0.00246834	0.694059	0.712628	0.211408	0.0256883	0.924036	0.0502761	0.0207992	0.0171742	0.982901	0.00258033	11489536	12726426	26162	0.582711	150501364	120284279	120284279	3089899	111146954	6047426	25429068	101	120279232	2.83207	5353451	0.0355708	3.35346e-05	201962800111_R08C01	0	-0.034778	-0.00358701	0.00144592	0.00351279	-0.00685008	0.00480711
R13082_H5FWNBBXX	R13082	Caudate	BrainSeq_Phase3_Caudate	RiboZeroGold	6.9	Br5155	Control	AA	F	35.21	21.5	Natural	0.975418	0.0024259	0.381812	0.391435	0.504024	0.0688394	0.895458	0.0357023	0.0343002	0.0285471	0.970968	0.00359053	20415536	22266783	31339	0.57168	251879674	153490254	153490254	10566180	137444125	5479949	77362744	101	153478349	4.68243	9270105	0.0368037	4.72646e-05	9853746069_R04C01	0	0.114546	-0.00196855	0.00172414	0.000946638	-0.00116757	0.00120733
R13083_H3W5FBBXX	R13083	Caudate	BrainSeq_Phase3_Caudate	RiboZeroGold	8.4	Br5161	Control	CAUC	M	54.43	21.5	Natural	0.968387	0.00244082	0.560959	0.579272	0.336623	0.0346703	0.915895	0.0494349	0.0111354	0.0238149	0.975713	0.0108964	10427996	11927998	26915	0.572878	110801847	83745290	83745290	2903474	76701880	4139936	28190615	101	83738250	2.40719	1981684	0.0178849	6.35368e-05	9829181016_R04C01	0	-0.0362564	-0.00480606	-0.000506855	-0.000904943	0.00153375	-0.000562318
R13084_H5H3GBBXX	R13084	Caudate	BrainSeq_Phase3_Caudate	RiboZeroGold	7.9	Br5165	Control	CAUC	M	63.16	41	Natural	0.979571	0.00200146	0.496509	0.506864	0.403554	0.0462284	0.910418	0.0433536	0.0417151	0.0198396	0.97985	0.00764763	14222221	15944615	28820	0.543864	166587087	108328966	108328966	5007880	98624640	4696446	43716614	101	108320368	3.21078	6734141	0.0404241	5.16126e-05	9853746126_R04C01	0	-0.0327552	-0.00221247	-0.000994691	-0.000936422	0.0041274	-0.00102687
R13086_H5GH3BBXX	R13086	Caudate	BrainSeq_Phase3_Caudate	RiboZeroGold	6.6	Br5168	Control	CAUC	M	64.08	23	Accident	0.979415	0.00206902	0.422621	0.431504	0.464838	0.0611937	0.896342	0.0424643	0.050135	0.026153	0.972324	0.0101907	22727975	24336085	28582	0.576121	235832190	108708175	108708175	6652257	97439702	4616216	50531744	101	108701131	2.80904	10030218	0.0425312	2.98687e-05	9348679019_R03C01	0	-0.0357068	-0.00224547	-0.000943785	0.00140166	-0.00158431	0.000135369
R13087_H5FWNBBXX	R13087	Caudate	BrainSeq_Phase3_Caudate	RiboZeroGold	9.4	Br5182	Control	CAUC	M	42.05	28.5	Natural	0.974966	0.00232186	0.495234	0.50795	0.404783	0.0468251	0.912733	0.0404415	0.027383	0.0203278	0.979796	0.0036892	11970946	13158291	30075	0.588408	172598891	131031129	131031129	6135545	119596491	5299093	53039176	101	131019512	4.06861	6169674	0.0357457	6.73063e-05	9828658127_R04C01	0	-0.0360481	-0.00399314	-0.00138539	0.000712766	0.00174781	0.000370211
R13088_H5FWNBBXX	R13088	Caudate	BrainSeq_Phase3_Caudate	RiboZeroGold	7.7	Br5190	Control	CAUC	M	77.97	21	Natural	0.979745	0.00204198	0.411357	0.419861	0.480432	0.0605105	0.900293	0.0391964	0.0171426	0.0262671	0.973253	0.00355227	21881468	24018443	31656	0.541926	259992663	153601642	153601642	9294515	138286492	6020635	73795162	101	153573819	5.15465	6282153	0.0241628	0.000107015	3998646040_R06C01	0	-0.0277145	-0.000644844	-0.00166695	0.0136068	-0.0275578	0.0138317
R13089_H5FM2BBXX	R13089	Caudate	BrainSeq_Phase3_Caudate	RiboZeroGold	7.1	Br5200	Control	CAUC	M	71.91	14.5	Natural	0.973651	0.00188426	0.578874	0.59454	0.319451	0.0288633	0.913991	0.0571458	0.0192536	0.0227257	0.976795	0.00690565	16381295	18709841	27211	0.578488	148245706	112408733	112408733	3244490	102740551	6423692	35909070	101	112400504	2.68784	4511926	0.0304355	5.55092e-05	9829181002_R04C01	0	-0.033765	-0.00333927	0.000386902	-0.000730239	0.00167538	-0.00146258
R13090_H5GWVBBXX	R13090	Caudate	BrainSeq_Phase3_Caudate	RiboZeroGold	7.6	Br5205	Control	CAUC	M	51.23	29	Natural	0.976297	0.00223479	0.556344	0.569851	0.349559	0.0370253	0.91941	0.0435645	0.0164307	0.0248665	0.974617	0.00487994	10443363	11622579	28788	0.587245	137065184	107559557	107559557	3982420	98891362	4685775	37598459	101	107556827	3.37802	4167287	0.0304037	1.99175e-05	9829125020_R04C01	0	-0.0296587	-0.00261519	-0.00162613	0.00682239	-0.0118078	0.00492331
R13091_H5FM2BBXX	R13091	Caudate	BrainSeq_Phase3_Caudate	RiboZeroGold	7.4	Br5207	Control	CAUC	M	61.95	29	Natural	0.973608	0.00210279	0.553803	0.568815	0.340853	0.0370195	0.909668	0.0533127	0.0375576	0.021872	0.977541	0.00722187	14508210	16712819	28289	0.564622	153915356	110502911	110502911	4090763	100520942	5891206	37665236	101	110497428	3.06367	6554804	0.0425871	3.56235e-05	3998646040_R07C01	0	-0.0310466	-0.00116205	-0.00141721	0.00776674	-0.0154845	0.00664555
R13106_H5FJJBBXX	R13106	Caudate	BrainSeq_Phase3_Caudate	RiboZeroGold	8.2	Br5212	Control	CAUC	M	51.63	38.5	Accident	0.9768	0.00223775	0.546573	0.559555	0.357921	0.0377279	0.917476	0.0447962	0.0149354	0.0189596	0.980862	0.0079065	14034014	15805665	28898	0.578113	165361178	119421537	119421537	4505527	109566379	5349631	42743440	101	119415988	3.528	3035880	0.0183591	3.35568e-05	9829125027_R04C01	0	-0.0365214	-0.00390086	0.000573666	0.000105889	0.000671083	0.00115643
R13109_H3W35BBXX	R13109	Caudate	BrainSeq_Phase3_Caudate	RiboZeroGold	7.8	Br5228	Control	CAUC	F	57.83	24.5	Accident	0.96406	0.00295006	0.530673	0.550456	0.362588	0.0357238	0.913044	0.0512324	0.0162561	0.026733	0.972139	0.00796479	19026134	21139164	30489	0.57411	205621030	151683993	151683993	5418728	138494134	7771131	54998741	101	151672748	4.69136	5671847	0.027584	5.4688e-05	9853746074_R01C01	0	-0.0362629	-0.00275761	2.03516e-05	0.00140591	-0.000168696	0.000536485
R13110_H5GH3BBXX	R13110	Caudate	BrainSeq_Phase3_Caudate	RiboZeroGold	7	Br5232	Control	AA	F	50.6	18.5	Natural	0.976434	0.00239517	0.40708	0.416905	0.476195	0.0725487	0.8931	0.0343511	0.0484812	0.0241551	0.973906	0.0123094	26489414	27758588	26667	0.597243	252811152	95090360	95090360	6898684	84925216	3266460	45281576	101	95080818	2.0389	8943813	0.0353774	3.77436e-05	9853746110_R01C01	0	0.0884574	0.00124403	0.00140712	-0.000343055	0.000964368	0.000438492
R13111_H5H57BBXX	R13111	Caudate	BrainSeq_Phase3_Caudate	RiboZeroGold	7.8	Br5235	Control	CAUC	M	47.83	25.5	Natural	0.977119	0.00251612	0.406892	0.41642	0.485379	0.061305	0.901799	0.0368962	0.0279955	0.0261142	0.973848	0.00531087	12171810	13338394	29616	0.563285	159298098	101925812	101925812	6248566	91916569	3760677	49472624	101	101919762	3.42342	4721629	0.0296402	3.79791e-05	9828658132_R01C01	0	-0.0304785	-0.00407503	6.8194e-05	0.00434198	-0.00679869	0.00341822
R13112_H3W5FBBXX	R13112	Caudate	BrainSeq_Phase3_Caudate	RiboZeroGold	7.8	Br5237	Control	CAUC	M	85.12	122	Natural	0.970059	0.00265176	0.428129	0.441344	0.462681	0.0539954	0.904025	0.0419795	0.00529552	0.0320753	0.967431	0.00914298	12136989	13904353	31206	0.569613	166758366	122925409	122925409	6637412	111127650	5160347	56875305	101	122904419	4.76923	1454857	0.00872434	0.000125871	9964045102_R04C01	0	-0.0353409	-0.00359757	0.000627047	-0.000517809	0.00466172	-0.00163021
R13113_H5GWVBBXX	R13113	Caudate	BrainSeq_Phase3_Caudate	RiboZeroGold	7.2	Br5239	Control	CAUC	F	89.91	13.5	Accident	0.974606	0.00255305	0.452457	0.464247	0.447018	0.0486061	0.911264	0.0401294	0.020229	0.023973	0.975497	0.00678122	18262772	19785596	29816	0.554314	210332411	124624495	124624495	6057508	113565876	5001111	55709384	101	124620498	3.98745	5524714	0.0262666	1.90033e-05	9964045102_R05C01	0	-0.0374457	-0.00396061	-0.000645474	-0.00174345	0.00671929	0.000100066
R13114_H5H3GBBXX	R13114	Caudate	BrainSeq_Phase3_Caudate	RiboZeroGold	8.2	Br5243	Control	CAUC	M	75.99	33	Natural	0.979158	0.00199892	0.475844	0.485973	0.422056	0.0536366	0.908029	0.0383346	0.0369093	0.0333037	0.965721	0.00607409	17819019	19671141	30742	0.564405	223480210	145091838	145091838	7782239	131747557	5562042	61236857	101	145074087	4.63653	7654063	0.0342494	7.94299e-05	3998646041_R03C01	0	-0.0356734	-0.00593691	-0.000216061	-0.000914953	0.00229169	-0.000155433
R13115_H5FM2BBXX	R13115	Caudate	BrainSeq_Phase3_Caudate	RiboZeroGold	8.3	Br5250	Control	CAUC	M	72.43	27.5	Accident	0.97395	0.00196295	0.499218	0.51257	0.397308	0.0398527	0.909878	0.0502691	0.0110738	0.0239628	0.975871	0.00652827	14685827	17985662	29541	0.557783	156681769	122449347	122449347	4879936	111413996	6155415	48650093	101	122414144	3.71668	2830435	0.0180649	0.000224678	9828658156_R01C01	0	-0.0349646	-0.00308055	-0.000656169	0.000149445	0.0012325	-0.00192077
R13116_H5FM2BBXX	R13116	Caudate	BrainSeq_Phase3_Caudate	RiboZeroGold	8.2	Br5253	Control	AA	M	82.02	24	Accident	0.972277	0.00224361	0.427767	0.439964	0.465985	0.0552182	0.90595	0.0388322	0.00725504	0.0267478	0.973055	0.00952702	9002193	12106777	28641	0.555641	101639225	79091222	79091222	4367274	71652665	3071283	36855346	101	79087131	2.85153	1529354	0.0150469	4.02502e-05	3998646041_R04C01	0	0.120102	-1.74925e-05	-0.000191081	-0.000271006	-0.00172839	0.000357543
R13117_H5FWNBBXX	R13117	Caudate	BrainSeq_Phase3_Caudate	RiboZeroGold	8.1	Br5259	Control	AA	M	71.4	19	Accident	0.975175	0.00256629	0.589422	0.604427	0.319089	0.0370982	0.923515	0.0393866	0.011084	0.0199746	0.980309	0.00235705	9569396	10646356	29554	0.598112	150883920	125453397	125453397	4654097	115858119	4941181	40030761	101	125445941	4.2294	3676643	0.0243674	4.94155e-05	9829181011_R01C01	0	0.0260901	-0.00591078	0.00168864	0.00122971	0.00388191	-0.000689429
R13118_H5FJJBBXX	R13118	Caudate	BrainSeq_Phase3_Caudate	RiboZeroGold	8.1	Br5262	Control	CAUC	M	61.75	22.5	Natural	0.975859	0.00226389	0.524982	0.537969	0.372582	0.0387126	0.910551	0.0507361	0.00535373	0.0253794	0.974371	0.00807316	13540621	15670774	29920	0.56708	163844732	130780669	130780669	5062860	119082508	6635301	48726576	101	130769385	4.0586	2162510	0.0131985	6.88701e-05	9829125024_R01C01	0	-0.0360777	-0.00458306	-0.000649129	-0.0012714	0.00206323	-0.00140974
R13119_H5FHGBBXX	R13119	Caudate	BrainSeq_Phase3_Caudate	RiboZeroGold	8.1	Br5264	Control	AA	F	21.69	34	Natural	0.971439	0.00270589	0.519815	0.535098	0.379355	0.0464853	0.914453	0.039062	0.0139031	0.0232792	0.976983	0.00349966	10176511	11372847	29925	0.583914	148128041	119997189	119997189	5578109	109731749	4687331	45521551	101	119991210	4.0607	4219481	0.0284854	4.03637e-05	3998646122_R04C01	0	0.0918058	-0.00390952	0.000775508	0.000406871	0.00017827	-0.000505048
R13121_H5GH3BBXX	R13121	Caudate	BrainSeq_Phase3_Caudate	RiboZeroGold	6.8	Br5276	Control	CAUC	M	59.86	26	Natural	0.975767	0.0021602	0.35793	0.366819	0.523005	0.0719856	0.889825	0.0381898	0.0234608	0.0311069	0.968352	0.014423	13083478	15178172	29825	0.565558	158104223	95336118	95336118	6862831	84832415	3640872	49861302	101	95319219	3.25725	4439530	0.0280798	0.000106885	9853746044_R03C01	0	-0.0362308	-0.00436463	-0.000811811	-0.00100908	0.00476542	-0.000945175
R13122_H5FM2BBXX	R13122	Caudate	BrainSeq_Phase3_Caudate	RiboZeroGold	8.3	Br5280	Control	CAUC	F	50.42	43	Accident	0.974722	0.00193184	0.519305	0.532773	0.376894	0.037684	0.909667	0.052649	0.0163328	0.0235126	0.976116	0.00729381	15073812	18680087	29164	0.546882	160860157	120516373	120516373	4541535	109629767	6345071	45421943	101	120509192	3.3653	4102027	0.0255006	4.46413e-05	9853746074_R03C01	0	-0.0370917	-0.00428119	-0.000149204	-0.000900501	0.00371672	-0.00119038
R13123_H5FHKBBXX	R13123	Caudate	BrainSeq_Phase3_Caudate	RiboZeroGold	7.4	Br5286	Control	AA	F	43.71	26	Natural	0.971472	0.00241988	0.394435	0.406017	0.489981	0.0600844	0.895999	0.0439167	0.0168759	0.0268488	0.972841	0.00514331	14228961	15634251	31118	0.579381	187166984	128422713	128422713	7716207	115066599	5639907	62924733	101	128416004	4.44742	4532883	0.0242184	3.5845e-05	9853746110_R03C01	0	0.125077	-0.00293076	0.00128326	0.000465708	-0.000439917	0.000394648
R13124_H5H57BBXX	R13124	Caudate	BrainSeq_Phase3_Caudate	RiboZeroGold	8.3	Br5287	Control	CAUC	M	40.08	28	Natural	0.975554	0.00242656	0.585538	0.600211	0.31954	0.0367132	0.919751	0.0435354	0.0511262	0.019077	0.980544	0.0095912	15936582	17698150	27845	0.575509	186164543	121665082	121665082	4466717	111901630	5296735	38876908	101	121654598	3.00389	8603637	0.0462152	5.63158e-05	9828658132_R03C01	0	-0.0340542	-0.00324509	0.000822201	-0.000427111	0.00351814	-0.00270979
R13125_H5GH3BBXX	R13125	Caudate	BrainSeq_Phase3_Caudate	RiboZeroGold	8	Br5292	Control	CAUC	M	34.56	36	Accident	0.978002	0.00240747	0.513672	0.525225	0.388906	0.0428079	0.914132	0.0430604	0.020371	0.0202455	0.97955	0.00409929	12044570	13729329	29552	0.594385	162520007	127227383	127227383	5446332	116302590	5478461	49479528	101	127222856	3.79588	4666530	0.0287136	2.7855e-05	9828658156_R03C01	0	-0.0361345	-0.00425574	-0.000106473	0.0010446	0.00216208	0.000540066
R13126_H5FWNBBXX	R13126	Caudate	BrainSeq_Phase3_Caudate	RiboZeroGold	6.5	Br5310	Control	CAUC	M	77.08	29	Natural	0.974717	0.00214	0.424744	0.435762	0.463425	0.0577601	0.899187	0.0430532	0.0150066	0.0286707	0.971209	0.00361985	14614055	16285171	31416	0.562604	197090970	148640772	148640772	8585509	133655796	6399467	68883805	101	148635676	4.86216	6228883	0.0316041	2.58561e-05	3998646044_R04C01	0	-0.0363494	-0.00344603	-0.000561523	-0.00126224	0.00248194	-0.000235416
R13127_H5FM2BBXX	R13127	Caudate	BrainSeq_Phase3_Caudate	RiboZeroGold	7.9	Br5314	Control	CAUC	F	48.69	41.5	Natural	0.974091	0.00187455	0.498261	0.511514	0.403114	0.0454849	0.914628	0.0398875	0.0124986	0.0240977	0.975445	0.0101923	10204010	13448586	28121	0.564185	114405323	89280887	89280887	4060935	81658758	3561194	35990378	101	89276603	2.66246	2569983	0.0224638	3.74458e-05	9829181011_R03C01	0	-0.0357111	-0.00473077	0.00135646	-0.000463469	0.0037768	-0.00102905
R13128_H5GWVBBXX	R13128	Caudate	BrainSeq_Phase3_Caudate	RiboZeroGold	7.9	Br5323	Control	AA	M	34.57	21.5	Accident	0.971621	0.0028967	0.537307	0.553	0.362573	0.0364618	0.915573	0.0479655	0.0155982	0.0232476	0.976485	0.00518342	13438704	14774019	28913	0.577997	156050313	114440184	114440184	4172694	104778315	5489175	41492864	101	114430188	3.55614	3614117	0.0231599	6.40563e-05	9829125024_R03C01	0	0.0933041	-0.00414947	0.00061389	-9.12223e-05	0.000302066	0.000174504
R13129_H5FHGBBXX	R13129	Caudate	BrainSeq_Phase3_Caudate	RiboZeroGold	8.2	Br5324	Control	CAUC	M	52.72	28	Accident	0.975742	0.00223535	0.602287	0.617261	0.306253	0.0353361	0.923514	0.0411498	0.0217809	0.0189517	0.980964	0.00264436	11537086	12777332	28472	0.583677	153959315	119674398	119674398	4228826	110520990	4924582	36650698	101	119667642	3.38607	5769887	0.0374767	4.38817e-05	9829125009_R03C01	0	-0.0360526	-0.00371253	-5.3148e-05	-0.000419242	-0.000123471	0.00152592
R13130_H3W35BBXX	R13130	Caudate	BrainSeq_Phase3_Caudate	RiboZeroGold	8	Br5330	Control	AA	M	50.48	32.5	Natural	0.963716	0.00363418	0.46322	0.48066	0.426959	0.0551828	0.90762	0.0371975	0.0275324	0.0299734	0.96917	0.00895463	15226177	16911184	30539	0.588044	192893190	132334921	132334921	7302616	120109779	4922526	56501619	101	132326583	4.25261	6271962	0.0325152	4.3226e-05	9853746044_R02C01	0	0.0847873	-0.00256424	0.00029673	-0.000815676	0.000702199	-0.00123331
R13131_H5H57BBXX	R13131	Caudate	BrainSeq_Phase3_Caudate	RiboZeroGold	7.5	Br5338	Control	AA	M	25.08	34	Natural	0.975223	0.00258643	0.417896	0.428513	0.475967	0.0562084	0.90448	0.0393111	0.0286945	0.0292642	0.970122	0.0109777	16342142	18305651	30356	0.551124	192774778	119093011	119093011	6694032	107717304	4681675	56684370	101	119066653	3.90917	5764083	0.0299006	0.00013673	9853746074_R02C01	0	0.084605	-0.00307288	0.00142419	-0.000306477	0.000845059	0.000551664
R13132_H5FWNBBXX	R13132	Caudate	BrainSeq_Phase3_Caudate	RiboZeroGold	7.8	Br5347	Control	CAUC	F	80.54	26	Natural	0.972846	0.00209235	0.54609	0.561332	0.357898	0.0372152	0.91923	0.0435553	0.0243828	0.0206633	0.97927	0.0032183	17926162	19690641	30729	0.582807	220829705	162963721	162963721	6064726	149801061	7097934	58324310	101	162938128	5.05919	7004809	0.0317204	0.000115895	3998646010_R05C01	0	-0.0334931	-0.00338479	-0.00115945	0.0011925	0.0038154	-0.0012976
R13133_H5H3GBBXX	R13133	Caudate	BrainSeq_Phase3_Caudate	RiboZeroGold	8.2	Br5348	Control	CAUC	M	55.45	18	Natural	0.976014	0.00229986	0.458632	0.469904	0.440977	0.0481607	0.91088	0.040959	0.0174356	0.0335732	0.965442	0.00794212	11229493	12658213	28868	0.556808	141287120	94775293	94775293	4564445	86328950	3881898	41793685	101	94772677	3.27891	2882866	0.0204043	1.85155e-05	9853746110_R02C01	0	-0.0347523	-0.00437458	-9.00188e-05	0.000422188	0.00181409	-0.00162356
R13134_H5FJJBBXX	R13134	Caudate	BrainSeq_Phase3_Caudate	RiboZeroGold	7.4	Br5367	Control	CAUC	F	31.31	10.5	Natural	0.975441	0.00242153	0.41304	0.42344	0.477452	0.0571486	0.900891	0.0419602	0.0145329	0.0304236	0.969052	0.0101377	14188152	16253780	30581	0.575936	180344463	122069705	122069705	6976109	109971522	5122074	58282378	101	122032298	4.15304	3154641	0.0174923	0.00020742	9828658132_R02C01	0	-0.0352192	-0.00335144	-6.4533e-05	-0.00029412	-0.000613493	-2.95207e-05
R13136_H5H3GBBXX	R13136	Caudate	BrainSeq_Phase3_Caudate	RiboZeroGold	7.6	Br5370	Control	AA	F	29.42	30.5	Natural	0.978535	0.00238986	0.413227	0.422291	0.474076	0.0605724	0.896367	0.0430609	0.0198019	0.0315293	0.967843	0.0131413	17115444	20011748	29993	0.528098	189571840	111072782	111072782	6727942	99561947	4782893	52656894	101	111062481	3.55827	4598926	0.0242595	5.43382e-05	9828658127_R02C01	0	0.0921455	-0.00321966	0.00221752	0.00100575	4.59942e-05	-0.000643792
R13137_H5FWNBBXX	R13137	Caudate	BrainSeq_Phase3_Caudate	RiboZeroGold	7.6	Br5401	Control	CAUC	M	86.87	27	Natural	0.979287	0.00212776	0.422556	0.431494	0.468609	0.06511	0.900103	0.0347875	0.0257738	0.0255446	0.974184	0.00306591	14078266	15140440	30290	0.559431	193256713	120745169	120745169	7861718	108683034	4200417	56582220	101	120727838	3.96918	5032498	0.0260405	8.96786e-05	3998646065_R01C01	0	-0.0363539	-0.00256634	-0.00050322	-0.000485633	0.00376427	-0.00253194
R13138_H5GH3BBXX	R13138	Caudate	BrainSeq_Phase3_Caudate	RiboZeroGold	8	Br5422	Control	CAUC	M	46.5	48	Natural	0.965787	0.00255161	0.479597	0.496587	0.41472	0.0471808	0.911307	0.041512	0.013916	0.023712	0.975979	0.0097065	12501762	14311641	29850	0.590251	162131036	123721056	123721056	5837253	112747893	5135910	51309599	101	123710700	4.03202	3900258	0.0240562	6.38743e-05	3998646018_R07C01	0	-0.0369134	-0.0049672	-0.00038062	8.43669e-05	0.00218928	-0.000205076
R13139_H5FWNBBXX	R13139	Caudate	BrainSeq_Phase3_Caudate	RiboZeroGold	7.5	Br5426	Control	AA	F	48.75	26	Natural	0.974298	0.00244221	0.490372	0.503308	0.408206	0.0507081	0.911514	0.0377775	0.0156593	0.0239219	0.976266	0.00352585	12241140	13652061	30329	0.583255	169202871	126382169	126382169	6408597	115199173	4774399	51589984	101	126367731	4.33702	4352454	0.0257233	8.53295e-05	3998646018_R05C01	0	0.0998441	-0.00322065	-0.000210231	0.00106399	-0.00103226	0.000198079
R13140_H3W5FBBXX	R13140	Caudate	BrainSeq_Phase3_Caudate	RiboZeroGold	6.6	Br5551	Control	CAUC	M	30.03	14	Natural	0.971973	0.00240979	0.385299	0.396409	0.510647	0.0530027	0.907056	0.0399414	0.00988843	0.0208499	0.978788	0.00584976	19427567	20534829	28906	0.546011	213198183	118882984	118882984	6301118	107833517	4748349	60707242	101	118878896	3.23883	2533496	0.0118833	1.91746e-05	9964045093_R07C01	0	-0.027051	0.00154694	-0.00201573	0.0127301	-0.0253173	0.0121438
R13141_H3W5FBBXX	R13141	Caudate	BrainSeq_Phase3_Caudate	RiboZeroGold	8.2	Br5584	Control	CAUC	M	64.55	16	Natural	0.962683	0.0030586	0.491018	0.510052	0.40172	0.0398175	0.911772	0.0484106	0.00545416	0.0212134	0.978693	0.00731495	9841272	10967436	28451	0.579106	120951296	93414320	93414320	3719523	85172554	4522243	37526372	101	93407115	3.06084	1264122	0.0104515	5.95694e-05	9964045117_R05C01	0	-0.0368899	-0.00400941	-0.000757125	0.000821145	0.000783466	-0.00153943
R13145_H5FWNBBXX	R13145	Caudate	BrainSeq_Phase3_Caudate	RiboZeroGold	7.9	Br5242	Control	CAUC	M	73.9	21	Accident	0.977577	0.00213646	0.549018	0.561611	0.354332	0.0409752	0.915943	0.0430818	0.0105762	0.0207838	0.979394	0.00288518	9174423	10398587	28695	0.575665	138068361	105366028	105366028	4317399	96509267	4539362	37334556	101	105362576	3.50814	2226987	0.0161296	2.50021e-05	9964045102_R06C01	0	-0.0371861	-0.0047667	-0.00219201	0.000200174	0.000875803	-0.00113506
R13146_H5FHKBBXX	R13146	Caudate	BrainSeq_Phase3_Caudate	RiboZeroGold	7.3	Br5417	Control	AA	F	71.66	18.5	Natural	0.973578	0.00222431	0.400939	0.41182	0.475097	0.0739364	0.886917	0.0391469	0.0219589	0.0361405	0.96298	0.00697338	12760342	14171127	30011	0.577615	160501971	98927985	98927985	7314381	87740884	3872720	47000386	101	98906492	3.34293	4033901	0.025133	0.000133911	9964045113_R06C01	0	0.0647512	-0.00399098	-0.00196443	-0.000327042	0.00141275	0.0017872
R13148_H5FHGBBXX	R13148	Caudate	BrainSeq_Phase3_Caudate	RiboZeroGold	8.1	Br5460	Control	AA	M	61.34	50.5	Accident	0.973413	0.0025917	0.554903	0.570059	0.352211	0.040449	0.92227	0.0372811	0.0140324	0.0203168	0.979497	0.00325147	10125431	11514053	29139	0.591407	148456891	120837477	120837477	4887751	111444767	4504959	42560260	101	120829539	3.59462	3980983	0.0268158	5.34701e-05	9964045115_R05C01	0	0.0973707	-0.00355828	0.00155416	0.000242313	0.000386111	-7.9118e-05
R13149_H5FM2BBXX	R13149	Caudate	BrainSeq_Phase3_Caudate	RiboZeroGold	8.3	Br5488	SCZD	CAUC	M	33.36	15.5	Suicide	0.976412	0.00177397	0.610391	0.625137	0.29147	0.0267848	0.916607	0.0566078	0.0186223	0.0232318	0.976296	0.00633051	16718925	20085843	27307	0.550988	153609889	114334738	114334738	3062437	104800068	6472233	33325169	101	114328927	2.97115	4871423	0.031713	3.78296e-05	9964045093_R05C01	0	-0.0366688	-0.00472421	0.00126673	-0.000513199	0.00347581	-0.000676834
R13150_H5GWGBBXX	R13150	Caudate	BrainSeq_Phase3_Caudate	RiboZeroGold	6.1	Br5529	Control	AA	F	48.69	33	Natural	0.974455	0.00220945	0.405558	0.416189	0.477405	0.0601015	0.893595	0.0463038	0.0178117	0.0328963	0.966491	0.0095039	14390216	16603093	27066	0.551714	140335063	73054025	73054025	4390658	65280687	3382680	34876382	101	73045223	2.09878	3377982	0.0240708	6.27213e-05	9964045093_R06C01	0	0.101721	-0.00299398	0.00209166	0.00162826	0.000182209	-0.000638507
R13151_H5FJJBBXX	R13151	Caudate	BrainSeq_Phase3_Caudate	RiboZeroGold	7.2	Br5555	Control	CAUC	M	21.34	26	Accident	0.973739	0.00235462	0.411152	0.42224	0.482334	0.0480821	0.904574	0.0473435	0.00634732	0.0237081	0.976123	0.00700159	15550224	17307667	31052	0.534754	186783335	137008826	137008826	6587677	123934672	6486477	66084016	101	136995189	4.83476	2426078	0.0129887	7.30097e-05	9964045093_R08C01	0	-0.0356365	-0.00253131	-0.00120056	-0.00145154	0.00365231	-0.00236445
R13152_H3W5FBBXX	R13152	Caudate	BrainSeq_Phase3_Caudate	RiboZeroGold	5.5	Br5556	SCZD	CAUC	M	36.67	18.5	Natural	0.97384	0.00312583	0.376598	0.386715	0.503782	0.0604753	0.890496	0.0490284	0.0172426	0.0413338	0.956351	0.0068954	25643608	26859599	28454	0.548867	244434859	109174585	109174585	6602366	97219559	5352660	55000149	101	109161174	2.94772	4455159	0.0182264	5.48653e-05	9964045117_R01C01	0	-0.0326444	-0.0036033	-0.000577992	-6.75402e-05	0.00372539	-0.000900577
R13153_H5FHGBBXX	R13153	Caudate	BrainSeq_Phase3_Caudate	RiboZeroGold	8.1	Br5590	SCZD	CAUC	F	51.95	24.5	Accident	0.972464	0.00260063	0.480349	0.493951	0.422029	0.0501215	0.91598	0.0338989	0.0207922	0.0210698	0.978865	0.00295751	12826528	13814286	30521	0.581595	178540507	124923967	124923967	6261377	114427806	4234784	52721519	101	124905557	4.38315	4489289	0.0251444	0.000103114	9964045141_R05C01	0	-0.0359013	-0.00294546	0.000410188	0.000421628	0.000273697	-0.000195157
R13226_H5GH3BBXX	R13226	Caudate	BrainSeq_Phase3_Caudate	RiboZeroGold	7.1	Br823	Control	AA	F	50	10.5	No autopsy performed	0.977354	0.00219074	0.377314	0.386056	0.50318	0.0713987	0.889237	0.0393648	0.0334687	0.0255377	0.972711	0.0111326	26808868	28122402	27694	0.574566	257257638	98529933	98529933	7034905	87616414	3878614	49578309	101	98519958	2.40057	6434657	0.0250125	3.87744e-05	4572348336_R01C02	0	0.087038	-0.00171774	0.000413453	-0.00111783	0.000940356	-0.000851082
R13227_H5GWVBBXX	R13227	Caudate	BrainSeq_Phase3_Caudate	RiboZeroGold	7	Br846	Control	AA	M	58.48	15	Natural	0.977556	0.00241986	0.375102	0.383714	0.515352	0.0653783	0.899066	0.0355561	0.020276	0.0309066	0.968374	0.00706652	14853137	16592550	30504	0.559397	193040267	120319690	120319690	7866302	108175290	4278098	62006941	101	120317529	3.95107	4795098	0.0248399	1.11946e-05	4463344166_R01C02	0	0.0779768	-0.00277683	0.00294876	-0.000841112	-0.000438874	-0.000403209
R13229_H5FHGBBXX	R13229	Caudate	BrainSeq_Phase3_Caudate	RiboZeroGold	7.4	Br848	Control	AA	M	22.71	38.5	Homicide	0.978815	0.00261234	0.633571	0.647284	0.278927	0.0267284	0.926211	0.0470609	0.0117379	0.0190801	0.980843	0.00268639	13793480	15200213	27778	0.586755	162741946	130316410	130316410	3483154	120700443	6132813	36348728	101	130307673	3.24034	4608942	0.0283206	5.36862e-05	4040296019_A	0	0.11047	-0.00209489	0.000979764	0.00118997	-0.000470143	-0.000332003
R13230_H5FJJBBXX	R13230	Caudate	BrainSeq_Phase3_Caudate	RiboZeroGold	7.1	Br856	SCZD	AA	M	47.35	168	Natural	0.97329	0.00269258	0.423175	0.434788	0.472426	0.0532154	0.907214	0.0395701	0.00534505	0.0236425	0.976256	0.0103884	12221201	14401623	30244	0.568778	158396246	118229422	118229422	6291631	107259436	4678355	55854655	101	118225577	4.10675	1635799	0.0103273	2.42746e-05	4572348403_R01C01	0	0.11097	-0.00275109	0.00201414	-0.00078734	-0.00129059	0.000788062
R13231_H5FHGBBXX	R13231	Caudate	BrainSeq_Phase3_Caudate	RiboZeroGold	7.2	Br859	Control	AA	M	52.13	19.5	Natural	0.970954	0.0028088	0.459416	0.473159	0.431585	0.0562892	0.904744	0.0389665	0.0118055	0.024835	0.975479	0.00357417	11294363	13050912	31121	0.573207	162820003	129507119	129507119	7289855	117170828	5046436	55893367	101	129469628	4.71057	3990503	0.0245087	0.00023026	4463344335_R01C01	0	0.109432	-0.00170316	0.00170792	-1.94071e-05	-0.000906234	-0.000536471
R13232_H5GWGBBXX	R13232	Caudate	BrainSeq_Phase3_Caudate	RiboZeroGold	7.2	Br863	Control	AA	M	43.85	24.5	Natural	0.972587	0.00277487	0.525985	0.540811	0.375919	0.0417432	0.916729	0.0415276	0.0130717	0.0224965	0.977417	0.00770175	11556938	13886698	28927	0.590034	138175417	112093023	112093023	4679121	102758953	4654949	42137860	101	112080531	3.28183	3397660	0.0245895	9.04068e-05	4040296001_A	0	0.115511	-0.00263647	0.00225371	0.0010409	-0.000441918	0.000127901
R13233_H5GWGBBXX	R13233	Caudate	BrainSeq_Phase3_Caudate	RiboZeroGold	6.9	Br869	SCZD	CAUC	F	46.86	70.5	Accident	0.973478	0.00234065	0.380043	0.390397	0.508645	0.0605734	0.899042	0.0403844	0.0147042	0.0294245	0.970248	0.00619183	13862963	17293604	30153	0.563403	164351715	117080972	117080972	7091993	105260737	4728242	59552659	101	117073539	3.76303	3497346	0.0212796	4.52262e-05	4578969139_R01C01	0	-0.0360102	-0.00460424	-0.000475892	-0.000578482	0.0011884	0.00122052
R13234_H5FM2BBXX	R13234	Caudate	BrainSeq_Phase3_Caudate	RiboZeroGold	6.7	Br888	SCZD	CAUC	M	25.59	43	Suicide	0.973498	0.00208063	0.503323	0.517025	0.393295	0.0457937	0.91032	0.0438861	0.0129953	0.0248277	0.974832	0.006696	13113364	16398962	28582	0.570992	147519743	105289814	105289814	4821611	95847442	4620761	41409980	101	105285857	3.04167	3791815	0.0257038	2.68235e-05	4578969151_R01C02	0	-0.0305173	0.00217484	-0.000438432	-0.00384536	-0.00772752	0.00433305
R13235_H5H57BBXX	R13235	Caudate	BrainSeq_Phase3_Caudate	RiboZeroGold	7	Br894	Control	AA	F	58	24	Natural	0.97699	0.00262926	0.373789	0.382592	0.515715	0.0635183	0.898308	0.0381742	0.02978	0.0234344	0.976455	0.0143097	16162860	18866466	30222	0.565089	202630873	122266531	122266531	7766159	109832945	4667427	63054689	101	122261665	3.96578	4848797	0.0239292	2.40141e-05	4040296095_A	0	0.106202	-0.00184552	-4.01664e-05	0.00204884	-0.000144739	-0.000769084
R13236_H5H3GBBXX	R13236	Caudate	BrainSeq_Phase3_Caudate	RiboZeroGold	7.5	Br914	Control	AA	F	19.69	19	Natural	0.977573	0.00202923	0.588411	0.60191	0.310613	0.0316748	0.912524	0.0558014	0.0189913	0.0398334	0.958126	0.00802693	21715877	23831973	28982	0.535174	244945306	163645970	163645970	5183455	149330834	9131681	50830641	101	163621758	4.12289	6062032	0.0247485	9.88466e-05	4463344574_R01C02	0	0.0956074	-0.00283195	0.00106281	0.00119414	0.00165998	-0.00104557
R13237_H5FHKBBXX	R13237	Caudate	BrainSeq_Phase3_Caudate	RiboZeroGold	6.5	Br0922	Control	CAUC	M	51.35	30.5	Natural	0.972113	0.00252351	0.41923	0.431257	0.465967	0.0661528	0.897224	0.0366231	0.0358361	0.0306119	0.968626	0.00689047	16713410	18075144	29648	0.575478	202106405	115852080	115852080	7663936	103945284	4242860	53983254	101	115845296	3.47829	7078127	0.0350218	3.35665e-05	4463344335_R01C02	0	-0.0348775	-0.00152983	-0.000557999	0.000869361	0.00339696	-0.00549913
R13237_H5FHKBBXX	R13237	Caudate	BrainSeq_Phase3_Caudate	RiboZeroGold	6.5	Br0922	Control	CAUC	M	51.35	30.5	Natural	0.972113	0.00252351	0.41923	0.431257	0.465967	0.0661528	0.897224	0.0366231	0.0358361	0.0306119	0.968626	0.00689047	16713410	18075144	29648	0.575478	202106405	115852080	115852080	7663936	103945284	4242860	53983254	101	115845296	3.47829	7078127	0.0350218	3.35665e-05	5535549012_R01C01	0	-0.0351301	-0.00156577	-0.000599375	0.000773387	0.00338745	-0.00547635
R13238_H5FM2BBXX	R13238	Caudate	BrainSeq_Phase3_Caudate	RiboZeroGold	7.4	Br948	Control	AA	M	45.91	38.5	Homicide	0.975505	0.0019509	0.562077	0.576191	0.342102	0.0336246	0.918293	0.0480829	0.0139503	0.02311	0.976492	0.00755148	14607668	17425690	28352	0.562596	154861142	117837548	117837548	3962239	108209343	5665966	40312403	101	117831617	3.1694	3963742	0.0255955	3.82988e-05	4463344543_R01C01	0	0.105303	0.000664617	0.00294045	-0.0018272	-1.54138e-05	-0.000705688
R13240_H5FHGBBXX	R13240	Caudate	BrainSeq_Phase3_Caudate	RiboZeroGold	7.7	Br963	SCZD	AA	F	62.63	76	Natural	0.975453	0.002535	0.549436	0.563262	0.351068	0.0431741	0.914331	0.0424951	0.0134809	0.0245346	0.975161	0.00284302	9865803	10745795	27978	0.589839	127214660	97084682	97084682	4191547	88767511	4125624	34083372	101	97075228	2.77518	3134985	0.0246433	7.43153e-05	4578969017_R01C01	0	0.0496902	-0.00644181	0.00325852	0.000890992	0.00401134	0.000785222
R13240_H5FHGBBXX	R13240	Caudate	BrainSeq_Phase3_Caudate	RiboZeroGold	7.7	Br963	SCZD	AA	F	62.63	76	Natural	0.975453	0.002535	0.549436	0.563262	0.351068	0.0431741	0.914331	0.0424951	0.0134809	0.0245346	0.975161	0.00284302	9865803	10745795	27978	0.589839	127214660	97084682	97084682	4191547	88767511	4125624	34083372	101	97075228	2.77518	3134985	0.0246433	7.43153e-05	4578969043_R01C01	0	0.0496924	-0.00643696	0.00333043	0.000870557	0.00398946	0.00080338
R13241_H5FHGBBXX	R13241	Caudate	BrainSeq_Phase3_Caudate	RiboZeroGold	7.6	Br983	SCZD	CAUC	M	43.38	25	Undetermined	0.976138	0.00243146	0.670377	0.686764	0.24192	0.0303147	0.928684	0.0410009	0.0140772	0.0179611	0.982148	0.002085	9009057	9760355	27023	0.578176	128607100	103165607	103165607	3127431	95808293	4229883	24957868	101	103164548	2.80616	3645703	0.0283476	8.23438e-06	4578969154_R01C01	0	-0.0363773	-0.00338379	0.00115715	-0.000353692	0.00274118	-0.00204738
R13242_H3W5FBBXX	R13242	Caudate	BrainSeq_Phase3_Caudate	RiboZeroGold	7.4	Br993	Control	AA	F	30.48	32.5	Accident	0.965805	0.00334588	0.483144	0.50025	0.412933	0.0458674	0.913184	0.040949	0.00941897	0.0297424	0.969609	0.0102566	13535546	15328735	29742	0.580036	167773340	124392984	124392984	5705581	113593637	5093766	51366003	101	124387343	3.91059	2418387	0.0144146	3.36227e-05	4040296005_A	0	0.106984	-0.00108775	0.00314102	0.000290127	0.00177392	0.00224913
R13242_H3W5FBBXX	R13242	Caudate	BrainSeq_Phase3_Caudate	RiboZeroGold	7.4	Br993	Control	AA	F	30.48	32.5	Accident	0.965805	0.00334588	0.483144	0.50025	0.412933	0.0458674	0.913184	0.040949	0.00941897	0.0297424	0.969609	0.0102566	13535546	15328735	29742	0.580036	167773340	124392984	124392984	5705581	113593637	5093766	51366003	101	124387343	3.91059	2418387	0.0144146	3.36227e-05	4578969111_R01C02	0	0.107206	-0.00102705	0.00308936	9.04028e-05	0.00188326	0.00218603
R13243_H5FHGBBXX	R13243	Caudate	BrainSeq_Phase3_Caudate	RiboZeroGold	7.6	Br1003	Control	AA	F	52.57	26	Natural	0.97289	0.00256167	0.635755	0.653471	0.274472	0.0347184	0.927944	0.037338	0.00983962	0.0202607	0.979786	0.00288988	10100270	11087082	28494	0.606663	145273097	119119622	119119622	4135640	110536297	4447685	32695049	101	119109959	3.59015	2880546	0.0198285	6.65161e-05	4572348521_R01C02	0	0.101754	-0.00181576	0.00118087	0.00089733	0.000319895	0.000916715
R13244_H5H57BBXX	R13244	Caudate	BrainSeq_Phase3_Caudate	RiboZeroGold	7.3	Br1004	Control	AA	M	21.01	28.5	Homicide	0.978815	0.00206432	0.538223	0.549872	0.358808	0.0486381	0.90868	0.0426822	0.0523382	0.021466	0.978176	0.0112136	17643419	20619533	29802	0.568149	210411389	138123003	138123003	6718044	125509562	5895397	49559650	101	138117055	3.76087	9603437	0.0456412	2.82684e-05	4463344575_R01C01	0	0.0894098	-0.00376108	0.00207604	-0.000794558	0.000769383	0.000358235
R13245_H5H3GBBXX	R13245	Caudate	BrainSeq_Phase3_Caudate	RiboZeroGold	7.4	Br1006	Control	AA	M	57.89	47.5	Natural	0.97666	0.00249253	0.472153	0.483436	0.419418	0.052442	0.902854	0.0447039	0.0176027	0.0323736	0.966838	0.0142759	17495759	19791568	29513	0.542131	196294652	121117795	121117795	6351663	109351693	5414439	50798969	101	121111155	3.37145	3336263	0.0169962	3.38267e-05	4040296115_A	0	0.0929397	-0.00523465	0.000904311	0.00187257	8.71203e-05	0.000374926
R13246_H5H57BBXX	R13246	Caudate	BrainSeq_Phase3_Caudate	RiboZeroGold	6.9	Br1007	Control	AA	M	57.1	25	Accident	0.976875	0.00262846	0.39891	0.408353	0.486447	0.0675373	0.8948	0.0376623	0.0268189	0.0257118	0.973988	0.0117689	17212611	19491442	29994	0.559632	206632535	121250440	121250440	8188922	108494951	4566567	58981958	101	121248791	3.81085	4113573	0.0199077	7.98035e-06	4572348382_R01C02	0	0.112107	-0.00272412	-0.000170441	0.00100426	0.00124266	-0.000540452
R13247_H5GWGBBXX	R13247	Caudate	BrainSeq_Phase3_Caudate	RiboZeroGold	7.7	Br1016	SCZD	CAUC	M	20.22	24.5	Suicide	0.973196	0.00262234	0.610604	0.627421	0.291183	0.0315364	0.918605	0.049859	0.0124982	0.021996	0.977974	0.00640207	14602239	17591676	28370	0.569515	155948144	122288668	122288668	3856550	112334933	6097185	35608411	101	122283039	3.28881	4353695	0.0279176	3.60953e-05	4578977077_R01C01	0	-0.0359551	-0.00379652	-0.000824287	0.0022585	-0.00317708	0.00233955
R13248_H5FM2BBXX	R13248	Caudate	BrainSeq_Phase3_Caudate	RiboZeroGold	6.9	Br1017	Control	AA	F	48.42	23.5	Natural	0.974228	0.00198397	0.400407	0.410999	0.489275	0.056591	0.900274	0.043135	0.0180286	0.0292374	0.970055	0.00655609	18549401	22399119	28372	0.5273	176977200	93627699	93627699	5298487	84290578	4038634	45809697	101	93620123	2.68658	4025135	0.0227438	4.28078e-05	5535522112_R01C02	0	0.111194	-0.00203276	0.00185286	0.000735068	-0.00042563	0.000783687
R13249_H5FJJBBXX	R13249	Caudate	BrainSeq_Phase3_Caudate	RiboZeroGold	7.9	Br1021	SCZD	AA	M	63.18	56.5	Natural	0.976233	0.00244238	0.498857	0.511002	0.395492	0.040181	0.906493	0.0533256	0.00556035	0.0282163	0.971163	0.00799875	16461578	18842523	30161	0.566042	191200021	140391660	140391660	5641076	127264113	7486471	55523719	101	140387033	4.52921	1700286	0.00889271	2.41998e-05	4578969017_R01C02	0	0.100677	-0.00348216	-0.000792303	-0.000750628	0.000736205	-0.000215156
R13250_H5H57BBXX	R13250	Caudate	BrainSeq_Phase3_Caudate	RiboZeroGold	7.4	Br1025	SCZD	AA	F	41.59	51	Natural	0.978939	0.00245704	0.371457	0.379449	0.509716	0.0763515	0.889165	0.0344838	0.0424392	0.0264634	0.972645	0.0124475	23650926	25610764	29100	0.53953	245573016	106119438	106119438	8102379	94357654	3659405	54090791	101	106103596	2.96405	7881567	0.0320946	6.45103e-05	4572348538_R01C01	0	0.0645736	-0.00308975	0.00124288	-0.000107029	0.00167257	6.35475e-05
R13251_H5H3GBBXX	R13251	Caudate	BrainSeq_Phase3_Caudate	RiboZeroGold	8.2	Br1030	SCZD	AA	F	49.65	14.5	Natural	0.978192	0.00239995	0.617433	0.631197	0.282643	0.0313854	0.91384	0.0547743	0.0220845	0.0343715	0.964033	0.0124039	13866953	15617343	26852	0.521971	150480778	103644612	103644612	3252928	94714624	5677060	29294411	101	103636661	2.60802	4246445	0.0282192	5.28373e-05	4578969057_R01C01	0	0.0532387	-0.0040357	0.00154087	-0.00169045	0.00214671	0.000267516
R13252_H3W5FBBXX	R13252	Caudate	BrainSeq_Phase3_Caudate	RiboZeroGold	7.8	Br1039	Control	AA	F	51.45	24	Natural	0.965838	0.00262769	0.447767	0.463605	0.444113	0.0516528	0.907718	0.0406289	0.00624787	0.0234221	0.976509	0.0114474	12953009	15083937	30697	0.580006	170172807	135196761	135196761	6983291	122720569	5492901	60042668	101	135194040	4.58699	2128781	0.0125095	1.59896e-05	4256126161_A	0	0.076046	-0.0028626	-0.00226704	0.00129275	0.00139647	0.000344138
R13253_H5H3GBBXX	R13253	Caudate	BrainSeq_Phase3_Caudate	RiboZeroGold	8.3	Br1040	Control	AA	M	20.93	14	Homicide	0.977705	0.002364	0.625468	0.639731	0.273665	0.0306025	0.913396	0.0560015	0.0165352	0.0334314	0.965227	0.0154282	15166585	17708936	27898	0.536114	174012360	126735365	126735365	3878416	115759584	7097365	34683072	101	126733904	3.29579	5187872	0.0298132	8.39596e-06	4572348819_R01C02	0	0.0808282	-0.00408675	-0.000433052	0.000573222	0.00147305	-0.00118804
R13254_H3W35BBXX	R13254	Caudate	BrainSeq_Phase3_Caudate	RiboZeroGold	7	Br1041	SCZD	AA	F	36.7	16	Natural	0.970196	0.00298459	0.391268	0.403287	0.49027	0.0604827	0.893558	0.0459595	0.0187358	0.0298544	0.969279	0.00734075	20438532	22110884	30576	0.554366	218321378	125633133	125633133	7598629	112260468	5774036	61594212	101	125615440	3.98269	5496912	0.0251781	8.10411e-05	4572348320_R01C02	0	0.0978761	-0.00137126	0.00494269	0.00036237	-0.000905111	-0.000130811
R13254_H3W35BBXX	R13254	Caudate	BrainSeq_Phase3_Caudate	RiboZeroGold	7	Br1041	SCZD	AA	F	36.7	16	Natural	0.970196	0.00298459	0.391268	0.403287	0.49027	0.0604827	0.893558	0.0459595	0.0187358	0.0298544	0.969279	0.00734075	20438532	22110884	30576	0.554366	218321378	125633133	125633133	7598629	112260468	5774036	61594212	101	125615440	3.98269	5496912	0.0251781	8.10411e-05	4584656107_R01C01	0	0.0978682	-0.00136482	0.00494466	0.00037352	-0.000914461	-0.00014471
R13255_H5FM2BBXX	R13255	Caudate	BrainSeq_Phase3_Caudate	RiboZeroGold	8.4	Br1050	SCZD	AA	M	41.25	32	Natural	0.973957	0.00249989	0.625321	0.642041	0.274172	0.0269636	0.916213	0.056823	0.0234627	0.0215949	0.978027	0.00635958	15376609	17739099	26709	0.577856	146209584	109553134	109553134	2953950	100374049	6225135	30036393	101	109538506	2.60134	4935757	0.0337581	0.000100048	4578977077_R01C02	0	0.108286	-0.00262984	0.00197954	0.00015494	-0.00128499	-0.000395322
R13256_H5GWGBBXX	R13256	Caudate	BrainSeq_Phase3_Caudate	RiboZeroGold	7.7	Br1053	Control	AA	F	40.18	25	Natural	0.97443	0.00241871	0.421543	0.432605	0.454621	0.0642253	0.887226	0.0485487	0.0388957	0.0281824	0.970648	0.00770587	22535853	24689826	27668	0.538605	212350265	95364074	95364074	6124791	84609483	4629800	43354521	101	95356391	2.3871	7703822	0.0362788	3.61808e-05	4572348233_R01C01	0	0.0949667	-0.00333182	0.000497623	0.00105666	0.000100368	-0.00153031
R13257_H5GH3BBXX	R13257	Caudate	BrainSeq_Phase3_Caudate	RiboZeroGold	8.2	Br1054	Control	AA	M	58.48	28.5	Natural	0.975935	0.00248106	0.49671	0.508958	0.406637	0.0417492	0.915595	0.0426558	0.0104279	0.0191093	0.980825	0.00469694	13662895	14871250	28760	0.572076	170053450	112895090	112895090	4713277	103366180	4815633	45907321	101	112890303	3.50181	2055989	0.0120903	2.815e-05	4572348278_R01C02	0	0.0728653	-0.00329999	-0.000876245	0.000809128	0.00222162	-0.00149043
R13258_H5FHKBBXX	R13258	Caudate	BrainSeq_Phase3_Caudate	RiboZeroGold	8.2	Br1056	Control	AA	M	48.66	37	Natural	0.975496	0.00227688	0.524554	0.53773	0.374058	0.0436641	0.911789	0.0445473	0.0210683	0.0361679	0.96225	0.0104627	15531997	17102376	28466	0.537563	175030976	105849856	105849856	4621837	96512689	4715330	39594030	101	105843987	3.32864	4015990	0.0229445	3.35312e-05	4578951090_R01C01	0	0.104742	-0.00221876	0.00192812	-0.000624726	0.000764593	0.000200231
R13261_H5GWVBBXX	R13261	Caudate	BrainSeq_Phase3_Caudate	RiboZeroGold	8.5	Br1067	SCZD	AA	M	75.57	20.5	Natural	0.969996	0.00273217	0.647895	0.667935	0.257011	0.0279337	0.924946	0.0471202	0.0167161	0.0252181	0.973827	0.00701908	14788002	16482365	28187	0.591301	174336158	136214962	136214962	3804986	125991494	6418482	35008694	101	136211941	3.63043	5251824	0.0301247	1.73286e-05	4578969057_R01C02	0	0.0499958	-0.00478994	0.00186198	-0.0015982	0.00237245	-0.00102173
R13262_H5FHGBBXX	R13262	Caudate	BrainSeq_Phase3_Caudate	RiboZeroGold	8.6	Br1069	Control	AA	F	59.58	37	Natural	0.970725	0.0029023	0.49812	0.513142	0.400886	0.0511143	0.914028	0.0348576	0.0168839	0.0222784	0.977875	0.00325862	12518304	13772933	29806	0.571335	174846358	127800894	127800894	6532447	116813620	4454827	51233588	101	127798691	4.08165	4517385	0.0258363	1.25996e-05	4040296033_A	0	0.111664	0.00092339	0.00135936	-0.00134999	-0.000279392	6.65984e-05
R13263_H3W5FBBXX	R13263	Caudate	BrainSeq_Phase3_Caudate	RiboZeroGold	9	Br1081	SCZD	AA	M	58.09	23.5	Natural	0.967969	0.00281897	0.604156	0.624148	0.29645	0.0316881	0.920598	0.0477139	0.00980106	0.0386634	0.959614	0.00637708	9395772	10347665	26045	0.599982	112248897	83335985	83335985	2640763	76718935	3976287	24704953	101	83333657	2.16113	1863985	0.0166058	2.07396e-05	4572348538_R01C02	0	0.0776765	-0.00367796	0.00233704	2.10799e-05	0.0009073	0.000805209
R13264_H5GWVBBXX	R13264	Caudate	BrainSeq_Phase3_Caudate	RiboZeroGold	8.3	Br1084	SCZD	AA	F	48.93	72	Natural	0.974195	0.00245774	0.585212	0.600714	0.318886	0.0388284	0.919599	0.0415721	0.0133154	0.0316032	0.967394	0.00499302	14821864	16336508	30350	0.591508	181995094	135221836	135221836	5250450	124349925	5621461	43120291	101	135208357	4.2086	4036305	0.0221781	7.40624e-05	5421787145_R01C01	0	0.109938	-6.10355e-06	-2.58284e-05	-6.5892e-05	-0.00134776	0.000326679
R13265_H5FHKBBXX	R13265	Caudate	BrainSeq_Phase3_Caudate	RiboZeroGold	8.4	Br1092	Control	CAUC	M	48.95	18	Natural	0.968854	0.00244645	0.60572	0.625192	0.302425	0.0326232	0.927617	0.0397595	0.0184162	0.0207269	0.978935	0.00601334	9716195	10535410	25978	0.581829	119575416	84686821	84686821	2762752	78556964	3367105	25611402	101	84682689	2.23853	2757150	0.0230578	3.45556e-05	4463344526_R01C02	0	-0.0353045	-0.00266479	-0.000294193	-0.00023863	-0.00100412	-0.00117372
R13266_H5FHKBBXX	R13266	Caudate	BrainSeq_Phase3_Caudate	RiboZeroGold	8.1	Br1093	SCZD	CAUC	F	71.81	40	Natural	0.97046	0.00234166	0.392629	0.40458	0.497343	0.0605675	0.901922	0.0375101	0.0260243	0.0251368	0.974615	0.0111	12059720	13997233	30359	0.584679	167748370	120372756	120372756	7290675	108566888	4515193	59866500	101	120363090	4.04664	4993604	0.0297684	5.7622e-05	4578969056_R01C01	0	-0.0352982	-0.0053966	0.000935907	0.001175	0.000760679	-0.00211785
R13268_H5GWVBBXX	R13268	Caudate	BrainSeq_Phase3_Caudate	RiboZeroGold	8.3	Br1102	SCZD	AA	M	46.47	43.5	Natural	0.969247	0.00275384	0.583074	0.601574	0.313022	0.0323519	0.914596	0.0530518	0.0316117	0.0288967	0.970116	0.00622162	13617058	14892507	27344	0.594267	147833830	104404256	104404256	3377674	95487749	5538833	32680836	101	104391833	2.68642	6086102	0.0411685	8.40335e-05	4572348891_R01C02	0	0.111549	-0.00146801	0.0017336	-0.000238005	-0.00222754	-0.00107578
R13269_H5GH3BBXX	R13269	Caudate	BrainSeq_Phase3_Caudate	RiboZeroGold	8.1	Br1109	Control	CAUC	F	59.22	22	Natural	0.972455	0.00253905	0.490895	0.504799	0.406483	0.0439184	0.911282	0.0447995	0.0189846	0.0205814	0.979414	0.0116344	9281982	10912741	28714	0.598367	132787309	102391924	102391924	4496888	93307931	4587105	41620551	101	102389136	3.18794	3914599	0.0294802	2.0996e-05	4572348855_R01C02	0	-0.0355251	-0.00462258	0.000221961	0.000198176	0.00125614	-0.000678112
R13270_H3W5FBBXX	R13270	Caudate	BrainSeq_Phase3_Caudate	RiboZeroGold	8.6	Br1113	Control	CAUC	F	51.91	51.5	Natural	0.970804	0.00289969	0.524897	0.540683	0.374092	0.0378602	0.914775	0.0473645	0.00965853	0.0259799	0.973297	0.00726517	14178481	15682855	28117	0.595256	155909104	112493665	112493665	4259034	102906421	5328210	42083036	101	112491190	3.08412	2169454	0.0139149	1.58746e-05	4463344334_R01C01	0	-0.0237401	-0.00167118	0.000357472	-0.00358211	-0.0043266	0.00139056
R13271_H5FM2BBXX	R13271	Caudate	BrainSeq_Phase3_Caudate	RiboZeroGold	8.2	Br1122	Control	AA	M	48.61	23	Natural	0.971977	0.00252084	0.510243	0.524953	0.386732	0.0420615	0.911685	0.046253	0.0103946	0.0205297	0.979228	0.0078604	13184757	15468505	29093	0.54468	146360281	106644641	106644641	4485633	97226369	4932639	41242893	101	106626406	3.55335	2038914	0.0139308	0.00012459	4463344575_R01C02	0	0.0928232	-0.00210876	0.00164177	1.8415e-05	0.000823087	5.09691e-05
R13272_H5FHKBBXX	R13272	Caudate	BrainSeq_Phase3_Caudate	RiboZeroGold	8.7	Br1134	Control	AA	F	36.48	32	Natural	0.974812	0.00213618	0.496754	0.50959	0.405196	0.0420317	0.914786	0.0431825	0.0143456	0.0246148	0.974875	0.00838611	14051758	15943901	29578	0.58863	173752613	125553943	125553943	5277247	114854964	5421732	50873965	101	125504673	3.68742	3868731	0.0222657	0.000283564	4463344334_R01C02	0	0.0679622	-0.00316366	0.00192459	-0.000989285	0.00167792	-0.000815757
R13273_H3W35BBXX	R13273	Caudate	BrainSeq_Phase3_Caudate	RiboZeroGold	8.3	Br1135	Control	AA	M	60.35	44	Natural	0.960667	0.00378071	0.507728	0.528516	0.38709	0.0453393	0.915606	0.0390545	0.0129907	0.0283632	0.970933	0.00794553	10883154	11968487	28674	0.592867	129152304	95284104	95284104	4320119	87242716	3721269	36883518	101	95282840	3.23608	2793808	0.0216319	9.78689e-06	4256126196_A	0	0.0853301	-0.00304818	-9.25963e-05	0.00126042	-0.000287013	-0.000378913
R13274_H5FM2BBXX	R13274	Caudate	BrainSeq_Phase3_Caudate	RiboZeroGold	8.1	Br1137	Control	AA	M	68.54	58	Natural	0.973512	0.00225628	0.54035	0.555052	0.360125	0.0411369	0.915177	0.043686	0.0144799	0.0227789	0.976852	0.00811174	13014533	15394793	29486	0.562642	151066671	116257874	116257874	4782489	106396540	5078845	41867323	101	116249008	3.84259	4012957	0.0265641	5.86893e-05	4040296088_A	0	0.0918997	-0.00344056	0.000903715	0.00214362	-0.000704857	-0.000864969
R13277_H5FHKBBXX	R13277	Caudate	BrainSeq_Phase3_Caudate	RiboZeroGold	8.6	Br1148	Control	AA	M	29.97	32.5	Homicide	0.96969	0.00238983	0.588404	0.606795	0.309225	0.0339215	0.91602	0.0500583	0.0243684	0.0254264	0.973776	0.0121956	12211117	14085219	27640	0.60407	151006768	113708695	113708695	3857172	104159458	5692065	35161551	101	113704021	2.88843	5330227	0.0352979	3.09523e-05	4256126133_A	0	0.107353	-0.0025904	0.00169042	0.00072893	0.00126657	-0.0007818
R13278_H5FHGBBXX	R13278	Caudate	BrainSeq_Phase3_Caudate	RiboZeroGold	8.7	Br1156	Control	AA	F	53.86	25.5	Natural	0.980666	0.00224829	0.627426	0.639796	0.281133	0.0304296	0.920929	0.0486417	0.0110467	0.0192783	0.98052	0.00250003	12202964	13304158	28155	0.568952	147096094	117265998	117265998	3568363	107993614	5704021	32967294	101	117261861	3.41667	3434514	0.0233488	2.81245e-05	4572348338_R01C01	0	0.0973632	-0.00244916	0.000100854	0.000626348	0.000331496	-0.00120777
R13279_H5GWGBBXX	R13279	Caudate	BrainSeq_Phase3_Caudate	RiboZeroGold	7.9	Br1160	Control	AA	M	73.23	68.5	Natural	0.974121	0.00249176	0.445067	0.45689	0.450041	0.0553589	0.906931	0.0377096	0.0127643	0.0243122	0.975518	0.00839666	13743147	16821089	30891	0.563429	175411799	133743441	133743441	7403894	121296131	5043416	60190030	101	133719613	4.54471	3673855	0.0209442	0.00013584	4040296084_A	0	0.0851889	-0.00127468	2.11958e-05	-0.00145938	0.00189559	-0.00298261
R13280_H5GWGBBXX	R13280	Caudate	BrainSeq_Phase3_Caudate	RiboZeroGold	8.5	Br1164	Control	AA	F	48.1	16	Homicide	0.971119	0.00241354	0.574562	0.591649	0.327854	0.032434	0.919503	0.0480631	0.00976583	0.0209992	0.978704	0.00549187	12980882	15036841	27932	0.570616	138246788	111150739	111150739	3605065	102203429	5342245	36441168	101	111148616	3.02065	3215408	0.0232585	1.53566e-05	4040296020_A	0	0.0994048	-0.00237941	0.000153452	-0.000960351	-0.000613035	0.00016271
R13283_H3W35BBXX	R13283	Caudate	BrainSeq_Phase3_Caudate	RiboZeroGold	8.4	Br1189	SCZD	CAUC	F	70.88	23.5	Natural	0.964594	0.00292452	0.563516	0.5842	0.333154	0.0396225	0.917354	0.0430232	0.0143613	0.0286189	0.970499	0.0062402	15486446	17284386	30339	0.595333	200661730	157713864	157713864	6249016	144679499	6785349	52543004	101	157680248	4.81352	4866602	0.0242528	0.000167526	5421787145_R01C02	0	-0.0369657	-0.00450674	-0.000432671	-0.00107255	0.00263969	-0.00111739
R13284_H5FJJBBXX	R13284	Caudate	BrainSeq_Phase3_Caudate	RiboZeroGold	8.2	Br1191	Control	AA	M	36.54	36.5	Accident	0.979537	0.00205183	0.629187	0.642331	0.271359	0.0242407	0.91369	0.0620697	0.0090693	0.0394253	0.958726	0.00618516	16772034	18518376	25813	0.584195	160343745	115241719	115241719	2793544	105295152	7153023	31271855	101	115233178	2.42757	2560626	0.0159696	5.32668e-05	4463344122_R01C01	0	0.0775829	-0.00358606	0.000956841	-0.000670056	0.00268902	-0.00125676
R13285_H5FHKBBXX	R13285	Caudate	BrainSeq_Phase3_Caudate	RiboZeroGold	8.1	Br1193	Control	AA	M	49.73	51	Natural	0.977669	0.00211601	0.636955	0.651504	0.271012	0.0329173	0.922516	0.0445668	0.0142847	0.032242	0.966287	0.00660661	15267615	16769965	27562	0.563169	176889847	120833404	120833404	3977511	111470733	5385160	32747291	101	120828994	3.19077	4156287	0.0234965	2.49308e-05	4040296045_A	0	0.0865077	-0.00384854	0.00228739	0.00205512	0.00145466	0.000401769
R13286_H5H3GBBXX	R13286	Caudate	BrainSeq_Phase3_Caudate	RiboZeroGold	8.6	Br1203	SCZD	CAUC	M	24.33	32	Suicide	0.974874	0.00223794	0.594958	0.610292	0.30993	0.0346418	0.920222	0.0451364	0.0214827	0.0377067	0.960576	0.0100039	13329205	14999110	28075	0.563624	160879512	114339809	114339809	3960934	105217988	5160887	35437318	101	114332023	3.12336	4978176	0.0309435	4.83965e-05	5421787087_R01C02	0	-0.0360019	-0.00349458	0.00120893	-0.00174731	0.00373893	-0.00112547
R13287_H5FWNBBXX	R13287	Caudate	BrainSeq_Phase3_Caudate	RiboZeroGold	9.1	Br1204	Control	CAUC	M	27.48	19.5	Accident	0.97365	0.00271363	0.652045	0.669692	0.258509	0.0331803	0.928201	0.0386192	0.0160819	0.0187486	0.981576	0.002536	10138472	11479381	28327	0.592727	155144991	129541712	129541712	4298227	120240687	5002798	33487652	101	129534848	3.63669	4993326	0.0321849	4.42425e-05	4463344439_R01C02	0	-0.0364457	-0.00462468	-0.00151629	0.000604357	0.00122052	-0.00160851
R13288_H5FHKBBXX	R13288	Caudate	BrainSeq_Phase3_Caudate	RiboZeroGold	8.4	Br1214	Control	CAUC	M	61.13	19.5	Natural	0.97499	0.00221646	0.571047	0.585695	0.337339	0.0387876	0.923034	0.0381784	0.0309242	0.0243558	0.974832	0.0048801	12789776	13809968	28604	0.579875	158238044	105455989	105455989	4090389	97339456	4026144	35574391	101	105452184	3.41391	5137199	0.032465	2.40461e-05	4572348844_R01C01	0	-0.0356568	-0.00472507	0.000929015	-0.000492203	0.00350263	0.00115879
R13289_H3W5FBBXX	R13289	Caudate	BrainSeq_Phase3_Caudate	RiboZeroGold	8.8	Br1221	Control	AA	F	41.17	32	Natural	0.967517	0.00250259	0.583085	0.602661	0.317329	0.0369932	0.91999	0.0430168	0.00973674	0.0198377	0.980238	0.00686516	11254019	12598316	28221	0.58849	143572055	114367178	114367178	4230809	105216656	4919713	36292017	101	114359523	3.23222	2331164	0.0162369	5.33182e-05	4463344431_R01C01	0	0.10881	-0.0014879	0.00185205	0.000189411	-0.00096443	-0.000630407
R13291_H3W35BBXX	R13291	Caudate	BrainSeq_Phase3_Caudate	RiboZeroGold	8.1	Br1228	Control	AA	M	49.72	50.5	Natural	0.967753	0.00304047	0.44278	0.457534	0.447017	0.0553104	0.904552	0.0401379	0.0101961	0.0348836	0.963993	0.00627287	18041482	20201166	31840	0.568651	228683074	167798954	167798954	9281032	151782825	6735097	75009060	101	167795387	5.63599	4752212	0.0207808	1.5598e-05	4040296028_A	0	0.0708104	-0.00531777	-2.06833e-05	0.00014284	-0.000557867	-0.00248171
R13292_H5GWGBBXX	R13292	Caudate	BrainSeq_Phase3_Caudate	RiboZeroGold	7.7	Br1245	SCZD	CAUC	M	42.62	27.5	Accident	0.972468	0.00249401	0.377321	0.388004	0.485823	0.0812594	0.873827	0.0449134	0.0126513	0.0458886	0.953999	0.00813258	12371990	14947930	29936	0.559276	145082021	102879148	102879148	8359896	89898604	4620648	49981105	101	102877770	3.08709	2053776	0.014156	9.49808e-06	4578969019_R01C01	0	-0.0287097	-0.00202813	-0.000909699	0.00691824	-0.0167069	0.008347
R13293_H5FJJBBXX	R13293	Caudate	BrainSeq_Phase3_Caudate	RiboZeroGold	8.1	Br1249	Control	AA	F	51.8	28	Natural	0.975732	0.0026224	0.438981	0.449899	0.455767	0.055478	0.905666	0.0388563	0.00533456	0.0248472	0.975206	0.0110381	9701233	11820428	29635	0.58662	139119803	112350804	112350804	6233003	101752266	4365535	51205740	101	112348057	3.64103	1600077	0.0115014	1.97456e-05	4256126169_A	0	0.0793385	-0.00376208	0.00317124	0.000215059	0.000859611	-0.000894386
R13294_H5H57BBXX	R13294	Caudate	BrainSeq_Phase3_Caudate	RiboZeroGold	9	Br1250	Control	AA	M	22.16	32.5	Natural	0.976442	0.00223256	0.632709	0.647973	0.272177	0.0331499	0.92015	0.0467001	0.0305826	0.0231764	0.976183	0.0108069	16911082	18869606	27852	0.556513	188089855	131417180	131417180	4356466	120923518	6137196	35768708	101	131407951	3.2354	7105098	0.037775	4.9067e-05	4256126252_A	0	0.0591959	-0.00405837	0.000587737	-0.00319011	0.00384504	-0.000469274
R13295_H5GWVBBXX	R13295	Caudate	BrainSeq_Phase3_Caudate	RiboZeroGold	8.6	Br1276	Control	AA	M	24.25	43.5	Homicide	0.980157	0.00211542	0.634056	0.646892	0.27434	0.0332143	0.921232	0.0455536	0.015997	0.0273486	0.971661	0.00793882	12554120	14287839	26448	0.551035	150042344	105553524	105553524	3505886	97239295	4808343	28957547	101	105551319	2.52231	3080604	0.0205316	1.46959e-05	4572348844_R01C02	0	0.0778225	-0.00206007	1.10414e-05	-0.00220269	-0.000446647	0.000300992
R13296_H5FM2BBXX	R13296	Caudate	BrainSeq_Phase3_Caudate	RiboZeroGold	8.8	Br1288	Control	CAUC	M	47.45	57	Natural	0.974947	0.0020191	0.523068	0.536509	0.37294	0.0395713	0.909449	0.0509795	0.0138827	0.0233246	0.97636	0.00692382	13099130	16524223	28774	0.567717	145649850	113199784	113199784	4479464	102949457	5770863	42216717	101	113190174	3.26033	3536478	0.0242807	6.59802e-05	4040296040_A	0	-0.0358284	-0.00463037	0.000403751	-0.00123318	0.00169394	0.000631287
R13298_H5FHGBBXX	R13298	Caudate	BrainSeq_Phase3_Caudate	RiboZeroGold	8.2	Br1297	Control	AA	M	62.74	37	Natural	0.972213	0.0024777	0.686264	0.705878	0.226999	0.0289994	0.932877	0.0381234	0.0107642	0.0177972	0.982484	0.00261652	11985462	13265594	28053	0.586623	166754951	136917233	136917233	3970521	127726966	5219746	31080122	101	136913534	3.96704	3732280	0.0223818	2.21822e-05	4256126124_A	0	0.0670937	-0.0038391	0.00190142	-0.000298783	0.00117978	-0.00118108
R13299_H5GH3BBXX	R13299	Caudate	BrainSeq_Phase3_Caudate	RiboZeroGold	6.3	Br1298	SCZD	AA	M	60.11	38	Natural	0.971301	0.0028182	0.556506	0.572948	0.345519	0.0386801	0.918467	0.0428527	0.0139471	0.0193706	0.98049	0.00474715	14984868	16093576	29061	0.549665	175436581	124660228	124660228	4821864	114496342	5342022	43072466	101	124656715	3.57408	3983434	0.0227058	2.00243e-05	4578977116_R01C01	0	0.0887117	-0.00368565	-0.000875664	-3.91034e-05	-0.00076983	-0.000656191
R13300_H5FHGBBXX	R13300	Caudate	BrainSeq_Phase3_Caudate	RiboZeroGold	6.4	Br1340	Control	AA	F	26.18	42	Natural	0.974071	0.00285339	0.535096	0.54934	0.371138	0.0391691	0.920478	0.0403529	0.00850905	0.021015	0.979123	0.00290541	7791454	8603513	28665	0.581646	117635635	97721028	97721028	3827647	89950058	3943323	36267990	101	97706252	3.25891	2303401	0.0195808	0.000125608	4256126228_A	0	0.0898379	-0.000878018	0.00159764	-0.00126008	0.00277195	7.04259e-06
R13300_H5FHGBBXX	R13300	Caudate	BrainSeq_Phase3_Caudate	RiboZeroGold	6.4	Br1340	Control	AA	F	26.18	42	Natural	0.974071	0.00285339	0.535096	0.54934	0.371138	0.0391691	0.920478	0.0403529	0.00850905	0.021015	0.979123	0.00290541	7791454	8603513	28665	0.581646	117635635	97721028	97721028	3827647	89950058	3943323	36267990	101	97706252	3.25891	2303401	0.0195808	0.000125608	4584664028_R01C01	0	0.0900893	-0.000942961	0.00136941	-0.00124292	0.0027004	-0.000138603
R13301_H5FWNBBXX	R13301	Caudate	BrainSeq_Phase3_Caudate	RiboZeroGold	7.6	Br1356	Control	CAUC	M	49.17	28	Natural	0.972812	0.00252064	0.633519	0.651224	0.274456	0.0360573	0.92568	0.038263	0.0148083	0.0199106	0.980474	0.00306357	10853338	12226042	29131	0.59153	157373503	128132668	128132668	4620124	118609809	4902735	35166752	101	128120494	4.10336	4867965	0.0309326	7.73574e-05	4463344384_R01C01	0	-0.0355527	-0.00296372	-0.000212794	2.80514e-05	0.00112638	-0.000577539
R13302_H5FWNBBXX	R13302	Caudate	BrainSeq_Phase3_Caudate	RiboZeroGold	6.4	Br1358	SCZD	AA	M	43.37	48	Natural	0.978159	0.00221699	0.463022	0.473361	0.429705	0.0576303	0.903066	0.0393038	0.0152281	0.0241343	0.975467	0.0029716	15386141	16613599	30705	0.569853	190220902	122526439	122526439	7061233	110649449	4815757	52650204	101	122515174	4.19353	3776282	0.0198521	5.92206e-05	4572348871_R01C01	0	0.0910615	-0.00196787	0.00395258	-0.00209945	-0.000302232	0.000836303
R13303_H5FWNBBXX	R13303	Caudate	BrainSeq_Phase3_Caudate	RiboZeroGold	5.7	Br1371	SCZD	AA	M	65.32	33	Natural	0.978264	0.00250039	0.444339	0.454212	0.446306	0.0591708	0.900518	0.0403109	0.0127897	0.0255543	0.974045	0.00343363	15271481	16446571	31191	0.574196	198497050	130054158	130054158	7695403	117116153	5242602	58043971	101	129928079	4.63636	3890046	0.0195975	0.000635168	4572348845_R01C01	0	0.0818422	-0.00539989	0.00154279	0.0010097	0.00162329	-0.00226939
R13304_H5FHGBBXX	R13304	Caudate	BrainSeq_Phase3_Caudate	RiboZeroGold	6.5	Br1383	SCZD	CAUC	M	58.96	13.5	Suicide	0.972551	0.00239896	0.693362	0.712931	0.219757	0.0286434	0.932688	0.0386688	0.0172166	0.0175406	0.982774	0.00282174	11174853	12569609	27796	0.589777	152747980	125642223	125642223	3598824	117184967	4858432	27610769	101	125637501	3.56906	4846111	0.0317262	3.09137e-05	4584664006_R01C01	0	-0.0352788	-0.00358926	0.000281355	0.00299165	-0.00561841	0.00238647
R13305_H5FWNBBXX	R13305	Caudate	BrainSeq_Phase3_Caudate	RiboZeroGold	7.3	Br1389	Control	CAUC	M	28.35	19	Accident	0.972502	0.00239735	0.609998	0.627246	0.299805	0.0355922	0.927051	0.0373566	0.0125963	0.0197596	0.98043	0.00261362	13039278	14479371	29997	0.578884	190599587	155143604	155143604	5521909	143826065	5795630	46512786	101	155137528	4.78122	5558647	0.029164	3.18783e-05	4572348357_R01C01	0	-0.0323044	-0.00518158	-9.82522e-05	0.00207736	-0.0022177	0.0020255
R13306_H5GWGBBXX	R13306	Caudate	BrainSeq_Phase3_Caudate	RiboZeroGold	6.7	Br1399	SCZD	AA	F	45	17.5	Natural	0.971684	0.00282385	0.582324	0.599294	0.317144	0.0346139	0.916438	0.0489484	0.0189912	0.0210782	0.978565	0.00656931	13662114	15718790	28543	0.573693	150044631	111582008	111582008	3862292	102257954	5461762	35387538	101	111572356	3.33631	4156193	0.0276997	6.43275e-05	4578977116_R01C02	0	0.0688677	-0.00451476	-0.000720949	0.000763664	0.00107434	-0.000625553
R13311_H5GWVBBXX	R13311	Caudate	BrainSeq_Phase3_Caudate	RiboZeroGold	6.9	Br1442	Control	AA	M	41.99	24.5	Natural	0.973847	0.00251485	0.5989	0.614983	0.307825	0.0359379	0.922808	0.0412537	0.0196645	0.0279215	0.971255	0.00403415	12393494	13768292	28431	0.589401	153470337	116369935	116369935	4182090	107387154	4800691	35821602	101	116362181	3.3086	4598628	0.0299643	5.05244e-05	4572348800_R01C01	0	0.107483	-0.00285637	0.00190237	0.00191302	-0.00136195	-0.00154362
R13311_H5GWVBBXX	R13311	Caudate	BrainSeq_Phase3_Caudate	RiboZeroGold	6.9	Br1442	Control	AA	M	41.99	24.5	Natural	0.973847	0.00251485	0.5989	0.614983	0.307825	0.0359379	0.922808	0.0412537	0.0196645	0.0279215	0.971255	0.00403415	12393494	13768292	28431	0.589401	153470337	116369935	116369935	4182090	107387154	4800691	35821602	101	116362181	3.3086	4598628	0.0299643	5.05244e-05	4584656126_R01C01	0	0.107428	-0.00283028	0.00194139	0.00189223	-0.00136414	-0.0015936
R13313_H5FHKBBXX	R13313	Caudate	BrainSeq_Phase3_Caudate	RiboZeroGold	7.8	Br1453	SCZD	CAUC	F	32.01	41.5	Suicide	0.977673	0.00227411	0.353562	0.361637	0.53319	0.0711377	0.894826	0.034036	0.0183722	0.0330619	0.965789	0.00571211	15808884	16984883	28913	0.563726	182078035	93130803	93130803	6625115	83335888	3169800	49656375	101	93116117	3.09867	3598189	0.0197618	8.06577e-05	4584656023_R01C02	0	-0.0220436	0.0118997	-0.000402362	-0.013401	-0.0050491	-8.48377e-05
R13314_H5GWGBBXX	R13314	Caudate	BrainSeq_Phase3_Caudate	RiboZeroGold	7	Br1455	SCZD	AA	M	21.54	44	Suicide	0.974487	0.00220971	0.61376	0.629829	0.291752	0.0297896	0.921581	0.0486294	0.0246814	0.0184679	0.981452	0.00734019	20031650	22800976	29617	0.571526	220098002	170853172	170853172	5089653	157455033	8308486	49846751	101	170830104	4.35398	7949070	0.036116	0.000104808	5421787155_R01C01	0	0.00610623	-0.00533295	-0.00124068	0.000385728	-0.00107183	0.000569909
R13316_H5FJJBBXX	R13316	Caudate	BrainSeq_Phase3_Caudate	RiboZeroGold	5.8	Br1459	Control	AA	F	40.82	40	Natural	0.97864	0.00242079	0.384417	0.392807	0.502049	0.063018	0.894856	0.0421258	0.0104252	0.0290381	0.970229	0.00923094	19075012	20859053	29994	0.566489	211052934	110235347	110235347	6946808	98644787	4643752	55343520	101	110228784	3.82109	3069959	0.0145459	3.10965e-05	4572348823_R01C01	0	0.10099	-0.00138158	-0.000385516	0.000408701	0.000615504	-0.000278313
R13318_H5GH3BBXX	R13318	Caudate	BrainSeq_Phase3_Caudate	RiboZeroGold	7	Br1474	Control	CAUC	F	38.39	41	Homicide	0.97466	0.00214292	0.573819	0.588737	0.33039	0.0413442	0.919127	0.0395289	0.0285242	0.0196819	0.980057	0.00945839	11689789	13374715	28470	0.602149	157319678	116891403	116891403	4832784	107438025	4620594	38619704	101	116880698	3.1663	5592412	0.0355481	6.80462e-05	4256126241_A	0	-0.0291617	-5.76609e-05	-0.000382701	0.00485696	-0.00988581	0.00308403
R13319_H5FHGBBXX	R13319	Caudate	BrainSeq_Phase3_Caudate	RiboZeroGold	6.1	Br1485	SCZD	AA	M	48.34	31.5	Natural	0.977844	0.0027502	0.389922	0.398757	0.496237	0.0712993	0.894994	0.033707	0.0346688	0.0261731	0.973486	0.003839	15911183	17118249	30158	0.570261	199705469	112768336	112768336	8040303	100926949	3801084	55959783	101	112739412	3.75467	7402433	0.0370668	0.000144833	5421787155_R01C02	0	0.0500675	-0.00371588	-0.00157684	1.36232e-05	0.00237221	-0.00270188
R13320_H5FHGBBXX	R13320	Caudate	BrainSeq_Phase3_Caudate	RiboZeroGold	6.5	Br1487	SCZD	CAUC	M	61.88	34	Natural	0.977076	0.00238099	0.511131	0.523124	0.38713	0.0462186	0.910254	0.0435274	0.0114358	0.0210245	0.978605	0.00273908	12481978	13442432	28958	0.576615	153594538	105295964	105295964	4866631	95846077	4583256	40763278	101	105279608	3.46581	3013534	0.0196201	0.000106488	4572348853_R01C02	0	-0.0355698	-0.00223166	-0.00067427	0.000257771	0.00272547	0.00108464
R13321_H3W35BBXX	R13321	Caudate	BrainSeq_Phase3_Caudate	RiboZeroGold	6.3	Br1492	SCZD	AA	M	73.95	28.5	Natural	0.969699	0.00304646	0.356695	0.367841	0.532102	0.0567635	0.899942	0.0432943	0.00834532	0.0286817	0.970749	0.00750317	12949696	14414336	29592	0.551101	165795722	111522981	111522981	6330431	100364246	4828304	59341573	101	111509459	3.53289	1860165	0.0112196	8.15582e-05	5421787251_R01C02	0	0.101505	-0.000871109	0.00233457	-0.00182154	0.000833906	0.000104375
R13323_H3W5FBBXX	R13323	Caudate	BrainSeq_Phase3_Caudate	RiboZeroGold	6.9	Br1498	SCZD	CAUC	F	92.1	32.5	Natural	0.970592	0.00257099	0.491809	0.50671	0.407182	0.0394144	0.913892	0.0466932	0.00494038	0.0329999	0.966194	0.00481404	13258217	14523799	30035	0.580385	170711734	131079507	131079507	5166418	119792562	6120527	53373201	101	131076497	4.4626	1150486	0.00673935	1.76321e-05	5421787073_R01C01	0	-0.0362168	-0.00344661	-0.000630776	-0.000474691	0.00120149	-0.00128945
R13324_H3W35BBXX	R13324	Caudate	BrainSeq_Phase3_Caudate	RiboZeroGold	7.3	Br1503	SCZD	AA	F	71.12	30	Natural	0.963168	0.0035437	0.593016	0.615694	0.301404	0.0369748	0.917098	0.0459273	0.0155538	0.028234	0.970785	0.00699775	13138739	14375344	28767	0.598462	153128851	114094875	114094875	4218630	104636178	5240067	34388695	101	114058287	3.61023	3853539	0.0251653	0.000238936	4578977078_R01C02	0	0.0700721	-0.00447233	-0.000498935	0.00123942	0.0028661	-0.000626753
R13326_H5H3GBBXX	R13326	Caudate	BrainSeq_Phase3_Caudate	RiboZeroGold	7.5	Br1507	SCZD	CAUC	M	30.97	31.5	Suicide	0.978687	0.00222765	0.649379	0.663521	0.255283	0.0291608	0.918804	0.0520352	0.0311889	0.041175	0.95668	0.00852225	12938286	14047551	24712	0.545677	135782372	88886015	88886015	2591990	81668819	4625206	22691095	101	88879334	1.88615	5039328	0.0371133	4.92037e-05	4578969153_R01C01	0	-0.0347699	-0.0025983	0.00143206	0.000848485	-0.00138613	4.01025e-05
R13327_H5GWVBBXX	R13327	Caudate	BrainSeq_Phase3_Caudate	RiboZeroGold	7.2	Br1509	SCZD	AA	M	38.6	30	Natural	0.97367	0.00281399	0.488134	0.501334	0.414406	0.0396212	0.91574	0.0446386	0.01065	0.0303055	0.968611	0.00702683	16768885	18422398	28539	0.545579	188182805	119325563	119325563	4727818	109271224	5326521	49449269	101	119270953	3.55587	2139275	0.0113681	0.000290197	4578942138_R01C02	0	0.099172	-0.0041628	-0.00113114	-0.00133628	0.000468062	-0.00186844
R13328_H5FWNBBXX	R13328	Caudate	BrainSeq_Phase3_Caudate	RiboZeroGold	7.8	Br1517	Control	AA	F	44.82	62.5	Natural	0.97625	0.00238763	0.644087	0.659756	0.263367	0.031113	0.923123	0.0457638	0.010816	0.0190915	0.980873	0.00348085	12912927	14488715	28716	0.574348	168373564	137116378	137116378	4266106	126575311	6274961	36111954	101	137112739	3.82979	4057902	0.0241006	2.16127e-05	4463344384_R01C02	0	0.0941481	-0.00341434	0.00134877	-3.5742e-05	0.00121458	-0.000510503
R13330_H5H57BBXX	R13330	Caudate	BrainSeq_Phase3_Caudate	RiboZeroGold	7.3	Br1522	Control	AA	F	64.86	52.5	Natural	0.977554	0.00220372	0.507771	0.51943	0.387767	0.045467	0.907197	0.0473355	0.0301228	0.0444139	0.953576	0.00928431	17851938	20167811	29261	0.5394	200271465	117832035	117832035	5357471	106896921	5577643	45691397	101	117826634	3.53386	5365309	0.0267902	2.69684e-05	4463344553_R01C02	0	0.0469999	-0.00601261	0.00134691	-6.08025e-05	0.00170778	-0.00228621
R13331_H5H3GBBXX	R13331	Caudate	BrainSeq_Phase3_Caudate	RiboZeroGold	7.7	Br1525	Control	AA	F	46.07	13	Natural	0.974066	0.00244532	0.565498	0.580554	0.335425	0.039158	0.91598	0.0448624	0.01716	0.0305369	0.968544	0.0134834	11821598	13796661	28761	0.541211	145200969	109782183	109782183	4298853	100558240	4925090	36823704	101	109779598	3.45042	4158497	0.0286396	1.78029e-05	4463344637_R01C02	0	0.0896247	-0.00206173	0.00164398	0.000208198	-0.000173473	-0.000826855
R13332_H5FHKBBXX	R13332	Caudate	BrainSeq_Phase3_Caudate	RiboZeroGold	6.6	Br1526	SCZD	CAUC	M	47.47	27.5	Suicide	0.972433	0.00220412	0.433678	0.445971	0.454354	0.0644674	0.900325	0.0352073	0.0274534	0.0258385	0.973356	0.0134822	13562258	15364273	29224	0.583491	171458534	102824547	102824547	6628835	92575540	3620172	46718723	101	102819574	3.22459	4771553	0.0278292	2.90041e-05	4578942040_R01C01	0	-0.0357214	-0.00331376	0.000966391	0.000775958	0.00191085	0.00210946
R13333_H5FJJBBXX	R13333	Caudate	BrainSeq_Phase3_Caudate	RiboZeroGold	7.7	Br1527	SCZD	AA	F	62.68	59.5	Natural	0.974639	0.00222953	0.578676	0.593734	0.321153	0.0394462	0.914887	0.0456669	0.008589	0.0198729	0.98011	0.00830381	15235684	17578401	30276	0.599676	198955204	155413822	155413822	6130479	142186078	7097265	49911564	101	155413016	4.8163	2740812	0.013776	4.05116e-06	5421787075_R01C02	0	0.102041	-0.00372783	0.00128039	0.00145149	-0.000257394	-3.48334e-05
R13334_H5FM2BBXX	R13334	Caudate	BrainSeq_Phase3_Caudate	RiboZeroGold	7.3	Br1532	Control	CAUC	M	46.57	68	Natural	0.973113	0.0023414	0.490038	0.503578	0.409966	0.0407251	0.913544	0.0457309	0.0113392	0.0237025	0.975818	0.00773622	12011505	14350542	28830	0.551787	132432058	99388822	99388822	4047617	90796060	4545145	40745997	101	99383897	3.18627	2819985	0.0212938	3.71889e-05	4463344452_R01C02	0	-0.0331436	0.00017744	-0.000293267	0.00515992	-0.00624751	0.00187029
R13335_H5FM2BBXX	R13335	Caudate	BrainSeq_Phase3_Caudate	RiboZeroGold	7.5	Br1536	Control	AA	M	53.26	57	Natural	0.973404	0.00217005	0.546408	0.561338	0.348748	0.0378608	0.910086	0.0520532	0.0109225	0.0235978	0.976059	0.00853714	11463924	13487977	28193	0.56683	125810205	97560202	97560202	3693708	88788171	5078323	34023971	101	97553565	2.89655	2855011	0.022693	5.27541e-05	4256126146_A	0	0.0716122	-0.00553191	0.00174461	-0.00152025	0.00424856	-0.00301918
R13335_H5FM2BBXX	R13335	Caudate	BrainSeq_Phase3_Caudate	RiboZeroGold	7.5	Br1536	Control	AA	M	53.26	57	Natural	0.973404	0.00217005	0.546408	0.561338	0.348748	0.0378608	0.910086	0.0520532	0.0109225	0.0235978	0.976059	0.00853714	11463924	13487977	28193	0.56683	125810205	97560202	97560202	3693708	88788171	5078323	34023971	101	97553565	2.89655	2855011	0.022693	5.27541e-05	4584656126_R01C02	0	0.0719132	-0.00563181	0.00173365	-0.00148466	0.00426048	-0.00298216
R13336_H5GWGBBXX	R13336	Caudate	BrainSeq_Phase3_Caudate	RiboZeroGold	5.8	Br1537	Control	CAUC	F	61.15	24.5	Natural	0.975521	0.0025168	0.405775	0.415957	0.479112	0.0663921	0.895069	0.0385385	0.0205693	0.02457	0.974058	0.00957739	21852595	23352951	27310	0.544754	201408603	83231005	83231005	5525881	74497525	3207599	39876966	101	83223677	2.36622	3560467	0.0176778	3.63837e-05	4040296102_A	0	-0.0365539	-0.00501717	-0.000325092	-0.000303004	0.00199835	0.00289636
R13337_H5FWNBBXX	R13337	Caudate	BrainSeq_Phase3_Caudate	RiboZeroGold	7.3	Br1538	SCZD	AA	F	59.82	29	Natural	0.97254	0.00247336	0.540456	0.555716	0.363125	0.0424992	0.91884	0.0386603	0.0143423	0.0206688	0.979634	0.00271681	13632334	14960268	30297	0.571209	194073072	140383896	140383896	5966207	128990408	5427281	50976863	101	140372814	4.79574	3959800	0.0204037	5.71022e-05	4578969153_R01C02	0	0.107304	-0.0042057	0.00261699	0.0011803	-0.000213567	0.000156327
R13338_H3W35BBXX	R13338	Caudate	BrainSeq_Phase3_Caudate	RiboZeroGold	6.9	Br1539	Control	AA	F	54.56	53.5	Natural	0.963155	0.00370459	0.476435	0.49466	0.412927	0.0495519	0.907587	0.0428609	0.0178571	0.0308131	0.968279	0.00662067	13983570	15260215	29866	0.563981	161863179	116124940	116124940	5754214	105393504	4977222	47951119	101	116114146	3.71516	4604383	0.0284461	6.6686e-05	4040296089_A	0	0.112048	-0.000632277	0.000171902	0.00133669	-0.000277805	-0.000242338
R13339_H5GWGBBXX	R13339	Caudate	BrainSeq_Phase3_Caudate	RiboZeroGold	7.4	Br1548	Control	AA	M	37.54	26	Natural	0.971926	0.00280837	0.527034	0.542257	0.374655	0.0369228	0.916912	0.0461647	0.0143284	0.0182109	0.98162	0.00742442	16528205	18325458	27681	0.547144	175005980	114545649	114545649	4229349	105028335	5287965	42915118	101	114541487	2.86023	2472250	0.0141267	2.3782e-05	4040296091_A	0	0.0606925	-0.00500758	-0.000179132	-0.000223009	0.00375091	0.00102882
R13340_H5FM2BBXX	R13340	Caudate	BrainSeq_Phase3_Caudate	RiboZeroGold	7.2	Br1550	Control	CAUC	M	20.85	32	Natural	0.974044	0.00184206	0.545515	0.560051	0.349567	0.03271	0.909618	0.0576718	0.00850044	0.024221	0.975379	0.00601	16334683	20256523	28607	0.55161	164565164	117494385	117494385	3843240	106875030	6776115	41072132	101	117482903	3.4743	2698122	0.0163955	6.97718e-05	4040296009_A	0	-0.0344146	-0.00348852	-0.000910777	0.00128961	4.9805e-05	0.00342933
R13341_H3W5FBBXX	R13341	Caudate	BrainSeq_Phase3_Caudate	RiboZeroGold	7.7	Br1552	SCZD	AA	F	67.51	73.5	Natural	0.965131	0.00248355	0.590517	0.611852	0.303751	0.0315075	0.915603	0.0528898	0.0058394	0.0195664	0.980613	0.00768757	15468578	16973229	28968	0.577794	165177878	130642983	130642983	4116234	119617072	6909677	39682947	101	130614761	3.82133	2048469	0.0124016	0.000170858	4572348805_R01C02	0	0.0993102	-0.00283559	0.00159482	0.00102855	0.00179137	0.000104576
R13343_H5GWVBBXX	R13343	Caudate	BrainSeq_Phase3_Caudate	RiboZeroGold	7.5	Br1556	Control	AA	F	29.95	37.5	Natural	0.970559	0.00279343	0.559263	0.576228	0.342238	0.0362781	0.918466	0.0452555	0.0148407	0.0245322	0.975029	0.00689847	9890131	11056171	27207	0.597477	114212486	88849958	88849958	3223304	81605702	4020952	30407850	101	88832845	2.50963	3346861	0.0293038	0.000149835	4040296037_A	0	0.0979267	-0.00226651	0.000831729	0.000662065	0.000559545	0.00036318
R13344_H5FWNBBXX	R13344	Caudate	BrainSeq_Phase3_Caudate	RiboZeroGold	7.2	Br1558	Control	CAUC	F	23.43	17.5	Natural	0.977647	0.00240032	0.45891	0.469403	0.439176	0.056242	0.908579	0.0351786	0.0179996	0.0227218	0.976607	0.0031352	18460260	19494040	29657	0.568482	222246194	118740277	118740277	6678188	107884972	4177117	52147927	101	118735477	3.72892	6111192	0.0274974	2.15977e-05	4031091005_A	0	-0.0356313	-0.00447873	-7.26155e-06	-0.000106863	-0.000402481	-0.00320326
R13346_H3W5FBBXX	R13346	Caudate	BrainSeq_Phase3_Caudate	RiboZeroGold	7.8	Br1563	Control	AA	F	21.32	18	Natural	0.970225	0.00262063	0.59477	0.613022	0.304436	0.0312104	0.917458	0.0513315	0.0104755	0.0481033	0.949483	0.00740437	15735914	17283284	28263	0.588001	180063958	130870060	130870060	4084505	120067798	6717757	39841539	101	130862208	3.44666	3007126	0.0167003	4.36067e-05	4031091107_A	0	0.096546	-0.00209283	0.0052628	-0.00198495	-2.94551e-05	0.000250886
R13346_H3W5FBBXX	R13346	Caudate	BrainSeq_Phase3_Caudate	RiboZeroGold	7.8	Br1563	Control	AA	F	21.32	18	Natural	0.970225	0.00262063	0.59477	0.613022	0.304436	0.0312104	0.917458	0.0513315	0.0104755	0.0481033	0.949483	0.00740437	15735914	17283284	28263	0.588001	180063958	130870060	130870060	4084505	120067798	6717757	39841539	101	130862208	3.44666	3007126	0.0167003	4.36067e-05	5535549075_R01C02	0	0.0968075	-0.0021418	0.00521552	-0.00207034	-2.20034e-05	0.000320984
R13347_H5FHKBBXX	R13347	Caudate	BrainSeq_Phase3_Caudate	RiboZeroGold	7.8	Br1565	Control	CAUC	M	51	44	Natural	0.97619	0.00180374	0.574441	0.588452	0.329277	0.035352	0.917729	0.046919	0.0238011	0.0201512	0.979327	0.0074518	14345492	16884524	28344	0.573701	162368651	120737488	120737488	4268306	110804299	5664883	39756073	101	120728989	3.26398	5639887	0.0347351	5.23438e-05	4031091048_A	0	-0.0359637	-0.00455502	-0.000188262	-0.000493398	0.00339113	-0.00216609
R13348_H5FHGBBXX	R13348	Caudate	BrainSeq_Phase3_Caudate	RiboZeroGold	7.8	Br1568	Control	CAUC	M	39.64	49	Natural	0.974527	0.00274531	0.543204	0.557403	0.361869	0.0441888	0.919272	0.0365392	0.0208443	0.0203854	0.979756	0.00285629	9881375	10721895	28840	0.576583	137698565	101483298	101483298	4484428	93290756	3708114	36723654	101	101477057	3.44944	3740348	0.0271633	4.53236e-05	4040296070_A	0	-0.0371695	-0.00431354	9.98639e-05	-0.000781762	0.00207606	-0.00180645
R13349_H5H3GBBXX	R13349	Caudate	BrainSeq_Phase3_Caudate	RiboZeroGold	7.6	Br1571	Control	AA	M	31.6	34.5	Natural	0.972793	0.00253426	0.554659	0.570172	0.347824	0.0420632	0.917996	0.0399406	0.021148	0.0289669	0.970339	0.00974618	9375811	10685266	27581	0.586402	122801962	91881891	91881891	3864849	84347226	3669816	31958728	101	91871568	2.64329	3636446	0.0296123	8.40622e-05	4031091047_A	0	0.105239	-0.00078699	0.000987666	0.000315859	0.000209948	-0.0018238
R13350_H5FWNBBXX	R13350	Caudate	BrainSeq_Phase3_Caudate	RiboZeroGold	7.4	Br1573	SCZD	AA	M	57.58	10	Natural	0.976235	0.00261341	0.40482	0.414675	0.490826	0.0592794	0.905501	0.0352196	0.00600266	0.0260633	0.974137	0.00292492	9896527	11019414	31064	0.580933	155888457	119864247	119864247	7105482	108537196	4221569	58832543	101	119840494	4.60901	2243155	0.0143895	0.000152372	4572348457_R01C02	0	0.0863164	0.000250251	0.00134577	-0.00247899	-0.000416589	0.000424102
R13351_H5FM2BBXX	R13351	Caudate	BrainSeq_Phase3_Caudate	RiboZeroGold	8.1	Br1576	SCZD	AA	F	66.29	32	Natural	0.972894	0.00220174	0.555201	0.570669	0.346008	0.0433451	0.916677	0.0399777	0.0128203	0.0234832	0.976209	0.00742062	10778178	12921276	28634	0.572646	130174638	101781280	101781280	4411718	93300579	4068983	35217133	101	101778125	3.1104	3085179	0.0237003	2.42367e-05	4578969081_R01C01	0	0.117938	-6.07477e-05	0.00215366	-0.000974727	-0.00252314	0.000823507
R13352_H5H3GBBXX	R13352	Caudate	BrainSeq_Phase3_Caudate	RiboZeroGold	8.2	Br1578	SCZD	CAUC	M	42.06	47.5	Natural	0.981138	0.00177872	0.523894	0.533965	0.381413	0.048084	0.915378	0.0365378	0.0344811	0.0198983	0.979481	0.0110752	15385347	17861561	27852	0.534647	165744164	96828792	96828792	4655913	88634969	3537910	36931763	101	96811798	2.68935	5212899	0.0314515	0.000102532	4562457033_R01C01	0	-0.0366092	-0.00447585	0.000499214	-0.00116904	0.0050543	-0.00150993
R13353_H5FJJBBXX	R13353	Caudate	BrainSeq_Phase3_Caudate	RiboZeroGold	7.8	Br1579	SCZD	AA	M	37.67	30.5	Natural	0.975481	0.00243116	0.366377	0.375586	0.520935	0.0640664	0.896522	0.0394121	0.0103083	0.0271778	0.972509	0.0108779	15954382	18451885	31564	0.540036	201224335	131905920	131905920	8450734	118256496	5198690	68714450	101	131874977	4.79811	2940186	0.0146115	0.000153774	4578977011_R01C01	0	0.10525	-0.00240224	-0.000389957	0.00154649	0.000135647	-0.00124287
R13354_H5FM2BBXX	R13354	Caudate	BrainSeq_Phase3_Caudate	RiboZeroGold	8.3	Br1580	SCZD	CAUC	F	56.91	15	Natural	0.971419	0.00240872	0.494147	0.508686	0.39449	0.0503253	0.903176	0.0464982	0.0120902	0.0286407	0.971116	0.00682544	12353595	15633374	29561	0.584887	139147997	110160540	110160540	5543865	99494407	5122268	43457282	101	110149286	3.42353	3004928	0.0215952	8.08779e-05	5421787257_R01C01	0	-0.0355525	-0.00356042	-0.00067117	0.000163382	0.00262978	-0.00131234
R13355_H5FHKBBXX	R13355	Caudate	BrainSeq_Phase3_Caudate	RiboZeroGold	8.2	Br1585	SCZD	AA	F	60.7	57	Natural	0.96613	0.00275146	0.522278	0.540588	0.377494	0.0454896	0.918081	0.0364292	0.0114101	0.0245454	0.975162	0.0169584	8596522	10668170	28705	0.602754	123106786	99889867	99889867	4543952	91707011	3638904	37707795	101	99879066	3.12703	2464707	0.0200209	8.77368e-05	4572348878_R01C02	0	0.101352	-0.00242475	0.000229668	-0.000916222	-0.000184169	0.000292035
R13357_H5H3GBBXX	R13357	Caudate	BrainSeq_Phase3_Caudate	RiboZeroGold	7.2	Br1588	SCZD	AA	M	50.57	46.5	Natural	0.98226	0.00191502	0.371949	0.378667	0.51843	0.0626294	0.897097	0.040274	0.0245361	0.0175001	0.981446	0.0087935	24226047	25363469	25464	0.487623	216879176	79475996	79475996	4977532	71297646	3200818	41202721	101	79470108	1.70616	2625300	0.0121049	2.71488e-05	5421787073_R01C02	0	0.0856894	-0.00293702	0.00288151	-0.00040074	0.00334489	-0.00145118
R13358_H3W35BBXX	R13358	Caudate	BrainSeq_Phase3_Caudate	RiboZeroGold	7.7	Br1590	SCZD	AA	M	83.41	18	Accident	0.965915	0.00355795	0.380273	0.393692	0.503479	0.0675051	0.897171	0.0353237	0.0174388	0.0335869	0.965734	0.00774543	14435126	16231881	30929	0.583414	178411444	120976979	120976979	8166567	108537063	4273349	60909428	101	120932136	4.36025	4583271	0.0256893	0.000251346	4578969081_R01C02	0	0.113363	-0.00139366	-0.000111556	0.00114597	-0.000113534	0.00122693
R13359_H5GWVBBXX	R13359	Caudate	BrainSeq_Phase3_Caudate	RiboZeroGold	7.8	Br1594	SCZD	CAUC	M	68.97	13.5	Natural	0.974106	0.00291623	0.419363	0.430511	0.475334	0.0563225	0.905845	0.0378326	0.014175	0.0338193	0.965154	0.0100141	13597179	15892928	30124	0.588974	170987119	117865518	117865518	6638483	106767880	4459155	56025532	101	117857737	3.92985	3169232	0.0185349	4.55064e-05	5421787071_R01C01	0	-0.0358324	-0.00278285	-0.000856997	-0.000579536	0.00321646	-0.000342461
R13360_H5FWNBBXX	R13360	Caudate	BrainSeq_Phase3_Caudate	RiboZeroGold	7.4	Br1595	SCZD	CAUC	F	54.53	13.5	Natural	0.982288	0.00212749	0.375158	0.381922	0.514004	0.0672531	0.895927	0.0368204	0.0191169	0.0271664	0.972457	0.00300993	18108260	19395259	31437	0.571969	220184311	131889934	131889934	8870010	118163688	4856236	67791957	101	131823173	4.67665	5701649	0.0258949	0.000303205	4578977165_R01C02	0	-0.0362054	-0.00228555	-0.000805661	-0.00149133	0.00247485	0.000738755
R13361_H5FJJBBXX	R13361	Caudate	BrainSeq_Phase3_Caudate	RiboZeroGold	8.3	Br1602	SCZD	CAUC	F	83.14	24	Natural	0.976732	0.00218472	0.393936	0.40332	0.492595	0.0627641	0.895915	0.0413207	0.0114312	0.0301942	0.969244	0.00877943	11895869	13811137	28048	0.478694	139156881	84833255	84833255	5324480	76003408	3505367	41788418	101	84799212	2.71705	3680344	0.0264474	0.000244638	5421787087_R01C01	0	-0.0365192	-0.00422226	0.000492663	0.000621679	0.00291944	-0.00118626
R13362_H5GH3BBXX	R13362	Caudate	BrainSeq_Phase3_Caudate	RiboZeroGold	8.6	Br1604	Control	AA	M	27.2	14	Homicide	0.96966	0.00273658	0.648217	0.6685	0.251714	0.0249926	0.920214	0.0547939	0.0311073	0.0171075	0.98268	0.0107207	16154898	18227006	26100	0.596113	172899333	125878141	125878141	3146018	115834770	6897353	31685250	101	125859885	2.60621	7079475	0.0409456	0.000105587	4040296068_A	0	0.0894577	-0.000242041	0.000972305	-0.000285165	-0.000179354	-0.000139557
R13363_H5FJJBBXX	R13363	Caudate	BrainSeq_Phase3_Caudate	RiboZeroGold	8.1	Br1605	SCZD	AA	M	47.59	22.5	Natural	0.975565	0.0024157	0.447278	0.458481	0.451553	0.0493812	0.910034	0.0405849	0.00725063	0.0218295	0.978077	0.00714211	11612549	13321131	29693	0.576596	150499733	113281321	113281321	5593964	103089848	4597509	51152527	101	113272232	3.75291	1668681	0.0110876	6.03921e-05	4578951098_R01C01	0	0.0750773	-0.0040096	-0.00122951	0.00109587	0.00168414	0.000878207
R13364_H5H3GBBXX	R13364	Caudate	BrainSeq_Phase3_Caudate	RiboZeroGold	9.2	Br1611	Control	AA	F	53.56	46.5	Natural	0.977479	0.00200117	0.561609	0.574548	0.334971	0.0393639	0.909519	0.0511171	0.0248949	0.0220106	0.977724	0.0141537	13007367	14986754	27900	0.533589	148718103	102874974	102874974	4049565	93566736	5258673	34460159	101	102872613	2.88833	4210321	0.0283107	1.58757e-05	4040296069_A	0	0.0904581	-0.00279048	5.38226e-05	-0.000333245	-0.000359901	-0.00200624
R13365_H5GH3BBXX	R13365	Caudate	BrainSeq_Phase3_Caudate	RiboZeroGold	8.6	Br1613	Control	CAUC	M	77.94	21.5	Natural	0.970893	0.00236851	0.595156	0.612999	0.305968	0.0355547	0.918967	0.0454788	0.0171191	0.0302238	0.968708	0.0091187	14387528	16250314	29028	0.575029	175309545	130080885	130080885	4624983	119539982	5915920	39800588	101	130071253	3.81476	4738862	0.0270314	5.49428e-05	4031091001_A	0	-0.0368449	-0.00401806	-0.000147562	0.000863638	0.00296473	-0.000914234
R13366_H5H57BBXX	R13366	Caudate	BrainSeq_Phase3_Caudate	RiboZeroGold	8.3	Br1615	Control	AA	F	71.77	25	Natural	0.975764	0.00240713	0.479587	0.491499	0.413035	0.0540061	0.904534	0.0414598	0.030811	0.0307556	0.968387	0.00776576	15386365	17147743	30586	0.561906	196226529	129763359	129763359	7008009	117375385	5379965	53596860	101	129753520	4.49541	5659205	0.0288402	5.0141e-05	4031091029_A	0	0.0993933	-0.0024632	0.0011469	5.04019e-07	0.000654612	-0.00049543
R13368_H5FHGBBXX	R13368	Caudate	BrainSeq_Phase3_Caudate	RiboZeroGold	8	Br1624	SCZD	CAUC	F	72.75	88	Suicide	0.976739	0.0026156	0.439857	0.450333	0.449457	0.0608746	0.899789	0.039336	0.0123	0.0258794	0.973964	0.00247956	10079578	11054779	29788	0.57455	147868326	111046411	111046411	6759911	99918379	4368121	49910560	101	111028494	3.45847	3484757	0.0235666	0.000121169	4572348803_R01C02	0	-0.0360944	-0.00227646	-0.000977771	0.000759419	-0.000294557	-6.87138e-05
R13370_H5GH3BBXX	R13370	Caudate	BrainSeq_Phase3_Caudate	RiboZeroGold	8	Br1644	Control	AA	M	45.29	21.5	Natural	0.973334	0.00261074	0.425762	0.437427	0.468258	0.0598712	0.905685	0.0344437	0.0164603	0.0237999	0.976239	0.0108851	10653919	12582557	30034	0.588161	153827107	113285626	113285626	6782541	102601108	3901977	53046931	101	113272255	3.79144	3321647	0.0215934	8.69223e-05	4031091116_A	0	0.0993718	-0.00341824	0.00262627	-0.000612032	0.0018957	0.00019626
R13372_H5GWVBBXX	R13372	Caudate	BrainSeq_Phase3_Caudate	RiboZeroGold	8.6	Br1654	Control	CAUC	M	62.27	46.5	Accident	0.971057	0.00259358	0.623573	0.642159	0.282359	0.0342578	0.924518	0.0412239	0.0168184	0.0234331	0.976223	0.00550025	11463612	12764189	28169	0.600199	153263857	121194241	121194241	4151851	112046296	4996094	34220341	101	121187710	3.35052	4455200	0.0290688	4.26128e-05	4031091021_A	0	-0.0277868	0.00196868	-0.00348377	0.0276881	-0.0721084	0.0461572
R13372_H5GWVBBXX	R13372	Caudate	BrainSeq_Phase3_Caudate	RiboZeroGold	8.6	Br1654	Control	CAUC	M	62.27	46.5	Accident	0.971057	0.00259358	0.623573	0.642159	0.282359	0.0342578	0.924518	0.0412239	0.0168184	0.0234331	0.976223	0.00550025	11463612	12764189	28169	0.600199	153263857	121194241	121194241	4151851	112046296	4996094	34220341	101	121187710	3.35052	4455200	0.0290688	4.26128e-05	4578977036_R01C01	0	-0.0277605	0.00198555	-0.00355427	0.0276796	-0.072184	0.0461248
R13372_H5GWVBBXX	R13372	Caudate	BrainSeq_Phase3_Caudate	RiboZeroGold	8.6	Br1654	Control	CAUC	M	62.27	46.5	Accident	0.971057	0.00259358	0.623573	0.642159	0.282359	0.0342578	0.924518	0.0412239	0.0168184	0.0234331	0.976223	0.00550025	11463612	12764189	28169	0.600199	153263857	121194241	121194241	4151851	112046296	4996094	34220341	101	121187710	3.35052	4455200	0.0290688	4.26128e-05	201398400130_R05C01	0	-0.0277699	0.00194642	-0.00358355	0.0276006	-0.0721268	0.0462653
R13373_H5GWVBBXX	R13373	Caudate	BrainSeq_Phase3_Caudate	RiboZeroGold	8.6	Br1657	Control	AA	M	25.82	31	Natural	0.971681	0.00313979	0.591764	0.60901	0.313026	0.0340125	0.922036	0.0439513	0.0131343	0.0241434	0.975546	0.00643548	12569739	14150549	29186	0.592992	159418177	125866520	125866520	4281039	116053484	5531997	39399472	101	125851716	3.91865	3754617	0.023552	9.28627e-05	4031091037_A	0	0.0965987	-0.00265914	-0.000386352	0.00018342	0.000226018	0.000175197
R13374_H5FHKBBXX	R13374	Caudate	BrainSeq_Phase3_Caudate	RiboZeroGold	8.6	Br1663	SCZD	AA	M	43.05	7	Accident	0.972481	0.00255592	0.575582	0.59187	0.325358	0.0351396	0.917228	0.0476322	0.0157576	0.0287908	0.97007	0.00907919	11289407	12670699	27582	0.584916	135191558	97726248	97726248	3434058	89637273	4654917	31796030	101	97711166	2.78453	3113042	0.0230269	0.00011156	4578977076_R01C01	0	0.0739775	-0.00260003	0.00196066	0.00147379	0.000901395	-0.000562812
R13375_H5FHKBBXX	R13375	Caudate	BrainSeq_Phase3_Caudate	RiboZeroGold	8.2	Br1664	SCZD	AA	M	45.48	25	Natural	0.968238	0.00234474	0.480712	0.496482	0.416454	0.0475348	0.912935	0.0395299	0.0199298	0.022695	0.976928	0.0121881	14249212	16226345	29780	0.591393	176249148	124477002	124477002	5916985	113639449	4920568	51838918	101	124469742	3.81373	4444083	0.0252148	4.11917e-05	4578977011_R01C02	0	0.0698316	-0.00474626	0.00161907	-0.00258286	-0.000117557	0.00065387
R13376_H5FM2BBXX	R13376	Caudate	BrainSeq_Phase3_Caudate	RiboZeroGold	8.2	Br1665	SCZD	AA	F	34.84	36	Natural	0.973267	0.00209401	0.491558	0.50506	0.407361	0.0414652	0.912421	0.046114	0.0119713	0.0236352	0.97601	0.0100163	13074070	16870390	28546	0.549531	142555705	104555039	104555039	4335394	95398191	4821454	42591636	101	104552879	3.06402	2529067	0.0177409	1.5152e-05	4578942138_R01C01	0	0.103608	-0.00283519	0.00100741	0.00121346	-0.00118494	-0.00108887
R13378_H3W35BBXX	R13378	Caudate	BrainSeq_Phase3_Caudate	RiboZeroGold	8.6	Br1669	Control	CAUC	F	83.59	33.5	Accident	0.963807	0.00361342	0.580775	0.602585	0.312069	0.0380507	0.914654	0.0472951	0.0221882	0.0300673	0.96845	0.00720443	15368951	16867250	29062	0.576878	164543420	121766683	121766683	4633309	111374407	5758967	37999663	101	121735316	3.49529	5473460	0.0332645	0.000190631	4031091062_A	0	-0.036342	-0.00444691	0.000759795	-0.000993753	0.00295371	0.00114881
R13380_H5H57BBXX	R13380	Caudate	BrainSeq_Phase3_Caudate	RiboZeroGold	8.1	Br1672	SCZD	AA	F	54.72	50	Natural	0.976822	0.002556	0.527641	0.540161	0.376234	0.0437786	0.916395	0.0398259	0.0243685	0.0268351	0.97255	0.00822872	14886667	16556135	29420	0.565872	174294418	117308005	117308005	5135581	107500525	4671899	44135292	101	117296142	3.81775	4781760	0.027435	6.8063e-05	5421787177_R01C02	0	0.118096	-0.00196362	0.00132096	0.000915367	-0.000390661	-0.000217408
R13381_H5FWNBBXX	R13381	Caudate	BrainSeq_Phase3_Caudate	RiboZeroGold	8.6	Br1674	Control	CAUC	M	42.81	24.5	Natural	0.981348	0.00196071	0.601752	0.613189	0.30945	0.034665	0.922639	0.0426961	0.0116337	0.0190452	0.980969	0.00214971	9935734	10909916	28676	0.587728	145294445	119664314	119664314	4148167	110406945	5109202	37030121	101	119661298	3.4081	3877680	0.0266884	2.07578e-05	4031091033_A	0	-0.0357929	-0.0050426	-0.000153626	0.00144509	0.00150679	0.000326113
R13382_H5H3GBBXX	R13382	Caudate	BrainSeq_Phase3_Caudate	RiboZeroGold	8.5	Br1676	SCZD	CAUC	M	68	45	Natural	0.978875	0.00201268	0.517999	0.529178	0.385383	0.0459028	0.914561	0.0395367	0.0195453	0.0378749	0.960815	0.00887185	10949244	12261094	28205	0.55099	133270431	89776829	89776829	4121006	82106342	3549481	34598455	101	89769212	2.90385	3361367	0.0252222	5.71545e-05	5535522098_R01C01	0	-0.0292646	0.000960927	-0.00108175	0.0140991	-0.0272273	0.0154426
R13383_H5FWNBBXX	R13383	Caudate	BrainSeq_Phase3_Caudate	RiboZeroGold	8.2	Br1688	SCZD	AA	M	52.02	51	Natural	0.973047	0.00288569	0.637501	0.65516	0.271966	0.034421	0.927126	0.0384527	0.0115137	0.0193291	0.981003	0.00238566	11873739	13132816	29636	0.580374	175834483	145530516	145530516	5009299	134925170	5596047	39579398	101	145523658	4.752	4272541	0.0242987	3.90026e-05	5535522098_R01C02	0	0.09568	-0.00165697	0.00436365	0.000462474	-0.000467521	-0.000491595
R13385_H3W35BBXX	R13385	Caudate	BrainSeq_Phase3_Caudate	RiboZeroGold	7.4	Br1691	Control	AA	F	46.53	28.5	Natural	0.965789	0.00354929	0.3811	0.394599	0.504211	0.064538	0.89881	0.0366519	0.0216399	0.0362209	0.962823	0.00811327	16747255	18636022	30986	0.557247	203123211	128389621	128389621	8286006	115397891	4705724	64735435	101	128356651	4.36621	6323812	0.0311329	0.000162315	4031091108_A	0	0.0911958	-0.00201696	0.00206423	-0.00241574	0.00133671	0.000876761
R13385_H3W35BBXX	R13385	Caudate	BrainSeq_Phase3_Caudate	RiboZeroGold	7.4	Br1691	Control	AA	F	46.53	28.5	Natural	0.965789	0.00354929	0.3811	0.394599	0.504211	0.064538	0.89881	0.0366519	0.0216399	0.0362209	0.962823	0.00811327	16747255	18636022	30986	0.557247	203123211	128389621	128389621	8286006	115397891	4705724	64735435	101	128356651	4.36621	6323812	0.0311329	0.000162315	4578977036_R01C02	0	0.0913802	-0.00201682	0.00211772	-0.00245437	0.00138343	0.000773996
R13386_H5H57BBXX	R13386	Caudate	BrainSeq_Phase3_Caudate	RiboZeroGold	7.8	Br1693	SCZD	AA	M	70.91	29.5	Natural	0.976512	0.00227601	0.47749	0.488975	0.416838	0.0499397	0.905813	0.0442475	0.0274999	0.025736	0.97372	0.0100472	16003190	17974605	29587	0.553827	185611937	115939040	115939040	5789957	105019067	5130016	48327768	101	115933380	3.64189	4643117	0.0250152	3.04937e-05	5421787153_R01C02	0	0.100882	-0.00329396	0.000612269	7.52578e-05	0.00074224	-0.000216141
R13387_H5H57BBXX	R13387	Caudate	BrainSeq_Phase3_Caudate	RiboZeroGold	8.6	Br1695	Control	CAUC	M	63.2	26	Natural	0.974559	0.00201036	0.543903	0.558101	0.350179	0.0396192	0.908279	0.0521014	0.0229037	0.0201069	0.979486	0.00756892	14704688	16326204	28235	0.563004	158611296	109248723	109248723	4328342	99228375	5692006	38256555	101	109243204	3.03165	4671656	0.0294535	3.47958e-05	4031091014_A	0	-0.0286378	0.000237884	-0.0019927	0.0156528	-0.0287752	0.0143099
R13388_H5H3GBBXX	R13388	Caudate	BrainSeq_Phase3_Caudate	RiboZeroGold	8	Br1697	Control	CAUC	M	34.32	39.5	Natural	0.979144	0.00189946	0.46853	0.47851	0.424496	0.0466762	0.903006	0.0503178	0.0256292	0.0220809	0.977663	0.00881102	13320812	15269642	27945	0.536795	141951913	89758797	89758797	4189599	81052737	4516461	38102254	101	89747490	2.6503	4163108	0.0293276	7.96537e-05	4031091012_A	0	-0.0324403	-0.00178314	0.000419743	0.00539341	-0.0116518	0.00523999
R13389_H5FHKBBXX	R13389	Caudate	BrainSeq_Phase3_Caudate	RiboZeroGold	8.4	Br1700	SCZD	AA	M	60	24	Natural	0.974423	0.00246202	0.499531	0.512642	0.39682	0.0504053	0.909463	0.040132	0.0283646	0.0224633	0.977211	0.00852665	14690244	16581989	29580	0.594002	181837766	121253433	121253433	6111815	110275480	4866138	48115838	101	121244675	3.68889	4925340	0.0270865	4.81638e-05	5421787069_R01C01	0	0.0323254	-0.00493096	-0.000202335	-0.00231704	0.00433059	-0.00207391
R13390_H5FWNBBXX	R13390	Caudate	BrainSeq_Phase3_Caudate	RiboZeroGold	8.5	Br1703	SCZD	AA	M	48.51	44	Natural	0.972439	0.00277615	0.649683	0.668096	0.259107	0.0357275	0.927203	0.0370692	0.016522	0.0179642	0.982359	0.00291208	11087696	12296796	29222	0.597895	169050883	135067152	135067152	4825614	125234700	5006838	34996858	101	135063238	4.27561	4168249	0.0246568	2.31528e-05	4578951098_R01C02	0	0.10122	-0.00317432	0.00379929	-0.00104567	0.00061037	-0.0006831
R13393_H5GWVBBXX	R13393	Caudate	BrainSeq_Phase3_Caudate	RiboZeroGold	7.8	Br1722	Control	AA	M	48.59	33.5	Natural	0.974561	0.00246481	0.487954	0.500691	0.407259	0.0501163	0.90795	0.0419339	0.0168912	0.0368105	0.961903	0.00675333	14165962	15967721	30526	0.596834	187972236	135730881	135730881	6802331	123236830	5691720	55277556	101	135711644	4.36044	5070552	0.026975	0.00010234	4578951114_R01C02	0	0.106791	-0.00301056	0.000663097	0.0016618	-0.00152877	0.00132754
R13395_H3W35BBXX	R13395	Caudate	BrainSeq_Phase3_Caudate	RiboZeroGold	7.6	Br1735	Control	CAUC	M	31.54	25	Natural	0.96985	0.00279851	0.558178	0.57553	0.340747	0.0383276	0.916277	0.0453959	0.0260646	0.0270052	0.971744	0.0061783	21087159	22650185	29311	0.573112	228208023	141011129	141011129	5404613	129205189	6401327	48049055	101	141001198	4.12287	5905162	0.0258762	4.35173e-05	4463344451_R01C01	0	-0.0356124	-0.00344097	0.000668386	0.00013234	0.00313947	-0.00123742
R13396_H3W35BBXX	R13396	Caudate	BrainSeq_Phase3_Caudate	RiboZeroGold	7.5	Br1740	SCZD	AA	F	59.58	21.5	Natural	0.958832	0.00393758	0.555494	0.579344	0.333004	0.0395334	0.912348	0.0481186	0.0140937	0.0315796	0.967134	0.00720057	12657413	13762573	28496	0.582679	140589716	106189981	106189981	4198055	96882211	5109715	35361702	101	106162605	3.20685	3393022	0.0241342	0.000194723	4572348558_R01C01	0	0.0994085	-0.00232802	-0.000234749	0.000185591	0.000586035	0.000383931
R13396_H3W35BBXX	R13396	Caudate	BrainSeq_Phase3_Caudate	RiboZeroGold	7.5	Br1740	SCZD	AA	F	59.58	21.5	Natural	0.958832	0.00393758	0.555494	0.579344	0.333004	0.0395334	0.912348	0.0481186	0.0140937	0.0315796	0.967134	0.00720057	12657413	13762573	28496	0.582679	140589716	106189981	106189981	4198055	96882211	5109715	35361702	101	106162605	3.20685	3393022	0.0241342	0.000194723	4578969141_R01C02	0	0.0994095	-0.00233701	-0.000225414	0.00019734	0.000583238	0.000399732
R13397_H3W35BBXX	R13397	Caudate	BrainSeq_Phase3_Caudate	RiboZeroGold	7.7	Br1750	Control	CAUC	M	46.88	26.5	Natural	0.965044	0.00330237	0.594575	0.616112	0.303368	0.0367329	0.919479	0.0437876	0.0345686	0.0286652	0.970334	0.00501068	16210324	17528567	28482	0.601697	175095402	122411639	122411639	4496539	112554990	5360110	37135715	101	122402817	3.36379	7672396	0.0438184	5.0384e-05	4463344451_R01C02	0	-0.0362134	-0.00444918	0.000383802	-0.000715571	0.00431122	-0.000164791
R13398_H5FM2BBXX	R13398	Caudate	BrainSeq_Phase3_Caudate	RiboZeroGold	8.9	Br1751	SCZD	AA	M	57.18	30.5	Natural	0.973079	0.00229452	0.43325	0.445236	0.457538	0.0560586	0.902774	0.0411676	0.0126743	0.027571	0.971995	0.00871192	11965584	14316561	30405	0.561117	152522656	113061692	113061692	6338080	102069132	4654480	51729987	101	113045950	3.98333	2874113	0.0188438	0.000103211	4578969154_R01C02	0	0.109711	-0.00313385	0.00180036	-0.000402502	0.000348905	0.000316163
R13399_H5H57BBXX	R13399	Caudate	BrainSeq_Phase3_Caudate	RiboZeroGold	7.8	Br1753	Control	CAUC	F	48.99	36	Natural	0.977154	0.0018762	0.499253	0.510926	0.402059	0.0422126	0.912985	0.0448027	0.0122931	0.0202704	0.979458	0.00585186	21034353	23329576	30097	0.538668	236553799	148995067	148995067	6289467	136030224	6675376	59904821	101	148992380	4.52815	3244206	0.0137145	1.13589e-05	4463344375_R01C01	0	-0.0359636	-0.00344935	5.6957e-05	-0.000932919	0.00176248	-0.000636887
R13400_H5GWVBBXX	R13400	Caudate	BrainSeq_Phase3_Caudate	RiboZeroGold	7.4	Br1756	Control	CAUC	F	71.06	23.5	Natural	0.972435	0.0023946	0.542983	0.558375	0.356246	0.0415315	0.914621	0.0438472	0.0159133	0.029265	0.970134	0.00718853	14801675	16403564	30139	0.578669	182377758	137334530	137334530	5703703	125609094	6021733	48924941	101	137325471	4.25376	5431655	0.0297824	4.96716e-05	4572348800_R01C02	0	-0.0364133	-0.00368946	-0.000822762	0.000676219	0.00267319	-0.00117322
R13401_H3W5FBBXX	R13401	Caudate	BrainSeq_Phase3_Caudate	RiboZeroGold	7.6	Br1761	Control	CAUC	M	30.01	22	Accident	0.971112	0.00296312	0.589864	0.607411	0.312671	0.0328608	0.920082	0.0470577	0.00939407	0.0415675	0.956311	0.00520711	13657263	14727404	27880	0.586758	156225756	112027299	112027299	3681302	103074246	5271751	35027661	101	111998951	3.04018	2476074	0.0158493	0.000181455	4463344375_R01C02	0	-0.0375911	-0.00477081	0.000109523	-0.000222259	0.00213861	-0.00311221
R13402_H5H57BBXX	R13402	Caudate	BrainSeq_Phase3_Caudate	RiboZeroGold	7.4	Br1764	Control	CAUC	M	56.05	23.5	Natural	0.978685	0.00241463	0.564701	0.576999	0.340791	0.0374028	0.917791	0.0448066	0.0260773	0.0201349	0.979659	0.00581398	16494159	18248966	28216	0.561019	175949491	118085632	118085632	4416728	108377888	5291016	40242554	101	118073778	3.05767	5467752	0.0310757	6.73716e-05	4256126123_A	0	-0.0339435	-0.00370503	-0.000686034	-0.00249034	0.00504429	-0.00101076
R13402_H5H57BBXX	R13402	Caudate	BrainSeq_Phase3_Caudate	RiboZeroGold	7.4	Br1764	Control	CAUC	M	56.05	23.5	Natural	0.978685	0.00241463	0.564701	0.576999	0.340791	0.0374028	0.917791	0.0448066	0.0260773	0.0201349	0.979659	0.00581398	16494159	18248966	28216	0.561019	175949491	118085632	118085632	4416728	108377888	5291016	40242554	101	118073778	3.05767	5467752	0.0310757	6.73716e-05	4572348475_R01C01	0	-0.0336208	-0.00328026	-0.000663194	-0.00271276	0.00508914	-0.000962625
R13403_H5GWVBBXX	R13403	Caudate	BrainSeq_Phase3_Caudate	RiboZeroGold	7.4	Br1832	Control	AA	M	54.86	27	Accident	0.973534	0.00296579	0.455708	0.468096	0.441366	0.0542305	0.909463	0.0363069	0.0161843	0.0361807	0.9628	0.00854795	11988673	13665758	30176	0.57459	163239864	119090012	119090012	6458306	108307921	4323785	52562338	101	119076715	4.01205	4190468	0.0256706	8.14568e-05	5535522113_R01C01	0	0.123897	-0.00230029	0.000985941	0.00143488	-4.09756e-07	0.0012104
R13405_H5FWNBBXX	R13405	Caudate	BrainSeq_Phase3_Caudate	RiboZeroGold	7.3	Br1840	SCZD	AA	M	55.34	33.5	Natural	0.974096	0.00259256	0.47611	0.488771	0.419991	0.0530059	0.908762	0.0382322	0.00749242	0.0248942	0.975281	0.00339818	11050669	12804426	30613	0.594396	166634090	128937963	128937963	6834473	117173905	4929585	54152779	101	128898409	4.48447	3022703	0.0181398	0.00023737	4578977093_R01C01	0	0.0892894	-0.00152191	0.00291182	-0.000654015	0.000409741	-0.000877785
R13406_H5FM2BBXX	R13406	Caudate	BrainSeq_Phase3_Caudate	RiboZeroGold	7.7	Br1842	SCZD	CAUC	M	22.1	25.5	Suicide	0.974434	0.0021651	0.619401	0.635652	0.287149	0.0318167	0.9228	0.0453831	0.0148912	0.0227029	0.976847	0.0063592	11051382	12618183	26401	0.570247	118508664	88614447	88614447	2819422	81773431	4021594	25445521	101	88595961	2.28036	2886043	0.024353	0.000155989	4578969019_R01C02	0	-0.0359931	-0.00367907	0.000237999	-0.000546038	0.0017887	-0.00111226
R13409_H5GWVBBXX	R13409	Caudate	BrainSeq_Phase3_Caudate	RiboZeroGold	7.7	Br1865	Control	CAUC	F	18.75	15	Accident	0.974645	0.00238297	0.650767	0.667696	0.256172	0.0291566	0.923868	0.0469753	0.0246141	0.0335865	0.964643	0.00407779	11496930	12404046	25310	0.588727	133079073	91264704	91264704	2660967	84316551	4287186	23379457	101	91259910	2.10658	5676377	0.0426542	3.60237e-05	4256126110_A	0	-0.0360802	-0.00525502	-0.000254725	0.000264201	0.00151653	-0.00224431
R13410_H5GWGBBXX	R13410	Caudate	BrainSeq_Phase3_Caudate	RiboZeroGold	7.6	Br1883	Control	AA	M	45.16	14.5	Natural	0.97405	0.00231263	0.647457	0.664707	0.247686	0.0255042	0.912393	0.0621031	0.0217744	0.0189248	0.980826	0.00737935	20340080	23013252	27735	0.564315	201935285	155343985	155343985	3961917	141734718	9647350	38476551	101	155338279	3.45485	6596450	0.0326662	2.82566e-05	4578951106_R01C01	0	0.093353	-0.00196518	0.00227456	-0.00111709	0.000954669	-0.000213785
R13411_H3W35BBXX	R13411	Caudate	BrainSeq_Phase3_Caudate	RiboZeroGold	7.4	Br1898	Control	AA	M	34.76	47	Natural	0.928398	0.00322251	0.439259	0.473136	0.416342	0.0445275	0.889478	0.0659942	0.00840222	0.024278	0.975267	0.90471	10504797	52726632	204	0.491035	77358927	53285176	53285176	2372654	47396007	3516515	22184875	101	53274596	0	945561	0.012223	0.000136765	4572348702_R01C02	0	0.104582	-0.00197143	0.00109671	0.000811778	0.000583709	-0.000699519
R13412_H5FWNBBXX	R13412	Caudate	BrainSeq_Phase3_Caudate	RiboZeroGold	7.7	Br1905	Control	AA	M	46	9	Natural	0.980141	0.00225252	0.566882	0.578367	0.339892	0.0387288	0.918259	0.0430121	0.00889868	0.0210295	0.97876	0.00232124	12878174	14167945	29819	0.572637	174329311	142340740	142340740	5512691	130705677	6122372	48380427	101	142333263	4.33167	3414812	0.0195883	4.28901e-05	4578951108_R01C01	0	0.0735463	-0.00355464	0.000764939	-0.000222821	3.7599e-05	0.000699081
R13413_H5GWVBBXX	R13413	Caudate	BrainSeq_Phase3_Caudate	RiboZeroGold	7	Br1912	SCZD	AA	F	66.94	71	Natural	0.972763	0.0029459	0.368985	0.379317	0.519887	0.0629253	0.899204	0.0378709	0.0122697	0.0326358	0.966892	0.010225	12252928	14086413	30958	0.571546	166495479	120337076	120337076	7572252	108207550	4557274	62561652	101	120334261	4.30983	3336978	0.0200425	1.69074e-05	5421787249_R01C02	0	0.037436	-0.00610553	0.000964572	-0.000120112	0.00297542	-0.00100338
R13414_H5FHGBBXX	R13414	Caudate	BrainSeq_Phase3_Caudate	RiboZeroGold	7.4	Br1918	Control	AA	F	46.71	31.5	Natural	0.97759	0.00229937	0.526727	0.538801	0.375525	0.0403401	0.914326	0.0453337	0.0107318	0.022538	0.977069	0.00270373	13598250	14853514	29826	0.569333	170760630	130667804	130667804	5271151	119472996	5923657	49069024	101	130643175	3.88359	3873451	0.0226835	0.000144231	4578977010_R01C02	0	0.092833	-0.00377302	0.00229746	0.00145678	-6.75547e-05	-0.00143448
R13415_H5FM2BBXX	R13415	Caudate	BrainSeq_Phase3_Caudate	RiboZeroGold	7.6	Br1941	SCZD	AA	M	51.71	11.5	Undetermined	0.975453	0.0019719	0.558849	0.572913	0.345678	0.0307802	0.918591	0.0506289	0.0125268	0.0226375	0.976966	0.00705544	15658028	19841695	27818	0.545872	141961038	104575942	104575942	3218866	96062512	5294564	36149647	101	104568842	2.81988	3335671	0.0234971	5.00137e-05	5421787191_R01C01	0	0.0734026	-0.00422112	0.00349299	0.00154825	0.000365749	-0.000426189
R13416_H5GWVBBXX	R13416	Caudate	BrainSeq_Phase3_Caudate	RiboZeroGold	7.3	Br1946	SCZD	CAUC	F	46.53	51	Suicide	0.97562	0.00271493	0.416283	0.426686	0.470738	0.0648266	0.897424	0.0377495	0.0126232	0.0307188	0.968704	0.00846178	12430746	14264212	30607	0.581577	167579530	116001897	116001897	7520014	104102866	4379017	54606505	101	115992185	3.84483	3598150	0.0214713	5.79546e-05	5421787070_R01C01	0	-0.0363493	-0.00453032	0.0011387	-0.00111522	0.00447915	-0.0008094
R13417_H5H3GBBXX	R13417	Caudate	BrainSeq_Phase3_Caudate	RiboZeroGold	7.5	Br1960	Control	CAUC	M	55.51	31	Natural	0.976864	0.00205526	0.473431	0.484644	0.428554	0.0483251	0.913198	0.0384772	0.0278009	0.0290788	0.970119	0.0130953	15856139	17883819	30457	0.531372	190061406	123621109	123621109	5973997	112890520	4756592	52978284	101	123613525	4.3172	5804153	0.0305383	3.99029e-05	5511205011_R01C02	0	-0.0352491	-0.00309478	-0.000705511	0.00129527	0.000842728	-0.0010728
R13421_H5H57BBXX	R13421	Caudate	BrainSeq_Phase3_Caudate	RiboZeroGold	7.6	Br1988	SCZD	CAUC	M	62.2	18	Natural	0.978316	0.00197231	0.518878	0.530379	0.380409	0.047125	0.910788	0.0420867	0.019656	0.0216862	0.978294	0.00612671	13705182	15942147	30020	0.566277	179955056	130855036	130855036	6166539	119181239	5507258	49778477	101	130849363	3.97613	4732844	0.0263001	3.15245e-05	5421787064_R01C01	0	-0.035173	-0.00389549	-0.00033021	-0.00249736	0.00463051	0.000452423
R13422_H5FHGBBXX	R13422	Caudate	BrainSeq_Phase3_Caudate	RiboZeroGold	7.6	Br1995	Control	CAUC	M	35.25	16	Natural	0.97432	0.00291095	0.617209	0.633477	0.292479	0.0382557	0.925957	0.0357877	0.0247982	0.018398	0.981899	0.00242467	12241769	13225555	28614	0.591496	176723832	132069449	132069449	5052409	122290572	4726468	38627602	101	132059064	3.66744	5698352	0.0322444	5.8764e-05	4584656093_R01C02	0	-0.0365838	-0.00472576	-0.000466348	-0.000979326	0.0043331	-0.000901918
R13423_H5H3GBBXX	R13423	Caudate	BrainSeq_Phase3_Caudate	RiboZeroGold	7.3	Br2001	SCZD	CAUC	F	57.04	39	Suicide	0.97935	0.00189203	0.551112	0.562732	0.352864	0.0413355	0.915595	0.0430691	0.0207097	0.0381962	0.960148	0.00586338	14764425	16171320	28289	0.546585	167864022	108970107	108970107	4504331	99772530	4693246	38451577	101	108962250	3.05375	4812865	0.0286712	4.68057e-05	8501601012_R03C01	0	-0.0363493	-0.00443977	0.000701755	0.000194103	0.00231472	-0.00125023
R13424_H5H57BBXX	R13424	Caudate	BrainSeq_Phase3_Caudate	RiboZeroGold	7.3	Br2003	Control	AA	M	73.86	11	Accident	0.976048	0.00194775	0.518317	0.531036	0.373111	0.0390682	0.904147	0.0567848	0.0197704	0.0194618	0.980323	0.00861735	16721205	18570373	28132	0.540494	179385954	115034248	115034248	4494184	104007871	6532193	42920570	101	115024540	2.99658	3884200	0.0216528	5.41179e-05	5511192105_R01C01	0	0.0999554	-0.00214032	0.000825141	7.95719e-05	0.000971132	-0.000825403
R13425_H5FM2BBXX	R13425	Caudate	BrainSeq_Phase3_Caudate	RiboZeroGold	7.2	Br2009	SCZD	CAUC	M	55.68	18	Natural	0.972751	0.00233279	0.490964	0.504717	0.388029	0.0486268	0.892746	0.0586271	0.0323308	0.0302447	0.968786	0.0130158	18444588	21626462	28173	0.521675	170196220	101159839	101159839	4919081	90310050	5930708	39252934	101	101148753	2.78353	6222737	0.0365621	6.51366e-05	5535522104_R01C02	0	-0.0349098	-0.00465614	-0.000420145	0.00079609	0.00235549	0.000500792
R13426_H5GWGBBXX	R13426	Caudate	BrainSeq_Phase3_Caudate	RiboZeroGold	6.9	Br2015	Control	CAUC	M	45.09	29.5	Natural	0.971793	0.00225289	0.559252	0.575484	0.342765	0.0362277	0.91825	0.0455226	0.0145996	0.0213385	0.978389	0.0053964	10341605	11977513	27265	0.572454	110428806	86713960	86713960	3141450	79625067	3947443	29722533	101	86708374	2.5332	3120547	0.0282585	5.05846e-05	5535549007_R01C01	0	-0.0315504	-0.00240905	5.11772e-05	0.00687339	-0.0144034	0.00728808
R13427_H3W5FBBXX	R13427	Caudate	BrainSeq_Phase3_Caudate	RiboZeroGold	6.9	Br2026	Control	CAUC	M	83.49	32	Natural	0.969992	0.0025897	0.413882	0.426686	0.475627	0.0564103	0.902313	0.0412768	0.00475824	0.0286913	0.971097	0.0105105	10953620	12877074	30777	0.588297	152263753	118235302	118235302	6669687	106685239	4880376	56235907	101	118200272	4.38556	1372829	0.00901612	0.000230061	5535549007_R01C02	0	-0.0373891	-0.00331291	0.000119474	-0.000887368	0.00520349	-0.00159886
R13428_H5H3GBBXX	R13428	Caudate	BrainSeq_Phase3_Caudate	RiboZeroGold	6.7	Br2027	SCZD	CAUC	M	56.15	44.5	Natural	0.977816	0.00238568	0.39894	0.407991	0.491302	0.0646854	0.899293	0.0360215	0.0297952	0.0425817	0.955444	0.0134637	17491513	19486105	29064	0.543199	188546809	96505666	96505666	6242504	86786883	3476279	47413437	101	96500915	3.001	5942770	0.0315188	2.5198e-05	9828658156_R02C01	0	-0.0329691	-0.00313366	-0.00117241	0.00743588	-0.0126253	0.00531892
R13429_H5H3GBBXX	R13429	Caudate	BrainSeq_Phase3_Caudate	RiboZeroGold	7	Br2039	SCZD	CAUC	M	40.96	24	Accident	0.978878	0.00206984	0.458024	0.467907	0.435627	0.0534203	0.903534	0.0430455	0.0246769	0.0274733	0.972066	0.00565773	18234816	19898532	31162	0.555113	222900307	145429783	145429783	7768901	131400789	6260093	63353197	101	145416701	4.72247	6703744	0.0300751	5.86899e-05	9828658102_R03C01	0	-0.0290226	0.0101424	-0.000785379	0.00157857	-0.00152373	0.00135103
R13430_H3W35BBXX	R13430	Caudate	BrainSeq_Phase3_Caudate	RiboZeroGold	7.2	Br2044	Control	CAUC	M	55.91	39.5	Natural	0.967856	0.00283661	0.532404	0.550086	0.365553	0.0425752	0.915639	0.0417855	0.0197537	0.0333239	0.965201	0.00661032	16234944	17721489	29240	0.589167	187325150	128152617	128152617	5456121	117341576	5354920	46846582	101	128147993	3.76942	5018788	0.0267919	2.46844e-05	5535549067_R01C02	0	-0.034577	-0.00361985	-0.000729762	-0.00168023	0.00484512	0.00075256
R13431_H5GWGBBXX	R13431	Caudate	BrainSeq_Phase3_Caudate	RiboZeroGold	7.4	Br2052	Control	CAUC	M	40.08	12	Natural	0.971655	0.00268467	0.525855	0.541195	0.37657	0.0379139	0.917765	0.0443209	0.0162682	0.0211868	0.978668	0.00685191	12924578	14777311	29256	0.572748	144687893	111577959	111577959	4230357	102402367	4945235	42016925	101	111574236	3.58508	3547642	0.0245193	2.57312e-05	9853746068_R03C01	0	-0.0336216	-0.00330942	0.000327818	0.00331898	-0.001287	0.00217221
R13432_H5FWNBBXX	R13432	Caudate	BrainSeq_Phase3_Caudate	RiboZeroGold	7.2	Br2073	SCZD	CAUC	F	51.9	59	Accident	0.980557	0.00207858	0.402446	0.410426	0.48288	0.0624798	0.893306	0.044214	0.00987322	0.0256649	0.974153	0.00403017	16621408	19689269	31288	0.550049	202287719	140646363	140646363	8787562	125640267	6218534	67915335	101	140632512	4.72119	3098131	0.0153155	6.84718e-05	9828658141_R03C01	0	-0.0339577	-0.0034268	-0.000335355	0.0015019	0.000751035	-0.000465891
R13433_H5FHKBBXX	R13433	Caudate	BrainSeq_Phase3_Caudate	RiboZeroGold	7.8	Br2075	SCZD	AA	M	52.89	15.5	Natural	0.981005	0.00181322	0.626877	0.639015	0.277913	0.0334681	0.916928	0.0496041	0.0247495	0.0301194	0.968539	0.00437316	13688518	16096485	26713	0.583949	154050605	106761802	106761802	3573116	97892862	5295824	29670471	101	106759076	2.40236	4694922	0.0304765	1.76955e-05	9829125026_R01C01	0	0.0994041	-0.00293638	0.00216357	7.23264e-05	-8.59444e-05	-2.3536e-05
R13434_H5FJJBBXX	R13434	Caudate	BrainSeq_Phase3_Caudate	RiboZeroGold	6.2	Br2084	Control	CAUC	M	48.07	20	Natural	0.976988	0.00246997	0.395154	0.404461	0.501107	0.0585295	0.905568	0.0359024	0.0151278	0.0221164	0.976178	0.0120601	23437255	25143923	28674	0.563922	240967862	109551967	109551967	6412027	99206759	3933181	54897252	101	109544878	3.18425	3371650	0.0139921	2.94189e-05	5535549082_R01C01	0	-0.0320331	-0.00347706	0.000737953	0.0026109	-0.00669322	0.00272415
R13435_H5GWGBBXX	R13435	Caudate	BrainSeq_Phase3_Caudate	RiboZeroGold	7.5	Br2242	SCZD	CAUC	F	50.73	12	Natural	0.973896	0.00200732	0.570048	0.585327	0.326591	0.0351015	0.911918	0.0529801	0.00815273	0.0236448	0.976377	0.00645195	12322997	15680877	28252	0.554608	135788007	107161245	107161245	3761524	97722307	5677414	34997932	101	107158307	3.02525	2483007	0.0182859	2.16367e-05	5421787084_R01C02	0	-0.0361078	-0.00401767	-0.000330221	0.000244454	0.000879414	4.35715e-05
R13436_H5GWVBBXX	R13436	Caudate	BrainSeq_Phase3_Caudate	RiboZeroGold	6.4	Br2257	Control	CAUC	M	59.22	22	Natural	0.976309	0.00228457	0.367584	0.376504	0.518225	0.0651918	0.894729	0.0400795	0.01121	0.0293473	0.970332	0.00683234	13066852	14761552	30358	0.577032	172533047	117453875	117453875	7657026	105089359	4707490	60867486	101	117444470	4.21223	2685011	0.0155623	5.45113e-05	6051001032_R01C02	0	-0.0282423	0.000591821	-0.00253372	0.013311	-0.0263294	0.0156555
R13437_H3W35BBXX	R13437	Caudate	BrainSeq_Phase3_Caudate	RiboZeroGold	7.7	Br2271	SCZD	CAUC	M	50.8	17	Accident	0.966598	0.00294978	0.453884	0.469569	0.439495	0.0529819	0.909064	0.0379542	0.0099634	0.0288285	0.970666	0.00725724	13071160	14724048	31011	0.591016	171350648	135240074	135240074	7165275	122941864	5132935	59437351	101	135233561	4.56824	3729758	0.0217668	3.80098e-05	5535549054_R01C01	0	-0.0374875	-0.00449516	0.000246336	-3.08176e-05	0.0027735	-0.00236624
R13438_H3W5FBBXX	R13438	Caudate	BrainSeq_Phase3_Caudate	RiboZeroGold	7.3	Br2287	Control	AA	F	50.84	50.5	Natural	0.968398	0.00278989	0.517719	0.534614	0.378148	0.040186	0.912762	0.0470525	0.00458821	0.0243678	0.975315	0.00976194	11417240	12891125	29027	0.583789	142244300	106231511	106231511	4269016	96964034	4998461	40171181	101	106209127	3.59821	1289269	0.00906377	0.000157363	9348679020_R01C01	0	0.104794	-0.00116042	0.00124936	-0.000117963	-0.00135654	-0.00091036
R13439_H5GH3BBXX	R13439	Caudate	BrainSeq_Phase3_Caudate	RiboZeroGold	6.9	Br2291	SCZD	CAUC	M	19.69	24.5	Suicide	0.97213	0.00238797	0.405595	0.417223	0.483807	0.0633179	0.90103	0.0356522	0.0399417	0.0239632	0.974643	0.0103905	23944427	25665775	29146	0.573513	247227240	116796899	116796899	7395329	105237501	4164069	56507200	101	116794550	3.1153	9119654	0.0368877	9.50138e-06	9829125023_R03C01	0	-0.0365302	-0.0036848	0.000267449	-0.000596518	0.000126645	8.54945e-05
R13440_H5FWNBBXX	R13440	Caudate	BrainSeq_Phase3_Caudate	RiboZeroGold	7.3	Br2292	SCZD	CAUC	M	20.34	38	Accident	0.975031	0.00243738	0.406555	0.416966	0.485258	0.062735	0.902224	0.0350407	0.013054	0.0244631	0.975592	0.00356435	11622003	12989895	30699	0.572909	173850058	128515875	128515875	8062441	115950154	4503280	62363389	101	128507322	4.40662	4450353	0.0255988	4.91976e-05	5535522132_R01C01	0	-0.0355205	-0.00209466	-0.000487339	-0.000402161	0.000503299	0.000229228
R13441_H5H57BBXX	R13441	Caudate	BrainSeq_Phase3_Caudate	RiboZeroGold	7.9	Br2295	SCZD	AA	F	54.43	43	Suicide	0.976867	0.00204831	0.474379	0.485613	0.419964	0.0512913	0.905577	0.0431315	0.0126897	0.0220427	0.97798	0.0103455	14229111	17019012	30835	0.56172	184878605	133699585	133699585	6857620	121075308	5766657	56149043	101	133692867	4.68358	3165655	0.0171229	3.63374e-05	9829181011_R02C01	0	0.112932	-0.00391417	0.000789922	1.60913e-05	-0.00151271	0.000638756
R13442_H5GH3BBXX	R13442	Caudate	BrainSeq_Phase3_Caudate	RiboZeroGold	7.9	Br2298	SCZD	AA	M	52.46	28.5	Natural	0.975822	0.00230009	0.457314	0.468644	0.440494	0.0485689	0.909138	0.0422927	0.0137979	0.0215368	0.978209	0.0059472	13506829	14953593	30049	0.580432	179294365	126621871	126621871	6149884	115116808	5355179	55776169	101	126615131	4.15916	3165069	0.0176529	3.75918e-05	9348679016_R03C01	0	0.0933378	-0.00233821	0.00233205	6.30774e-05	-0.000104586	-0.00118022
R13443_H3W35BBXX	R13443	Caudate	BrainSeq_Phase3_Caudate	RiboZeroGold	7.5	Br2301	Control	CAUC	M	37.78	25.5	Natural	0.967842	0.00286731	0.470374	0.486003	0.421452	0.0505412	0.907455	0.0420039	0.0272411	0.0262736	0.972952	0.00769483	13552868	14813300	28755	0.563363	154775817	98335730	98335730	4970007	89235235	4130488	41443808	101	98327514	3.06901	4828091	0.0311941	5.30832e-05	9373408026_R04C01	0	-0.0347757	-0.00248587	0.00168152	-0.00212143	0.00188966	-0.00125517
R13444_H5H3GBBXX	R13444	Caudate	BrainSeq_Phase3_Caudate	RiboZeroGold	7.3	Br2304	Control	AA	M	57.82	55.5	Natural	0.97782	0.00218381	0.420429	0.429966	0.46129	0.0678354	0.891256	0.040909	0.0440908	0.0362788	0.961651	0.016465	20440476	23037907	28230	0.512936	198581244	91959738	91959738	6238125	81959630	3761983	42420101	101	91949729	2.59415	7940900	0.0399882	5.04025e-05	9853746126_R01C01	0	0.0579245	0.0371861	0.0027162	-0.0423077	-0.0120829	0.000640429
R13445_H5GWGBBXX	R13445	Caudate	BrainSeq_Phase3_Caudate	RiboZeroGold	7.8	Br2305	Control	AA	F	54.88	27	Natural	0.972853	0.00236173	0.461937	0.474828	0.434458	0.0461161	0.909285	0.0445986	0.0113663	0.0241769	0.975616	0.00714734	10876073	13226168	28543	0.559652	122203617	91760700	91760700	4231650	83436655	4092395	39866148	101	91754487	2.86668	2610045	0.0213582	5.08414e-05	9348679032_R02C01	0	0.0979376	-0.00233282	0.00114596	0.000662355	0.000838771	0.00120256
R13446_H5FJJBBXX	R13446	Caudate	BrainSeq_Phase3_Caudate	RiboZeroGold	8.2	Br2313	SCZD	AA	M	70.52	63	Natural	0.975199	0.00235118	0.416174	0.426758	0.470672	0.0616	0.89743	0.0409703	0.00798769	0.0274389	0.972526	0.0118216	13541800	16537810	32156	0.577797	182689777	138735871	138735871	8546123	124505698	5684050	65299056	101	138725772	5.01433	2175523	0.0119083	5.52795e-05	9829125024_R02C01	0	0.107005	-0.00259821	0.00247571	-0.000797194	-0.000329552	0.00142749
R13447_H3W35BBXX	R13447	Caudate	BrainSeq_Phase3_Caudate	RiboZeroGold	7.9	Br2322	Control	CAUC	M	63.5	49.5	Natural	0.964381	0.00371671	0.465382	0.482571	0.426212	0.0523976	0.908783	0.0388198	0.0143962	0.0288442	0.970298	0.00914584	10611952	11851848	28734	0.570319	123793972	88574009	88574009	4641064	80494521	3438424	37751292	101	88570563	3.01457	2740092	0.0221343	2.78366e-05	9853746111_R03C01	0	-0.0374997	-0.00394777	0.00156487	-0.00203046	0.0048699	-0.00140058
R13449_H5FJJBBXX	R13449	Caudate	BrainSeq_Phase3_Caudate	RiboZeroGold	7.3	Br2333	Control	CAUC	F	62.99	22	Natural	0.976387	0.00222924	0.383295	0.392564	0.507856	0.0568452	0.90042	0.0427349	0.00827483	0.0242958	0.975182	0.00931875	14666655	15974649	28643	0.564162	167066919	91032253	91032253	5174746	81967250	3890257	46231236	101	91025413	3.04674	2212597	0.0132438	4.09417e-05	9828658141_R01C01	0	-0.0256653	0.0140327	0.00142666	-0.0127003	-0.0133918	0.00451781
R13450_H5GH3BBXX	R13450	Caudate	BrainSeq_Phase3_Caudate	RiboZeroGold	8	Br2337	SCZD	CAUC	M	33.71	49	Suicide	0.973397	0.00225826	0.467793	0.480578	0.421525	0.0457465	0.902103	0.052151	0.0171848	0.0247599	0.974633	0.0107463	12375650	14366124	29542	0.557506	155064945	111534071	111534071	5102290	100615173	5816608	47014388	101	111529623	3.61627	3509991	0.0226356	2.86848e-05	8501601012_R01C01	0	-0.035746	-0.00356407	0.000176807	-0.000298021	0.0017966	-0.00226036
R13451_H5GWVBBXX	R13451	Caudate	BrainSeq_Phase3_Caudate	RiboZeroGold	4.9	Br2343	SCZD	CAUC	F	59.93	28.5	Natural	0.979391	0.00220294	0.412454	0.421133	0.47878	0.0635038	0.899913	0.0365834	0.0331691	0.0430065	0.954119	0.00823961	22726679	23853355	26807	0.580003	233844181	96734632	96734632	6143013	87052733	3538886	46314574	101	96733168	2.21897	7605589	0.0325242	6.26058e-06	9829125009_R02C01	0	-0.0290341	-0.00267395	-0.0007068	0.00782834	-0.0144191	0.00883419
R13452_H3W5FBBXX	R13452	Caudate	BrainSeq_Phase3_Caudate	RiboZeroGold	8.6	Br2345	SCZD	AA	M	31.82	36	Natural	0.971348	0.0029666	0.464461	0.478162	0.424928	0.0514615	0.903089	0.0454491	0.0102526	0.0392731	0.959018	0.00674322	16786240	18366931	29807	0.582338	186962382	112530341	112530341	5790980	101624963	5114398	47817275	101	112522455	3.78134	2171705	0.0116157	4.21796e-05	9828658157_R03C01	0	0.0986285	-0.00225877	0.000496995	0.00089848	0.000255903	-0.000295737
R13453_H3W35BBXX	R13453	Caudate	BrainSeq_Phase3_Caudate	RiboZeroGold	8.5	Br2346	SCZD	CAUC	M	21.06	56	Accident	0.959156	0.00398835	0.554826	0.578453	0.334972	0.0485423	0.913425	0.0380332	0.0376125	0.0296883	0.969201	0.00765798	14645724	16048611	29325	0.598919	174189663	123766656	123766656	6007915	113051505	4707236	41458317	101	123757410	3.46209	7156017	0.0410818	5.30801e-05	9853746044_R04C01	0	-0.0364827	-0.00270338	-0.000489874	-0.000675617	0.00239926	-0.00310548
R13454_H5FM2BBXX	R13454	Caudate	BrainSeq_Phase3_Caudate	RiboZeroGold	8.3	Br2348	SCZD	AA	F	57.99	27	Natural	0.973216	0.0023202	0.432182	0.444076	0.459224	0.0561071	0.9033	0.0405925	0.0133519	0.0258899	0.973798	0.00782527	11930309	14166749	30234	0.560156	149358390	109979519	109979519	6170632	99344538	4464349	50505274	101	109958024	3.93055	2934094	0.0196447	0.000143916	9853746074_R04C01	0	0.100556	-0.00319318	0.000100215	0.0016327	0.000602891	-0.000155891
R13456_H5GWVBBXX	R13456	Caudate	BrainSeq_Phase3_Caudate	RiboZeroGold	8.5	Br2351	SCZD	AA	M	51.38	24.5	Natural	0.974107	0.00245453	0.622081	0.638617	0.283213	0.0300441	0.92183	0.0481258	0.0129387	0.0240306	0.975307	0.0066416	10161377	11533266	26278	0.566862	123628544	89157247	89157247	2678647	82187839	4290761	25250521	101	89154360	2.50926	1980600	0.0160206	2.33522e-05	8501601012_R04C01	0	0.064305	-0.00253267	-0.00109284	0.00103718	-0.000979778	0.000291205
R13458_H5FM2BBXX	R13458	Caudate	BrainSeq_Phase3_Caudate	RiboZeroGold	7.4	Br2371	Control	CAUC	M	23.22	18.5	Natural	0.971871	0.00236127	0.427232	0.439597	0.464156	0.0507188	0.903753	0.0455281	0.00996559	0.0278673	0.971743	0.00883163	13641890	18459141	29576	0.567044	148680030	109689019	109689019	5563290	99131800	4993929	50912822	101	109687284	3.44967	2842047	0.0191152	1.16694e-05	9829181002_R01C01	0	-0.036817	-0.0034905	0.000136329	-0.0036309	0.00552256	-0.00207482
R13460_H5H3GBBXX	R13460	Caudate	BrainSeq_Phase3_Caudate	RiboZeroGold	8.2	Br2377	Control	AA	F	56.6	42	Natural	0.976562	0.00216662	0.506785	0.518948	0.391829	0.0415817	0.910777	0.0476417	0.0105262	0.0214506	0.978501	0.0153254	13615904	16128770	29745	0.526652	172630605	125048608	125048608	5199734	113891342	5957532	48997642	101	125011083	4.22351	2658901	0.0154023	0.000217372	9348679004_R04C01	0	0.0785076	-0.00487248	0.00253266	-0.000653405	0.0012323	0.0012443
R13463_H5H3GBBXX	R13463	Caudate	BrainSeq_Phase3_Caudate	RiboZeroGold	7.6	Br2405	Control	AA	F	35.8	27	Natural	0.976523	0.00238424	0.414841	0.424815	0.480558	0.0545285	0.905372	0.0400993	0.00724147	0.0381204	0.960865	0.00642297	13131561	14679530	29473	0.536377	157263470	102765833	102765833	5603662	93041328	4120843	49384894	101	102761048	3.64191	1477990	0.00939818	3.04266e-05	9348679032_R01C01	0	0.0860726	-0.00421411	-0.000535458	0.000139265	0.00072116	0.000485784
R13464_H3W35BBXX	R13464	Caudate	BrainSeq_Phase3_Caudate	RiboZeroGold	8.3	Br2421	SCZD	CAUC	M	57.58	20	Natural	0.968781	0.00357553	0.464097	0.479052	0.42549	0.0522472	0.904542	0.0432109	0.0162253	0.0308548	0.968342	0.00608863	15342195	16767366	29843	0.530568	169751677	110950720	110950720	5796869	100359574	4794277	47208392	101	110930021	3.84063	3936187	0.0231879	0.000121937	9853746110_R04C01	0	-0.0370313	-0.00526225	0.00055537	-0.00147307	0.00402735	-0.000884
R13465_H5FHGBBXX	R13465	Caudate	BrainSeq_Phase3_Caudate	RiboZeroGold	8.8	Br2423	SCZD	CAUC	M	60.56	31.5	Natural	0.977461	0.00250004	0.479036	0.490081	0.425542	0.0444235	0.915623	0.0399536	0.00587833	0.0200951	0.979907	0.00251908	13156571	14191443	30207	0.570257	181292986	134229019	134229019	5962929	122903152	5362938	57120023	101	134225870	4.50975	1784327	0.00984223	1.73697e-05	9828658132_R04C01	0	-0.0356652	-0.00551846	0.00118135	0.00157128	-0.000465609	0.00130415
R13466_H5GWGBBXX	R13466	Caudate	BrainSeq_Phase3_Caudate	RiboZeroGold	8.4	Br2425	Control	CAUC	M	56.82	23	Natural	0.973655	0.00227499	0.522593	0.536733	0.379253	0.0401457	0.915986	0.0438681	0.0181489	0.0206423	0.979174	0.00981894	17682011	20802315	30889	0.565741	196617970	150951729	150951729	6060062	138269703	6621964	57248895	101	150949876	4.8607	5578650	0.028373	9.42437e-06	9828658156_R04C01	0	-0.0363803	-0.00354327	-0.00139085	-0.000929502	0.00385767	0.00060728
R13470_H5FM2BBXX	R13470	Caudate	BrainSeq_Phase3_Caudate	RiboZeroGold	7.2	Br2453	Control	AA	F	48.57	43.5	Natural	0.973854	0.00216508	0.436235	0.447947	0.458062	0.0488699	0.906009	0.0451209	0.011217	0.0237182	0.975443	0.00964726	16425663	18742326	29061	0.541689	162696293	98941448	98941448	4835263	89641856	4464329	45321286	101	98933482	3.16727	2146070	0.0131907	4.89624e-05	9348679004_R03C01	0	0.0829153	-0.00284682	0.000694256	-0.00158834	0.00194752	-0.000857228
R13471_H5FHKBBXX	R13471	Caudate	BrainSeq_Phase3_Caudate	RiboZeroGold	8	Br2454	Control	CAUC	F	60.51	46.5	Natural	0.970793	0.00232327	0.487482	0.502148	0.413472	0.0455176	0.91562	0.0388625	0.0185009	0.0239204	0.975285	0.0164585	12440581	14446709	28878	0.576019	151431443	98591011	98591011	4487625	90271892	3831494	40764579	101	98580238	3.35908	3236238	0.021371	7.11411e-05	9829181011_R04C01	0	-0.0361231	-0.00433339	0.000862888	-0.00174013	0.00120675	0.000234769
R13472_H5FJJBBXX	R13472	Caudate	BrainSeq_Phase3_Caudate	RiboZeroGold	8.9	Br1023	Control	CAUC	M	63	45.5	Accident	0.974979	0.00220613	0.501901	0.514781	0.395728	0.0454295	0.910509	0.0440613	0.0155774	0.0210364	0.97856	0.00773996	15966624	17312179	28751	0.582984	176895726	108476461	108476461	4928026	98768824	4779611	42927152	101	108471838	3.26196	2988596	0.0168947	2.6134e-05	4256126158_A	0	-0.0265883	-0.000144315	-0.00130738	0.0136925	-0.0279019	0.0160911
R13473_H3W35BBXX	R13473	Caudate	BrainSeq_Phase3_Caudate	RiboZeroGold	8.9	Br1033	Control	CAUC	F	26.51	40	Homicide	0.968029	0.00289643	0.540604	0.558458	0.340913	0.0279276	0.899371	0.0727011	0.022349	0.0316727	0.966805	0.0081883	19137081	20728701	27919	0.587785	179604337	126574483	126574483	3534923	113837462	9202098	43150912	101	126571211	3.00482	6200626	0.0345238	1.82178e-05	4040296036_A	0	-0.0362519	-0.00270756	0.000548291	0.000750929	0.00149408	1.90158e-05
R13474_H5FHGBBXX	R13474	Caudate	BrainSeq_Phase3_Caudate	RiboZeroGold	9.4	Br1034	Control	CAUC	M	57.6	24	Natural	0.971639	0.00264416	0.528706	0.544139	0.37314	0.0409396	0.917279	0.0417816	0.0183937	0.0214927	0.978566	0.00291734	12812078	14100683	30137	0.593136	173853626	134077915	134077915	5489092	122986837	5601986	50029869	101	134070452	4.24569	5993258	0.034473	4.29269e-05	4572348357_R01C02	0	-0.0360781	-0.00250419	1.47384e-05	0.000490218	-0.000796422	0.000144506
R13476_H5FJJBBXX	R13476	Caudate	BrainSeq_Phase3_Caudate	RiboZeroGold	8.9	Br1139	SCZD	CAUC	F	44.86	44	Natural	0.974152	0.00244995	0.453533	0.465567	0.440993	0.0527304	0.906559	0.0407103	0.0124735	0.0244989	0.975233	0.0128933	11393689	13584997	29228	0.583294	140934773	99993240	99993240	5272681	90649806	4070753	44096285	101	99983245	3.27648	2566953	0.0182138	7.09193e-05	4578969056_R01C02	0	-0.0363777	-0.00388584	-0.000520979	-0.00199096	0.00425998	0.00118107
R13477_H5FHGBBXX	R13477	Caudate	BrainSeq_Phase3_Caudate	RiboZeroGold	8.5	Br1243	Control	CAUC	M	49.18	52	Natural	0.968341	0.00301965	0.445983	0.460564	0.450715	0.0419128	0.911278	0.0468088	0.00810406	0.0214667	0.978671	0.00312141	12554719	13760157	30274	0.548626	167783518	128366206	128366206	5380184	116977358	6008664	57856536	101	128360855	4.28468	2498050	0.0148885	3.18923e-05	4256126168_A	0	-0.0130764	0.042117	-0.000568856	0.0109311	-0.00695058	0.00262208
R13478_H5FWNBBXX	R13478	Caudate	BrainSeq_Phase3_Caudate	RiboZeroGold	7.8	Br1264	Control	CAUC	F	57.44	29	Natural	0.979673	0.00239	0.361401	0.3689	0.524303	0.0704676	0.893203	0.0363297	0.00998409	0.0307879	0.969127	0.00273769	10238513	11324485	30485	0.576011	148704276	107172281	107172281	7552174	95726567	3893540	56190764	101	107165420	3.79179	2822307	0.0189793	4.61386e-05	4256126229_A	0	-0.0353454	-0.00325795	3.03674e-05	0.00301016	0.000192119	-2.51084e-06
R13479_H5FM2BBXX	R13479	Caudate	BrainSeq_Phase3_Caudate	RiboZeroGold	9.2	Br1304	Control	CAUC	M	58.57	64	Natural	0.972089	0.00242423	0.486237	0.500198	0.400313	0.0405246	0.900511	0.0589646	0.0171138	0.0247761	0.974782	0.0066387	14752053	17248175	29469	0.555119	155678764	113582190	113582190	4602872	102281989	6697329	45468435	101	113574463	3.62087	3674946	0.023606	4.96343e-05	4463344452_R01C01	0	-0.0353151	-0.00469036	0.000247791	-0.00304844	0.00247181	-0.000114419
R13480_H5FHKBBXX	R13480	Caudate	BrainSeq_Phase3_Caudate	RiboZeroGold	9.3	Br1339	SCZD	CAUC	F	60.08	89	Undetermined	0.971213	0.00217564	0.436025	0.448949	0.457794	0.0527863	0.906743	0.0404705	0.0163775	0.0236245	0.976076	0.0115597	10827143	13218588	30082	0.578125	146578075	114054794	114054794	6020527	103418412	4615855	52213644	101	114045619	3.82396	3676251	0.0250805	6.25946e-05	4578969139_R01C02	0	-0.0360339	-0.00279797	-0.00115047	-0.00072231	0.000330201	-0.00264579
R13481_H3W35BBXX	R13481	Caudate	BrainSeq_Phase3_Caudate	RiboZeroGold	9.2	Br1350	Control	CAUC	M	24.61	36	Natural	0.965897	0.00339734	0.494366	0.511821	0.396617	0.0473253	0.908438	0.0442366	0.0257104	0.0264507	0.973087	0.00716281	13167639	14752621	30026	0.600555	163923738	125932523	125932523	5959789	114401909	5570825	49946974	101	125918900	3.82533	5919491	0.0361112	8.31057e-05	4256126157_A	0	-0.0326006	0.000208353	-0.00653514	0.0287047	-0.0729407	-0.135809
R13481_H3W35BBXX	R13481	Caudate	BrainSeq_Phase3_Caudate	RiboZeroGold	9.2	Br1350	Control	CAUC	M	24.61	36	Natural	0.965897	0.00339734	0.494366	0.511821	0.396617	0.0473253	0.908438	0.0442366	0.0257104	0.0264507	0.973087	0.00716281	13167639	14752621	30026	0.600555	163923738	125932523	125932523	5959789	114401909	5570825	49946974	101	125918900	3.82533	5919491	0.0361112	8.31057e-05	4463344306_R01C01	0	-0.0324346	8.46539e-05	-0.00649023	0.0290858	-0.0736239	-0.136726
R13481_H3W35BBXX	R13481	Caudate	BrainSeq_Phase3_Caudate	RiboZeroGold	9.2	Br1350	Control	CAUC	M	24.61	36	Natural	0.965897	0.00339734	0.494366	0.511821	0.396617	0.0473253	0.908438	0.0442366	0.0257104	0.0264507	0.973087	0.00716281	13167639	14752621	30026	0.600555	163923738	125932523	125932523	5959789	114401909	5570825	49946974	101	125918900	3.82533	5919491	0.0361112	8.31057e-05	4584664028_R01C02	0	-0.03244	7.69579e-05	-0.00647403	0.0290612	-0.0736117	-0.136736
R13481_H3W35BBXX	R13481	Caudate	BrainSeq_Phase3_Caudate	RiboZeroGold	9.2	Br1350	Control	CAUC	M	24.61	36	Natural	0.965897	0.00339734	0.494366	0.511821	0.396617	0.0473253	0.908438	0.0442366	0.0257104	0.0264507	0.973087	0.00716281	13167639	14752621	30026	0.600555	163923738	125932523	125932523	5959789	114401909	5570825	49946974	101	125918900	3.82533	5919491	0.0361112	8.31057e-05	5535522115_R01C02	0	-0.03244	7.79007e-05	-0.00646918	0.0290212	-0.073583	-0.136741
R13482_H5FM2BBXX	R13482	Caudate	BrainSeq_Phase3_Caudate	RiboZeroGold	7.5	Br1378	Control	CAUC	M	41.01	18	Natural	0.974752	0.00201502	0.537114	0.551026	0.353022	0.0322348	0.904048	0.0637174	0.0289961	0.0209818	0.978479	0.00503981	15358289	17528430	28158	0.55169	157836398	112597973	112597973	3629578	101793945	7174450	39749522	101	112585738	3.09358	5209398	0.033005	7.7517e-05	4040296081_A	0	-0.0329046	-0.00257576	-0.000586425	0.00486523	-0.00939714	0.00443811
R13483_H5GWGBBXX	R13483	Caudate	BrainSeq_Phase3_Caudate	RiboZeroGold	9.3	Br1416	SCZD	CAUC	M	37.16	21	Suicide	0.971209	0.0027406	0.510437	0.525569	0.385634	0.0382363	0.911203	0.0505608	0.0167305	0.0214333	0.978178	0.0074977	16308987	18201791	29225	0.559819	173578362	118281945	118281945	4522663	107778848	5980434	45613568	101	118274105	3.70452	4251916	0.0244957	4.51669e-05	4572348608_R01C01	0	-0.035427	0.00172197	0.000345697	-0.00430868	0.00183767	-0.00207143
R13485_H5H57BBXX	R13485	Caudate	BrainSeq_Phase3_Caudate	RiboZeroGold	9.1	Br1443	Control	CAUC	M	55.4	29.5	Natural	0.975304	0.00244782	0.564702	0.579001	0.337327	0.0391401	0.916327	0.0445326	0.0307563	0.020774	0.979064	0.00719405	11594658	12708171	27405	0.560817	135982540	91217041	91217041	3570245	83584664	4062132	30769935	101	91210853	2.73328	3913036	0.028776	4.55058e-05	4256126181_A	0	-0.0363002	-0.00350497	0.00115968	-0.00127291	0.00400727	-0.00139131
R13486_H5FHKBBXX	R13486	Caudate	BrainSeq_Phase3_Caudate	RiboZeroGold	9.7	Br1446	Control	CAUC	M	34.44	29.5	Natural	0.972852	0.00212433	0.521568	0.536123	0.372745	0.0435644	0.908868	0.0475677	0.0223715	0.0209791	0.978532	0.011653	14878498	17180837	29268	0.571898	167238569	114116921	114116921	4971440	103717207	5428274	42536471	101	114111079	3.44457	4333662	0.0259131	3.49321e-05	4256126150_A	0	-0.0330164	-0.00231295	-0.00107245	0.00492805	-0.00654446	0.00302141
R13487_H5FHGBBXX	R13487	Caudate	BrainSeq_Phase3_Caudate	RiboZeroGold	9.4	Br1499	SCZD	CAUC	F	96.92	42.5	Accident	0.974677	0.00259304	0.543075	0.557185	0.359505	0.0453364	0.91669	0.0379737	0.0202696	0.0216201	0.978585	0.00281114	11422744	12561160	29825	0.585187	157235969	120684832	120684832	5471419	110630562	4582851	43386795	101	120681001	4.18241	4292842	0.0273019	2.43647e-05	4578977165_R01C01	0	-0.0341774	-0.00101794	-0.000451292	0.00269391	-0.00313777	0.00032157
R13488_H5FHKBBXX	R13488	Caudate	BrainSeq_Phase3_Caudate	RiboZeroGold	7.6	Br1529	SCZD	CAUC	M	70.24	80	Natural	0.967793	0.00230785	0.486174	0.502353	0.410456	0.044456	0.912808	0.0427357	0.0247016	0.0228485	0.976606	0.0151151	14672965	16782538	29231	0.588716	173378284	116986523	116986523	5200751	106786267	4999505	48017770	101	116981861	3.65693	4783443	0.0275896	2.68892e-05	4572348856_R01C01	0	-0.03662	-0.00472428	0.000406357	-0.00162291	0.003244	-0.000723238
R13490_H5H57BBXX	R13490	Caudate	BrainSeq_Phase3_Caudate	RiboZeroGold	7.2	Br1637	SCZD	CAUC	M	46.19	32	Suicide	0.978728	0.00215978	0.40626	0.41509	0.481921	0.0619918	0.89701	0.0409978	0.0445253	0.0242853	0.975131	0.0116226	20685714	22809446	29907	0.547737	223493410	115751434	115751434	7175634	103830246	4745554	55783004	101	115748647	3.59878	7424010	0.033218	1.24702e-05	4572348852_R01C01	0	-0.0359253	-0.00329596	-0.000904579	-0.00172688	0.00205926	-0.0011236
R13491_H5FM2BBXX	R13491	Caudate	BrainSeq_Phase3_Caudate	RiboZeroGold	9.1	Br1646	SCZD	CAUC	M	81.16	43.5	Natural	0.971727	0.00229654	0.561788	0.578134	0.339306	0.0368767	0.91744	0.0456829	0.0102526	0.0230741	0.976772	0.00597866	8556596	10012546	27077	0.571996	95099315	74617265	74617265	2751640	68456891	3408734	25318117	101	74614009	2.39247	1889461	0.0198683	3.42379e-05	5421787257_R01C02	0	-0.0321578	-0.00148177	-0.00124691	0.00707442	-0.0136055	0.00627031
R13492_H3W35BBXX	R13492	Caudate	BrainSeq_Phase3_Caudate	RiboZeroGold	5.4	Br1648	SCZD	CAUC	F	48.09	16.5	Accident	0.970002	0.00333022	0.458328	0.472502	0.4297	0.053174	0.902202	0.0446239	0.0420878	0.0314558	0.966716	0.00450992	18855117	19662455	26613	0.559578	192136303	91690419	91690419	4875545	82723291	4091583	39399367	101	91679977	2.21895	9312092	0.0484661	5.43468e-05	5421787177_R01C01	0	-0.0354643	-0.0045029	-0.000351103	0.000207023	0.0030303	0.00124434
R13493_H5FWNBBXX	R13493	Caudate	BrainSeq_Phase3_Caudate	RiboZeroGold	8.7	Br1649	Control	CAUC	M	46.94	67.5	Natural	0.980002	0.002407	0.496716	0.506852	0.397896	0.0430989	0.904748	0.0521532	0.0138857	0.0252759	0.974482	0.00324641	17177039	18812698	29887	0.565231	185261907	126197278	126197278	5438960	114176723	6581595	50213419	101	126183029	3.79475	5140306	0.0277462	7.69127e-05	4031091106_A	0	-0.0273601	0.0140407	0.00010994	-0.0164814	-0.00650554	0.000853782
R13494_H3W5FBBXX	R13494	Caudate	BrainSeq_Phase3_Caudate	RiboZeroGold	8.4	Br1678	SCZD	CAUC	M	42.71	21	Natural	0.968842	0.00238426	0.427859	0.441619	0.454812	0.0484931	0.896431	0.0550763	0.0172151	0.0488713	0.949006	0.00763956	16538532	18148096	29497	0.57058	179853006	114583372	114583372	5556506	102716042	6310824	52113889	101	114570157	3.54798	4169460	0.0231826	7.34767e-05	4578951114_R01C01	0	-0.0366792	-0.00322275	5.80887e-05	-0.00148014	0.00474542	-0.000960778
R13495_H5H3GBBXX	R13495	Caudate	BrainSeq_Phase3_Caudate	RiboZeroGold	8.2	Br1738	SCZD	CAUC	M	55.68	58.5	Natural	0.978991	0.00201294	0.371243	0.37921	0.516084	0.0661278	0.895294	0.0385783	0.0154258	0.0295293	0.970247	0.0109846	12878195	14695450	29594	0.525252	152685025	93755903	93755903	6199874	83939085	3616944	48385924	101	93747775	3.31579	2526026	0.016544	5.32338e-05	4578969141_R01C01	0	-0.0362378	-0.00487905	-0.00131572	-0.000227472	0.00290041	-0.000124412
R13496_H3W5FBBXX	R13496	Caudate	BrainSeq_Phase3_Caudate	RiboZeroGold	9.4	Br1432	Control	CAUC	M	45.65	43.5	Natural	0.970275	0.00246646	0.518048	0.533918	0.369749	0.0356013	0.903667	0.0607312	0.0131476	0.042993	0.955016	0.00672824	16007713	17474284	28834	0.589627	180491516	126368026	126368026	4498861	114194678	7674487	46724455	101	126355169	3.4246	3402005	0.0188486	7.12333e-05	4463344553_R01C01	0	-0.0346598	-0.00510197	-0.000354614	-0.00146939	0.00326452	0.000298755
R13497_H3W35BBXX	R13497	Caudate	BrainSeq_Phase3_Caudate	RiboZeroGold	9.4	Br1458	Control	CAUC	M	34.23	13.5	Natural	0.965594	0.00354805	0.493367	0.510947	0.391752	0.0383657	0.902699	0.0589357	0.022102	0.0386615	0.959032	0.00535675	16469464	17655526	28352	0.534528	154783088	105873385	105873385	4061902	95571762	6239721	41476062	101	105868402	2.93301	4201834	0.0271466	3.21934e-05	4572348822_R01C02	0	-0.0367527	-0.00506457	-0.000560752	-0.00103169	0.00234175	0.000559372
R13497_H3W35BBXX	R13497	Caudate	BrainSeq_Phase3_Caudate	RiboZeroGold	9.4	Br1458	Control	CAUC	M	34.23	13.5	Natural	0.965594	0.00354805	0.493367	0.510947	0.391752	0.0383657	0.902699	0.0589357	0.022102	0.0386615	0.959032	0.00535675	16469464	17655526	28352	0.534528	154783088	105873385	105873385	4061902	95571762	6239721	41476062	101	105868402	2.93301	4201834	0.0271466	3.21934e-05	4584664006_R01C02	0	-0.0367629	-0.00506802	-0.000580517	-0.00103558	0.00234398	0.0005465
R13498_H5GH3BBXX	R13498	Caudate	BrainSeq_Phase3_Caudate	RiboZeroGold	9.3	Br1463	Control	CAUC	M	49.53	18.5	Natural	0.976028	0.0019847	0.502121	0.514453	0.382162	0.0311464	0.896615	0.0722382	0.0220998	0.0222612	0.977502	0.00739378	14798216	16363703	27921	0.583277	164640543	122228504	122228504	3806982	109591956	8829566	46711129	101	122220650	2.65533	5136914	0.0312008	4.77039e-05	4256126294_A	0	-0.0348466	-0.00233968	0.000379629	-0.00126495	-0.00105	-0.000687899
R13499_H5GWVBBXX	R13499	Caudate	BrainSeq_Phase3_Caudate	RiboZeroGold	9.4	Br1581	Control	CAUC	M	46.08	34	Natural	0.974805	0.0026095	0.518231	0.531625	0.379497	0.0369518	0.911122	0.051926	0.018923	0.0382982	0.959811	0.00531249	18764476	20259128	29195	0.56384	196500710	126883042	126883042	4688557	115605951	6588534	48151698	101	126865868	3.68557	4760601	0.0242269	8.73992e-05	4040296080_A	0	-0.0348905	-0.00397611	0.00119331	0.000428746	0.00181235	0.00111335
R13500_H3W35BBXX	R13500	Caudate	BrainSeq_Phase3_Caudate	RiboZeroGold	9.3	Br1682	SCZD	CAUC	M	41.33	34.5	Suicide	0.961768	0.00362667	0.527469	0.548437	0.357653	0.0369788	0.906089	0.0569318	0.0234451	0.0322268	0.96612	0.00718668	17821026	19286817	28879	0.589236	180850738	128717777	128717777	4759831	116629808	7328138	46036237	101	128712253	3.36092	6690457	0.0369944	3.05445e-05	4578951128_R01C01	0	-0.036973	-0.00327498	0.00123555	-0.00124678	0.00402403	4.84998e-05
R13502_H5H3GBBXX	R13502	Caudate	BrainSeq_Phase3_Caudate	RiboZeroGold	9	Br1890	Control	CAUC	M	42.04	24.5	Natural	0.976772	0.00239242	0.501173	0.513091	0.387538	0.0406314	0.900629	0.0587396	0.0460228	0.0391436	0.958863	0.00781032	16765188	17728295	26497	0.542802	151651020	82065667	82065667	3334447	73910719	4820501	31803556	101	82058854	2.02069	6558857	0.0432497	4.49255e-05	4572348740_R01C02	0	-0.0329345	-0.00421608	0.000570966	0.00424004	-0.010015	0.00483023
R13503_H5FHGBBXX	R13503	Caudate	BrainSeq_Phase3_Caudate	RiboZeroGold	9.3	Br1980	Control	CAUC	M	33.24	30.5	Natural	0.971805	0.00233944	0.541925	0.557648	0.354686	0.039758	0.912334	0.0479076	0.0122339	0.0216866	0.978251	0.00302999	12544458	14126662	29747	0.581704	165155523	131622672	131622672	5233059	120083887	6305726	46684756	101	131609348	4.06168	4420110	0.0267633	8.06755e-05	5511192158_R01C01	0	-0.034413	-0.00347055	0.00152927	0.000530849	-0.000820751	0.00179172
R13504_H5FHGBBXX	R13504	Caudate	BrainSeq_Phase3_Caudate	RiboZeroGold	7.3	Br1998	Control	CAUC	F	41.18	19.5	Natural	0.969149	0.00244649	0.54863	0.566095	0.348801	0.0346388	0.914897	0.0504644	0.0139656	0.0208454	0.978932	0.00346732	16416424	17558155	29436	0.571862	183790410	134519719	134519719	4659603	123071660	6788456	46920671	101	134510932	4.10635	4833750	0.0263003	4.78099e-05	5511192119_R01C01	0	-0.0356268	-0.00375692	-0.00086331	0.00141789	0.000280081	0.00141525
R10424_C4KC9ACXX	R10424	DLPFC	BrainSeq_Phase2_DLPFC	RiboZeroGold	6.7	Br5168	Control	CAUC	M	64.08	23	Accident	0.978127	0.00251579	0.348063	0.355847	0.550688	0.0615285	0.906535	0.0319367	0.00845857	0.0308726	0.968449	0.00552519	10059699	14151362	24743	0.607547	164706528	127320618	127320618	7833841	115420571	4066206	70113963	100	127319196	2.97176	2167782	0.0131615	8.63354e-06	9348679019_R03C01	0	-0.0357068	-0.00224547	-0.000943785	0.00140166	-0.00158431	0.000135369
R12195_C4E9TACXX	R12195	DLPFC	BrainSeq_Phase2_DLPFC	RiboZeroGold	8.4	Br5073	SCZD	AA	M	62.61	34	Natural	0.977301	0.00276836	0.399387	0.408663	0.501116	0.0525398	0.909779	0.0376809	0.00692136	0.0260477	0.97353	0.00334228	13913095	17531440	32557	0.609535	214961734	175140966	175140966	9201872	159339628	6599466	87765965	100	175136135	5.14951	2812953	0.0130858	2.24738e-05	3998646009_R06C01	0	0.0650791	-0.00392753	0.00341897	0.000246794	0.00268032	0.000859439
R12198_C4KC9ACXX	R12198	DLPFC	BrainSeq_Phase2_DLPFC	RiboZeroGold	8.5	Br5217	SCZD	CAUC	M	29.98	23	Suicide	0.974921	0.00267237	0.440024	0.451343	0.459086	0.049756	0.910428	0.0398156	0.0104657	0.0243326	0.975125	0.00426942	19218042	23589115	32882	0.603513	259622493	195425150	195425150	9723572	177920613	7780965	89716899	100	195416192	5.75908	4676295	0.0180119	3.45039e-05	3998646112_R08C01	0	-0.0366122	-0.00398389	0.000727768	0.000233456	0.00311234	-0.00156378
R12199_C4KC9ACXX	R12199	DLPFC	BrainSeq_Phase2_DLPFC	RiboZeroGold	8.8	Br5234	SCZD	CAUC	M	65.26	15.5	Natural	0.974891	0.00262605	0.438521	0.449816	0.465559	0.0482614	0.915375	0.0363638	0.00589446	0.024583	0.975041	0.00419252	8960961	11454437	30159	0.615684	142780596	119537942	119537942	5769074	109422014	4346854	55651967	100	119533432	3.40747	1850019	0.0129571	3.15869e-05	3998646114_R04C01	0	-0.0359584	-0.00372068	0.000907125	0.000460876	0.000964041	-0.00130334
R12200_C4KC9ACXX	R12200	DLPFC	BrainSeq_Phase2_DLPFC	RiboZeroGold	7	Br5372	SCZD	AA	M	32.35	62	Undetermined	0.974293	0.00267969	0.345397	0.354511	0.550312	0.0601857	0.904823	0.034991	0.00432777	0.0286498	0.970821	0.00536795	6483512	8346849	28547	0.595164	96775869	74595449	74595449	4489580	67495699	2610170	41050793	100	74590653	2.27768	789785	0.00816097	4.95578e-05	3998646018_R01C01	0	0.0869923	-0.00303141	0.000480695	0.000443615	-0.000105536	-0.000685243
R12258_C4L03ACXX	R12258	DLPFC	BrainSeq_Phase2_DLPFC	RiboZeroGold	8.6	Br5005	Control	CAUC	F	69.07	15.5	Accident	0.97866	0.00258611	0.437754	0.4473	0.467298	0.0497543	0.914597	0.0356485	0.0113487	0.0372324	0.961526	0.00297297	12088737	14345678	30959	0.603296	175851204	132304885	132304885	6582731	121005685	4716469	61825746	100	132299143	4.073	3241990	0.018436	3.26526e-05	9829181016_R02C01	0	-0.028117	-0.00064273	-0.00136325	0.0141076	-0.0285086	0.0178847
R12259_C4L03ACXX	R12259	DLPFC	BrainSeq_Phase2_DLPFC	RiboZeroGold	5.4	Br5024	Control	CAUC	M	48.1	45	Natural	0.97765	0.00337345	0.320898	0.328234	0.561951	0.0746347	0.890184	0.035181	0.0125374	0.0364508	0.962771	0.00322664	17604650	20994925	32714	0.588279	235927476	159278838	159278838	11887725	141787523	5603590	89506836	100	159262886	5.01306	5561847	0.0235744	6.7614e-05	9853746126_R02C01	0	-0.0307727	-0.00286335	0.000575119	-0.000266403	0.00186937	-0.00155862
R12260_C4L03ACXX	R12260	DLPFC	BrainSeq_Phase2_DLPFC	RiboZeroGold	7.3	Br5053	Control	AA	M	50.28	33	Natural	0.977711	0.00308325	0.394795	0.403795	0.504717	0.0577988	0.908512	0.0336891	0.00713023	0.0303503	0.969047	0.00398048	24867363	30923432	34729	0.613746	362678925	274900771	274900771	15888922	249750695	9261154	138747018	100	274891386	7.80829	4958247	0.0136712	2.58769e-05	9829125024_R04C01	0	0.0749782	-0.00515433	0.000158816	0.00160883	-0.000517118	-0.000956267
R12263_C4L03ACXX	R12263	DLPFC	BrainSeq_Phase2_DLPFC	RiboZeroGold	8.1	Br5146	Control	AA	F	47.01	47	Natural	0.977354	0.00319653	0.412578	0.422138	0.487877	0.0519677	0.910015	0.0380173	0.0122674	0.0280914	0.971387	0.00369153	15568341	19974192	32669	0.597064	238284672	186140916	186140916	9673317	169391023	7076576	90813905	100	186137992	5.46475	4457968	0.0187086	1.2271e-05	9829125027_R02C01	0	0.104569	-0.00019773	0.00101446	0.000256693	-0.00040949	0.000476079
R12264_C4L03ACXX	R12264	DLPFC	BrainSeq_Phase2_DLPFC	RiboZeroGold	8.4	Br5154	Control	CAUC	M	49.26	29.5	Accident	0.97738	0.00304763	0.437198	0.447316	0.465322	0.0505027	0.912638	0.0368596	0.0113434	0.0312939	0.967905	0.00384613	16080267	19680145	32953	0.607567	239543587	189260165	189260165	9558144	172725973	6976048	88066850	100	189255663	5.58897	4810459	0.0200818	1.87941e-05	9853746043_R04C01	0	-0.034752	-0.00357235	0.00136309	0.00353686	-0.00687988	0.00491843
R12264_C4L03ACXX	R12264	DLPFC	BrainSeq_Phase2_DLPFC	RiboZeroGold	8.4	Br5154	Control	CAUC	M	49.26	29.5	Accident	0.97738	0.00304763	0.437198	0.447316	0.465322	0.0505027	0.912638	0.0368596	0.0113434	0.0312939	0.967905	0.00384613	16080267	19680145	32953	0.607567	239543587	189260165	189260165	9558144	172725973	6976048	88066850	100	189255663	5.58897	4810459	0.0200818	1.87941e-05	201962800111_R07C01	0	-0.0347676	-0.00361086	0.00144407	0.00351074	-0.00684647	0.00480125
R12264_C4L03ACXX	R12264	DLPFC	BrainSeq_Phase2_DLPFC	RiboZeroGold	8.4	Br5154	Control	CAUC	M	49.26	29.5	Accident	0.97738	0.00304763	0.437198	0.447316	0.465322	0.0505027	0.912638	0.0368596	0.0113434	0.0312939	0.967905	0.00384613	16080267	19680145	32953	0.607567	239543587	189260165	189260165	9558144	172725973	6976048	88066850	100	189255663	5.58897	4810459	0.0200818	1.87941e-05	201962800111_R08C01	0	-0.034778	-0.00358701	0.00144592	0.00351279	-0.00685008	0.00480711
R12265_C4L03ACXX	R12265	DLPFC	BrainSeq_Phase2_DLPFC	RiboZeroGold	6.3	Br5155	Control	AA	F	35.21	21.5	Natural	0.980429	0.00314011	0.35682	0.363942	0.540855	0.0625446	0.904798	0.0326576	0.0133112	0.0330204	0.966302	0.00321836	17356064	21395424	32432	0.606438	256958549	182947242	182947242	11442365	165530259	5974618	98947983	100	182941443	4.89094	3950654	0.0153747	2.25678e-05	9853746069_R04C01	0	0.114546	-0.00196855	0.00172414	0.000946638	-0.00116757	0.00120733
R12266_C4L03ACXX	R12266	DLPFC	BrainSeq_Phase2_DLPFC	RiboZeroGold	8.5	Br5161	Control	CAUC	M	54.43	21.5	Natural	0.97608	0.00314806	0.430389	0.440936	0.471091	0.051755	0.912027	0.036218	0.0135815	0.0436357	0.954975	0.00393596	19194709	22883231	33150	0.606208	270608656	202760766	202760766	10493884	184923290	7343592	95518781	100	202755177	5.97877	5185214	0.0191613	2.06534e-05	9829181016_R04C01	0	-0.0362564	-0.00480606	-0.000506855	-0.000904943	0.00153375	-0.000562318
R12276_C5C2VACXX	R12276	DLPFC	BrainSeq_Phase2_DLPFC	RiboZeroGold	5.9	Br763	SCZD	AA	M	75.22	41.5	Undetermined	0.975473	0.00407043	0.309793	0.317583	0.577515	0.0655209	0.895097	0.0393817	0.00603503	0.0239926	0.97545	0.0026213	16201749	18327566	30688	0.558215	199173783	130724384	130724384	8565178	117011054	5148152	75495243	100	130722436	3.51745	1823313	0.00915438	9.7804e-06	5421787160_R01C02	0	0.0777506	-0.00455713	-0.0013515	0.000730477	0.00107288	-0.000211156
R12277_C4UT7ACXX	R12277	DLPFC	BrainSeq_Phase2_DLPFC	RiboZeroGold	5.4	Br823	Control	AA	F	50	10.5	No autopsy performed	0.972267	0.00474945	0.300822	0.309403	0.584915	0.0716302	0.894318	0.0340518	0.0074568	0.0232161	0.976104	0.002736	14603091	16010764	29965	0.612349	165954637	101542438	101542438	7273509	90811224	3457705	59393720	100	101537438	2.98169	2050118	0.0123535	3.01287e-05	4572348336_R01C02	0	0.087038	-0.00171774	0.000413453	-0.00111783	0.000940356	-0.000851082
R12278_C5PDFACXX	R12278	DLPFC	BrainSeq_Phase2_DLPFC	RiboZeroGold	8.3	Br845	Control	AA	M	24.79	43.5	Homicide	0.965512	0.00329386	0.4342	0.44971	0.462431	0.0504641	0.912141	0.0373951	0.0109073	0.0292756	0.969928	0.00365015	19728076	22516696	32562	0.574427	242160259	181599557	181599557	9164262	165644354	6790941	83977274	100	181595720	5.67676	3878059	0.0160144	1.58449e-05	4040296055_A	0	0.0938911	-0.0022486	0.000546358	0.000265997	0.00148214	-0.00287169
R12279_C4UN4ACXX	R12279	DLPFC	BrainSeq_Phase2_DLPFC	RiboZeroGold	8.1	Br846	Control	AA	M	58.48	15	Natural	0.977832	0.00275612	0.408306	0.417562	0.498019	0.0508074	0.915581	0.0336115	0.0109619	0.0755464	0.921068	0.00526654	9806114	10908149	28141	0.588051	127951788	80346508	80346508	4082201	73563739	2700568	40014055	100	80345133	2.35613	1559190	0.0121858	1.07462e-05	4463344166_R01C02	0	0.0779768	-0.00277683	0.00294876	-0.000841112	-0.000438874	-0.000403209
R12280_C5NGUACXX	R12280	DLPFC	BrainSeq_Phase2_DLPFC	RiboZeroGold	8.4	Br852	Control	AA	M	22.09	38	Homicide	0.973239	0.00284129	0.436977	0.448993	0.464469	0.0527978	0.913462	0.0337405	0.00965915	0.0310742	0.968039	0.00454933	20959718	24591728	33723	0.584502	299483942	233011235	233011235	12302476	212846838	7861921	108226455	100	233001011	6.75181	4987671	0.0166542	3.41387e-05	4040296067_A	0	0.0956752	-0.0022977	0.0022053	0.000193693	0.000281595	0.000290096
R12281_C5GKYACXX	R12281	DLPFC	BrainSeq_Phase2_DLPFC	RiboZeroGold	7.9	Br855	SCZD	AA	F	60.75	19	Natural	0.975165	0.00202781	0.396047	0.406133	0.501987	0.0545964	0.908121	0.0372828	0.00790343	0.0469924	0.951266	0.00446636	11162176	13501963	29534	0.568976	139664812	96038468	96038468	5243359	87214527	3580582	48210093	100	96034031	3.05429	1729245	0.0123814	3.17689e-05	4572348330_R01C01	0	0.0838642	-0.00457244	0.00144754	0.000167719	0.000654684	-0.00132819
R12282_C5AEJACXX	R12282	DLPFC	BrainSeq_Phase2_DLPFC	RiboZeroGold	8.1	Br856	SCZD	AA	M	47.35	168	Natural	0.982114	0.00247519	0.400289	0.407579	0.501132	0.0572221	0.908711	0.034067	0.0142582	0.0204651	0.979317	0.00266153	15202331	18703336	31941	0.577729	224691032	162639935	162639935	9306593	147792691	5540651	81504016	100	162636406	4.64542	4003277	0.0178168	1.5706e-05	4572348403_R01C01	0	0.11097	-0.00275109	0.00201414	-0.00078734	-0.00129059	0.000788062
R12283_C5GKYACXX	R12283	DLPFC	BrainSeq_Phase2_DLPFC	RiboZeroGold	8.5	Br884	SCZD	AA	M	35.82	79	Suicide	0.972093	0.00230416	0.464097	0.477421	0.439202	0.046155	0.916623	0.0372222	0.00959772	0.0403796	0.958144	0.00385592	11473927	14304500	29340	0.561183	138921683	98953253	98953253	4567188	90702804	3683261	43460451	100	98908347	2.99163	2032562	0.014631	0.000323247	4572348402_R01C01	0	0.112315	-4.58836e-05	0.0014301	0.00157488	-0.00132206	-0.000708296
R12284_C5PDFACXX	R12284	DLPFC	BrainSeq_Phase2_DLPFC	RiboZeroGold	8.1	Br888	SCZD	CAUC	M	25.59	43	Suicide	0.966217	0.00329499	0.415486	0.430013	0.480229	0.0520418	0.910241	0.0377168	0.00731297	0.0268277	0.972588	0.00446981	18265877	21070222	32882	0.587231	234667222	183371401	183371401	9542979	166912244	6916178	88060179	100	183365586	5.75393	4000158	0.0170461	2.47798e-05	4578969151_R01C02	0	-0.0305173	0.00217484	-0.000438432	-0.00384536	-0.00772752	0.00433305
R12285_C4UN4ACXX	R12285	DLPFC	BrainSeq_Phase2_DLPFC	RiboZeroGold	6.3	Br894	Control	AA	F	58	24	Natural	0.976129	0.00302049	0.318433	0.32622	0.577466	0.0632852	0.903686	0.0330288	0.00922807	0.0270234	0.972533	0.00768339	7819948	9251492	28696	0.597233	112418300	78435390	78435390	4963798	70880962	2590630	45293758	100	78432032	2.43032	1235557	0.0109907	2.98706e-05	4040296095_A	0	0.106202	-0.00184552	-4.01664e-05	0.00204884	-0.000144739	-0.000769084
R12286_C4VT9ACXX	R12286	DLPFC	BrainSeq_Phase2_DLPFC	RiboZeroGold	7.5	Br898	Control	AA	M	40.39	31.5	Natural	0.975338	0.0032376	0.402924	0.413112	0.499746	0.0531329	0.912859	0.0340082	0.011215	0.0708239	0.926433	0.00561402	9445472	10317915	28109	0.586161	120008897	76610840	76610840	4070559	69934884	2605397	38285992	100	76607320	2.25576	1878537	0.0156533	2.93312e-05	4040296016_A	0	0.0992134	-0.00241222	0.0012662	0.000846119	-0.000593114	-0.00148216
R12287_C5NGUACXX	R12287	DLPFC	BrainSeq_Phase2_DLPFC	RiboZeroGold	8	Br914	Control	AA	F	19.69	19	Natural	0.972165	0.00280557	0.440662	0.45328	0.460123	0.0475838	0.913402	0.0390142	0.00690695	0.0253467	0.974081	0.0035734	22985938	27594469	33859	0.565539	313691322	245302569	245302569	11672419	224059874	9570276	112869232	100	245293072	7.37577	4880299	0.0155576	3.0275e-05	4463344574_R01C02	0	0.0956074	-0.00283195	0.00106281	0.00119414	0.00165998	-0.00104557
R12288_C4VT9ACXX	R12288	DLPFC	BrainSeq_Phase2_DLPFC	RiboZeroGold	8	Br926	Control	AA	M	31.75	15.5	Homicide	0.974732	0.00322781	0.431104	0.44228	0.474105	0.0415886	0.916384	0.042027	0.00426587	0.0225886	0.977134	0.00474014	6503433	7426829	26799	0.558023	101440446	83064469	83064469	3454539	76118980	3490950	39381267	100	83061533	2.00206	729661	0.007193	2.89431e-05	4040296006_A	0	0.0992376	-0.00335866	0.00118928	0.000932683	0.000539881	-9.34012e-05
R12289_C5PDFACXX	R12289	DLPFC	BrainSeq_Phase2_DLPFC	RiboZeroGold	7.8	Br938	SCZD	AA	F	61.93	20	Accident	0.96598	0.00331079	0.404059	0.418289	0.492178	0.0502583	0.910467	0.0392752	0.00757255	0.0232833	0.976339	0.00463727	8928345	10353979	28667	0.563627	111990329	86510891	86510891	4347890	78765271	3397730	42578737	100	86508334	2.64062	1326415	0.011844	2.28323e-05	4572348856_R01C02	0	0.110417	-0.00239217	0.00278257	0.00182572	-0.000556877	-0.000269225
R12290_C5C2VACXX	R12290	DLPFC	BrainSeq_Phase2_DLPFC	RiboZeroGold	8.4	Br948	Control	AA	M	45.91	38.5	Homicide	0.976657	0.0041842	0.459995	0.47099	0.444258	0.0479073	0.915248	0.0368451	0.00667932	0.0210072	0.97874	0.00252441	10164306	11857683	30489	0.616004	158664843	130680740	130680740	6260565	119605229	4814946	58055970	100	130677520	3.72729	2424178	0.0152786	2.02944e-05	4463344543_R01C01	0	0.105303	0.000664617	0.00294045	-0.0018272	-1.54138e-05	-0.000705688
R12291_C5C2VACXX	R12291	DLPFC	BrainSeq_Phase2_DLPFC	RiboZeroGold	7.5	Br949	Control	AA	M	18.05	14.5	Homicide	0.974567	0.00410029	0.446722	0.45838	0.451454	0.0514677	0.909834	0.0386985	0.00748802	0.0211452	0.978513	0.00279296	13224784	15099771	30342	0.611953	176803503	133226218	133226218	6856842	121213723	5155653	60145525	100	133225472	3.64421	2348842	0.013285	4.21937e-06	4572348278_R01C01	0	0.11233	-0.00234859	0.000760739	0.000635555	0.000296028	0.00140297
R12293_C4VT9ACXX	R12293	DLPFC	BrainSeq_Phase2_DLPFC	RiboZeroGold	8.3	Br963	SCZD	AA	F	62.63	76	Natural	0.976827	0.00267302	0.414496	0.424329	0.483925	0.0549818	0.908254	0.0367637	0.0076228	0.0235494	0.976375	0.00513472	9470327	11092347	30996	0.590776	158503359	129216490	129216490	7104556	117361452	4750482	62531088	100	129213243	3.83838	2165293	0.0136609	2.04854e-05	4578969017_R01C01	0	0.0496902	-0.00644181	0.00325852	0.000890992	0.00401134	0.000785222
R12293_C4VT9ACXX	R12293	DLPFC	BrainSeq_Phase2_DLPFC	RiboZeroGold	8.3	Br963	SCZD	AA	F	62.63	76	Natural	0.976827	0.00267302	0.414496	0.424329	0.483925	0.0549818	0.908254	0.0367637	0.0076228	0.0235494	0.976375	0.00513472	9470327	11092347	30996	0.590776	158503359	129216490	129216490	7104556	117361452	4750482	62531088	100	129213243	3.83838	2165293	0.0136609	2.04854e-05	4578969043_R01C01	0	0.0496924	-0.00643696	0.00333043	0.000870557	0.00398946	0.00080338
R12295_C5NGUACXX	R12295	DLPFC	BrainSeq_Phase2_DLPFC	RiboZeroGold	8.4	Br973	Control	AA	M	41.55	14.5	Natural	0.972797	0.00273913	0.452191	0.464836	0.448405	0.0478294	0.913241	0.0389296	0.00730087	0.0281024	0.971297	0.00393746	24827782	30010349	34376	0.565364	340431343	270248478	270248478	12925810	246802013	10520655	121180870	100	270215000	8.07912	5208639	0.0153001	9.83399e-05	4040296002_A	0	0.0930618	-0.00205891	0.00170979	0.0012457	0.00277174	-0.000105376
R12296_C4V0MACXX	R12296	DLPFC	BrainSeq_Phase2_DLPFC	RiboZeroGold	8.3	Br978	SCZD	AA	M	38.72	61	Accident	0.968371	0.00357183	0.432433	0.446557	0.464195	0.0521058	0.910752	0.0371421	0.00749275	0.0200132	0.979916	0.00232244	8291989	9521265	29516	0.612184	117485909	93179826	93179826	4855208	84863727	3460891	43253607	100	93178617	2.94914	1565997	0.0133292	1.02906e-05	4584656093_R01C01	0	0.11008	-0.00146302	0.000856011	0.00140129	0.00123101	0.000450389
R12297_C5AEJACXX	R12297	DLPFC	BrainSeq_Phase2_DLPFC	RiboZeroGold	8.5	Br983	SCZD	CAUC	M	43.38	25	Undetermined	0.980201	0.00241717	0.459668	0.468952	0.448166	0.0461812	0.917118	0.0367007	0.00996464	0.0532344	0.944367	0.00406069	13436306	15105671	30719	0.589275	187161855	131138293	131138293	6056119	120269307	4812867	58771698	100	131136984	3.95977	3237872	0.0172998	6.99395e-06	4578969154_R01C01	0	-0.0363773	-0.00338379	0.00115715	-0.000353692	0.00274118	-0.00204738
R12298_C4UYCACXX	R12298	DLPFC	BrainSeq_Phase2_DLPFC	RiboZeroGold	7.1	Br989	Control	AA	M	36.95	13.5	Homicide	0.966782	0.0043928	0.384474	0.397684	0.508153	0.0540435	0.905837	0.0401193	0.00592178	0.0202696	0.979495	0.00270821	10191922	11697626	30156	0.605435	142220232	111843880	111843880	6044434	101312344	4487102	56833791	100	111841971	3.26228	1563749	0.0109953	1.34228e-05	4572348336_R01C01	0	0.0920622	-0.00130883	0.00143068	0.000109182	0.000798783	0.000591398
R12299_C4UT7ACXX	R12299	DLPFC	BrainSeq_Phase2_DLPFC	RiboZeroGold	7.9	Br993	Control	AA	F	30.48	32.5	Accident	0.979911	0.00317955	0.493549	0.503667	0.41068	0.0468739	0.914347	0.0387794	0.0143529	0.0193756	0.980224	0.00229675	10677510	12153780	29313	0.600035	151799076	112265182	112265182	5262306	102649298	4353578	46105039	100	112258666	3.0594	2990913	0.0197031	4.29252e-05	4040296005_A	0	0.106984	-0.00108775	0.00314102	0.000290127	0.00177392	0.00224913
R12299_C4UT7ACXX	R12299	DLPFC	BrainSeq_Phase2_DLPFC	RiboZeroGold	7.9	Br993	Control	AA	F	30.48	32.5	Accident	0.979911	0.00317955	0.493549	0.503667	0.41068	0.0468739	0.914347	0.0387794	0.0143529	0.0193756	0.980224	0.00229675	10677510	12153780	29313	0.600035	151799076	112265182	112265182	5262306	102649298	4353578	46105039	100	112258666	3.0594	2990913	0.0197031	4.29252e-05	4578969111_R01C02	0	0.107206	-0.00102705	0.00308936	9.04028e-05	0.00188326	0.00218603
R12300_C4UT7ACXX	R12300	DLPFC	BrainSeq_Phase2_DLPFC	RiboZeroGold	6.9	Br1003	Control	AA	F	52.57	26	Natural	0.980917	0.00285267	0.369326	0.376511	0.529117	0.0599444	0.905628	0.0344273	0.00633347	0.0221427	0.977627	0.0023462	9243491	11056404	30290	0.605888	147614842	112844478	112844478	6764394	102195150	3884934	59707967	100	112841386	3.23913	1489999	0.0100938	2.09464e-05	4572348521_R01C02	0	0.101754	-0.00181576	0.00118087	0.00089733	0.000319895	0.000916715
R12301_C4UN4ACXX	R12301	DLPFC	BrainSeq_Phase2_DLPFC	RiboZeroGold	7.1	Br1006	Control	AA	M	57.89	47.5	Natural	0.975058	0.00300371	0.395429	0.405544	0.494097	0.0638843	0.89964	0.0364753	0.00536857	0.0348418	0.964749	0.00566734	8451302	10387144	30086	0.588118	123027429	94766477	94766477	6054086	85255757	3456634	46823792	100	94755663	3.08791	1395606	0.0113439	8.78991e-05	4040296115_A	0	0.0929397	-0.00523465	0.000904311	0.00187257	8.71203e-05	0.000374926
R12302_C5GKYACXX	R12302	DLPFC	BrainSeq_Phase2_DLPFC	RiboZeroGold	6.1	Br1007	Control	AA	M	57.1	25	Accident	0.978889	0.00209604	0.328823	0.335914	0.561233	0.0666345	0.897147	0.0362186	0.00865588	0.0443255	0.954147	0.00358844	16803202	20963765	31859	0.571552	222291724	144166426	144166426	9606452	129338463	5221511	80910968	100	144164501	4.46384	1989606	0.00895043	8.65979e-06	4572348382_R01C02	0	0.112107	-0.00272412	-0.000170441	0.00100426	0.00124266	-0.000540452
R12303_C4V0MACXX	R12303	DLPFC	BrainSeq_Phase2_DLPFC	RiboZeroGold	5.1	Br1017	Control	AA	F	48.42	23.5	Natural	0.956888	0.0049931	0.326016	0.340704	0.557606	0.064681	0.89831	0.0370094	0.00913382	0.0233875	0.976043	0.00288549	11133989	11642182	27696	0.594429	112446671	69061781	69061781	4466982	62038865	2555934	38509244	100	69058430	2.00543	1682845	0.0149657	2.98008e-05	5535522112_R01C02	0	0.111194	-0.00203276	0.00185286	0.000735068	-0.00042563	0.000783687
R12304_C5GKYACXX	R12304	DLPFC	BrainSeq_Phase2_DLPFC	RiboZeroGold	7.9	Br1021	SCZD	AA	M	63.18	56.5	Natural	0.977235	0.00203503	0.403052	0.412441	0.496818	0.0536924	0.909259	0.0370489	0.00700797	0.0515116	0.946484	0.00345201	11524455	13625632	29499	0.551728	145161725	97614119	97614119	5241135	88756489	3616495	48496427	100	97612746	2.98344	1529339	0.0105354	9.45842e-06	4578969017_R01C02	0	0.100677	-0.00348216	-0.000792303	-0.000750628	0.000736205	-0.000215156
R12305_C5PDFACXX	R12305	DLPFC	BrainSeq_Phase2_DLPFC	RiboZeroGold	7.6	Br1023	Control	CAUC	M	63	45.5	Accident	0.962803	0.0032464	0.386732	0.401674	0.501859	0.0584092	0.903533	0.0380582	0.00796029	0.0254803	0.974009	0.00492279	8704064	10019570	28968	0.578568	107606537	80415037	80415037	4696979	72657605	3060453	40357011	100	80411871	2.52471	1416174	0.0131607	2.9422e-05	4256126158_A	0	-0.0265883	-0.000144315	-0.00130738	0.0136925	-0.0279019	0.0160911
R12306_C5C2VACXX	R12306	DLPFC	BrainSeq_Phase2_DLPFC	RiboZeroGold	6.3	Br1025	SCZD	AA	F	41.59	51	Natural	0.976979	0.00414678	0.317598	0.325081	0.575016	0.065593	0.900098	0.0343092	0.00631485	0.0232783	0.976402	0.00243698	9568484	12191884	30144	0.59226	136095595	100309724	100309724	6579619	90288559	3441546	57679724	100	100302888	3.00875	1658118	0.0121835	5.02294e-05	4572348538_R01C01	0	0.0645736	-0.00308975	0.00124288	-0.000107029	0.00167257	6.35475e-05
R12307_C4UN4ACXX	R12307	DLPFC	BrainSeq_Phase2_DLPFC	RiboZeroGold	8.2	Br1030	SCZD	AA	F	49.65	14.5	Natural	0.97786	0.00280098	0.431117	0.440878	0.472996	0.0495224	0.913873	0.0366042	0.00901937	0.0467925	0.951518	0.00468511	8406635	9452991	29194	0.602309	126412509	91980916	91980916	4555114	84058911	3366891	43506580	100	91975901	2.84196	1862848	0.0147363	3.96717e-05	4578969057_R01C01	0	0.0532387	-0.0040357	0.00154087	-0.00169045	0.00214671	0.000267516
R12308_C5ADGACXX	R12308	DLPFC	BrainSeq_Phase2_DLPFC	RiboZeroGold	7.7	Br1034	Control	CAUC	M	57.6	24	Natural	0.982297	0.0021356	0.432754	0.440553	0.473283	0.0525861	0.913836	0.0335782	0.00855113	0.0259673	0.97345	0.00432292	9660379	11205741	30083	0.602884	153680374	114878936	114878936	6041038	104980473	3857425	54370203	100	114876134	3.41113	2433095	0.0158322	1.82326e-05	4572348357_R01C02	0	-0.0360781	-0.00250419	1.47384e-05	0.000490218	-0.000796422	0.000144506
R12309_C5AEJACXX	R12309	DLPFC	BrainSeq_Phase2_DLPFC	RiboZeroGold	7.4	Br1051	Control	AA	F	57.59	19	Natural	0.978957	0.00229128	0.39422	0.402694	0.510552	0.0532372	0.913246	0.0335167	0.00870921	0.0444057	0.954062	0.00629647	16068373	19133842	31811	0.59561	230064997	162502768	162502768	8651191	148405019	5446558	82966141	100	162479949	4.5656	2881412	0.0125243	9.9185e-05	4578977093_R01C02	0	0.0877335	-0.00385205	0.00627166	0.0049371	0.00162675	0.00766259
R12309_C5AEJACXX	R12309	DLPFC	BrainSeq_Phase2_DLPFC	RiboZeroGold	7.4	Br1051	Control	AA	F	57.59	19	Natural	0.978957	0.00229128	0.39422	0.402694	0.510552	0.0532372	0.913246	0.0335167	0.00870921	0.0444057	0.954062	0.00629647	16068373	19133842	31811	0.59561	230064997	162502768	162502768	8651191	148405019	5446558	82966141	100	162479949	4.5656	2881412	0.0125243	9.9185e-05	8501601032_R03C01	0	0.0879661	-0.00395927	0.00632275	0.00493275	0.00169583	0.00776599
R12309_C5AEJACXX	R12309	DLPFC	BrainSeq_Phase2_DLPFC	RiboZeroGold	7.4	Br1051	Control	AA	F	57.59	19	Natural	0.978957	0.00229128	0.39422	0.402694	0.510552	0.0532372	0.913246	0.0335167	0.00870921	0.0444057	0.954062	0.00629647	16068373	19133842	31811	0.59561	230064997	162502768	162502768	8651191	148405019	5446558	82966141	100	162479949	4.5656	2881412	0.0125243	9.9185e-05	9348679016_R01C01	0	0.0879704	-0.00395066	0.00631785	0.0049304	0.00168034	0.00774339
R12310_C5GKYACXX	R12310	DLPFC	BrainSeq_Phase2_DLPFC	RiboZeroGold	6.6	Br1053	Control	AA	F	40.18	25	Natural	0.978244	0.001961	0.353236	0.361092	0.543766	0.0620475	0.904857	0.0330951	0.0100298	0.0421327	0.956412	0.00379293	10730584	12986378	29359	0.562897	145047725	93123031	93123031	5778055	84263063	3081913	50637104	100	93118189	2.7723	2060178	0.0142034	3.33821e-05	4572348233_R01C01	0	0.0949667	-0.00333182	0.000497623	0.00105666	0.000100368	-0.00153031
R12311_C5AEJACXX	R12311	DLPFC	BrainSeq_Phase2_DLPFC	RiboZeroGold	7.9	Br1054	Control	AA	M	58.48	28.5	Natural	0.980209	0.00236113	0.428912	0.437572	0.475817	0.0492566	0.913389	0.0373542	0.0166255	0.103049	0.892243	0.00500991	20881225	22843589	30381	0.571121	238550696	135465961	135465961	6672589	123733151	5060221	64457006	100	135464349	3.62513	3816654	0.0159993	6.75747e-06	4572348278_R01C02	0	0.0728653	-0.00329999	-0.000876245	0.000809128	0.00222162	-0.00149043
R12312_C5ADGACXX	R12312	DLPFC	BrainSeq_Phase2_DLPFC	RiboZeroGold	8.7	Br1056	Control	AA	M	48.66	37	Natural	0.982251	0.00225576	0.445256	0.453302	0.460946	0.0499308	0.914248	0.035821	0.0165769	0.0939027	0.901518	0.00462287	17875842	19405820	30399	0.590301	223386997	129706505	129706505	6476354	118583938	4646213	59787717	100	129703166	3.77284	3746464	0.0167712	1.49472e-05	4578951090_R01C01	0	0.104742	-0.00221876	0.00192812	-0.000624726	0.000764593	0.000200231
R12314_C4VT9ACXX	R12314	DLPFC	BrainSeq_Phase2_DLPFC	RiboZeroGold	7.5	Br1069	Control	AA	F	59.58	37	Natural	0.978638	0.00268882	0.455798	0.465747	0.448727	0.0488287	0.914475	0.0366967	0.010529	0.0363327	0.962405	0.00394315	17061510	18783834	31422	0.574457	230869269	161722309	161722309	7896684	147890953	5934672	72569245	100	161717583	4.55958	3876775	0.0167921	2.04705e-05	4040296033_A	0	0.111664	0.00092339	0.00135936	-0.00134999	-0.000279392	6.65984e-05
R12316_C4VT9ACXX	R12316	DLPFC	BrainSeq_Phase2_DLPFC	RiboZeroGold	7.8	Br1084	SCZD	AA	F	48.93	72	Natural	0.974962	0.00328011	0.387602	0.397556	0.510488	0.0581269	0.908044	0.0338295	0.00599766	0.0333862	0.965997	0.00576972	7174868	8404048	30249	0.603307	112680926	89337828	89337828	5192933	81122637	3022258	45605888	100	89332614	2.91205	1218875	0.010817	4.62723e-05	5421787145_R01C01	0	0.109938	-6.10355e-06	-2.58284e-05	-6.5892e-05	-0.00134776	0.000326679
R12317_C4VT9ACXX	R12317	DLPFC	BrainSeq_Phase2_DLPFC	RiboZeroGold	7.1	Br1093	SCZD	CAUC	F	71.81	40	Natural	0.975436	0.00301248	0.354752	0.363686	0.540099	0.0609296	0.903785	0.0352857	0.0245928	0.0216824	0.978137	0.00788159	10983433	13355915	30479	0.580323	159939810	114392796	114392796	6969913	103386455	4036428	61783418	100	114389665	3.48457	4131238	0.02583	1.95761e-05	4578969056_R01C01	0	-0.0352982	-0.0053966	0.000935907	0.001175	0.000760679	-0.00211785
R12319_C4UYCACXX	R12319	DLPFC	BrainSeq_Phase2_DLPFC	RiboZeroGold	8	Br1099	Control	AA	F	67.73	34	Natural	0.965625	0.00434673	0.453279	0.469415	0.442117	0.0491524	0.911532	0.0393158	0.00569529	0.0209933	0.978737	0.00262027	13788398	15701687	31716	0.610716	185590483	150437261	150437261	7394346	137128360	5914555	66510797	100	150434573	4.51538	2576154	0.0138809	1.44835e-05	4572348520_R01C01	0	0.0788853	-0.00289766	-0.00148597	-0.000957917	0.00166979	-0.00144993
R12320_C5NGUACXX	R12320	DLPFC	BrainSeq_Phase2_DLPFC	RiboZeroGold	9	Br1102	SCZD	AA	M	46.47	43.5	Natural	0.965773	0.00366785	0.464821	0.481294	0.434382	0.0485886	0.915676	0.0357355	0.0125114	0.021964	0.977734	0.00417288	12013298	14583185	30649	0.582883	157029648	121547150	121547150	5905802	111297803	4343545	52797906	100	121541427	3.83483	3139415	0.0199925	3.64453e-05	4572348891_R01C02	0	0.111549	-0.00146801	0.0017336	-0.000238005	-0.00222754	-0.00107578
R12321_C5C2VACXX	R12321	DLPFC	BrainSeq_Phase2_DLPFC	RiboZeroGold	5.3	Br1105	Control	AA	F	44.14	89.5	Natural	0.972046	0.00457361	0.308824	0.317706	0.575204	0.072806	0.89291	0.034284	0.00691785	0.0264372	0.972987	0.00308696	14586310	16242419	30601	0.585865	174047351	115390181	115390181	8401098	103033049	3956034	66372934	100	115387367	3.45517	2492927	0.0143233	1.6168e-05	4040296117_A	0	0.107136	-0.00357346	0.00285117	0.00163748	0.00144093	-1.57627e-05
R12322_C4VT9ACXX	R12322	DLPFC	BrainSeq_Phase2_DLPFC	RiboZeroGold	8.2	Br1111	Control	AA	M	51.59	22.5	Natural	0.976255	0.00328935	0.434815	0.445391	0.471632	0.0487693	0.917023	0.0342076	0.00882149	0.0364544	0.962393	0.00407908	6877828	7764340	28705	0.599579	105591136	80446143	80446143	3923305	73770971	2751867	37940951	100	80442144	2.53979	1597744	0.0151314	3.78725e-05	4040296064_A	0	0.0837248	-0.00313858	0.00253986	0.000133319	0.00119479	-0.000211855
R12323_C4V0MACXX	R12323	DLPFC	BrainSeq_Phase2_DLPFC	RiboZeroGold	6.9	Br1113	Control	CAUC	F	51.91	51.5	Natural	0.966355	0.00356592	0.398352	0.412221	0.489468	0.0559707	0.90169	0.0423395	0.00774245	0.0195331	0.979973	0.00275533	11707667	13017703	28788	0.593893	134183959	87587178	87587178	4902317	78976460	3708401	42871151	100	87586114	2.68966	1521622	0.0113398	7.92941e-06	4463344334_R01C01	0	-0.0237401	-0.00167118	0.000357472	-0.00358211	-0.0043266	0.00139056
R12324_C4UN4ACXX	R12324	DLPFC	BrainSeq_Phase2_DLPFC	RiboZeroGold	7.8	Br1119	Control	CAUC	F	64.28	19.5	Natural	0.97368	0.00289059	0.407197	0.418204	0.49636	0.0512868	0.914565	0.0341483	0.00848111	0.0224654	0.977312	0.00484412	8853543	10842971	30166	0.602012	134664881	108891985	108891985	5584722	99588788	3718475	54049680	100	108879816	3.29653	2384361	0.0177059	9.03651e-05	8501601032_R02C01	0	-0.0364466	-0.0038592	0.00012985	0.000551674	0.00380779	-0.00216806
R12324_C4UN4ACXX	R12324	DLPFC	BrainSeq_Phase2_DLPFC	RiboZeroGold	7.8	Br1119	Control	CAUC	F	64.28	19.5	Natural	0.97368	0.00289059	0.407197	0.418204	0.49636	0.0512868	0.914565	0.0341483	0.00848111	0.0224654	0.977312	0.00484412	8853543	10842971	30166	0.602012	134664881	108891985	108891985	5584722	99588788	3718475	54049680	100	108879816	3.29653	2384361	0.0177059	9.03651e-05	9348679016_R02C01	0	-0.0364445	-0.00384586	0.000172958	0.000547892	0.00382378	-0.0021588
R12325_C4UYCACXX	R12325	DLPFC	BrainSeq_Phase2_DLPFC	RiboZeroGold	8.3	Br1134	Control	AA	F	36.48	32	Natural	0.971472	0.00328055	0.473006	0.486896	0.429634	0.0460221	0.91653	0.037448	0.00958182	0.0204321	0.979235	0.00238034	9544237	10763025	29389	0.601777	132023146	105801456	105801456	4869200	96970199	3962057	45455902	100	105784977	3.0341	2171799	0.0164501	0.000124819	4463344334_R01C02	0	0.0679622	-0.00316366	0.00192459	-0.000989285	0.00167792	-0.000815757
R12326_C4UT7ACXX	R12326	DLPFC	BrainSeq_Phase2_DLPFC	RiboZeroGold	6.8	Br1135	Control	AA	M	60.35	44	Natural	0.977906	0.00308756	0.400976	0.410036	0.495077	0.0596689	0.905113	0.0352181	0.00751383	0.0203492	0.979234	0.00258935	9708639	11027097	28633	0.600415	127941895	85448592	85448592	5098624	77340628	3009340	42303663	100	85447744	2.4657	1635616	0.0127841	6.62801e-06	4256126196_A	0	0.0853301	-0.00304818	-9.25963e-05	0.00126042	-0.000287013	-0.000378913
R12327_C4UT7ACXX	R12327	DLPFC	BrainSeq_Phase2_DLPFC	RiboZeroGold	6.8	Br1137	Control	AA	M	68.54	58	Natural	0.978754	0.00310843	0.376662	0.384839	0.521466	0.0553841	0.906305	0.0383113	0.00541406	0.0211256	0.978548	0.00239835	12313146	13890736	30515	0.581292	175406069	124437463	124437463	6891863	112778233	4767367	64889895	100	124430699	3.71135	1741540	0.00992862	3.85619e-05	4040296088_A	0	0.0918997	-0.00344056	0.000903715	0.00214362	-0.000704857	-0.000864969
R12328_C4UT7ACXX	R12328	DLPFC	BrainSeq_Phase2_DLPFC	RiboZeroGold	8.7	Br1139	SCZD	CAUC	F	44.86	44	Natural	0.98019	0.00284743	0.409567	0.417844	0.493544	0.0546875	0.911389	0.033924	0.00587141	0.0215129	0.97825	0.00214433	8377881	10070545	30691	0.617267	148556342	123034775	123034775	6728463	112132481	4173831	60723121	100	123025032	3.69266	1859056	0.0125141	6.55845e-05	4578969056_R01C02	0	-0.0363777	-0.00388584	-0.000520979	-0.00199096	0.00425998	0.00118107
R12329_C5PDFACXX	R12329	DLPFC	BrainSeq_Phase2_DLPFC	RiboZeroGold	6.7	Br1142	Control	AA	M	32.98	43	Natural	0.966343	0.00341296	0.381915	0.395217	0.511357	0.0558688	0.906574	0.0375572	0.00762937	0.029864	0.969445	0.00412361	11843670	13800501	30204	0.576834	142497865	105323411	105323411	5884288	95483468	3955655	53857891	100	105321808	3.30343	2131091	0.0149552	1.12493e-05	4584664141_R01C01	0	0.11322	-0.00228844	0.00214876	0.0007692	-0.001254	-0.000308563
R12330_C4V0MACXX	R12330	DLPFC	BrainSeq_Phase2_DLPFC	RiboZeroGold	7.5	Br1143	Control	AA	M	18.48	11.5	Homicide	0.9629	0.00390537	0.491553	0.510492	0.409028	0.0417984	0.919519	0.0386823	0.00708429	0.0175327	0.982319	0.00284943	7565921	8738121	27861	0.595309	98025558	79516667	79516667	3323673	73117106	3075888	32524506	100	79514305	2.33809	1551500	0.0158275	2.40958e-05	4040296101_A	0	0.0923856	-0.000965507	0.0104831	-0.00174383	0.000656991	-0.000843216
R12330_C4V0MACXX	R12330	DLPFC	BrainSeq_Phase2_DLPFC	RiboZeroGold	7.5	Br1143	Control	AA	M	18.48	11.5	Homicide	0.9629	0.00390537	0.491553	0.510492	0.409028	0.0417984	0.919519	0.0386823	0.00708429	0.0175327	0.982319	0.00284943	7565921	8738121	27861	0.595309	98025558	79516667	79516667	3323673	73117106	3075888	32524506	100	79514305	2.33809	1551500	0.0158275	2.40958e-05	4256126156_A	0	0.0923791	-0.00099737	0.0104677	-0.00176784	0.000672171	-0.00081801
R12330_C4V0MACXX	R12330	DLPFC	BrainSeq_Phase2_DLPFC	RiboZeroGold	7.5	Br1143	Control	AA	M	18.48	11.5	Homicide	0.9629	0.00390537	0.491553	0.510492	0.409028	0.0417984	0.919519	0.0386823	0.00708429	0.0175327	0.982319	0.00284943	7565921	8738121	27861	0.595309	98025558	79516667	79516667	3323673	73117106	3075888	32524506	100	79514305	2.33809	1551500	0.0158275	2.40958e-05	4584664141_R01C02	0	0.0927109	-0.00105907	0.0103886	-0.00176506	0.00067218	-0.000996012
R12331_C5NGUACXX	R12331	DLPFC	BrainSeq_Phase2_DLPFC	RiboZeroGold	7.7	Br1156	Control	AA	F	53.86	25.5	Natural	0.970934	0.00284076	0.465722	0.479664	0.434698	0.0464466	0.914363	0.0391908	0.00899582	0.0273149	0.972027	0.00389437	9671292	11402027	29316	0.559192	125737268	96586829	96586829	4486127	88315388	3785314	41986131	100	96585267	3.02783	2202044	0.0175131	1.24227e-05	4572348338_R01C01	0	0.0973632	-0.00244916	0.000100854	0.000626348	0.000331496	-0.00120777
R12332_C4VT9ACXX	R12332	DLPFC	BrainSeq_Phase2_DLPFC	RiboZeroGold	7.6	Br1157	Control	AA	M	60.7	20	Natural	0.97525	0.00340334	0.431461	0.442411	0.472	0.0502771	0.914411	0.0353115	0.00708732	0.0240581	0.975632	0.00474322	5619137	6523221	28285	0.600309	92208085	75934782	75934782	3817777	69435636	2681369	35841242	100	75930418	2.38095	1361991	0.0147708	4.73277e-05	4256126116_A	0	0.111578	-0.00317376	0.00181013	0.00282699	-0.000163555	0.000961752
R12333_C5PDFACXX	R12333	DLPFC	BrainSeq_Phase2_DLPFC	RiboZeroGold	6.9	Br1160	Control	AA	M	73.23	68.5	Natural	0.968495	0.00332056	0.416064	0.429598	0.481052	0.0547724	0.91065	0.0345772	0.00666704	0.0277759	0.971563	0.00468572	13161756	15732323	31389	0.595071	182500189	145454883	145454883	7966914	132458548	5029421	69971424	100	145448197	4.25371	2456678	0.0134612	3.66356e-05	4040296084_A	0	0.0851889	-0.00127468	2.11958e-05	-0.00145938	0.00189559	-0.00298261
R12334_C5ADRACXX	R12334	DLPFC	BrainSeq_Phase2_DLPFC	RiboZeroGold	7.5	Br1164	Control	AA	F	48.1	16	Homicide	0.969982	0.00342452	0.458801	0.472999	0.440553	0.047314	0.913552	0.0391338	0.00804557	0.0442264	0.954406	0.00367817	20212179	26553108	32304	0.58249	247785265	179886026	179886026	8511133	164335272	7039621	79249349	100	179883397	5.26093	4421796	0.0178453	1.061e-05	4040296020_A	0	0.0994048	-0.00237941	0.000153452	-0.000960351	-0.000613035	0.00016271
R12335_C4UYCACXX	R12335	DLPFC	BrainSeq_Phase2_DLPFC	RiboZeroGold	8.9	Br1183	SCZD	CAUC	F	26.07	29.5	Suicide	0.964444	0.00447436	0.462368	0.479414	0.432054	0.0484553	0.911468	0.0400768	0.00956476	0.0194902	0.980023	0.00268397	21493508	23782856	32703	0.618371	266849503	205452696	205452696	9955273	187263537	8233886	88766588	100	205438879	5.85714	3697277	0.0138553	5.17782e-05	4572348455_R01C02	0	-0.0356341	-0.00544395	0.0010538	-8.05333e-05	0.00115379	-8.3196e-05
R12336_C5GKYACXX	R12336	DLPFC	BrainSeq_Phase2_DLPFC	RiboZeroGold	7.3	Br1185	Control	AA	F	54.48	24	Natural	0.974229	0.00233758	0.459407	0.47156	0.442309	0.048258	0.913869	0.0378732	0.0107926	0.0354949	0.963398	0.00373661	13313871	15498809	30549	0.559571	165241725	118129893	118129893	5700715	107955223	4473955	52249936	100	118129319	3.72182	2752675	0.0166585	3.4737e-06	4040296078_A	0	0.0961936	-0.00236529	0.00134386	0.0023472	0.000764157	-0.00120758
R12337_C5GKYACXX	R12337	DLPFC	BrainSeq_Phase2_DLPFC	RiboZeroGold	8.5	Br1203	SCZD	CAUC	M	24.33	32	Suicide	0.976601	0.00181644	0.442351	0.45295	0.461558	0.0492648	0.914507	0.036228	0.0124453	0.0490311	0.948903	0.00450776	12929180	14949587	29684	0.574899	162409202	109695109	109695109	5404104	100316973	3974032	50630614	100	109692361	3.19266	2919018	0.0179732	1.69202e-05	5421787087_R01C02	0	-0.0360019	-0.00349458	0.00120893	-0.00174731	0.00373893	-0.00112547
R12338_C5C2VACXX	R12338	DLPFC	BrainSeq_Phase2_DLPFC	RiboZeroGold	7.6	Br1214	Control	CAUC	M	61.13	19.5	Natural	0.974905	0.00395278	0.496791	0.509579	0.408169	0.044621	0.917748	0.0376308	0.00887117	0.0200079	0.979729	0.0025899	6813938	7855359	28179	0.597211	103867691	86792125	86792125	3872755	79653315	3266055	35425865	100	86790622	2.57075	1872784	0.0180305	1.44703e-05	4572348844_R01C01	0	-0.0356568	-0.00472507	0.000929015	-0.000492203	0.00350263	0.00115879
R12339_C4VT9ACXX	R12339	DLPFC	BrainSeq_Phase2_DLPFC	RiboZeroGold	8	Br1221	Control	AA	F	41.17	32	Natural	0.973085	0.00338817	0.484798	0.498208	0.420256	0.0453609	0.918464	0.0361754	0.0139976	0.0304405	0.968839	0.00517393	6872680	7789288	27907	0.593644	102838089	79935245	79935245	3625936	73417619	2891690	33593264	100	79932795	2.40354	2077459	0.0202013	2.38239e-05	4463344431_R01C01	0	0.10881	-0.0014879	0.00185205	0.000189411	-0.00096443	-0.000630407
R12340_C4UYCACXX	R12340	DLPFC	BrainSeq_Phase2_DLPFC	RiboZeroGold	6	Br1228	Control	AA	M	49.72	50.5	Natural	0.968407	0.00393942	0.342152	0.353314	0.550259	0.0602723	0.903573	0.0361544	0.0047234	0.021807	0.977944	0.00297167	8852985	10048811	28558	0.606206	116995075	85833672	85833672	5173391	77557014	3103267	47230741	100	85833069	2.36349	879866	0.00752054	5.15406e-06	4040296028_A	0	0.0708104	-0.00531777	-2.06833e-05	0.00014284	-0.000557867	-0.00248171
R12341_C5ADRACXX	R12341	DLPFC	BrainSeq_Phase2_DLPFC	RiboZeroGold	8.7	Br1235	SCZD	AA	F	48.26	32.5	Natural	0.968354	0.00348357	0.429934	0.443985	0.468216	0.0491859	0.912201	0.0386133	0.00886133	0.048395	0.949832	0.00411231	18650361	21252555	31904	0.583512	226128582	162511181	162511181	7993251	148242840	6275090	76090385	100	162507454	4.9256	3074384	0.0135957	1.64818e-05	4572348330_R01C02	0	0.0855431	-0.00158475	0.000205683	0.00156979	0.00188223	-0.000868195
R12341_C5ADRACXX	R12341	DLPFC	BrainSeq_Phase2_DLPFC	RiboZeroGold	8.7	Br1235	SCZD	AA	F	48.26	32.5	Natural	0.968354	0.00348357	0.429934	0.443985	0.468216	0.0491859	0.912201	0.0386133	0.00886133	0.048395	0.949832	0.00411231	18650361	21252555	31904	0.583512	226128582	162511181	162511181	7993251	148242840	6275090	76090385	100	162507454	4.9256	3074384	0.0135957	1.64818e-05	4584664005_R01C02	0	0.08554	-0.0015688	0.000207214	0.00156339	0.00189128	-0.000863329
R12342_C5ADRACXX	R12342	DLPFC	BrainSeq_Phase2_DLPFC	RiboZeroGold	7.1	Br1243	Control	CAUC	M	49.18	52	Natural	0.968531	0.00352416	0.456763	0.471604	0.441923	0.0485688	0.913527	0.037904	0.0135096	0.0649944	0.931987	0.00386994	18295423	20245007	30078	0.569019	198903182	123754520	123754520	6010612	113053111	4690797	54690026	100	123752072	3.50731	3382487	0.0170057	1.23075e-05	4256126168_A	0	-0.0130764	0.042117	-0.000568856	0.0109311	-0.00695058	0.00262208
R12343_C4UT7ACXX	R12343	DLPFC	BrainSeq_Phase2_DLPFC	RiboZeroGold	6.7	Br1249	Control	AA	F	51.8	28	Natural	0.974698	0.004528	0.388355	0.398436	0.508254	0.0585868	0.90669	0.0347229	0.00677494	0.0227446	0.977002	0.00269697	8124706	9631613	29638	0.617277	127139736	101284959	101284959	5933957	91834097	3516905	51478528	100	101282681	2.89713	1302538	0.0102449	1.79173e-05	4256126169_A	0	0.0793385	-0.00376208	0.00317124	0.000215059	0.000859611	-0.000894386
R12344_C4VT9ACXX	R12344	DLPFC	BrainSeq_Phase2_DLPFC	RiboZeroGold	5.7	Br1264	Control	CAUC	F	57.44	29	Natural	0.97457	0.00323636	0.32336	0.331798	0.562707	0.0713174	0.894505	0.0341777	0.00826534	0.027124	0.972652	0.00732849	10473242	12019511	30056	0.587662	141250196	96325477	96325477	6869687	86163611	3292179	54203033	100	96321845	2.94648	1885791	0.0133507	2.57132e-05	4256126229_A	0	-0.0353454	-0.00325795	3.03674e-05	0.00301016	0.000192119	-2.51084e-06
R12345_C4V0MACXX	R12345	DLPFC	BrainSeq_Phase2_DLPFC	RiboZeroGold	7.5	Br1271	Control	CAUC	M	46.53	16	Natural	0.963911	0.00393708	0.452487	0.469428	0.447164	0.0467939	0.916593	0.0366134	0.00651571	0.0182651	0.981613	0.00256259	8268709	9311634	29268	0.613719	117248619	98059446	98059446	4588586	89880571	3590289	43848677	100	98055247	2.94106	1710523	0.0145889	3.58128e-05	4463344439_R01C01	0	-0.0359189	-0.00303777	0.000167311	0.000338927	0.00273093	-0.00146479
R12345_C4V0MACXX	R12345	DLPFC	BrainSeq_Phase2_DLPFC	RiboZeroGold	7.5	Br1271	Control	CAUC	M	46.53	16	Natural	0.963911	0.00393708	0.452487	0.469428	0.447164	0.0467939	0.916593	0.0366134	0.00651571	0.0182651	0.981613	0.00256259	8268709	9311634	29268	0.613719	117248619	98059446	98059446	4588586	89880571	3590289	43848677	100	98055247	2.94106	1710523	0.0145889	3.58128e-05	5535522167_R01C02	0	-0.0359226	-0.00301555	0.000159446	0.000356384	0.00270764	-0.00146987
R12346_C4UYCACXX	R12346	DLPFC	BrainSeq_Phase2_DLPFC	RiboZeroGold	7.2	Br1275	Control	AA	M	60.72	13	Natural	0.964562	0.00433031	0.412263	0.42741	0.481649	0.0526289	0.909059	0.0383121	0.00699346	0.0209252	0.978794	0.00276017	10331706	12028741	29794	0.614542	137499036	108317772	108317772	5700647	98467242	4149883	52171159	100	108314594	3.11683	1545889	0.0112429	2.31129e-05	4463344637_R01C01	0	0.0957302	-0.00257056	0.000611684	-0.000702017	-0.000951905	4.20452e-05
R12347_C5GKYACXX	R12347	DLPFC	BrainSeq_Phase2_DLPFC	RiboZeroGold	6.9	Br1279	Control	CAUC	M	18.41	43.5	Natural	0.979363	0.00195912	0.427383	0.436388	0.477049	0.0506531	0.913437	0.0359099	0.013208	0.0607415	0.936564	0.00269958	16925052	19836239	30737	0.552056	203643207	128840254	128840254	6526157	117687460	4626637	61463082	100	128835805	3.90535	3644966	0.0178988	2.1847e-05	4572348328_R01C01	0	-0.0354691	-0.00211557	0.000465946	0.000324658	0.00262086	0.000135964
R12348_C5C2VACXX	R12348	DLPFC	BrainSeq_Phase2_DLPFC	RiboZeroGold	6.8	Br1280	SCZD	AA	F	62.39	28	Natural	0.974159	0.00444568	0.362281	0.371891	0.512031	0.0763195	0.883922	0.0397585	0.00511016	0.0389405	0.960655	0.00287825	13115573	15490098	34432	0.600416	184297272	141500757	141500757	10799263	125075630	5625864	72452754	100	141495540	4.76918	1602543	0.00869542	2.83075e-05	4572348382_R01C01	0	0.104379	-0.00434357	0.000331978	-0.00127364	0.0031368	0.00163047
R12348_C5C2VACXX	R12348	DLPFC	BrainSeq_Phase2_DLPFC	RiboZeroGold	6.8	Br1280	SCZD	AA	F	62.39	28	Natural	0.974159	0.00444568	0.362281	0.371891	0.512031	0.0763195	0.883922	0.0397585	0.00511016	0.0389405	0.960655	0.00287825	13115573	15490098	34432	0.600416	184297272	141500757	141500757	10799263	125075630	5625864	72452754	100	141495540	4.76918	1602543	0.00869542	2.83075e-05	6051001028_R01C01	0	0.10454	-0.0041638	0.000313501	-0.00106865	0.00328684	0.0016192
R12349_C5ADGACXX	R12349	DLPFC	BrainSeq_Phase2_DLPFC	RiboZeroGold	7.5	Br1285	Control	AA	M	58.19	53	Natural	0.980188	0.00210793	0.445183	0.454182	0.46032	0.0502745	0.914502	0.035224	0.00865259	0.0272164	0.972266	0.0055058	8501424	10044268	30189	0.594421	141168433	113586115	113586115	5710483	103874678	4000954	52285955	100	113577417	3.49058	2118950	0.0150101	6.16143e-05	4256126115_A	0	0.0735377	-0.00273042	0.00258459	-0.000519514	0.000362954	-0.000793594
R12350_C4UN4ACXX	R12350	DLPFC	BrainSeq_Phase2_DLPFC	RiboZeroGold	6.8	Br1288	Control	CAUC	M	47.45	57	Natural	0.973384	0.00274837	0.417756	0.429179	0.482494	0.0521262	0.911673	0.0362006	0.011787	0.0190093	0.980896	0.00489327	8450568	9675101	29897	0.579643	124401552	97205836	97205836	5066970	88619957	3518909	46901252	100	97199760	3.19819	2398814	0.0192828	4.88418e-05	4040296040_A	0	-0.0358284	-0.00463037	0.000403751	-0.00123318	0.00169394	0.000631287
R12351_C5AEJACXX	R12351	DLPFC	BrainSeq_Phase2_DLPFC	RiboZeroGold	6.5	Br1289	Control	AA	F	17.27	15.5	Homicide	0.980549	0.00225312	0.348979	0.355901	0.558159	0.0461803	0.914061	0.0397591	0.00853538	0.0640477	0.933025	0.00545214	19508567	22497212	29553	0.530782	247598326	158487807	158487807	7319007	144867462	6301338	88461448	100	158485859	3.39481	2445098	0.00987526	7.86758e-06	4040296051_A	0	0.0775027	-0.00377709	-0.00016476	0.00130565	0.00150321	-0.000443292
R12353_C5PDFACXX	R12353	DLPFC	BrainSeq_Phase2_DLPFC	RiboZeroGold	7.8	Br1297	Control	AA	M	62.74	37	Natural	0.96822	0.00332874	0.415445	0.429081	0.480226	0.0531633	0.909307	0.0375298	0.00892531	0.0341806	0.964834	0.00372338	14757158	17215404	31909	0.583072	188966680	144436178	144436178	7678699	131336821	5420658	69362014	100	144433933	4.66025	2914956	0.0154258	1.18804e-05	4256126124_A	0	0.0670937	-0.0038391	0.00190142	-0.000298783	0.00117978	-0.00118108
R12355_C5GKYACXX	R12355	DLPFC	BrainSeq_Phase2_DLPFC	RiboZeroGold	8.6	Br1303	SCZD	AA	F	42.98	31	Natural	0.973092	0.00228787	0.46103	0.473778	0.440816	0.0475462	0.914594	0.0378595	0.00722417	0.0407816	0.957778	0.00377629	11171124	13202808	29811	0.573459	146234215	108961561	108961561	5180707	99655622	4125232	48032042	100	108949843	3.17658	1996722	0.0136543	8.01317e-05	4572348557_R01C01	0	0.0839463	-0.00301137	0.000850633	-0.00248236	-0.000753038	-0.000564935
R12356_C5C2VACXX	R12356	DLPFC	BrainSeq_Phase2_DLPFC	RiboZeroGold	6.5	Br1305	Control	AA	M	58.4	50	Natural	0.978531	0.00375779	0.349471	0.357138	0.547263	0.0621569	0.904401	0.0334418	0.00584264	0.0235257	0.976319	0.00263269	9677163	11895912	31128	0.594686	159801857	127212904	127212904	7907158	115051518	4254228	69618902	100	127210543	3.72437	1475835	0.00923541	1.47745e-05	4572348328_R01C02	0	0.0909205	-0.00347372	0.000913782	-0.000471276	0.00204832	-0.0015232
R12357_C4VT9ACXX	R12357	DLPFC	BrainSeq_Phase2_DLPFC	RiboZeroGold	8.1	Br1314	Control	AA	F	53.36	50.5	Natural	0.970186	0.00302562	0.494842	0.510049	0.406711	0.0478127	0.91676	0.0354276	0.00782513	0.023954	0.97566	0.00541569	8335306	9609417	29333	0.604503	127243531	103955616	103955616	4970397	95302323	3682896	42279911	100	103952570	3.22138	1677027	0.0131797	2.39383e-05	4572348425_R01C01	0	0.0856707	-0.00238495	-0.000595742	0.000722258	0.00113259	0.000943688
R12358_C5AEJACXX	R12358	DLPFC	BrainSeq_Phase2_DLPFC	RiboZeroGold	6.9	Br1315	SCZD	AA	F	63.05	55	Natural	0.977698	0.00261011	0.373539	0.38206	0.505067	0.070092	0.887127	0.0427808	0.00962418	0.058829	0.93939	0.00602286	35450265	39869407	35439	0.577296	420969922	255576165	255576165	17913857	226728561	10933747	129083205	100	255524399	8.30622	5079471	0.0120661	0.000122968	5421787095_R01C02	0	0.100293	0.00116513	-0.000355317	-0.00373258	-0.000532821	0.000809435
R12359_C4V0MACXX	R12359	DLPFC	BrainSeq_Phase2_DLPFC	RiboZeroGold	7.4	Br1321	SCZD	AA	F	57.13	24.5	Natural	0.965134	0.0038829	0.377532	0.39117	0.513594	0.0608006	0.904765	0.0344349	0.00422223	0.0229484	0.976901	0.00243518	6797542	8058793	28183	0.622266	93500003	74153185	74153185	4508561	67091170	2553454	38084632	100	74133630	2.09537	903406	0.0096621	0.000209144	4572348602_R01C02	0	0.107401	-0.00183482	0.00255095	3.15889e-05	1.96744e-05	0.000482804
R12360_C4UN4ACXX	R12360	DLPFC	BrainSeq_Phase2_DLPFC	RiboZeroGold	7.6	Br1324	Control	AA	F	38.59	38.5	Natural	0.97855	0.00285425	0.49023	0.500976	0.418314	0.0453269	0.91929	0.0353834	0.0067458	0.0174866	0.982494	0.00283395	5622862	6410505	27956	0.599485	94263042	77894573	77894573	3530723	71607676	2756174	32584362	100	77891019	2.35703	1252757	0.01329	3.7703e-05	4572348425_R01C02	0	0.079306	-0.00334111	0.00186461	-0.000113891	0.0016695	-0.00155274
R12361_C5ADGACXX	R12361	DLPFC	BrainSeq_Phase2_DLPFC	RiboZeroGold	6.8	Br1348	Control	AA	F	42.91	25.5	Natural	0.981964	0.00222152	0.377655	0.384591	0.522851	0.0587252	0.907442	0.0338324	0.0102304	0.0338079	0.965438	0.00520762	21084872	26236478	33791	0.592035	310295220	221562465	221562465	13011310	201055159	7495996	115844147	100	221544969	6.64124	3998555	0.0128863	5.6385e-05	4256126170_A	0	0.111447	-0.00196524	0.000941029	0.000821853	-0.0008194	-0.00120287
R12362_C4VT9ACXX	R12362	DLPFC	BrainSeq_Phase2_DLPFC	RiboZeroGold	7.5	Br1350	Control	CAUC	M	24.61	36	Natural	0.976186	0.00307912	0.448974	0.459927	0.458065	0.0495591	0.917992	0.0324492	0.0111391	0.0609071	0.936715	0.00561746	8947509	9946351	28252	0.595673	123338272	83454234	83454234	4135919	76610294	2708021	38227464	100	83452599	2.4022	2015230	0.016339	1.32562e-05	4256126157_A	0	-0.0326006	0.000208353	-0.00653514	0.0287047	-0.0729407	-0.135809
R12362_C4VT9ACXX	R12362	DLPFC	BrainSeq_Phase2_DLPFC	RiboZeroGold	7.5	Br1350	Control	CAUC	M	24.61	36	Natural	0.976186	0.00307912	0.448974	0.459927	0.458065	0.0495591	0.917992	0.0324492	0.0111391	0.0609071	0.936715	0.00561746	8947509	9946351	28252	0.595673	123338272	83454234	83454234	4135919	76610294	2708021	38227464	100	83452599	2.4022	2015230	0.016339	1.32562e-05	4463344306_R01C01	0	-0.0324346	8.46539e-05	-0.00649023	0.0290858	-0.0736239	-0.136726
R12362_C4VT9ACXX	R12362	DLPFC	BrainSeq_Phase2_DLPFC	RiboZeroGold	7.5	Br1350	Control	CAUC	M	24.61	36	Natural	0.976186	0.00307912	0.448974	0.459927	0.458065	0.0495591	0.917992	0.0324492	0.0111391	0.0609071	0.936715	0.00561746	8947509	9946351	28252	0.595673	123338272	83454234	83454234	4135919	76610294	2708021	38227464	100	83452599	2.4022	2015230	0.016339	1.32562e-05	4584664028_R01C02	0	-0.03244	7.69579e-05	-0.00647403	0.0290612	-0.0736117	-0.136736
R12362_C4VT9ACXX	R12362	DLPFC	BrainSeq_Phase2_DLPFC	RiboZeroGold	7.5	Br1350	Control	CAUC	M	24.61	36	Natural	0.976186	0.00307912	0.448974	0.459927	0.458065	0.0495591	0.917992	0.0324492	0.0111391	0.0609071	0.936715	0.00561746	8947509	9946351	28252	0.595673	123338272	83454234	83454234	4135919	76610294	2708021	38227464	100	83452599	2.4022	2015230	0.016339	1.32562e-05	5535522115_R01C02	0	-0.03244	7.79007e-05	-0.00646918	0.0290212	-0.073583	-0.136741
R12363_C5GKYACXX	R12363	DLPFC	BrainSeq_Phase2_DLPFC	RiboZeroGold	7.8	Br1356	Control	CAUC	M	49.17	28	Natural	0.973036	0.0022579	0.460574	0.473337	0.439426	0.04926	0.912763	0.0379773	0.011458	0.0618405	0.935804	0.0040103	14838613	16927324	30255	0.559756	173377784	113848629	113848629	5608188	103916776	4323665	50028004	100	113844892	3.454	3067268	0.0176912	2.15541e-05	4463344384_R01C01	0	-0.0355527	-0.00296372	-0.000212794	2.80514e-05	0.00112638	-0.000577539
R12364_C5ADGACXX	R12364	DLPFC	BrainSeq_Phase2_DLPFC	RiboZeroGold	8.3	Br1370	SCZD	CAUC	M	30.86	41	Natural	0.981721	0.00210831	0.468774	0.477502	0.438159	0.0469056	0.915661	0.0374336	0.0129441	0.0635397	0.933637	0.00421453	13095024	14245865	30024	0.575176	173180391	111748298	111748298	5241625	102323530	4183143	48963484	100	111743444	3.39877	2729846	0.015763	2.80286e-05	4572348871_R01C02	0	-0.0364206	-0.00299754	0.00024298	0.000526839	0.00279228	-0.000323601
R12365_C5NGUACXX	R12365	DLPFC	BrainSeq_Phase2_DLPFC	RiboZeroGold	7.9	Br1371	SCZD	AA	M	65.32	33	Natural	0.966211	0.00367371	0.402645	0.416726	0.490367	0.0559608	0.907093	0.0369462	0.00942198	0.0233454	0.976295	0.00511609	13656007	16954223	31861	0.576383	181169417	142705501	142705501	7985910	129447167	5272424	69978066	100	142631513	4.39881	2987327	0.0164891	0.000408391	4572348845_R01C01	0	0.0818422	-0.00539989	0.00154279	0.0010097	0.00162329	-0.00226939
R12366_C4UN4ACXX	R12366	DLPFC	BrainSeq_Phase2_DLPFC	RiboZeroGold	7.2	Br1378	Control	CAUC	M	41.01	18	Natural	0.974472	0.00272641	0.462507	0.474623	0.442339	0.0468453	0.916962	0.0361927	0.00968845	0.038431	0.960342	0.00494234	8529508	9706921	29289	0.592644	127355098	97005326	97005326	4544242	88950204	3510880	42909206	100	97001160	3	2168688	0.0170287	3.27117e-05	4040296081_A	0	-0.0329046	-0.00257576	-0.000586425	0.00486523	-0.00939714	0.00443811
R12367_C5C2VACXX	R12367	DLPFC	BrainSeq_Phase2_DLPFC	RiboZeroGold	8.4	Br1383	SCZD	CAUC	M	58.96	13.5	Suicide	0.978753	0.00358754	0.447554	0.457269	0.458181	0.0493559	0.91545	0.0351937	0.0103481	0.0203205	0.979405	0.00258358	7641345	10109121	29205	0.612026	120582032	99569131	99569131	4914321	91150607	3504203	45620733	100	99567680	2.9084	2520970	0.0209067	1.20333e-05	4584664006_R01C01	0	-0.0352788	-0.00358926	0.000281355	0.00299165	-0.00561841	0.00238647
R12368_C4V0MACXX	R12368	DLPFC	BrainSeq_Phase2_DLPFC	RiboZeroGold	7.5	Br1389	Control	CAUC	M	28.35	19	Accident	0.968665	0.00331235	0.500265	0.516448	0.399478	0.0441624	0.915927	0.0399109	0.0115529	0.0187273	0.981018	0.00224274	8220560	9524138	28044	0.60017	106117931	81166310	81166310	3584500	74342392	3239418	32424190	100	81164357	2.42323	2161942	0.020373	1.84041e-05	4572348357_R01C01	0	-0.0323044	-0.00518158	-9.82522e-05	0.00207736	-0.0022177	0.0020255
R12369_C5NGUACXX	R12369	DLPFC	BrainSeq_Phase2_DLPFC	RiboZeroGold	8.2	Br1399	SCZD	AA	F	45	17.5	Natural	0.96385	0.00345086	0.467078	0.484596	0.43021	0.0479458	0.914807	0.0372476	0.00959424	0.0243562	0.975114	0.00490816	17691900	21727395	32271	0.592948	232118957	184751873	184751873	8858080	169012235	6881558	79482130	100	184744034	5.24845	4298987	0.0185206	3.37715e-05	4578977116_R01C02	0	0.0688677	-0.00451476	-0.000720949	0.000763664	0.00107434	-0.000625553
R12371_C5ADGACXX	R12371	DLPFC	BrainSeq_Phase2_DLPFC	RiboZeroGold	6.2	Br1420	SCZD	AA	F	80.2	17.5	Natural	0.979922	0.00207988	0.325075	0.331735	0.563556	0.0637595	0.895292	0.0409487	0.00607702	0.0482978	0.950043	0.00584187	17133187	18712553	29836	0.540818	215833337	126977892	126977892	8096053	113682258	5199581	71559197	100	126973167	3.37159	1501382	0.00695621	2.18919e-05	4572348703_R01C01	0	0.0673397	-0.00459136	0.00130164	-0.00139981	0.000280948	-0.000426639
R12372_C5NGUACXX	R12372	DLPFC	BrainSeq_Phase2_DLPFC	RiboZeroGold	7.1	Br1424	Control	AA	M	51.55	58	Homicide	0.97152	0.00287205	0.435317	0.448079	0.463265	0.0498179	0.911344	0.038838	0.00912337	0.0292885	0.969993	0.00495914	9942373	11981708	29539	0.590827	133804484	103162893	103162893	5139358	94016894	4006641	47791801	100	103159697	3	2012676	0.0150419	2.38856e-05	4040296066_A	0	0.0931719	-0.00193568	0.000757859	0.000151654	0.000705649	-0.000173613
R12373_C5C2VACXX	R12373	DLPFC	BrainSeq_Phase2_DLPFC	RiboZeroGold	8	Br1425	SCZD	CAUC	M	48.08	24.5	Accident	0.979116	0.00363293	0.42508	0.434146	0.475621	0.0509034	0.909768	0.039329	0.0073525	0.0205856	0.979069	0.00259135	11539755	14393510	31517	0.605865	179162979	147682545	147682545	7517548	134356784	5808213	70240931	100	147678457	4.28263	2511386	0.0140173	2.28172e-05	4584656109_R01C01	0	-0.0369128	-0.00447562	3.29929e-05	-0.000447888	0.000793523	-0.00211325
R12377_C5ADGACXX	R12377	DLPFC	BrainSeq_Phase2_DLPFC	RiboZeroGold	6.7	Br1447	SCZD	AA	M	53.24	21.5	Natural	0.981298	0.00212608	0.357668	0.364484	0.536057	0.0657643	0.900542	0.0336942	0.00649447	0.03788	0.961104	0.00611868	7931103	9380839	29999	0.586016	128447705	95137750	95137750	6256663	85675493	3205594	50999269	100	95129276	3.13201	1294987	0.0100818	6.59724e-05	4578977078_R01C01	0	0.0797842	-0.000160959	0.00206533	-0.00111913	-0.000528665	0.00197359
R12378_C5AEJACXX	R12378	DLPFC	BrainSeq_Phase2_DLPFC	RiboZeroGold	6.8	Br1448	SCZD	AA	M	18.57	32	Accident	0.978367	0.00246992	0.412202	0.421316	0.489716	0.0560662	0.911031	0.0329024	0.0105748	0.0473973	0.950857	0.0065297	17612886	19967096	31711	0.59884	231660381	151585121	151585121	8498801	138098804	4987516	74233586	100	151579053	4.48518	3497501	0.0150975	2.61935e-05	5535522163_R01C02	0	0.0274649	-0.00521722	0.00127052	-0.00118104	0.00299446	0.0019106
R12379_C5ADRACXX	R12379	DLPFC	BrainSeq_Phase2_DLPFC	RiboZeroGold	7.6	Br1455	SCZD	AA	M	21.54	44	Suicide	0.971916	0.0034471	0.429705	0.442121	0.471345	0.0503111	0.913467	0.0362223	0.016226	0.0420253	0.956554	0.00307888	21434542	24512282	32614	0.576151	265747439	184618056	184618056	9288337	168642424	6687295	87018847	100	184602801	5.56363	5507397	0.0207242	5.74041e-05	5421787155_R01C01	0	0.00610623	-0.00533295	-0.00124068	0.000385728	-0.00107183	0.000569909
R12381_C4UN4ACXX	R12381	DLPFC	BrainSeq_Phase2_DLPFC	RiboZeroGold	8.3	Br1458	Control	CAUC	M	34.23	13.5	Natural	0.975458	0.00276115	0.476725	0.488719	0.421787	0.0479154	0.910506	0.0415785	0.0093986	0.0213101	0.978486	0.0050159	6055103	7125306	28387	0.591735	97514967	81541087	81541087	3907073	74243655	3390359	34393001	100	81534933	2.66383	1720411	0.0176425	6.31083e-05	4572348822_R01C02	0	-0.0367527	-0.00506457	-0.000560752	-0.00103169	0.00234175	0.000559372
R12381_C4UN4ACXX	R12381	DLPFC	BrainSeq_Phase2_DLPFC	RiboZeroGold	8.3	Br1458	Control	CAUC	M	34.23	13.5	Natural	0.975458	0.00276115	0.476725	0.488719	0.421787	0.0479154	0.910506	0.0415785	0.0093986	0.0213101	0.978486	0.0050159	6055103	7125306	28387	0.591735	97514967	81541087	81541087	3907073	74243655	3390359	34393001	100	81534933	2.66383	1720411	0.0176425	6.31083e-05	4584664006_R01C02	0	-0.0367629	-0.00506802	-0.000580517	-0.00103558	0.00234398	0.0005465
R12382_C4UN4ACXX	R12382	DLPFC	BrainSeq_Phase2_DLPFC	RiboZeroGold	6.9	Br1459	Control	AA	F	40.82	40	Natural	0.977693	0.00302231	0.357299	0.365451	0.541919	0.0599499	0.90737	0.0326804	0.00688306	0.0274718	0.972032	0.00514325	6791391	8440144	28658	0.600158	106079719	79333428	79333428	4756034	71984746	2592648	42992263	100	79331888	2.40003	1207339	0.0113814	1.45174e-05	4572348823_R01C01	0	0.10099	-0.00138158	-0.000385516	0.000408701	0.000615504	-0.000278313
R12383_C5NGUACXX	R12383	DLPFC	BrainSeq_Phase2_DLPFC	RiboZeroGold	5.2	Br1464	SCZD	AA	F	55.69	77.5	Natural	0.96994	0.00282811	0.297871	0.307103	0.585785	0.0757539	0.892888	0.0313581	0.0148219	0.0347029	0.964389	0.00533916	12524382	14847852	28883	0.5608	137453122	77141339	77141339	5843754	68878583	2419002	45188251	100	77124656	2.38745	2823207	0.0205394	0.000121372	6051001030_R01C01	0	0.0964587	-0.00299259	0.00145385	0.000506187	0.000821651	0.000820163
R12384_C5AEJACXX	R12384	DLPFC	BrainSeq_Phase2_DLPFC	RiboZeroGold	7	Br1474	Control	CAUC	F	38.39	41	Homicide	0.980629	0.00218371	0.417879	0.426134	0.481919	0.0547136	0.908053	0.0372336	0.0121627	0.0403721	0.958271	0.00426112	14378767	18215320	31664	0.590208	197995104	142440974	142440974	7793455	129343931	5303588	68645059	100	142436363	4.2675	3806914	0.0192273	2.32885e-05	4256126241_A	0	-0.0291617	-5.76609e-05	-0.000382701	0.00485696	-0.00988581	0.00308403
R12386_C5PDFACXX	R12386	DLPFC	BrainSeq_Phase2_DLPFC	RiboZeroGold	7.3	Br1485	SCZD	AA	M	48.34	31.5	Natural	0.966912	0.0032866	0.417105	0.431379	0.479443	0.0520318	0.910822	0.0371463	0.00920935	0.0245475	0.974817	0.00435985	14723148	17414802	31848	0.583941	192414845	152142230	152142230	7916228	138574481	5651521	72943539	100	152126850	4.52273	3249594	0.0168885	7.99315e-05	5421787155_R01C02	0	0.0500675	-0.00371588	-0.00157684	1.36232e-05	0.00237221	-0.00270188
R12387_C4V0MACXX	R12387	DLPFC	BrainSeq_Phase2_DLPFC	RiboZeroGold	7.3	Br1494	Control	AA	F	65	57.5	Natural	0.965311	0.00396468	0.391312	0.405374	0.505333	0.0538134	0.910707	0.0354792	0.00405605	0.0206244	0.979237	0.00234516	7896367	10185824	29409	0.612083	112284192	90317521	90317521	4860290	82252837	3204394	45640461	100	90312175	2.73918	912710	0.00812857	4.76113e-05	4256126194_A	0	0.0973172	-0.00284413	0.00104909	0.000471769	-0.00135761	-0.000229984
R12389_C4UN4ACXX	R12389	DLPFC	BrainSeq_Phase2_DLPFC	RiboZeroGold	7.2	Br1498	SCZD	CAUC	F	92.1	32.5	Natural	0.976549	0.00293231	0.351991	0.360444	0.545699	0.0591543	0.906142	0.0347035	0.0131643	0.0936234	0.901945	0.00477671	12881868	14109303	28798	0.591282	153695989	86822040	86822040	5135897	78673118	3013025	47378674	100	86821041	2.59012	1923408	0.0125144	6.49984e-06	5421787073_R01C01	0	-0.0362168	-0.00344661	-0.000630776	-0.000474691	0.00120149	-0.00128945
R12390_C5C2VACXX	R12390	DLPFC	BrainSeq_Phase2_DLPFC	RiboZeroGold	7.6	Br1499	SCZD	CAUC	F	96.92	42.5	Accident	0.977796	0.00380427	0.378627	0.387225	0.520552	0.0575382	0.907777	0.0346851	0.00611193	0.0227242	0.977124	0.00244408	10061500	12472081	31642	0.604828	169241439	140602837	140602837	8090034	127635981	4876822	73191061	100	140600250	4.2897	1959126	0.0115759	1.52859e-05	4578977165_R01C01	0	-0.0341774	-0.00101794	-0.000451292	0.00269391	-0.00313777	0.00032157
R12391_C5AEJACXX	R12391	DLPFC	BrainSeq_Phase2_DLPFC	RiboZeroGold	7.6	Br1503	SCZD	AA	F	71.12	30	Natural	0.978229	0.00236404	0.386785	0.395393	0.51256	0.0584826	0.907952	0.0335649	0.0393533	0.018978	0.980468	0.00652649	21456262	24479769	31068	0.581152	253292093	143475967	143475967	8390854	130269359	4815754	73539978	100	143465795	3.83823	6897818	0.0272327	4.01592e-05	4578977078_R01C02	0	0.0700721	-0.00447233	-0.000498935	0.00123942	0.0028661	-0.000626753
R12392_C5NGUACXX	R12392	DLPFC	BrainSeq_Phase2_DLPFC	RiboZeroGold	7.6	Br1504	Control	AA	M	64.52	53.5	Natural	0.967962	0.00358119	0.415677	0.429435	0.485177	0.0510155	0.914612	0.0343721	0.00678221	0.0259951	0.973643	0.0041079	13957781	18073108	32339	0.580255	199395200	163704926	163704926	8351495	149726541	5626890	79425869	100	163695393	5.14673	2998564	0.0150383	4.78096e-05	4572348823_R01C02	0	0.0913089	-0.00323341	-0.000735978	0.00181246	-0.000227248	-0.00324749
R12392_C5NGUACXX	R12392	DLPFC	BrainSeq_Phase2_DLPFC	RiboZeroGold	7.6	Br1504	Control	AA	M	64.52	53.5	Natural	0.967962	0.00358119	0.415677	0.429435	0.485177	0.0510155	0.914612	0.0343721	0.00678221	0.0259951	0.973643	0.0041079	13957781	18073108	32339	0.580255	199395200	163704926	163704926	8351495	149726541	5626890	79425869	100	163695393	5.14673	2998564	0.0150383	4.78096e-05	4578977042_R01C02	0	0.0913068	-0.00324514	-0.000750355	0.00181302	-0.000211024	-0.00321718
R12394_C4UT7ACXX	R12394	DLPFC	BrainSeq_Phase2_DLPFC	RiboZeroGold	7.7	Br1507	SCZD	CAUC	M	30.97	31.5	Suicide	0.975761	0.00421184	0.457195	0.468552	0.444057	0.0490565	0.912609	0.0383347	0.00691447	0.020265	0.979413	0.00252558	5853234	6975520	27849	0.621172	91397534	76358967	76358967	3745901	69685867	2927199	33907730	100	76356485	2.16352	1368650	0.0149747	2.71561e-05	4578969153_R01C01	0	-0.0347699	-0.0025983	0.00143206	0.000848485	-0.00138613	4.01025e-05
R12395_C5NGUACXX	R12395	DLPFC	BrainSeq_Phase2_DLPFC	RiboZeroGold	8.1	Br1509	SCZD	AA	M	38.6	30	Natural	0.968733	0.00297609	0.436434	0.45052	0.464609	0.0477902	0.915129	0.0370806	0.00955274	0.023025	0.976646	0.00531773	11243627	13081518	30381	0.567804	149597072	116143246	116143246	5550513	106286067	4306666	53961162	100	116131084	3.63328	2105606	0.0140752	8.12984e-05	4578942138_R01C02	0	0.099172	-0.0041628	-0.00113114	-0.00133628	0.000468062	-0.00186844
R12396_C5NGUACXX	R12396	DLPFC	BrainSeq_Phase2_DLPFC	RiboZeroGold	7.7	Br1512	Control	CAUC	F	30.02	9.5	Natural	0.971744	0.00274118	0.46505	0.478572	0.436706	0.0472897	0.915278	0.0374319	0.00866367	0.0268989	0.972579	0.00417448	11622607	13961304	30683	0.576226	160047847	126528798	126528798	5983508	115809083	4736207	55255938	100	126524636	3.96689	3006659	0.018786	2.60047e-05	4040296074_A	0	-0.0362972	-0.00243641	0.000311531	-0.00159679	0.00315795	-0.00181814
R12398_C5AEJACXX	R12398	DLPFC	BrainSeq_Phase2_DLPFC	RiboZeroGold	7.5	Br1522	Control	AA	F	64.86	52.5	Natural	0.978235	0.00234277	0.431715	0.44132	0.468777	0.0491545	0.910097	0.0407487	0.00580981	0.0308209	0.968473	0.00476652	8398450	10009089	29133	0.583876	118750307	89226939	89226939	4385906	81205154	3635879	41827518	100	89224183	2.81263	1240453	0.0104459	2.32084e-05	4463344553_R01C02	0	0.0469999	-0.00601261	0.00134691	-6.08025e-05	0.00170778	-0.00228621
R12399_C5PDFACXX	R12399	DLPFC	BrainSeq_Phase2_DLPFC	RiboZeroGold	7.2	Br1524	Control	CAUC	F	19.26	9.5	Natural	0.968238	0.00322274	0.461543	0.476684	0.439414	0.0469082	0.916098	0.036994	0.00990521	0.0379552	0.960643	0.00342942	13751101	15532568	30443	0.583428	170198378	125679268	125679268	5895383	115134505	4649380	55225200	100	125672812	3.83967	3071267	0.0180452	3.79322e-05	4463344295_R01C01	0	-0.0358446	-0.00366096	0.000134305	-0.00299786	0.0033932	-0.000673177
R12400_C5NGUACXX	R12400	DLPFC	BrainSeq_Phase2_DLPFC	RiboZeroGold	10	Br1525	Control	AA	F	46.07	13	Natural	0.970602	0.00282863	0.470769	0.485027	0.430682	0.0470329	0.915709	0.0372578	0.0093893	0.0286467	0.970754	0.00365374	15740303	18619645	32338	0.568579	214292316	167150016	167150016	7861552	153060830	6227634	71988492	100	167139747	5.49908	3762003	0.0175555	4.79205e-05	4463344637_R01C02	0	0.0896247	-0.00206173	0.00164398	0.000208198	-0.000173473	-0.000826855
R12401_C4V0MACXX	R12401	DLPFC	BrainSeq_Phase2_DLPFC	RiboZeroGold	7.4	Br1527	SCZD	AA	F	62.68	59.5	Natural	0.962167	0.0042671	0.372465	0.387111	0.522016	0.0558185	0.909128	0.035054	0.00282546	0.0214693	0.978397	0.00244131	7577511	9080326	29053	0.610361	105044391	86810337	86810337	4845623	78921667	3043047	45316412	100	86810070	2.55097	870148	0.00828362	2.54178e-06	5421787075_R01C02	0	0.102041	-0.00372783	0.00128039	0.00145149	-0.000257394	-3.48334e-05
R12402_C4UYCACXX	R12402	DLPFC	BrainSeq_Phase2_DLPFC	RiboZeroGold	5.5	Br1528	SCZD	AA	F	52.13	61.5	Accident	0.968285	0.00370197	0.309024	0.319146	0.569777	0.0761567	0.888923	0.0349206	0.00969889	0.0267666	0.972452	0.00259729	18741972	20145369	31395	0.572644	203090500	121876090	121876090	9281680	108338426	4255984	69442141	100	121866994	3.85597	2753855	0.0135597	4.47879e-05	9853746111_R01C01	0	0.0609547	-0.0057511	0.00250086	0.000565322	0.000849338	-0.000392976
R12403_C5AEJACXX	R12403	DLPFC	BrainSeq_Phase2_DLPFC	RiboZeroGold	7.3	Br1529	SCZD	CAUC	M	70.24	80	Natural	0.979373	0.0024707	0.377358	0.385306	0.520686	0.056622	0.905991	0.0373866	0.00948912	0.0420075	0.956581	0.00603081	12485866	14304019	31397	0.583441	185336579	131034286	131034286	7419423	118715942	4898921	68227679	100	131032537	4.06169	2414443	0.0130273	9.43689e-06	4572348856_R01C01	0	-0.03662	-0.00472428	0.000406357	-0.00162291	0.003244	-0.000723238
R12404_C5NGUACXX	R12404	DLPFC	BrainSeq_Phase2_DLPFC	RiboZeroGold	10	Br1532	Control	CAUC	M	46.57	68	Natural	0.971241	0.00328534	0.413481	0.425724	0.486394	0.051948	0.912118	0.0359337	0.00708577	0.0289027	0.970372	0.00317995	8351702	11580509	29193	0.586721	113200036	87816540	87816540	4561893	80099078	3155569	42713480	100	87813669	2.75602	1868801	0.0165088	2.53622e-05	4463344452_R01C02	0	-0.0331436	0.00017744	-0.000293267	0.00515992	-0.00624751	0.00187029
R12405_C4UN4ACXX	R12405	DLPFC	BrainSeq_Phase2_DLPFC	RiboZeroGold	7.8	Br1536	Control	AA	M	53.26	57	Natural	0.977046	0.00302594	0.446354	0.45684	0.457356	0.0509915	0.914196	0.0348125	0.00934461	0.0414028	0.957136	0.00542725	8474762	9752341	29298	0.598879	124825399	91471450	91471450	4664266	83622834	3184350	41834998	100	91466347	2.86359	2197183	0.0176021	4.08811e-05	4256126146_A	0	0.0716122	-0.00553191	0.00174461	-0.00152025	0.00424856	-0.00301918
R12405_C4UN4ACXX	R12405	DLPFC	BrainSeq_Phase2_DLPFC	RiboZeroGold	7.8	Br1536	Control	AA	M	53.26	57	Natural	0.977046	0.00302594	0.446354	0.45684	0.457356	0.0509915	0.914196	0.0348125	0.00934461	0.0414028	0.957136	0.00542725	8474762	9752341	29298	0.598879	124825399	91471450	91471450	4664266	83622834	3184350	41834998	100	91466347	2.86359	2197183	0.0176021	4.08811e-05	4584656126_R01C02	0	0.0719132	-0.00563181	0.00173365	-0.00148466	0.00426048	-0.00298216
R12406_C4UN4ACXX	R12406	DLPFC	BrainSeq_Phase2_DLPFC	RiboZeroGold	5.4	Br1537	Control	CAUC	F	61.15	24.5	Natural	0.975064	0.00286311	0.343214	0.351991	0.537876	0.076788	0.889867	0.0333451	0.0231845	0.0215851	0.977178	0.00512169	18432601	19096290	27331	0.570643	177845033	71345802	71345802	5478504	63488267	2379031	38375190	100	71341491	1.93831	3445542	0.0193738	2.42402e-05	4040296102_A	0	-0.0365539	-0.00501717	-0.000325092	-0.000303004	0.00199835	0.00289636
R12407_C5GKYACXX	R12407	DLPFC	BrainSeq_Phase2_DLPFC	RiboZeroGold	7.1	Br1539	Control	AA	F	54.56	53.5	Natural	0.977889	0.00205112	0.406778	0.415975	0.492918	0.0572374	0.908893	0.0338697	0.0102355	0.0373362	0.961413	0.00502835	12634002	15081699	30185	0.573933	174299526	117813063	117813063	6743316	107079453	3990294	58072145	100	117810653	3.24595	2659707	0.0152594	1.38268e-05	4040296089_A	0	0.112048	-0.000632277	0.000171902	0.00133669	-0.000277805	-0.000242338
R12408_C5C2VACXX	R12408	DLPFC	BrainSeq_Phase2_DLPFC	RiboZeroGold	7.8	Br1550	Control	CAUC	M	20.85	32	Natural	0.975769	0.00394177	0.454264	0.465545	0.44517	0.0511707	0.910715	0.0381145	0.0109258	0.0208292	0.9788	0.00266373	9735359	11402215	29423	0.605258	134105620	102373770	102373770	5238539	93233304	3901927	45573696	100	102369258	2.95277	2599022	0.0193804	3.36451e-05	4040296009_A	0	-0.0344146	-0.00348852	-0.000910777	0.00128961	4.9805e-05	0.00342933
R12409_C5GKYACXX	R12409	DLPFC	BrainSeq_Phase2_DLPFC	RiboZeroGold	6.8	Br1565	Control	CAUC	M	51	44	Natural	0.976607	0.00196983	0.376702	0.385725	0.51755	0.0605501	0.903275	0.0361751	0.0157339	0.0476634	0.950674	0.00446159	16891926	19622741	31026	0.563478	207701873	128959529	128959529	7808516	116485889	4665124	66742953	100	128956162	3.92918	3976266	0.0191441	1.62107e-05	4031091048_A	0	-0.0359637	-0.00455502	-0.000188262	-0.000493398	0.00339113	-0.00216609
R12410_C5ADRACXX	R12410	DLPFC	BrainSeq_Phase2_DLPFC	RiboZeroGold	6.7	Br1568	Control	CAUC	M	39.64	49	Natural	0.968816	0.00353511	0.42956	0.443386	0.467662	0.0517429	0.911048	0.0372087	0.0158332	0.0499413	0.947942	0.00431964	23252626	25478577	31578	0.564462	255835436	156258964	156258964	8085292	142359481	5814191	73076381	100	156253986	4.6139	4609778	0.0180185	1.94578e-05	4040296070_A	0	-0.0371695	-0.00431354	9.98639e-05	-0.000781762	0.00207606	-0.00180645
R12411_C5ADGACXX	R12411	DLPFC	BrainSeq_Phase2_DLPFC	RiboZeroGold	6.9	Br1573	SCZD	AA	M	57.58	10	Natural	0.983567	0.00208857	0.357542	0.363515	0.543575	0.0598639	0.907091	0.0330455	0.00561904	0.0293325	0.970025	0.00476563	11548618	13672445	31958	0.574387	193852894	148558236	148558236	8893277	134755782	4909177	80752589	100	148543971	4.57949	1884185	0.00971966	7.35867e-05	4572348457_R01C02	0	0.0863164	0.000250251	0.00134577	-0.00247899	-0.000416589	0.000424102
R12412_C4UT7ACXX	R12412	DLPFC	BrainSeq_Phase2_DLPFC	RiboZeroGold	7.4	Br1579	SCZD	AA	M	37.67	30.5	Natural	0.979691	0.00298951	0.382408	0.390335	0.521351	0.0542089	0.911686	0.0341049	0.00484496	0.0192816	0.980545	0.00264992	7136710	8598559	29910	0.615518	127804644	104703328	104703328	5675855	95456578	3570895	54587166	100	104696256	3.07615	1125381	0.00880548	5.53345e-05	4578977011_R01C01	0	0.10525	-0.00240224	-0.000389957	0.00154649	0.000135647	-0.00124287
R12413_C4UT7ACXX	R12413	DLPFC	BrainSeq_Phase2_DLPFC	RiboZeroGold	7.1	Br1580	SCZD	CAUC	F	56.91	15	Natural	0.979604	0.00289981	0.390378	0.398506	0.5031	0.0614644	0.901606	0.0369292	0.00729491	0.0246247	0.975109	0.00236507	8171323	9710026	30416	0.602049	136114782	109859115	109859115	6752421	99049682	4057012	55270117	100	109853072	3.23754	1626392	0.0119487	4.43964e-05	5421787257_R01C01	0	-0.0355525	-0.00356042	-0.00067117	0.000163382	0.00262978	-0.00131234
R12414_C5PDFACXX	R12414	DLPFC	BrainSeq_Phase2_DLPFC	RiboZeroGold	7.9	Br1581	Control	CAUC	M	46.08	34	Natural	0.967479	0.00326013	0.474769	0.490728	0.425403	0.0480247	0.916131	0.0358439	0.0108522	0.0262366	0.973028	0.00336166	11412775	13077708	30306	0.60116	151257844	119632211	119632211	5745307	109598819	4288085	50891911	100	119629790	3.6883	2719249	0.0179776	1.60058e-05	4040296080_A	0	-0.0348905	-0.00397611	0.00119331	0.000428746	0.00181235	0.00111335
R12416_C4VT9ACXX	R12416	DLPFC	BrainSeq_Phase2_DLPFC	RiboZeroGold	5.3	Br1588	SCZD	AA	M	50.57	46.5	Natural	0.971945	0.00346467	0.33319	0.342808	0.556155	0.0622208	0.898963	0.0388165	0.0161979	0.0663911	0.930938	0.00568188	14498051	15343330	27937	0.551351	149193017	74679366	74679366	4646609	67133968	2898789	41533277	100	74672660	2.37455	1685527	0.0112976	4.49485e-05	5421787073_R01C02	0	0.0856894	-0.00293702	0.00288151	-0.00040074	0.00334489	-0.00145118
R12417_C4UN4ACXX	R12417	DLPFC	BrainSeq_Phase2_DLPFC	RiboZeroGold	6	Br1590	SCZD	AA	M	83.41	18	Accident	0.97624	0.00288714	0.308557	0.316067	0.583121	0.0685885	0.899188	0.0322236	0.00802877	0.0480439	0.950659	0.00723261	9146512	10325084	29561	0.581057	124367399	82289989	82289989	5644145	73994161	2651683	47985020	100	82254049	2.73684	1605358	0.0129082	0.000288982	4578969081_R01C02	0	0.113363	-0.00139366	-0.000111556	0.00114597	-0.000113534	0.00122693
R12418_C5GKYACXX	R12418	DLPFC	BrainSeq_Phase2_DLPFC	RiboZeroGold	6.5	Br1594	SCZD	CAUC	M	68.97	13.5	Natural	0.974715	0.00193248	0.33749	0.346244	0.558014	0.0637742	0.904258	0.0319678	0.0107401	0.0484175	0.949836	0.00502313	9382626	11940951	28013	0.584811	116103160	72635550	72635550	4632275	65681279	2321996	40531620	100	72633546	2.10256	1511160	0.0130157	1.72605e-05	5421787071_R01C01	0	-0.0358324	-0.00278285	-0.000856997	-0.000579536	0.00321646	-0.000342461
R12419_C4UN4ACXX	R12419	DLPFC	BrainSeq_Phase2_DLPFC	RiboZeroGold	5.7	Br1595	SCZD	CAUC	F	54.53	13.5	Natural	0.976811	0.002745	0.308673	0.316001	0.58048	0.0718924	0.896482	0.0316261	0.0146062	0.045319	0.953231	0.00731616	10794747	12016931	29317	0.584602	134936577	80887214	80887214	5815173	72513892	2558149	46953441	100	80869321	2.56036	2078949	0.0154069	0.000132603	4578977165_R01C02	0	-0.0362054	-0.00228555	-0.000805661	-0.00149133	0.00247485	0.000738755
R12420_C5NGUACXX	R12420	DLPFC	BrainSeq_Phase2_DLPFC	RiboZeroGold	6.3	Br1602	SCZD	CAUC	F	83.14	24	Natural	0.9647	0.00341405	0.315931	0.327492	0.577579	0.0620369	0.905071	0.0328923	0.00997542	0.0228759	0.976846	0.00534079	13195144	16300493	30529	0.577328	163225495	116229840	116229840	7210539	105196240	3823061	67131911	100	116219774	3.42534	2257555	0.0138309	6.16693e-05	5421787087_R01C01	0	-0.0365192	-0.00422226	0.000492663	0.000621679	0.00291944	-0.00118626
R12421_C5PDFACXX	R12421	DLPFC	BrainSeq_Phase2_DLPFC	RiboZeroGold	7.8	Br1604	Control	AA	M	27.2	14	Homicide	0.969638	0.00336488	0.467187	0.481816	0.432899	0.0479566	0.914715	0.0373284	0.00834267	0.0261462	0.97305	0.00300763	14400265	16485671	31159	0.599989	187237011	148612407	148612407	7126940	135938008	5547459	64334219	100	148606832	4.24665	3059857	0.0163422	2.97751e-05	4040296068_A	0	0.0894577	-0.000242041	0.000972305	-0.000285165	-0.000179354	-0.000139557
R12422_C5C2VACXX	R12422	DLPFC	BrainSeq_Phase2_DLPFC	RiboZeroGold	7.5	Br1605	SCZD	AA	M	47.59	22.5	Natural	0.976136	0.00405348	0.419794	0.430057	0.48272	0.0518311	0.912777	0.0353916	0.00556773	0.019951	0.97977	0.00307331	7537279	9357490	29107	0.608068	121307029	100792468	100792468	5224185	92001080	3567203	48654553	100	100789993	2.71507	1353981	0.0111616	2.04028e-05	4578951098_R01C01	0	0.0750773	-0.0040096	-0.00122951	0.00109587	0.00168414	0.000878207
R12423_C5C2VACXX	R12423	DLPFC	BrainSeq_Phase2_DLPFC	RiboZeroGold	7.8	Br1611	Control	AA	F	53.56	46.5	Natural	0.976329	0.00422217	0.421489	0.431708	0.479245	0.0502914	0.910953	0.0387552	0.00440647	0.0212674	0.978503	0.0026477	14596552	17430757	32591	0.597335	224675449	183941909	183941909	9250697	167562500	7128712	88153308	100	183937320	5.45827	2185937	0.00972931	2.0425e-05	4040296069_A	0	0.0904581	-0.00279048	5.38226e-05	-0.000333245	-0.000359901	-0.00200624
R12424_C4UN4ACXX	R12424	DLPFC	BrainSeq_Phase2_DLPFC	RiboZeroGold	7.6	Br1613	Control	CAUC	M	77.94	21.5	Natural	0.975849	0.00282001	0.446992	0.458055	0.455825	0.0492044	0.913879	0.0369162	0.00916305	0.0312609	0.967852	0.00385293	7843856	8963866	29166	0.572886	115226967	86649648	86649648	4263545	79187330	3198773	39497067	100	86635602	2.89882	1876324	0.0162837	0.000121899	4031091001_A	0	-0.0368449	-0.00401806	-0.000147562	0.000863638	0.00296473	-0.000914234
R12425_C5PDFACXX	R12425	DLPFC	BrainSeq_Phase2_DLPFC	RiboZeroGold	7.5	Br1615	Control	AA	F	71.77	25	Natural	0.966552	0.00333067	0.428802	0.443641	0.466303	0.0546708	0.909944	0.0353855	0.0133031	0.0229719	0.976509	0.00469683	12596870	14477922	30413	0.570646	154543844	114996738	114996738	6286966	104640559	4069213	53623304	100	114990091	3.67975	2759806	0.0178578	4.30104e-05	4031091029_A	0	0.0993933	-0.0024632	0.0011469	5.04019e-07	0.000654612	-0.00049543
R12426_C4UYCACXX	R12426	DLPFC	BrainSeq_Phase2_DLPFC	RiboZeroGold	7.9	Br1637	SCZD	CAUC	M	46.19	32	Suicide	0.971166	0.00324963	0.424099	0.436691	0.474225	0.0527041	0.910916	0.03638	0.00684799	0.0208557	0.978873	0.00227231	11125093	12636001	30678	0.613111	160748117	127947539	127947539	6743354	116549448	4654737	60675963	100	127943887	3.72951	2226839	0.013853	2.27188e-05	4572348852_R01C01	0	-0.0359253	-0.00329596	-0.000904579	-0.00172688	0.00205926	-0.0011236
R12427_C5AEJACXX	R12427	DLPFC	BrainSeq_Phase2_DLPFC	RiboZeroGold	7.6	Br1649	Control	CAUC	M	46.94	67.5	Natural	0.979356	0.00248219	0.445441	0.45483	0.458753	0.0498788	0.913584	0.0365373	0.0157588	0.0919271	0.903462	0.0046949	19844869	21579759	30371	0.572842	229404593	129923868	129923868	6480447	118696359	4747062	59603028	100	129917312	3.67494	3803839	0.0165814	2.85783e-05	4031091106_A	0	-0.0273601	0.0140407	0.00010994	-0.0164814	-0.00650554	0.000853782
R12428_C4UT7ACXX	R12428	DLPFC	BrainSeq_Phase2_DLPFC	RiboZeroGold	7.6	Br1654	Control	CAUC	M	62.27	46.5	Accident	0.972394	0.00447695	0.390596	0.401685	0.507454	0.0564262	0.909139	0.0344351	0.00601117	0.0204944	0.979217	0.00294435	7289597	8331412	28800	0.618699	108432277	85446405	85446405	4821420	77682633	2942352	43360084	100	85443653	2.51281	1242931	0.0114627	2.53799e-05	4031091021_A	0	-0.0277868	0.00196868	-0.00348377	0.0276881	-0.0721084	0.0461572
R12428_C4UT7ACXX	R12428	DLPFC	BrainSeq_Phase2_DLPFC	RiboZeroGold	7.6	Br1654	Control	CAUC	M	62.27	46.5	Accident	0.972394	0.00447695	0.390596	0.401685	0.507454	0.0564262	0.909139	0.0344351	0.00601117	0.0204944	0.979217	0.00294435	7289597	8331412	28800	0.618699	108432277	85446405	85446405	4821420	77682633	2942352	43360084	100	85443653	2.51281	1242931	0.0114627	2.53799e-05	4578977036_R01C01	0	-0.0277605	0.00198555	-0.00355427	0.0276796	-0.072184	0.0461248
R12428_C4UT7ACXX	R12428	DLPFC	BrainSeq_Phase2_DLPFC	RiboZeroGold	7.6	Br1654	Control	CAUC	M	62.27	46.5	Accident	0.972394	0.00447695	0.390596	0.401685	0.507454	0.0564262	0.909139	0.0344351	0.00601117	0.0204944	0.979217	0.00294435	7289597	8331412	28800	0.618699	108432277	85446405	85446405	4821420	77682633	2942352	43360084	100	85443653	2.51281	1242931	0.0114627	2.53799e-05	201398400130_R05C01	0	-0.0277699	0.00194642	-0.00358355	0.0276006	-0.0721268	0.0462653
R12429_C5C2VACXX	R12429	DLPFC	BrainSeq_Phase2_DLPFC	RiboZeroGold	8.3	Br1663	SCZD	AA	M	43.05	7	Accident	0.975652	0.00436114	0.466956	0.478609	0.429742	0.0508826	0.908352	0.0407659	0.00857971	0.0215809	0.97808	0.0027496	9082305	10468014	29855	0.611189	137760769	113107928	113107928	5755223	102741759	4610946	48607267	100	113098447	3.22757	2008453	0.0145793	6.88222e-05	4578977076_R01C01	0	0.0739775	-0.00260003	0.00196066	0.00147379	0.000901395	-0.000562812
R12430_C4VT9ACXX	R12430	DLPFC	BrainSeq_Phase2_DLPFC	RiboZeroGold	8.1	Br1664	SCZD	AA	M	45.48	25	Natural	0.976308	0.00321722	0.39436	0.40393	0.508435	0.0546254	0.912365	0.0330094	0.0111857	0.0686654	0.928439	0.00540181	8731278	9646640	28372	0.591468	118257614	78280993	78280993	4276133	71420854	2584006	39800791	100	78277880	2.27734	1693271	0.0143185	2.63239e-05	4578977011_R01C02	0	0.0698316	-0.00474626	0.00161907	-0.00258286	-0.000117557	0.00065387
R12431_C4VT9ACXX	R12431	DLPFC	BrainSeq_Phase2_DLPFC	RiboZeroGold	7.7	Br1665	SCZD	AA	F	34.84	36	Natural	0.974682	0.00336863	0.400654	0.411061	0.500861	0.0537024	0.911922	0.0343753	0.0083286	0.0330329	0.966221	0.00609256	6823272	7874591	28890	0.591032	107281851	83650517	83650517	4492232	76282773	2875512	41897269	100	83648200	2.61013	1477367	0.0137709	2.15973e-05	4578942138_R01C01	0	0.103608	-0.00283519	0.00100741	0.00121346	-0.00118494	-0.00108887
R12433_C5C2VACXX	R12433	DLPFC	BrainSeq_Phase2_DLPFC	RiboZeroGold	7.7	Br1669	Control	CAUC	F	83.59	33.5	Accident	0.976387	0.00397793	0.382549	0.391801	0.510345	0.0617755	0.902146	0.0360784	0.00642472	0.0249041	0.974804	0.00242204	10437593	12834359	31348	0.601687	156307569	124905439	124905439	7716098	112682955	4506386	63744921	100	124896984	3.8624	1840824	0.0117769	5.40921e-05	4031091062_A	0	-0.036342	-0.00444691	0.000759795	-0.000993753	0.00295371	0.00114881
R12435_C4V0MACXX	R12435	DLPFC	BrainSeq_Phase2_DLPFC	RiboZeroGold	7.8	Br1674	Control	CAUC	M	42.81	24.5	Natural	0.959223	0.00450141	0.4285	0.446716	0.463715	0.0521925	0.910431	0.0373768	0.00773636	0.0197731	0.980017	0.00254179	8033361	8827714	28126	0.60389	98416751	75296292	75296292	3929899	68552062	2814331	34916015	100	75294828	2.27569	1498479	0.0152259	1.48755e-05	4031091033_A	0	-0.0357929	-0.0050426	-0.000153626	0.00144509	0.00150679	0.000326113
R12436_C4UT7ACXX	R12436	DLPFC	BrainSeq_Phase2_DLPFC	RiboZeroGold	7.8	Br1676	SCZD	CAUC	M	68	45	Natural	0.980245	0.00281315	0.378047	0.385666	0.522754	0.0570628	0.908419	0.034518	0.00545738	0.0206436	0.979237	0.00218612	8799381	10674212	31081	0.609606	155588716	126894007	126894007	7240927	115272948	4380132	66334302	100	126883939	3.93594	1703145	0.0109465	6.47091e-05	5535522098_R01C01	0	-0.0292646	0.000960927	-0.00108175	0.0140991	-0.0272273	0.0154426
R12437_C5NGUACXX	R12437	DLPFC	BrainSeq_Phase2_DLPFC	RiboZeroGold	7.1	Br1678	SCZD	CAUC	M	42.71	21	Natural	0.967393	0.00355123	0.44725	0.462325	0.447565	0.0521516	0.90989	0.0379586	0.014295	0.0217081	0.977735	0.00399694	14268901	16530658	30257	0.556155	165348576	115191107	115191107	6007396	104811216	4372495	51555478	100	115187117	3.48122	3535130	0.0213799	2.41308e-05	4578951114_R01C01	0	-0.0366792	-0.00322275	5.80887e-05	-0.00148014	0.00474542	-0.000960778
R12438_C5ADGACXX	R12438	DLPFC	BrainSeq_Phase2_DLPFC	RiboZeroGold	8	Br1682	SCZD	CAUC	M	41.33	34.5	Suicide	0.985081	0.00195549	0.43302	0.439578	0.467454	0.0571467	0.907032	0.0358216	0.0196062	0.0253977	0.974144	0.0027335	9489269	11308439	30056	0.587735	147377647	109670186	109670186	6267284	99474336	3928566	51265758	100	109669002	3.21449	3479396	0.0236087	8.03378e-06	4578951128_R01C01	0	-0.036973	-0.00327498	0.00123555	-0.00124678	0.00402403	4.84998e-05
R12439_C5NGUACXX	R12439	DLPFC	BrainSeq_Phase2_DLPFC	RiboZeroGold	8.5	Br1688	SCZD	AA	M	52.02	51	Natural	0.967536	0.00355351	0.451395	0.466541	0.446846	0.0482269	0.913387	0.0383862	0.00834325	0.0249603	0.97446	0.00371906	14443822	17635440	31403	0.579992	184659725	146174379	146174379	7049537	133513757	5611085	65317367	100	146171531	4.34674	2864797	0.0155139	1.5423e-05	5535522098_R01C02	0	0.09568	-0.00165697	0.00436365	0.000462474	-0.000467521	-0.000491595
R12441_C5PDFACXX	R12441	DLPFC	BrainSeq_Phase2_DLPFC	RiboZeroGold	7.5	Br1693	SCZD	AA	M	70.91	29.5	Natural	0.966909	0.00335339	0.370493	0.383173	0.520659	0.0594914	0.903831	0.0366774	0.00859869	0.0336571	0.96557	0.00457514	10213580	11932237	30410	0.580589	134555024	102654532	102654532	6107062	92782371	3765099	53447968	100	102650384	3.32025	1683685	0.012513	3.08275e-05	5421787153_R01C02	0	0.100882	-0.00329396	0.000612269	7.52578e-05	0.00074224	-0.000216141
R12442_C4VT9ACXX	R12442	DLPFC	BrainSeq_Phase2_DLPFC	RiboZeroGold	7.5	Br1695	Control	CAUC	M	63.2	26	Natural	0.978855	0.00261032	0.411223	0.420106	0.491021	0.0530981	0.911127	0.0357748	0.0118179	0.0205618	0.979293	0.00432546	6377620	7331963	28686	0.587078	100839512	77744144	77744144	4128067	70834792	2781285	38174014	100	77741945	2.50714	1807839	0.0179279	2.18069e-05	4031091014_A	0	-0.0286378	0.000237884	-0.0019927	0.0156528	-0.0287752	0.0143099
R12443_C5GKYACXX	R12443	DLPFC	BrainSeq_Phase2_DLPFC	RiboZeroGold	6.8	Br1697	Control	CAUC	M	34.32	39.5	Natural	0.976	0.00199143	0.419023	0.429327	0.478961	0.0551115	0.908288	0.0366008	0.00932954	0.0367548	0.96181	0.00349168	13593304	15790115	29112	0.567331	157464979	96572753	96572753	5322268	87715845	3534640	46254539	100	96565598	2.80335	2255429	0.0143234	4.54387e-05	4031091012_A	0	-0.0324403	-0.00178314	0.000419743	0.00539341	-0.0116518	0.00523999
R12444_C4UN4ACXX	R12444	DLPFC	BrainSeq_Phase2_DLPFC	RiboZeroGold	7.6	Br1703	SCZD	AA	M	48.51	44	Natural	0.975892	0.00291536	0.399092	0.408951	0.500273	0.0557209	0.909224	0.0350552	0.00687114	0.0290636	0.970344	0.00651376	7900345	9260693	29780	0.58993	123512675	96589127	96589127	5382033	87821145	3385949	48320891	100	96587476	3.01399	1774342	0.0143657	1.3367e-05	4578951098_R01C02	0	0.10122	-0.00317432	0.00379929	-0.00104567	0.00061037	-0.0006831
R12446_C4VT9ACXX	R12446	DLPFC	BrainSeq_Phase2_DLPFC	RiboZeroGold	5.3	Br1733	SCZD	AA	M	53.18	38.5	Natural	0.975335	0.00332248	0.299368	0.306939	0.589624	0.0713985	0.896563	0.0320386	0.0189507	0.121677	0.872834	0.00578806	17948260	19074676	28750	0.569286	189738084	88384896	88384896	6310549	79242622	2831725	52113854	100	88382395	2.419	2878839	0.0151727	1.31813e-05	9828658157_R01C01	0	0.103336	-0.00286614	0.000926048	-0.000868005	4.05831e-05	0.000689429
R12447_C4UYCACXX	R12447	DLPFC	BrainSeq_Phase2_DLPFC	RiboZeroGold	7.6	Br1753	Control	CAUC	F	48.99	36	Natural	0.965086	0.00433076	0.402263	0.416816	0.494526	0.0534359	0.911342	0.0352224	0.00526484	0.0211399	0.978558	0.00271406	7058771	8247345	28475	0.620757	98789121	81400635	81400635	4349718	74183789	2867128	40254693	100	81400188	2.35744	1238089	0.0125326	4.52479e-06	4463344375_R01C01	0	-0.0359636	-0.00344935	5.6957e-05	-0.000932919	0.00176248	-0.000636887
R12448_C5NGUACXX	R12448	DLPFC	BrainSeq_Phase2_DLPFC	RiboZeroGold	7.8	Br1764	Control	CAUC	M	56.05	23.5	Natural	0.973101	0.002691	0.421346	0.432993	0.479998	0.0502256	0.912991	0.0367836	0.00931151	0.0214593	0.978256	0.00406234	12533313	15018520	31251	0.574301	173452557	136944168	136944168	6878102	125028763	5037303	65732887	100	136938501	4.20553	2921082	0.0168408	3.26718e-05	4256126123_A	0	-0.0339435	-0.00370503	-0.000686034	-0.00249034	0.00504429	-0.00101076
R12448_C5NGUACXX	R12448	DLPFC	BrainSeq_Phase2_DLPFC	RiboZeroGold	7.8	Br1764	Control	CAUC	M	56.05	23.5	Natural	0.973101	0.002691	0.421346	0.432993	0.479998	0.0502256	0.912991	0.0367836	0.00931151	0.0214593	0.978256	0.00406234	12533313	15018520	31251	0.574301	173452557	136944168	136944168	6878102	125028763	5037303	65732887	100	136938501	4.20553	2921082	0.0168408	3.26718e-05	4572348475_R01C01	0	-0.0336208	-0.00328026	-0.000663194	-0.00271276	0.00508914	-0.000962625
R12449_C4UT7ACXX	R12449	DLPFC	BrainSeq_Phase2_DLPFC	RiboZeroGold	7.2	Br1832	Control	AA	M	54.86	27	Accident	0.980841	0.00289344	0.384415	0.391924	0.514599	0.0565584	0.906523	0.0369187	0.00562268	0.0216678	0.978162	0.00234408	7357657	9595325	29775	0.602645	121567880	97078056	97078056	5490579	88003482	3583995	49956292	100	97074664	2.90161	1338098	0.011007	2.79021e-05	5535522113_R01C01	0	0.123897	-0.00230029	0.000985941	0.00143488	-4.09756e-07	0.0012104
R12450_C4V0MACXX	R12450	DLPFC	BrainSeq_Phase2_DLPFC	RiboZeroGold	7.8	Br1842	SCZD	CAUC	M	22.1	25.5	Suicide	0.964904	0.00384684	0.440124	0.456132	0.45562	0.0496427	0.911752	0.0386054	0.00671149	0.019235	0.980626	0.00239388	8930134	9900721	29519	0.611792	122573606	98760648	98760648	4902741	90045217	3812690	44997279	100	98747008	2.9725	1768541	0.0144284	0.00011128	4578969019_R01C02	0	-0.0359931	-0.00367907	0.000237999	-0.000546038	0.0017887	-0.00111226
R12456_C5GKYACXX	R12456	DLPFC	BrainSeq_Phase2_DLPFC	RiboZeroGold	8.3	Br1883	Control	AA	M	45.16	14.5	Natural	0.974968	0.00204288	0.434017	0.445161	0.467688	0.0502681	0.912849	0.0368834	0.00896529	0.0557307	0.941867	0.00420037	15881658	18098539	31690	0.57885	210927976	146704438	146704438	7374557	133918929	5410952	68611885	100	146702546	4.56492	3093047	0.014664	8.96989e-06	4578951106_R01C01	0	0.093353	-0.00196518	0.00227456	-0.00111709	0.000954669	-0.000213785
R12457_C5AEJACXX	R12457	DLPFC	BrainSeq_Phase2_DLPFC	RiboZeroGold	7.3	Br1884	Control	AA	M	38.48	25	Natural	0.978648	0.00243233	0.419975	0.429138	0.481428	0.0511408	0.910566	0.0382936	0.0104034	0.0292601	0.970056	0.00551742	10254224	12447524	29993	0.58497	142618070	104735396	104735396	5356249	95368453	4010694	50422501	100	104731358	3.22695	2358654	0.0165383	2.83134e-05	4578951090_R01C02	0	0.0310084	-0.00505516	0.00182439	-0.000974807	-0.000220986	0.000909842
R12458_C4UN4ACXX	R12458	DLPFC	BrainSeq_Phase2_DLPFC	RiboZeroGold	8.6	Br1898	Control	AA	M	34.76	47	Natural	0.973224	0.00305843	0.496618	0.510281	0.410049	0.043766	0.92033	0.035904	0.00705153	0.0187821	0.981156	0.00511974	7811388	9421516	29439	0.601407	123702814	104197666	104197666	4560314	95896243	3741109	42726131	100	104191866	3.2177	1877827	0.0151801	4.68866e-05	4572348702_R01C02	0	0.104582	-0.00197143	0.00109671	0.000811778	0.000583709	-0.000699519
R12460_C4UT7ACXX	R12460	DLPFC	BrainSeq_Phase2_DLPFC	RiboZeroGold	8.4	Br1905	Control	AA	M	46	9	Natural	0.979918	0.00304919	0.475765	0.485515	0.430859	0.0466668	0.916374	0.0369595	0.0102132	0.0198319	0.979931	0.00219898	6980254	8126021	28381	0.610447	111834224	89992546	89992546	4199666	82466803	3326077	38774111	100	89990522	2.51547	1789730	0.0160034	1.80982e-05	4578951108_R01C01	0	0.0735463	-0.00355464	0.000764939	-0.000222821	3.7599e-05	0.000699081
R12461_C5GKYACXX	R12461	DLPFC	BrainSeq_Phase2_DLPFC	RiboZeroGold	7.8	Br1908	Control	AA	M	23.58	10.5	Homicide	0.978711	0.00190214	0.44152	0.451124	0.466683	0.0510613	0.917806	0.0311325	0.00833621	0.0332484	0.965754	0.00520086	7528252	9454913	28211	0.579455	110665804	82549482	82549482	4215080	75764433	2569969	38524406	100	82548723	2.35233	1709442	0.0154469	6.85849e-06	4578977010_R01C01	0	0.0923969	-0.00265161	0.0017762	0.000731795	-7.92027e-05	0.000411935
R12462_C5PDFACXX	R12462	DLPFC	BrainSeq_Phase2_DLPFC	RiboZeroGold	7.4	Br1918	Control	AA	F	46.71	31.5	Natural	0.966913	0.0033333	0.416583	0.430838	0.477538	0.0544083	0.908377	0.037215	0.0131286	0.0344185	0.964583	0.00466058	25594277	29124946	33250	0.570709	292700556	205511645	205511645	11181542	186681990	7648113	98139687	100	205496382	6.07614	5527530	0.0188846	5.21454e-05	4578977010_R01C02	0	0.092833	-0.00377302	0.00229746	0.00145678	-6.75547e-05	-0.00143448
R12463_C4UYCACXX	R12463	DLPFC	BrainSeq_Phase2_DLPFC	RiboZeroGold	7.1	Br1927	Control	AA	M	49.65	15.5	Natural	0.96632	0.00435016	0.361282	0.373874	0.533791	0.0571769	0.907664	0.0351588	0.0028036	0.0211096	0.97875	0.00264814	11203931	12973022	31119	0.62021	162708009	134271533	134271533	7677233	121873477	4720823	71672905	100	134265824	4	814662	0.0050069	3.50874e-05	5535522164_R01C01	0	0.0976208	-0.0025683	0.000784771	0.000201776	0.000915202	0.0016861
R12464_C5GKYACXX	R12464	DLPFC	BrainSeq_Phase2_DLPFC	RiboZeroGold	6.9	Br1936	Control	CAUC	M	52.49	23	Natural	0.972126	0.00184278	0.384913	0.395949	0.511857	0.0572078	0.907806	0.034986	0.00753017	0.0322051	0.967067	0.00651206	17427148	21276639	32094	0.564021	221965748	152197981	152197981	8706915	138166272	5324794	77903577	100	152183856	4.73995	3397681	0.0153072	6.36359e-05	5533017019_R01C01	0	-0.0358119	-0.00312526	-0.000219975	0.000687227	-0.000119367	-0.000875662
R12465_C5ADGACXX	R12465	DLPFC	BrainSeq_Phase2_DLPFC	RiboZeroGold	8	Br1958	SCZD	CAUC	F	41.09	23	Suicide	0.98157	0.00192104	0.411933	0.419667	0.485516	0.0567919	0.905183	0.0380248	0.00912541	0.0523522	0.945612	0.00468484	8963742	10023560	28989	0.594376	130557495	90737005	90737005	5153126	82133623	3450256	44054260	100	90732648	2.50503	1903259	0.0145779	3.33723e-05	5421787070_R01C02	0	-0.0350769	-0.00367027	-0.000440439	0.00100647	0.000302715	0.00219234
R12466_C4UYCACXX	R12466	DLPFC	BrainSeq_Phase2_DLPFC	RiboZeroGold	7.8	Br1960	Control	CAUC	M	55.51	31	Natural	0.970666	0.00337677	0.408698	0.421049	0.490606	0.0527851	0.911654	0.0355604	0.00604771	0.0208198	0.978933	0.002452	10057477	11378160	30896	0.60682	149788760	123165636	123165636	6501314	112284504	4379818	60425764	100	123161765	3.8168	2230885	0.0148935	2.58431e-05	5511205011_R01C02	0	-0.0352491	-0.00309478	-0.000705511	0.00129527	0.000842728	-0.0010728
R12470_C5C2VACXX	R12470	DLPFC	BrainSeq_Phase2_DLPFC	RiboZeroGold	7.9	Br1974	Control	AA	M	29.06	21.5	Homicide	0.974279	0.0040969	0.424618	0.435828	0.472823	0.0525314	0.908651	0.0388179	0.00928587	0.0203268	0.979291	0.00301253	9958433	11585233	29491	0.597887	134257700	101949762	101949762	5355562	92636725	3957475	48204201	100	101946881	3.01052	2150667	0.0160189	2.14587e-05	4584656092_R01C02	0	0.0984161	-0.00182898	0.00262368	-0.000986788	0.000298438	-0.00101474
R12472_C5GKYACXX	R12472	DLPFC	BrainSeq_Phase2_DLPFC	RiboZeroGold	8.1	Br1988	SCZD	CAUC	M	62.2	18	Natural	0.971691	0.00226749	0.475857	0.48972	0.426907	0.0466297	0.916627	0.0367432	0.0102383	0.0399224	0.958688	0.00365025	10130868	11766136	28454	0.576067	124798785	89276461	89276461	4162937	81833223	3280301	38112741	100	89274012	2.62512	2116189	0.0169568	1.96236e-05	5421787064_R01C01	0	-0.035173	-0.00389549	-0.00033021	-0.00249736	0.00463051	0.000452423
R12473_C4UT7ACXX	R12473	DLPFC	BrainSeq_Phase2_DLPFC	RiboZeroGold	6.6	Br1989	SCZD	AA	M	59.06	24.5	Natural	0.970859	0.00492528	0.429574	0.442468	0.457682	0.0581103	0.900149	0.0417406	0.0087217	0.0216568	0.97781	0.00306181	16625689	18252746	30899	0.582716	195820031	134517497	134517497	7816854	121085797	5614846	61566175	100	134514510	3.74887	2954652	0.0150886	1.52538e-05	5421787064_R01C02	0	0.0958208	-0.00311209	0.00215137	-0.000385156	0.000509895	-0.000819672
R12474_C5AEJACXX	R12474	DLPFC	BrainSeq_Phase2_DLPFC	RiboZeroGold	7.5	Br1994	SCZD	AA	M	50.34	50.5	Natural	0.977845	0.00260941	0.376798	0.385335	0.524649	0.0554085	0.909984	0.0346076	0.0104699	0.059622	0.937835	0.00731248	15908981	17835496	30822	0.589882	205317758	129569887	129569887	7179279	117906502	4484106	67978665	100	129568384	3.82527	2485222	0.0121043	7.32036e-06	5421787238_R01C01	0	0.0732689	-0.00376208	-0.00221695	-0.000790153	0.0016253	-0.00126458
R12475_C4UYCACXX	R12475	DLPFC	BrainSeq_Phase2_DLPFC	RiboZeroGold	6.9	Br2001	SCZD	CAUC	F	57.04	39	Suicide	0.96338	0.00459743	0.419429	0.435372	0.4688	0.0562413	0.904172	0.0395863	0.0075838	0.0202635	0.979315	0.00268309	13815791	15123736	30501	0.611417	164033585	118763250	118763250	6679401	107382454	4701395	55676229	100	118755180	3.47009	2540709	0.015489	4.91972e-05	8501601012_R03C01	0	-0.0363493	-0.00443977	0.000701755	0.000194103	0.00231472	-0.00125023
R12477_C5AEJACXX	R12477	DLPFC	BrainSeq_Phase2_DLPFC	RiboZeroGold	8	Br2003	Control	AA	M	73.86	11	Accident	0.978982	0.00238647	0.436636	0.44601	0.466067	0.0507487	0.912077	0.0371744	0.0162585	0.0446316	0.953676	0.00573448	10153091	11630297	28665	0.568706	132433192	88006937	88006937	4466236	80269094	3271607	41017129	100	88004104	2.5981	2627386	0.0198393	2.13919e-05	5511192105_R01C01	0	0.0999554	-0.00214032	0.000825141	7.95719e-05	0.000971132	-0.000825403
R12478_C4UYCACXX	R12478	DLPFC	BrainSeq_Phase2_DLPFC	RiboZeroGold	7.3	Br2009	SCZD	CAUC	M	55.68	18	Natural	0.967765	0.00400305	0.473344	0.48911	0.4127	0.0513146	0.90181	0.046875	0.0113347	0.0192285	0.980405	0.0025091	11314920	12783603	28640	0.591117	132283407	93509511	93509511	4798406	84327844	4383261	38591391	100	93503457	2.58444	2234055	0.0168884	4.57654e-05	5535522104_R01C02	0	-0.0349098	-0.00465614	-0.000420145	0.00079609	0.00235549	0.000500792
R12479_C5PDFACXX	R12479	DLPFC	BrainSeq_Phase2_DLPFC	RiboZeroGold	6.2	Br2027	SCZD	CAUC	M	56.15	44.5	Natural	0.96941	0.00323827	0.370527	0.382219	0.523669	0.0598224	0.905888	0.0342896	0.0148985	0.0212961	0.978326	0.00608073	16319207	19147161	31657	0.589841	210105675	151501388	151501388	9063175	137243297	5194916	79336523	100	151498746	4.30241	4245277	0.0202054	1.25746e-05	9828658156_R02C01	0	-0.0329691	-0.00313366	-0.00117241	0.00743588	-0.0126253	0.00531892
R12480_C4VT9ACXX	R12480	DLPFC	BrainSeq_Phase2_DLPFC	RiboZeroGold	7.3	Br2044	Control	CAUC	M	55.91	39.5	Natural	0.97521	0.00314801	0.379188	0.388827	0.51895	0.0582017	0.907777	0.0340213	0.0102433	0.0386508	0.9602	0.00780648	10911621	12351649	29852	0.582178	146222377	98813960	98813960	5751137	89701043	3361780	51279511	100	98811694	3.06957	2228509	0.0152405	1.54969e-05	5535549067_R01C02	0	-0.034577	-0.00361985	-0.000729762	-0.00168023	0.00484512	0.00075256
R12481_C4V0MACXX	R12481	DLPFC	BrainSeq_Phase2_DLPFC	RiboZeroGold	8.3	Br2052	Control	CAUC	M	40.08	12	Natural	0.959449	0.00385932	0.479459	0.499723	0.416286	0.0456785	0.916009	0.0383127	0.00911177	0.018669	0.981277	0.00375303	7237686	8343545	27982	0.616724	94426129	78064741	78064741	3565879	71507991	2990871	32497232	100	78063188	2.32053	1652109	0.0174963	1.64467e-05	9853746068_R03C01	0	-0.0336216	-0.00330942	0.000327818	0.00331898	-0.001287	0.00217221
R12482_C4V0MACXX	R12482	DLPFC	BrainSeq_Phase2_DLPFC	RiboZeroGold	7.1	Br2053	Control	AA	M	65.58	40.5	Natural	0.959294	0.00458732	0.383448	0.399719	0.508993	0.0544845	0.908711	0.0368041	0.00311104	0.0207056	0.979118	0.00273759	8366903	9433396	29221	0.606076	107315869	85101219	85101219	4636694	77332452	3132073	43315920	100	85099644	2.66996	1082630	0.0100883	1.46763e-05	5535549008_R01C01	0	0.0993257	-0.00301066	0.000251692	0.000947132	0.000688281	0.00107002
R12483_C4UT7ACXX	R12483	DLPFC	BrainSeq_Phase2_DLPFC	RiboZeroGold	7.5	Br2064	Control	AA	M	40.24	28	Natural	0.978776	0.00305583	0.403045	0.411785	0.495736	0.0565149	0.907521	0.0359637	0.00777465	0.0212821	0.97848	0.00275359	8735659	10368675	30262	0.610073	138033857	106308341	106308341	6008004	96477091	3823246	52700905	100	106298860	3.36882	1903940	0.0137933	6.8686e-05	5535549018_R01C02	0	0.0638561	-0.00256888	0.00134109	0.00205975	-0.00267351	0.00064865
R12485_C5C2VACXX	R12485	DLPFC	BrainSeq_Phase2_DLPFC	RiboZeroGold	7.8	Br2076	Control	AA	M	56.48	24	Natural	0.975876	0.00433325	0.447439	0.4585	0.451772	0.0510073	0.910272	0.0387204	0.0064143	0.0213533	0.978362	0.00258478	11485285	13058861	31368	0.600898	175453700	142177838	142177838	7252111	129420543	5505184	64231982	100	142166718	4.20066	2235516	0.0127413	6.33785e-05	5535549016_R01C01	0	0.0806257	-0.0032778	0.000656997	0.000592068	0.00129746	-0.00138696
R12486_C4UN4ACXX	R12486	DLPFC	BrainSeq_Phase2_DLPFC	RiboZeroGold	7.9	Br2080	Control	CAUC	M	36.53	18	Natural	0.974301	0.00293395	0.453041	0.464991	0.449996	0.048952	0.914987	0.0360609	0.0105041	0.0273995	0.971938	0.0048738	10247266	11862942	29570	0.589098	139449309	103337990	103337990	5058604	94552927	3726459	46501719	100	103334141	3.1373	2546810	0.0182633	2.76014e-05	5535522139_R01C01	0	-0.0354498	-0.00464332	5.57188e-05	-0.000102467	3.20827e-05	-0.00150089
R12487_C5ADGACXX	R12487	DLPFC	BrainSeq_Phase2_DLPFC	RiboZeroGold	5.4	Br2084	Control	CAUC	M	48.07	20	Natural	0.982804	0.00221654	0.317943	0.323506	0.575956	0.0683465	0.899462	0.0321918	0.014789	0.0300891	0.968958	0.00397614	14663105	16106228	30634	0.574728	196209697	116397431	116397431	7955357	104695033	3747041	67039743	100	116395541	3.50673	3363471	0.0171422	9.63255e-06	5535549082_R01C01	0	-0.0320331	-0.00347706	0.000737953	0.0026109	-0.00669322	0.00272415
R12488_C5PDFACXX	R12488	DLPFC	BrainSeq_Phase2_DLPFC	RiboZeroGold	7.1	Br2229	SCZD	AA	M	49.26	18	Natural	0.964534	0.00333313	0.504065	0.522599	0.396561	0.0440062	0.91916	0.036834	0.00904595	0.0232173	0.976187	0.00404972	8321772	9444612	27791	0.596248	100864956	80597167	80597167	3546778	74081671	2968718	31961657	100	80592340	2.38969	1574262	0.0156076	4.78561e-05	5421787151_R01C01	0	0.0935678	-0.00398916	-0.00185902	-0.000458481	0.00094087	-0.00140932
R12489_C5ADGACXX	R12489	DLPFC	BrainSeq_Phase2_DLPFC	RiboZeroGold	6	Br2233	SCZD	AA	M	30.68	17	Suicide	0.981391	0.00214541	0.385777	0.393092	0.517956	0.0547453	0.911048	0.0342069	0.0152103	0.0803038	0.9165	0.00577331	12314321	13826709	29034	0.587633	158418990	94665010	94665010	5182460	86244351	3238199	49032313	100	94660037	2.74578	2297903	0.0145052	3.13914e-05	5421787089_R01C01	0	0.100628	-0.00203221	0.000446285	-0.000434765	7.49578e-05	-0.000843733
R12490_C5ADGACXX	R12490	DLPFC	BrainSeq_Phase2_DLPFC	RiboZeroGold	7.1	Br2242	SCZD	CAUC	F	50.73	12	Natural	0.980116	0.00201117	0.443816	0.45282	0.46213	0.0476825	0.91495	0.0373676	0.00818682	0.0321002	0.966914	0.00556734	12492804	14423988	31350	0.590122	194422896	149102365	149102365	7109568	136421204	5571593	68904633	100	149099461	4.43921	2665038	0.0137074	1.49365e-05	5421787084_R01C02	0	-0.0361078	-0.00401767	-0.000330221	0.000244454	0.000879414	4.35715e-05
R12491_C5PDFACXX	R12491	DLPFC	BrainSeq_Phase2_DLPFC	RiboZeroGold	7.1	Br2257	Control	CAUC	M	59.22	22	Natural	0.970517	0.0031118	0.38863	0.400436	0.503007	0.0617993	0.903443	0.034758	0.00843636	0.0255495	0.973885	0.00443223	11614153	13757242	30340	0.584552	151979873	114344363	114344363	7066407	103303576	3974380	57516015	100	114340429	3.5122	1753257	0.0115361	2.5885e-05	6051001032_R01C02	0	-0.0282423	0.000591821	-0.00253372	0.013311	-0.0263294	0.0156555
R12493_C5AEJACXX	R12493	DLPFC	BrainSeq_Phase2_DLPFC	RiboZeroGold	7.3	Br2263	Control	AA	F	40.31	57	Natural	0.978913	0.00235565	0.385978	0.394293	0.512363	0.060065	0.906655	0.0332795	0.00558238	0.0308355	0.968522	0.0059552	11798546	14442187	31756	0.599784	186276455	144140387	144140387	8657793	130685670	4796924	73852137	100	144119317	4.29904	1926543	0.0103424	0.000113111	5535522135_R01C01	0	0.0964075	-0.00490078	0.00231464	0.00121504	0.000113862	-0.00013515
R12494_C5C2VACXX	R12494	DLPFC	BrainSeq_Phase2_DLPFC	RiboZeroGold	6.1	Br2267	Control	AA	M	49.39	18	Natural	0.97653	0.00419592	0.320577	0.328282	0.572317	0.0648577	0.900598	0.034544	0.00432594	0.0246862	0.975087	0.00302524	11319621	13979693	31619	0.590578	175018398	137492103	137492103	8917415	123825161	4749527	78689041	100	137487866	4.03846	1846622	0.010551	2.42089e-05	5535522105_R01C02	0	0.0843672	-0.00370632	0.00287045	0.00143031	0.00110577	-0.00126064
R12495_C5AEJACXX	R12495	DLPFC	BrainSeq_Phase2_DLPFC	RiboZeroGold	6.9	Br2271	SCZD	CAUC	M	50.8	17	Accident	0.979094	0.00227368	0.40908	0.417815	0.491324	0.0553612	0.909139	0.0355	0.00915587	0.0292453	0.970139	0.00597728	8615484	10516808	29435	0.593271	127140996	97237076	97237076	5383161	88402002	3451913	47774909	100	97234345	2.87143	2126248	0.0167235	2.14801e-05	5535549054_R01C01	0	-0.0374875	-0.00449516	0.000246336	-3.08176e-05	0.0027735	-0.00236624
R12496_C5C2VACXX	R12496	DLPFC	BrainSeq_Phase2_DLPFC	RiboZeroGold	7.9	Br2285	Control	CAUC	M	53.29	28	Natural	0.974937	0.00428402	0.410845	0.421407	0.484272	0.0562146	0.905679	0.0381059	0.00922192	0.0219536	0.977745	0.00266281	12527029	14234882	31508	0.587421	175360133	134678865	134678865	7570923	121975877	5132065	65221248	100	134674393	4.24185	2645541	0.0150863	2.55018e-05	5535506145_R01C01	0	-0.0359849	-0.00423797	-0.000658426	-5.37606e-05	0.00343369	-0.00181669
R12497_C5NGUACXX	R12497	DLPFC	BrainSeq_Phase2_DLPFC	RiboZeroGold	7.5	Br2287	Control	AA	F	50.84	50.5	Natural	0.967995	0.00355368	0.404864	0.41825	0.492414	0.0536255	0.910664	0.0357108	0.00656449	0.0238591	0.975759	0.00399744	17432613	21605147	32840	0.583326	233065862	179417895	179417895	9621366	163389376	6407153	88347817	100	179401749	5.64319	3060596	0.0131319	6.92766e-05	9348679020_R01C01	0	0.104794	-0.00116042	0.00124936	-0.000117963	-0.00135654	-0.00091036
R12498_C5AEJACXX	R12498	DLPFC	BrainSeq_Phase2_DLPFC	RiboZeroGold	7.5	Br2288	Control	CAUC	M	44.7	25.5	Natural	0.97985	0.00225528	0.406177	0.41453	0.492624	0.0556195	0.907153	0.0372273	0.0162597	0.0733378	0.923091	0.00451953	16680476	18547652	30246	0.595006	201588489	115923168	115923168	6447591	105160066	4315511	57106491	100	115919701	3.42878	3418282	0.0169567	1.71984e-05	5535506145_R01C02	0	-0.0361733	-0.00331046	0.000831983	0.000575446	0.00260718	0.00022562
R12499_C5AEJACXX	R12499	DLPFC	BrainSeq_Phase2_DLPFC	RiboZeroGold	6.3	Br2292	SCZD	CAUC	M	20.34	38	Accident	0.978233	0.00231439	0.369176	0.37739	0.520784	0.0654786	0.898174	0.0363472	0.016547	0.0521834	0.945567	0.0053659	24736088	28786804	32086	0.568094	278744936	156135538	156135538	10223537	140236914	5675087	81312864	100	156128575	4.64758	4505632	0.016164	2.49798e-05	5535522132_R01C01	0	-0.0355205	-0.00209466	-0.000487339	-0.000402161	0.000503299	0.000229228
R12501_C5AEJACXX	R12501	DLPFC	BrainSeq_Phase2_DLPFC	RiboZeroGold	6.2	Br2304	Control	AA	M	57.82	55.5	Natural	0.979075	0.00244388	0.329862	0.336912	0.566783	0.0634848	0.903695	0.0328201	0.012856	0.0624539	0.935062	0.00811624	15561077	17757331	31048	0.591486	207733836	128804882	128804882	8177151	116400341	4227390	73004381	100	128799628	3.74928	3055201	0.0147073	2.5292e-05	9853746126_R01C01	0	0.0579245	0.0371861	0.0027162	-0.0423077	-0.0120829	0.000640429
R12503_C5NGUACXX	R12503	DLPFC	BrainSeq_Phase2_DLPFC	RiboZeroGold	7.5	Br2322	Control	CAUC	M	63.5	49.5	Natural	0.967898	0.0033976	0.39675	0.409909	0.498136	0.0557253	0.908045	0.0362292	0.00722626	0.0223886	0.977335	0.00475697	23007510	29174786	34338	0.588907	306944884	239660786	239660786	13355180	217622884	8682722	119383674	100	239653513	7.382	4181104	0.0136217	2.36948e-05	9853746111_R03C01	0	-0.0374997	-0.00394777	0.00156487	-0.00203046	0.0048699	-0.00140058
R12505_C5ADGACXX	R12505	DLPFC	BrainSeq_Phase2_DLPFC	RiboZeroGold	5.1	Br2333	Control	CAUC	F	62.99	22	Natural	0.983667	0.00196406	0.298771	0.303732	0.590893	0.0730878	0.894625	0.0322867	0.0281385	0.116976	0.877184	0.00456692	22298891	23553770	28225	0.564999	225708224	87230983	87230983	6375524	78039061	2816398	51544218	100	87226071	2.30487	4542894	0.0201273	2.17626e-05	9828658141_R01C01	0	-0.0256653	0.0140327	0.00142666	-0.0127003	-0.0133918	0.00451781
R12506_C5GKYACXX	R12506	DLPFC	BrainSeq_Phase2_DLPFC	RiboZeroGold	5.1	Br2343	SCZD	CAUC	F	59.93	28.5	Natural	0.977767	0.00191258	0.342322	0.350106	0.53912	0.0765536	0.889226	0.0342202	0.0225547	0.0370391	0.961255	0.00379923	28892766	31336096	28770	0.561873	278446588	116772935	116772935	8939385	103837556	3995994	62954649	100	116770747	2.66667	5953283	0.0213803	7.85788e-06	9829125009_R02C01	0	-0.0290341	-0.00267395	-0.0007068	0.00782834	-0.0144191	0.00883419
R12508_C4UN4ACXX	R12508	DLPFC	BrainSeq_Phase2_DLPFC	RiboZeroGold	7.5	Br2353	SCZD	CAUC	M	54.73	53.5	Accident	0.977134	0.00283497	0.397312	0.406609	0.499129	0.056458	0.905738	0.0378041	0.0118105	0.0539905	0.943862	0.0039681	10842219	13002911	29298	0.586994	141599954	91050336	91050336	5140523	82467735	3442078	45445852	100	91046036	2.67024	2116944	0.0149502	3.03672e-05	9828658127_R01C01	0	-0.0364317	-0.00548343	0.000398625	0.000806317	3.16366e-05	-0.00252686
R12510_C5GKYACXX	R12510	DLPFC	BrainSeq_Phase2_DLPFC	RiboZeroGold	7.8	Br2371	Control	CAUC	M	23.22	18.5	Natural	0.977476	0.00185901	0.447705	0.458021	0.458933	0.0493937	0.916954	0.0336521	0.0090591	0.0433328	0.954815	0.00418577	7627885	9161067	28000	0.573946	107104310	77694894	77694894	3837640	71242654	2614600	35656754	100	77694156	2.27829	1678340	0.0156701	6.89048e-06	9829181002_R01C01	0	-0.036817	-0.0034905	0.000136329	-0.0036309	0.00552256	-0.00207482
R12511_C4UYCACXX	R12511	DLPFC	BrainSeq_Phase2_DLPFC	RiboZeroGold	7.8	Br2377	Control	AA	F	56.6	42	Natural	0.969473	0.00346128	0.39822	0.410759	0.495959	0.0557159	0.906719	0.0375656	0.0038491	0.022231	0.977555	0.00284889	9707973	11269491	30636	0.605347	147878857	124561590	124561590	6940060	112942300	4679230	61777483	100	124545080	3.52353	1305091	0.00882541	0.000111645	9348679004_R04C01	0	0.0785076	-0.00487248	0.00253266	-0.000653405	0.0012323	0.0012443
R12512_C4VT9ACXX	R12512	DLPFC	BrainSeq_Phase2_DLPFC	RiboZeroGold	7.7	Br2378	SCZD	CAUC	M	38.41	26	Suicide	0.973577	0.00314427	0.411851	0.423029	0.49256	0.0510242	0.915588	0.0333874	0.00915291	0.0513222	0.946755	0.00466784	9547771	10576466	29317	0.612885	135320286	95000215	95000215	4847308	86981100	3171807	46793283	100	94996369	2.95292	2072892	0.0153184	2.84215e-05	9829125020_R01C01	0	-0.025861	0.0333945	0.00198733	-0.0356055	-0.00819121	0.000490094
R12515_C4UT7ACXX	R12515	DLPFC	BrainSeq_Phase2_DLPFC	RiboZeroGold	6.8	Br2393	SCZD	AA	F	66.01	34.5	Natural	0.974543	0.00449854	0.374386	0.384166	0.520035	0.059997	0.9042	0.0358025	0.00455007	0.0220535	0.977665	0.00277754	9832174	11545337	30937	0.627149	159567171	129982098	129982098	7798537	117529871	4653690	67595197	100	129977369	3.57637	1359772	0.00852163	2.96364e-05	9348679007_R01C01	0	0.0997048	-0.00383711	0.000772915	0.000809848	-0.000766635	-0.000438107
R12516_C5C2VACXX	R12516	DLPFC	BrainSeq_Phase2_DLPFC	RiboZeroGold	7.4	Br2405	Control	AA	F	35.8	27	Natural	0.977404	0.00374812	0.379737	0.388516	0.517051	0.0573105	0.905567	0.037122	0.00339985	0.0232261	0.9767	0.00243521	9049066	12951426	29582	0.586454	132459489	104634988	104634988	5996681	94754042	3884265	54101656	100	104633514	2.96265	916495	0.00691906	1.11279e-05	9348679032_R01C01	0	0.0860726	-0.00421411	-0.000535458	0.000139265	0.00072116	0.000485784
R12517_C5GKYACXX	R12517	DLPFC	BrainSeq_Phase2_DLPFC	RiboZeroGold	6.7	Br2425	Control	CAUC	M	56.82	23	Natural	0.969969	0.00224996	0.373417	0.384979	0.522047	0.0576607	0.907025	0.035314	0.00927104	0.0807525	0.916199	0.00538363	16003478	18869766	30280	0.566535	181001428	108438423	108438423	6252639	98356392	3829392	56609926	100	108437405	3.28537	2233794	0.0123413	5.62427e-06	9828658156_R04C01	0	-0.0363803	-0.00354327	-0.00139085	-0.000929502	0.00385767	0.00060728
R12521_C5PDFACXX	R12521	DLPFC	BrainSeq_Phase2_DLPFC	RiboZeroGold	6.8	Br2453	Control	AA	F	48.57	43.5	Natural	0.971372	0.00316721	0.380709	0.391929	0.51708	0.0573422	0.909009	0.0336485	0.00863315	0.0334545	0.965529	0.00358444	9592092	11708366	28910	0.594759	122004525	88122873	88122873	5053163	80104510	2965200	45566579	100	88120595	2.53042	1507426	0.0123555	1.86714e-05	9348679004_R03C01	0	0.0829153	-0.00284682	0.000694256	-0.00158834	0.00194752	-0.000857228
R12522_C4V0MACXX	R12522	DLPFC	BrainSeq_Phase2_DLPFC	RiboZeroGold	6.7	Br2454	Control	CAUC	F	60.51	46.5	Natural	0.963951	0.00401805	0.343764	0.35662	0.551957	0.0540928	0.908577	0.0373298	0.00632755	0.020415	0.979468	0.00269655	8984379	10332702	29261	0.592559	116840289	89697261	89697261	4851978	81496898	3348385	49509075	100	89692834	2.78667	1314872	0.0112536	3.78893e-05	9829181011_R04C01	0	-0.0361231	-0.00433339	0.000862888	-0.00174013	0.00120675	0.000234769
R12523_C4UN4ACXX	R12523	DLPFC	BrainSeq_Phase2_DLPFC	RiboZeroGold	6.7	Br2464	SCZD	CAUC	M	45.76	77.5	Undetermined	0.975006	0.00290713	0.35839	0.367577	0.534311	0.0628406	0.901888	0.0352719	0.00640767	0.033514	0.965795	0.0068603	11081305	13792472	30816	0.599204	151589769	107595935	107595935	6761390	97039433	3795112	57489644	100	107592577	3.37029	1868144	0.0123237	2.21519e-05	9348679007_R03C01	0	-0.0367529	-0.00388273	-0.00033854	-0.000608073	0.00404015	-0.00137925
R12524_C4V0MACXX	R12524	DLPFC	BrainSeq_Phase2_DLPFC	RiboZeroGold	6.1	Br2470	SCZD	CAUC	F	47.56	18	Suicide	0.961957	0.00396023	0.350913	0.364791	0.535197	0.0592094	0.899988	0.0408023	0.0115973	0.0204496	0.979041	0.00286274	13266659	14252867	28680	0.583248	140169819	80946685	80946685	4792807	72851068	3302810	43322431	100	80941874	2.56159	2187986	0.0156095	3.43227e-05	9348679007_R04C01	0	-0.0364854	-0.00336065	-0.000479653	0.00133115	0.0031754	0.000151907
R12525_C5ADGACXX	R12525	DLPFC	BrainSeq_Phase2_DLPFC	RiboZeroGold	7.6	Br2474	Control	CAUC	M	59.48	52.5	Natural	0.980493	0.00208535	0.422345	0.430748	0.478885	0.0531282	0.909633	0.0372385	0.01567	0.0594074	0.938066	0.00539769	12484525	13904831	29841	0.580887	175121659	115627840	115627840	6143094	105178936	4305810	55372494	100	115614590	3.28635	3202359	0.0182865	7.56617e-05	9853746043_R03C01	0	-0.0311614	-0.00204925	-0.00144973	0.00550185	-0.00786226	0.00488234
R12526_C4UYCACXX	R12526	DLPFC	BrainSeq_Phase2_DLPFC	RiboZeroGold	8	Br2476	Control	CAUC	M	46.12	28	Natural	0.968564	0.00353781	0.455435	0.470217	0.438586	0.0520581	0.908803	0.0391387	0.0102273	0.0209117	0.978633	0.00292746	16689715	18447311	31863	0.60393	209549533	160118151	160118151	8335442	145515897	6266812	70225657	100	160111762	4.70773	3693706	0.0176269	3.04892e-05	9829125027_R01C01	0	-0.0358408	-0.00287108	0.000256923	0.000734827	0.00160569	-0.000988774
R12527_C4V0MACXX	R12527	DLPFC	BrainSeq_Phase2_DLPFC	RiboZeroGold	6.9	Br2481	SCZD	AA	M	53.95	36	Natural	0.964675	0.00409216	0.361881	0.375133	0.533218	0.0544624	0.908351	0.037187	0.00376388	0.0230938	0.976847	0.00231029	8274078	9571890	29453	0.621071	120364465	98013547	98013547	5338055	89030662	3644830	52262593	100	98010338	2.81383	994828	0.00826513	2.66607e-05	9348679020_R04C01	0	0.109258	-0.00104258	0.00162002	0.00132983	0.000400996	0.000428357
R12530_C5PDFACXX	R12530	DLPFC	BrainSeq_Phase2_DLPFC	RiboZeroGold	7.3	Br2509	SCZD	AA	M	53.74	28	Natural	0.965558	0.00338554	0.401557	0.415881	0.491491	0.0557569	0.907372	0.0368711	0.00749459	0.0255403	0.97388	0.00497491	20183378	23400627	33500	0.56953	255474279	195844996	195844996	10919715	177704270	7221011	96256089	100	195837776	6.64983	3291821	0.0128851	2.82612e-05	9853746126_R03C01	0	0.0871154	-0.00291622	-0.00152597	2.18762e-05	0.000444393	0.000350262
R12531_C5PDFACXX	R12531	DLPFC	BrainSeq_Phase2_DLPFC	RiboZeroGold	7.7	Br2521	Control	CAUC	M	51.05	23.5	Natural	0.967517	0.00325294	0.394072	0.407303	0.501002	0.0533454	0.908305	0.0383498	0.00771735	0.0325044	0.966519	0.00454537	18096543	20647167	32759	0.569904	226790086	172400613	172400613	9196784	156592300	6611529	86373062	100	172399372	5.53537	3297063	0.014538	5.47202e-06	9829181002_R03C01	0	-0.0365498	-0.00544306	-0.000996368	-0.00173161	0.00224199	-0.00168087
R12533_C4V0MACXX	R12533	DLPFC	BrainSeq_Phase2_DLPFC	RiboZeroGold	7.8	Br2534	Control	CAUC	M	52.33	36	Natural	0.962994	0.00388316	0.466344	0.484265	0.424624	0.051382	0.908888	0.0397296	0.0126648	0.0201958	0.979461	0.00252216	10919984	12132055	28722	0.595202	128840332	90569134	90569134	4653625	82317232	3598277	38457800	100	90562685	2.59014	2426569	0.0188339	5.00542e-05	9829125020_R03C01	0	-0.0358661	-0.00443144	-0.000661905	-0.000349351	0.00197622	0.000531167
R12535_C4UT7ACXX	R12535	DLPFC	BrainSeq_Phase2_DLPFC	RiboZeroGold	7.2	Br2539	Control	AA	M	84.16	27.5	Accident	0.973027	0.00448925	0.357964	0.367887	0.535415	0.0617369	0.903302	0.0349607	0.00491751	0.0262355	0.973603	0.00350195	10466541	12660651	32623	0.62263	172643824	144738487	144738487	8935710	130742624	5060153	77495159	100	144737088	4.29942	1556916	0.00901808	8.10339e-06	9373408021_R01C01	0	0.0725887	-0.00486568	0.000863859	-0.000703929	0.00155257	0.000277679
R12536_C4UYCACXX	R12536	DLPFC	BrainSeq_Phase2_DLPFC	RiboZeroGold	7.6	Br2542	Control	CAUC	M	54.9	18	Natural	0.963272	0.00447134	0.409684	0.425304	0.483159	0.0533408	0.908463	0.0381962	0.00700678	0.0211868	0.97843	0.00269478	10800536	12107921	29707	0.610791	135190543	103587210	103587210	5525422	94105148	3956640	50049067	100	103584835	3.05221	1776759	0.0131426	1.75678e-05	9373408021_R03C01	0	-0.036549	-0.00330368	0.000810311	-0.000252427	0.00323689	-0.00186989
R12537_C4UYCACXX	R12537	DLPFC	BrainSeq_Phase2_DLPFC	RiboZeroGold	8.6	Br2543	Control	AA	M	50.47	14.5	Natural	0.970705	0.0034503	0.437568	0.450773	0.463532	0.0487711	0.914305	0.0369238	0.00818173	0.0187748	0.981118	0.00226072	8734269	10232421	28856	0.605459	123664604	97988109	97988109	4778988	89591030	3618091	45420594	100	97985733	2.77471	1673996	0.0135366	1.92133e-05	9373408021_R04C01	0	0.0775765	-0.00109474	0.000710782	0.000599668	0.00303398	0.00108378
R12538_C5ADRACXX	R12538	DLPFC	BrainSeq_Phase2_DLPFC	RiboZeroGold	7.2	Br2557	Control	CAUC	M	40.38	44.5	Natural	0.970084	0.00341354	0.375848	0.387439	0.5223	0.0565194	0.909739	0.0337414	0.0104173	0.0442153	0.954319	0.0043217	15920497	18706519	31534	0.580579	204212778	145385908	145385908	8217131	132263250	4905527	75935117	100	145382498	4.19733	3158371	0.0154661	1.66983e-05	9348679003_R01C01	0	-0.0301999	-0.0047421	-7.72129e-05	-0.000147968	0.00355225	9.31992e-05
R12539_C5NGUACXX	R12539	DLPFC	BrainSeq_Phase2_DLPFC	RiboZeroGold	7.3	Br2582	Control	CAUC	M	41.44	32.5	Natural	0.966359	0.00349001	0.421554	0.436229	0.470761	0.056278	0.906991	0.0367312	0.018691	0.0247519	0.974753	0.00422038	20417920	24692461	33340	0.5758	249970017	184479740	184479740	10382158	167321428	6776154	86845929	100	184475764	5.92041	6708002	0.0268352	1.59059e-05	9853746043_R02C01	0	-0.035998	-0.0035439	0.00010971	-0.00135018	0.00196755	0.000595754
R12540_C5AEJACXX	R12540	DLPFC	BrainSeq_Phase2_DLPFC	RiboZeroGold	7.5	Br2585	SCZD	AA	F	33.35	36.5		0.979828	0.00244327	0.381607	0.389463	0.520827	0.0548541	0.91029	0.0348558	0.013398	0.0735096	0.923261	0.00526682	15008654	16824929	30449	0.593006	197247448	124165597	124165597	6810998	113026708	4327891	64668799	100	124149052	3.51215	2785591	0.0141223	8.38794e-05	3998646007_R01C01	0	0.1046	-0.0027166	0.00253435	0.00111672	0.000429098	5.12829e-05
R12551_C4V0MACXX	R12551	DLPFC	BrainSeq_Phase2_DLPFC	RiboZeroGold	8.2	Br5165	Control	CAUC	M	63.16	41	Natural	0.973028	0.00289955	0.450245	0.462726	0.450735	0.0480389	0.913461	0.0385001	0.00858113	0.0196379	0.980157	0.00213379	9530705	11579656	30052	0.604246	137733560	110613700	110613700	5313762	101041297	4258641	49857472	100	110606860	3.38752	2167126	0.0157342	4.96611e-05	9853746126_R04C01	0	-0.0327552	-0.00221247	-0.000994691	-0.000936422	0.0041274	-0.00102687
R12553_C5ADRACXX	R12553	DLPFC	BrainSeq_Phase2_DLPFC	RiboZeroGold	8.3	Br5182	Control	CAUC	M	42.05	28.5	Natural	0.967731	0.00349866	0.424737	0.4389	0.470916	0.0506538	0.909816	0.0395299	0.0138209	0.0399369	0.958741	0.00399578	24113800	27489622	33365	0.580414	294696746	214791633	214791633	10880021	195420913	8490699	101148905	100	214781112	6.51677	5563368	0.0188783	3.57011e-05	9828658127_R04C01	0	-0.0360481	-0.00399314	-0.00138539	0.000712766	0.00174781	0.000370211
R12554_C5AEJACXX	R12554	DLPFC	BrainSeq_Phase2_DLPFC	RiboZeroGold	8.3	Br5205	Control	CAUC	M	51.23	29	Natural	0.977858	0.00248291	0.47337	0.484089	0.433545	0.0468233	0.917633	0.0355435	0.0138546	0.0366115	0.962098	0.00422532	10369165	11721243	29797	0.606972	149441720	112432931	112432931	5264476	103172192	3996263	48744693	100	112431299	3.25623	2922780	0.019558	1.09206e-05	9829125020_R04C01	0	-0.0296587	-0.00261519	-0.00162613	0.00682239	-0.0118078	0.00492331
R12555_C5ADGACXX	R12555	DLPFC	BrainSeq_Phase2_DLPFC	RiboZeroGold	8.1	Br5212	Control	CAUC	M	51.63	38.5	Accident	0.98178	0.00204577	0.410997	0.418624	0.493364	0.0520165	0.911989	0.0359948	0.0133215	0.0933013	0.902285	0.00559622	19793796	21415213	31027	0.587317	246691391	143765028	143765028	7478160	131112077	5174791	70928552	100	143761631	4.0475	3528676	0.014304	1.37702e-05	9829125027_R04C01	0	-0.0365214	-0.00390086	0.000573666	0.000105889	0.000671083	0.00115643
R12557_C5PDFACXX	R12557	DLPFC	BrainSeq_Phase2_DLPFC	RiboZeroGold	8.1	Br5228	Control	CAUC	F	57.83	24.5	Accident	0.966664	0.00330714	0.43557	0.450591	0.458374	0.0499234	0.908965	0.0411118	0.0106224	0.0278776	0.971325	0.00322961	14021736	15924631	31302	0.562192	176472754	133689038	133689038	6674217	121518624	5496197	61279571	100	133685743	4.3479	3060534	0.0173428	1.86714e-05	9853746074_R01C01	0	-0.0362629	-0.00275761	2.03516e-05	0.00140591	-0.000168696	0.000536485
R12558_C4UT7ACXX	R12558	DLPFC	BrainSeq_Phase2_DLPFC	RiboZeroGold	5.1	Br5232	Control	AA	F	50.6	18.5	Natural	0.964812	0.00542361	0.309719	0.321015	0.555769	0.0863133	0.876784	0.0369031	0.014784	0.023403	0.975352	0.00305307	17034729	17572588	26635	0.609835	150896804	69046849	69046849	5959658	60539147	2548044	38374100	100	69042355	1.64804	2455600	0.0162734	2.97819e-05	9853746110_R01C01	0	0.0884574	0.00124403	0.00140712	-0.000343055	0.000964368	0.000438492
R12560_C5AEJACXX	R12560	DLPFC	BrainSeq_Phase2_DLPFC	RiboZeroGold	6.9	Br5235	Control	CAUC	M	47.83	25.5	Natural	0.978956	0.00225959	0.345301	0.352724	0.55555	0.0587004	0.908274	0.0330254	0.0139066	0.0573747	0.940471	0.00716421	17413262	21250739	31919	0.591769	237251684	156558695	156558695	9190064	142198217	5170414	86976162	100	156556798	4.53176	3830905	0.016147	7.99573e-06	9828658132_R01C01	0	-0.0304785	-0.00407503	6.8194e-05	0.00434198	-0.00679869	0.00341822
R12561_C4UN4ACXX	R12561	DLPFC	BrainSeq_Phase2_DLPFC	RiboZeroGold	7.4	Br5250	Control	CAUC	M	72.43	27.5	Accident	0.973651	0.00293814	0.376475	0.386663	0.524594	0.0554216	0.911257	0.033321	0.00666358	0.0243344	0.975338	0.00683292	8782099	10696985	30638	0.593436	139142248	112588508	112588508	6239833	102597110	3751565	59063265	100	112581798	3.55976	1765524	0.0126886	4.8224e-05	9828658156_R01C01	0	-0.0349646	-0.00308055	-0.000656169	0.000149445	0.0012325	-0.00192077
R12562_C4UYCACXX	R12562	DLPFC	BrainSeq_Phase2_DLPFC	RiboZeroGold	8.2	Br5259	Control	AA	M	71.4	19	Accident	0.976038	0.00271794	0.476072	0.48776	0.427274	0.0464208	0.915034	0.0385451	0.00780477	0.0202648	0.979476	0.0022653	10606975	12399877	30745	0.598619	162288410	135540271	135540271	6291886	124023968	5224417	57912901	100	135535047	4.00936	2735271	0.0168544	3.21896e-05	9829181011_R01C01	0	0.0260901	-0.00591078	0.00168864	0.00122971	0.00388191	-0.000689429
R12563_C4V0MACXX	R12563	DLPFC	BrainSeq_Phase2_DLPFC	RiboZeroGold	7	Br5262	Control	CAUC	M	61.75	22.5	Natural	0.968725	0.00338589	0.39506	0.407814	0.497627	0.0542562	0.905441	0.0403024	0.00706525	0.0209315	0.978895	0.00234921	9500312	11573455	30240	0.592365	127928471	98552051	98552051	5347057	89233110	3971884	49042209	100	98535315	3.20854	2185280	0.017082	0.000130823	9829125024_R01C01	0	-0.0360777	-0.00458306	-0.000649129	-0.0012714	0.00206323	-0.00140974
R12565_C5AEJACXX	R12565	DLPFC	BrainSeq_Phase2_DLPFC	RiboZeroGold	8.1	Br5280	Control	CAUC	F	50.42	43	Accident	0.979688	0.0024277	0.422313	0.431069	0.482349	0.0506792	0.913418	0.0359028	0.016409	0.105746	0.888918	0.00622769	18408289	19961854	30186	0.571599	213696443	120279769	120279769	6095688	109865703	4318378	58016854	100	120273725	3.41696	3609884	0.0168926	2.82831e-05	9853746074_R03C01	0	-0.0370917	-0.00428119	-0.000149204	-0.000900501	0.00371672	-0.00119038
R12566_C4VT9ACXX	R12566	DLPFC	BrainSeq_Phase2_DLPFC	RiboZeroGold	7.4	Br5286	Control	AA	F	43.71	26	Natural	0.976869	0.00314952	0.379633	0.388622	0.523104	0.0560256	0.911726	0.0322482	0.0116927	0.0250568	0.974632	0.00532887	10479569	12347782	30733	0.606004	162542083	123873272	123873272	6940073	112938506	3994693	64798641	100	123869476	3.57118	2779822	0.0171022	2.3354e-05	9853746110_R03C01	0	0.125077	-0.00293076	0.00128326	0.000465708	-0.000439917	0.000394648
R12567_C4UT7ACXX	R12567	DLPFC	BrainSeq_Phase2_DLPFC	RiboZeroGold	8.2	Br5287	Control	CAUC	M	40.08	28	Natural	0.974241	0.00386294	0.442591	0.454293	0.461793	0.0467067	0.916086	0.0372072	0.00570274	0.019134	0.980595	0.00258972	9142519	10456307	29954	0.613771	138632228	114210219	114210219	5334378	104626394	4249447	52741438	100	114208101	3.343	1711595	0.0123463	1.52778e-05	9828658132_R03C01	0	-0.0340542	-0.00324509	0.000822201	-0.000427111	0.00351814	-0.00270979
R12568_C4UT7ACXX	R12568	DLPFC	BrainSeq_Phase2_DLPFC	RiboZeroGold	8.3	Br5292	Control	CAUC	M	34.56	36	Accident	0.979672	0.0029095	0.458872	0.468394	0.447634	0.0486512	0.916028	0.0353207	0.0077532	0.0194858	0.980362	0.00223612	8983615	10472156	30658	0.614435	151499251	125900923	125900923	6125225	115328788	4446910	56357571	100	125899229	3.80738	2252777	0.0148699	1.11816e-05	9828658156_R03C01	0	-0.0361345	-0.00425574	-0.000106473	0.0010446	0.00216208	0.000540066
R12569_C5ADRACXX	R12569	DLPFC	BrainSeq_Phase2_DLPFC	RiboZeroGold	8	Br5314	Control	CAUC	F	48.69	41.5	Natural	0.966358	0.00342688	0.411681	0.426013	0.485482	0.0506842	0.911495	0.0378212	0.00513138	0.052271	0.945711	0.00443105	17424162	19698767	31397	0.597361	210272993	150375040	150375040	7621641	137066034	5687365	73004375	100	150372340	4.15644	2000588	0.00951424	1.28405e-05	9829181011_R03C01	0	-0.0357111	-0.00473077	0.00135646	-0.000463469	0.0037768	-0.00102905
R12570_C4UT7ACXX	R12570	DLPFC	BrainSeq_Phase2_DLPFC	RiboZeroGold	8.1	Br5323	Control	AA	M	34.57	21.5	Accident	0.973085	0.00468638	0.450583	0.463046	0.450774	0.0501865	0.91382	0.0359932	0.0111016	0.0195657	0.980096	0.00264304	8582492	9793060	28925	0.618006	121181626	92522132	92522132	4643362	84548604	3330166	41706577	100	92516783	2.69651	1799667	0.014851	4.41404e-05	9829125024_R03C01	0	0.0933041	-0.00414947	0.00061389	-9.12223e-05	0.000302066	0.000174504
R2809_C4GNTACXX	R2809	DLPFC	BrainSeq_Phase2_DLPFC	RiboZeroGold	7.9	Br1245	SCZD	CAUC	M	42.62	27.5	Accident	0.961977	0.00319585	0.455928	0.473949	0.414204	0.073402	0.888153	0.0384446	0.00647334	0.0409322	0.959012	0.007066	9447034	11483882	30750	0.607558	127451802	108687214	108687214	7977854	96530920	4178440	45018730	100	108685453	3.31904	1234423	0.00968541	1.3817e-05	4578969019_R01C01	0	-0.0287097	-0.00202813	-0.000909699	0.00691824	-0.0167069	0.008347
R2816_C4CK7ACXX	R2816	DLPFC	BrainSeq_Phase2_DLPFC	RiboZeroGold	8.4	Br1585	SCZD	AA	F	60.7	57	Natural	0.948344	0.00364807	0.324766	0.342456	0.565658	0.0584654	0.908115	0.0334198	0.0305857	0.328187	0.658804	0.00530368	31593646	31179157	26954	0.573108	254910109	84803257	84803257	4958058	77011087	2834112	47969672	100	84795494	1.86499	3087207	0.012111	3.04539e-05	4572348878_R01C02	0	0.101352	-0.00242475	0.000229668	-0.000916222	-0.000184169	0.000292035
R2827_C4KJUACXX	R2827	DLPFC	BrainSeq_Phase2_DLPFC	RiboZeroGold	8.4	Br1684	SCZD	CAUC	F	81.05	7.5	Natural	0.952375	0.00433926	0.367225	0.385589	0.527733	0.0531495	0.913322	0.0335289	0.0138808	0.0730573	0.92446	0.0113977	10074687	11591447	27843	0.605718	109551398	72436068	72436068	3849938	66157429	2428701	38226883	100	72432748	2.12037	1598423	0.0145906	3.03054e-05	5421787069_R01C02	0	-0.0287159	0.0014064	-0.00159986	0.015163	-0.0262475	0.0168508
R2840_C4CK7ACXX	R2840	DLPFC	BrainSeq_Phase2_DLPFC	RiboZeroGold	6.4	Br1648	SCZD	CAUC	F	48.09	16.5	Accident	0.950396	0.00350733	0.274405	0.288727	0.617289	0.0618102	0.906017	0.0321732	0.0278465	0.335601	0.656823	0.00761321	37820425	37736448	28667	0.574138	304577370	102885113	102885113	6359349	93215624	3310140	63509891	100	102881874	2.5694	3674504	0.0120643	1.06344e-05	5421787177_R01C01	0	-0.0354643	-0.0045029	-0.000351103	0.000207023	0.0030303	0.00124434
R2905_C3RGLACXX	R2905	DLPFC	BrainSeq_Phase2_DLPFC	RiboZeroGold	8.6	Br959	Control	AA	M	22.58	54.5	Natural	0.97148	0.00354202	0.4034	0.415243	0.49874	0.0541994	0.913983	0.0318178	0.0160823	0.0207104	0.979079	0.00397918	8839557	10297041	29943	0.629446	140233444	112327117	112327117	6088059	102665056	3574002	56022003	100	112322612	3.13567	2765951	0.0197239	3.2125e-05	4040296096_A	0	0.104689	-0.00353979	0.000804205	0.00206021	2.66805e-05	-0.000314027
R2947_C48YFACXX	R2947	DLPFC	BrainSeq_Phase2_DLPFC	RiboZeroGold	8.7	Br1571	Control	AA	M	31.6	34.5	Natural	0.97546	0.00237889	0.411222	0.421567	0.496772	0.0492927	0.918339	0.0323683	0.0173383	0.0191464	0.980777	0.00387656	6954664	8331273	28759	0.611712	116853786	95215029	95215029	4693404	87439672	3081953	47300171	100	95210424	2.63051	2407907	0.0206062	3.94082e-05	4031091047_A	0	0.105239	-0.00078699	0.000987666	0.000315859	0.000209948	-0.0018238
R3002_C4KJUACXX	R3002	DLPFC	BrainSeq_Phase2_DLPFC	RiboZeroGold	8.1	Br1227	Control	AA	F	26.77	25	Homicide	0.954787	0.00415629	0.378726	0.39666	0.520277	0.0516184	0.916937	0.0314449	0.0135483	0.0833925	0.913057	0.00860441	10410395	11539586	27178	0.611247	115036449	72277233	72277233	3730833	66273649	2272751	37604167	100	72276873	1.87918	1625623	0.0141314	3.12944e-06	4040296073_A	0	0.0919465	-0.00251599	-0.000843468	0.000847422	0.000140404	-0.000681112
R3030_C4ECPACXX	R3030	DLPFC	BrainSeq_Phase2_DLPFC	RiboZeroGold	8.3	Br1576	SCZD	AA	F	66.29	32	Natural	0.960431	0.00323804	0.372112	0.387443	0.525621	0.0549293	0.913063	0.0320072	0.00291181	0.0211142	0.978995	0.0106477	6383832	8136287	28450	0.624879	95823356	84367575	84367575	4634256	77032953	2700366	44345356	100	84366260	2.29199	772777	0.0080646	1.37232e-05	4578969081_R01C01	0	0.117938	-6.07477e-05	0.00215366	-0.000974727	-0.00252314	0.000823507
R3036_C48YFACXX	R3036	DLPFC	BrainSeq_Phase2_DLPFC	RiboZeroGold	9	Br1067	SCZD	AA	M	75.57	20.5	Natural	0.974818	0.00227166	0.395823	0.406048	0.508035	0.0520243	0.914082	0.0338933	0.0118483	0.0222218	0.977545	0.00492569	6564534	8040713	29287	0.612289	110314786	92019617	92019617	4787252	84113517	3118848	46749167	100	92018597	2.73018	1772560	0.0160682	9.24627e-06	4578969057_R01C02	0	0.0499958	-0.00478994	0.00186198	-0.0015982	0.00237245	-0.00102173
R3050_C457TACXX	R3050	DLPFC	BrainSeq_Phase2_DLPFC	RiboZeroGold	7.2	Br1004	Control	AA	M	21.01	28.5	Homicide	0.974875	0.00268776	0.39992	0.410226	0.492004	0.0616521	0.90223	0.0361177	0.0100765	0.0240914	0.97574	0.00359527	10701012	13465967	31808	0.591749	166206568	132652798	132652798	8178328	119683358	4791112	65265676	100	132650504	4.16438	2263477	0.0136185	1.38021e-05	4463344575_R01C01	0	0.0894098	-0.00376108	0.00207604	-0.000794558	0.000769383	0.000358235
R3063_C4CDEACXX	R3063	DLPFC	BrainSeq_Phase2_DLPFC	RiboZeroGold	8.1	Br1033	Control	CAUC	F	26.51	40	Homicide	0.956475	0.00241038	0.413699	0.432525	0.48569	0.0510786	0.918215	0.0307066	0.00679165	0.0198967	0.980107	0.0056261	12634213	18102993	31220	0.572697	175652979	146011348	146011348	7458060	134069780	4483508	70916191	100	146010498	4.42066	2662719	0.015159	4.83909e-06	4040296036_A	0	-0.0362519	-0.00270756	0.000548291	0.000750929	0.00149408	1.90158e-05
R3070_C4ECPACXX	R3070	DLPFC	BrainSeq_Phase2_DLPFC	RiboZeroGold	7.9	Br1646	SCZD	CAUC	M	81.16	43.5	Natural	0.956618	0.00288503	0.375887	0.392934	0.51762	0.0536725	0.910554	0.0357736	0.00057939	0.0238806	0.976072	0.0078781	9336237	11971569	30245	0.631258	127469163	111144541	111144541	5965400	101203105	3976036	57530667	100	111143255	3.26712	495837	0.00388986	1.00887e-05	5421787257_R01C02	0	-0.0321578	-0.00148177	-0.00124691	0.00707442	-0.0136055	0.00627031
R3393_C4BCEACXX	R3393	DLPFC	BrainSeq_Phase2_DLPFC	RiboZeroGold	8.4	Br859	Control	AA	M	52.13	19.5	Natural	0.972328	0.00211721	0.424613	0.436697	0.473227	0.0539444	0.909924	0.0361312	0.013003	0.0211495	0.978723	0.00623211	9208307	11053322	30306	0.588094	137396354	110536475	110536475	5962821	100579835	3993819	52308857	100	110513492	3.36655	2519148	0.0183349	0.000167275	4463344335_R01C01	0	0.109432	-0.00170316	0.00170792	-1.94071e-05	-0.000906234	-0.000536471
R3417_C4BCEACXX	R3417	DLPFC	BrainSeq_Phase2_DLPFC	RiboZeroGold	8.8	Br885	Control	AA	M	19.89	21.5	Homicide	0.963098	0.00218369	0.492446	0.511314	0.411431	0.042744	0.922745	0.0345109	0.00953421	0.0191679	0.980697	0.00932374	7792910	9742208	28719	0.60688	107752314	91524357	91524357	3912118	84453648	3158591	37655941	100	91522059	2.78861	1990923	0.0184768	2.13267e-05	4572348801_R01C02	0	0.0818644	-0.00366438	0.00108209	0.0011535	0.000720542	-0.00206252
R3446_C4L0LACXX	R3446	DLPFC	BrainSeq_Phase2_DLPFC	RiboZeroGold	7.8	Br1263	Control	AA	F	41	45.5	Natural	0.95394	0.00456033	0.413836	0.433818	0.479127	0.0493614	0.912945	0.0376938	0.00768577	0.0300512	0.969197	0.00658012	11564196	13308800	29907	0.588266	137931694	104964505	104964505	5181199	95826790	3956516	50291344	100	104951416	3.23523	1884902	0.0136655	9.48948e-05	4256126121_A	0	0.103344	-0.00342813	0.001674	-0.000214703	-2.73715e-05	0.00137814
R3456_C457TACXX	R3456	DLPFC	BrainSeq_Phase2_DLPFC	RiboZeroGold	8.9	Br1276	Control	AA	M	24.25	43.5	Homicide	0.96671	0.0027545	0.454961	0.470628	0.449609	0.0442403	0.920237	0.0355224	0.00678241	0.018375	0.98152	0.00545938	10762129	12624775	30395	0.586812	151854266	129673416	129673416	5736792	119330310	4606314	58302356	100	129671760	3.81905	2121672	0.0139718	1.09052e-05	4572348844_R01C02	0	0.0778225	-0.00206007	1.10414e-05	-0.00220269	-0.000446647	0.000300992
R3469_C499KACXX	R3469	DLPFC	BrainSeq_Phase2_DLPFC	RiboZeroGold	8.8	Br1167	Control	AA	M	45.86	26.5	Natural	0.969763	0.00610312	0.436859	0.450481	0.464284	0.0502742	0.914765	0.0349611	0.0204516	0.0213519	0.978392	0.00363927	8354721	10280705	29163	0.613349	120700469	94866008	94866008	4769316	86780071	3316621	44044773	100	94859993	2.79229	2907527	0.0240888	4.98341e-05	4578977032_R01C02	0	0.0730142	-0.00282011	0.00175875	0.00356534	-0.00851036	0.0050971
R3470_C4AA4ACXX	R3470	DLPFC	BrainSeq_Phase2_DLPFC	RiboZeroGold	8.8	Br1407	Control	AA	M	18.28	14	Homicide	0.977897	0.00207836	0.444842	0.454897	0.458389	0.0502327	0.913286	0.0364816	0.0149247	0.0220766	0.97765	0.00376446	9768832	11430975	30923	0.608964	159254852	125432552	125432552	6300815	114555757	4575980	57496880	100	125430473	3.79515	2973699	0.0186726	1.30545e-05	4256126204_A	0	0.0754976	-0.00261927	0.000750045	0.000133836	0.000491241	-0.000880877
R3477_C4BCEACXX	R3477	DLPFC	BrainSeq_Phase2_DLPFC	RiboZeroGold	8.6	Br1204	Control	CAUC	M	27.48	19.5	Accident	0.967906	0.00210508	0.44386	0.458577	0.458074	0.0490365	0.916651	0.0343127	0.010674	0.0193678	0.980499	0.00885438	7360154	9374015	28999	0.593324	108597967	89410908	89410908	4384400	81958579	3067929	40956782	100	89407088	2.68872	1982298	0.0182535	3.51756e-05	4463344439_R01C02	0	-0.0364457	-0.00462468	-0.00151629	0.000604357	0.00122052	-0.00160851
R3482_C4ECPACXX	R3482	DLPFC	BrainSeq_Phase2_DLPFC	RiboZeroGold	8.8	Br1531	Control	AA	M	17.21	38	Homicide	0.961263	0.00323895	0.406796	0.423189	0.494871	0.0486707	0.91806	0.0332697	0.00732478	0.0196714	0.980322	0.0101595	7120425	8890619	28822	0.614073	103651039	89932034	89932034	4377052	82562973	2992009	44504717	100	89930799	2.60691	1371141	0.0132284	1.1915e-05	4040296082_A	0	0.103282	-0.00154057	0.00143914	-0.000886656	0.000604618	-0.000872152
R3491_C4KJUACXX	R3491	DLPFC	BrainSeq_Phase2_DLPFC	RiboZeroGold	8.5	Br1225	Control	CAUC	M	32.67	22.5	Natural	0.961589	0.00397009	0.421704	0.438549	0.471386	0.0542096	0.909935	0.0358556	0.012226	0.0403809	0.958467	0.0107197	10961670	13185425	30660	0.623839	149406752	113935273	113935273	6176382	103673675	4085216	53707450	100	113932825	3.51887	2492268	0.0166811	1.63848e-05	4463344373_R01C02	0	-0.0280294	-0.00178023	-0.00203974	0.0165366	-0.040002	0.0239125
R3491_C4KJUACXX	R3491	DLPFC	BrainSeq_Phase2_DLPFC	RiboZeroGold	8.5	Br1225	Control	CAUC	M	32.67	22.5	Natural	0.961589	0.00397009	0.421704	0.438549	0.471386	0.0542096	0.909935	0.0358556	0.012226	0.0403809	0.958467	0.0107197	10961670	13185425	30660	0.623839	149406752	113935273	113935273	6176382	103673675	4085216	53707450	100	113932825	3.51887	2492268	0.0166811	1.63848e-05	4584664005_R01C01	0	-0.0280239	-0.00177689	-0.0020282	0.0165414	-0.0400029	0.0239071
R3494_C4GNTACXX	R3494	DLPFC	BrainSeq_Phase2_DLPFC	RiboZeroGold	8.8	Br1281	Control	AA	M	24.84	14.5	Homicide	0.962434	0.00315636	0.472986	0.491448	0.428413	0.0457364	0.919861	0.0344023	0.00810582	0.0200231	0.979877	0.00848975	6877110	8515531	28179	0.613338	97663617	84230733	84230733	3852412	77480590	2897731	36085564	100	84229762	2.48148	1578280	0.0161604	9.94229e-06	4256126122_A	0	0.0734708	-0.00407633	0.000387073	-0.000235446	0.0016344	0.00047021
R3496_C4C4LACXX	R3496	DLPFC	BrainSeq_Phase2_DLPFC	RiboZeroGold	8.9	Br1436	SCZD	CAUC	M	39.18	8	Accident	0.96174	0.00297964	0.323981	0.336869	0.570005	0.0578688	0.906875	0.0352567	0.0385511	0.430039	0.555042	0.00506774	37629875	37384793	25927	0.566985	313599717	86328430	86328430	4995721	78289056	3043653	49207660	100	86327318	1.65648	3905846	0.0124549	3.54592e-06	4578969143_R01C02	0	-0.0286867	0.0133049	0.00162117	-0.0154048	-0.00791088	-0.000645095
R3506_C4AA4ACXX	R3506	DLPFC	BrainSeq_Phase2_DLPFC	RiboZeroGold	8.4	Br1473	Control	AA	M	44.45	29	Natural	0.973901	0.00201301	0.447938	0.459942	0.454438	0.0523443	0.914381	0.033275	0.0162667	0.02375	0.975827	0.00541311	9520074	11186187	29806	0.622828	143238043	108317314	108317314	5669797	99043259	3604258	49223547	100	108314490	3.10146	2942130	0.0205401	1.97154e-05	4463344576_R01C01	0	0.0967186	0.000791448	0.00109672	-0.00119181	7.2314e-05	0.000430097
R3517_C499KACXX	R3517	DLPFC	BrainSeq_Phase2_DLPFC	RiboZeroGold	8.5	Br1390	Control	AA	F	42.68	20.5	Natural	0.976311	0.00614815	0.435112	0.44567	0.467434	0.0507376	0.913104	0.0361584	0.0112944	0.0190037	0.980839	0.00261043	6902778	8351641	28907	0.561529	108086194	88480690	88480690	4489296	80792070	3199324	41358898	100	88477389	2.76708	1700848	0.015736	3.05404e-05	4463344122_R01C02	0	0.095554	-0.003256	1.52211e-05	0.000753246	0.000750582	-0.00123594
R3523_C3RGLACXX	R3523	DLPFC	BrainSeq_Phase2_DLPFC	RiboZeroGold	9.7	Br1857	Control	CAUC	F	17.22	19	Accident	0.965089	0.0034755	0.484186	0.501701	0.417956	0.0487029	0.919657	0.03164	0.0262802	0.0204784	0.979321	0.00454721	6772953	7841017	27248	0.64576	95437593	73445498	73445498	3577006	67544677	2323815	30696984	100	73442165	2.07399	2756080	0.0288783	3.49233e-05	4031091110_A	0	-0.0365515	-0.0036997	-0.00123753	-0.000909073	0.00331867	-0.000572974
R3537_C48YFACXX	R3537	DLPFC	BrainSeq_Phase2_DLPFC	RiboZeroGold	8.5	Br1039	Control	AA	F	51.45	24	Natural	0.971714	0.00222855	0.373088	0.383948	0.529125	0.0526425	0.913073	0.0342847	0.0106397	0.0218521	0.977889	0.00581179	11214578	13145131	30056	0.602226	165987278	124451221	124451221	6551420	113633034	4266767	65850211	100	124448540	3.40196	2129878	0.0128316	1.61518e-05	4256126161_A	0	0.076046	-0.0028626	-0.00226704	0.00129275	0.00139647	0.000344138
R3540_C3RGLACXX	R3540	DLPFC	BrainSeq_Phase2_DLPFC	RiboZeroGold	8.2	Br1265	SCZD	AA	M	68.81	28	Natural	0.965763	0.00360849	0.360421	0.373198	0.535024	0.056718	0.908222	0.0350599	0.0144985	0.0217375	0.97806	0.00504386	8991411	10358941	29204	0.618315	125302402	94299731	94299731	5348491	85645102	3306138	50452607	100	94296072	2.72017	1880978	0.0150115	2.92014e-05	5421787251_R01C01	0	0.107492	2.65555e-05	0.00204407	-0.00159193	-0.000364114	0.00017769
R3543_C4KC9ACXX	R3543	DLPFC	BrainSeq_Phase2_DLPFC	RiboZeroGold	9	Br1442	Control	AA	M	41.99	24.5	Natural	0.968923	0.00309935	0.340787	0.351718	0.559431	0.055203	0.911149	0.0336484	0.0365964	0.411173	0.573407	0.00501541	30081858	30160691	25887	0.595752	254713198	75359513	75359513	4160069	68663716	2535728	42158437	100	75354093	1.57981	3262590	0.0128089	2.12788e-05	4572348800_R01C01	0	0.107483	-0.00285637	0.00190237	0.00191302	-0.00136195	-0.00154362
R3543_C4KC9ACXX	R3543	DLPFC	BrainSeq_Phase2_DLPFC	RiboZeroGold	9	Br1442	Control	AA	M	41.99	24.5	Natural	0.968923	0.00309935	0.340787	0.351718	0.559431	0.055203	0.911149	0.0336484	0.0365964	0.411173	0.573407	0.00501541	30081858	30160691	25887	0.595752	254713198	75359513	75359513	4160069	68663716	2535728	42158437	100	75354093	1.57981	3262590	0.0128089	2.12788e-05	4584656126_R01C01	0	0.107428	-0.00283028	0.00194139	0.00189223	-0.00136414	-0.0015936
R3549_C4KR6ACXX	R3549	DLPFC	BrainSeq_Phase2_DLPFC	RiboZeroGold	9	Br822	Control	CAUC	M	26.73	13	Natural	0.957705	0.00490843	0.469655	0.490396	0.426581	0.0490582	0.916977	0.0339646	0.0225742	0.0540501	0.943184	0.00576263	10891570	12087306	28519	0.608125	124047980	84599691	84599691	4150312	77575983	2873396	36088606	100	84596860	2.63174	3169346	0.0255494	2.28218e-05	4040296003_A	0	-0.0338108	-0.00312935	-0.0015415	0.00428628	-0.00732848	0.00297321
R3555_C4KHUACXX	R3555	DLPFC	BrainSeq_Phase2_DLPFC	RiboZeroGold	9	Br1427	SCZD	CAUC	M	66.81	24.5	Natural	0.951226	0.00293084	0.421507	0.44312	0.472219	0.050219	0.915339	0.0344419	0.00901134	0.0526278	0.945205	0.00800872	12140717	13390776	29384	0.599414	139795817	99833469	99833469	5013540	91381474	3438455	47143277	100	99831003	2.98411	1825485	0.0130582	1.764e-05	4584656109_R01C02	0	-0.0222989	-0.00267137	7.06334e-05	0.00703864	-0.0115382	0.00770143
R3557_C457TACXX	R3557	DLPFC	BrainSeq_Phase2_DLPFC	RiboZeroGold	9	Br1860	Control	CAUC	M	18.11	6	Accident	0.959329	0.00259043	0.583817	0.608569	0.316896	0.0363673	0.925464	0.0381685	0.0113911	0.0191038	0.980659	0.00760815	9417709	10989525	28692	0.614687	122129986	103858601	103858601	3777052	96117424	3964125	32912348	100	103855918	3.11888	2572020	0.0210597	2.19684e-05	4031091011_A	0	-0.0361724	-0.00377568	-0.000921284	0.00059984	0.00231461	-0.000898704
R3575_C499KACXX	R3575	DLPFC	BrainSeq_Phase2_DLPFC	RiboZeroGold	9.1	Br1283	SCZD	AA	M	37.3	70.5	Natural	0.969562	0.00531432	0.494068	0.509578	0.408621	0.0469394	0.918199	0.034862	0.0213297	0.0202641	0.979525	0.0044295	8895790	10978784	29110	0.627811	128598857	100317445	100317445	4708842	92111332	3497271	40991766	100	100297707	2.93248	3164679	0.0246089	0.000153485	4572348602_R01C01	0	0.11471	0.00027373	0.00149216	0.000158231	-0.000850969	7.0569e-05
R3597_C4EGVACXX	R3597	DLPFC	BrainSeq_Phase2_DLPFC	RiboZeroGold	8.7	Br836	Control	AA	M	20.77	25.5	Homicide	0.966272	0.00266189	0.331453	0.343023	0.565469	0.056575	0.908491	0.0349336	0.0270224	0.317192	0.671336	0.00754561	27921421	28464452	27370	0.585663	245524623	84000659	84000659	4752336	76313879	2934444	47499758	100	84000255	2.03571	2761396	0.0112469	1.64546e-06	4463344542_R01C01	0	0.101455	-0.000642496	-0.000923211	-0.000791437	-0.00121022	-0.00125673
R3604_C4L0LACXX	R3604	DLPFC	BrainSeq_Phase2_DLPFC	RiboZeroGold	8.8	Br1292	Control	AA	M	17.75	14	Homicide	0.953954	0.00457807	0.493906	0.517746	0.400793	0.043746	0.918539	0.0377152	0.0118186	0.0375133	0.961366	0.00844292	13471421	15831325	29602	0.605396	147738359	110328086	110328086	4826411	101340631	4161044	44218693	100	110327350	3.25209	3039569	0.020574	4.98178e-06	4040296075_A	0	0.0776937	-0.00390891	0.00287483	-0.000745124	0.00315291	-0.000352262
R3611_C3RGLACXX	R3611	DLPFC	BrainSeq_Phase2_DLPFC	RiboZeroGold	8.8	Br1050	SCZD	AA	M	41.25	32	Natural	0.964505	0.00451165	0.424292	0.439906	0.472785	0.0554274	0.912691	0.0318814	0.0213412	0.0222194	0.977517	0.00404992	10091236	11699946	29034	0.658217	139544221	105171041	105171041	5829360	95988677	3353004	49723275	100	105169411	2.74339	3009688	0.021568	1.16809e-05	4578977077_R01C02	0	0.108286	-0.00262984	0.00197954	0.00015494	-0.00128499	-0.000395322
R3614_C4KY0ACXX	R3614	DLPFC	BrainSeq_Phase2_DLPFC	RiboZeroGold	7.4	Br1339	SCZD	CAUC	F	60.08	89	Undetermined	0.957216	0.00478033	0.373856	0.390566	0.521036	0.0530712	0.911602	0.0353265	0.00330396	0.0255859	0.974046	0.00425846	25758071	29813599	34592	0.618115	346072960	286320958	286320958	15195397	261010845	10114716	149183590	100	286309780	8.41177	3396917	0.00981561	3.22995e-05	4578969139_R01C02	0	-0.0360339	-0.00279797	-0.00115047	-0.00072231	0.000330201	-0.00264579
R3616_C48YFACXX	R3616	DLPFC	BrainSeq_Phase2_DLPFC	RiboZeroGold	8.8	Br1416	SCZD	CAUC	M	37.16	21	Suicide	0.969907	0.00230126	0.44541	0.459229	0.456298	0.0491272	0.915527	0.0353461	0.0145071	0.0209961	0.978827	0.00436357	8743648	10082413	29434	0.607651	128264301	100545041	100545041	4939500	92051666	3553875	45878454	100	100542833	2.99754	2559266	0.0199531	1.72145e-05	4572348608_R01C01	0	-0.035427	0.00172197	0.000345697	-0.00430868	0.00183767	-0.00207143
R3639_C499KACXX	R3639	DLPFC	BrainSeq_Phase2_DLPFC	RiboZeroGold	8.7	Br1463	Control	CAUC	M	49.53	18.5	Natural	0.971752	0.00527283	0.416618	0.428729	0.485449	0.0533613	0.914177	0.0324612	0.0268934	0.0210037	0.978826	0.00372047	7733313	9405219	28509	0.626729	115137007	88427320	88427320	4718600	80838261	2870459	42926935	100	88425759	2.40761	3099710	0.0269219	1.35578e-05	4256126294_A	0	-0.0348466	-0.00233968	0.000379629	-0.00126495	-0.00105	-0.000687899
R3645_C4L03ACXX	R3645	DLPFC	BrainSeq_Phase2_DLPFC	RiboZeroGold	5.9	Br873	SCZD	AA	F	59.49	48	Natural	0.98279	0.00291659	0.323025	0.328682	0.571497	0.0679649	0.900179	0.0318564	0.0136524	0.0237777	0.976005	0.00214523	10277107	12560532	30040	0.617502	156680289	109398890	109398890	7435287	98478551	3485052	62521091	100	109395453	3.0171	2159087	0.0137802	2.19364e-05	4572348358_R01C01	0	0.0610155	-0.00577125	0.000160964	0.00161338	0.00289285	0.000239655
R3646_C4AA4ACXX	R3646	DLPFC	BrainSeq_Phase2_DLPFC	RiboZeroGold	7.2	Br891	SCZD	AA	M	49.35	50.5	Natural	0.976244	0.0020878	0.358099	0.366813	0.541672	0.0609744	0.908485	0.0305403	0.0189278	0.0219997	0.977772	0.0062823	11088913	12934955	30099	0.610179	163808728	114452797	114452797	6978691	103978686	3495420	61995911	100	114451218	3.21816	2921722	0.0178362	9.63929e-06	4572348402_R01C02	0	0.0948035	-0.00303575	0.000451561	0.000944087	0.000241944	-0.00146538
R3666_C4GNTACXX	R3666	DLPFC	BrainSeq_Phase2_DLPFC	RiboZeroGold	7.9	Br1840	SCZD	AA	M	55.34	33.5	Natural	0.971697	0.00293609	0.377902	0.388909	0.52059	0.0568315	0.9095	0.033669	0.00313675	0.0220424	0.977956	0.00552029	7348381	9569664	30115	0.607124	125358839	109153201	109153201	6203338	99274782	3675081	56824108	100	109148561	3.12807	981647	0.0078307	3.70137e-05	4578977093_R01C01	0	0.0892894	-0.00152191	0.00291182	-0.000654015	0.000409741	-0.000877785
R3670_C4KR6ACXX	R3670	DLPFC	BrainSeq_Phase2_DLPFC	RiboZeroGold	8.3	Br1016	SCZD	CAUC	M	20.22	24.5	Suicide	0.957028	0.00305694	0.408499	0.426842	0.486748	0.0527598	0.91359	0.0336506	0.0320549	0.0755927	0.917848	0.0147287	19631256	21711705	30240	0.589497	215842561	127458321	127458321	6724670	116444601	4289050	62040092	100	127456289	3.48533	5534675	0.0256422	9.41427e-06	4578977077_R01C01	0	-0.0359551	-0.00379652	-0.000824287	0.0022585	-0.00317708	0.00233955
R3774_C3RGLACXX	R3774	DLPFC	BrainSeq_Phase2_DLPFC	RiboZeroGold	8.8	Br1761	Control	CAUC	M	30.01	22	Accident	0.969274	0.00285852	0.478345	0.493508	0.421992	0.0496305	0.9155	0.0348692	0.0278962	0.0208604	0.978742	0.00392667	13605026	15207695	30369	0.619722	182751106	131779004	131779004	6540252	120643730	4595022	55609700	100	131774364	3.73414	5434222	0.0297356	2.53897e-05	4463344375_R01C02	0	-0.0375911	-0.00477081	0.000109523	-0.000222259	0.00213861	-0.00311221
R3887_C4AA4ACXX	R3887	DLPFC	BrainSeq_Phase2_DLPFC	RiboZeroGold	8.7	Br1250	Control	AA	M	22.16	32.5	Natural	0.977924	0.00201589	0.439895	0.449826	0.465015	0.0519432	0.914841	0.0332159	0.0156924	0.0236244	0.976021	0.00395519	9155485	10568477	30310	0.61819	152002623	119545336	119545336	6209573	109364956	3970807	55590412	100	119542789	3.4554	3050920	0.0200715	1.67563e-05	4256126252_A	0	0.0591959	-0.00405837	0.000587737	-0.00319011	0.00384504	-0.000469274
R3888_C4GNTACXX	R3888	DLPFC	BrainSeq_Phase2_DLPFC	RiboZeroGold	6.9	Br858	SCZD	AA	F	64.57	58.5	Natural	0.971548	0.0030885	0.347714	0.357897	0.533397	0.0736671	0.891293	0.0350399	0.00586454	0.0307212	0.969301	0.00543279	8603792	11800524	30954	0.60973	136117930	113923141	113923141	8392384	101538905	3991852	60766205	100	113905450	3.37001	1790660	0.0131552	0.000129968	4578951108_R01C02	0	0.0668592	-0.00492921	6.82946e-05	0.000316934	0.00167018	5.08033e-05
R3895_C4ECPACXX	R3895	DLPFC	BrainSeq_Phase2_DLPFC	RiboZeroGold	8.4	Br1410	Control	AA	M	29.81	29.5	Natural	0.95779	0.00313461	0.421324	0.439892	0.472904	0.0526986	0.912796	0.0345058	0.010086	0.0206465	0.979223	0.0095294	8914736	10948175	28518	0.609499	108247003	84002642	84002642	4426820	76677244	2898578	39725171	100	84001768	2.38567	1784657	0.0164869	8.07413e-06	4256126135_A	0	0.101876	-0.00147696	0.00226101	0.000228093	-0.000509405	-0.000102899
R3901_C4GNTACXX	R3901	DLPFC	BrainSeq_Phase2_DLPFC	RiboZeroGold	8.3	Br827	Control	CAUC	M	50.87	49	Natural	0.960201	0.00308938	0.372551	0.387993	0.522723	0.0519978	0.910716	0.0372864	0.00293064	0.0215458	0.978406	0.0067801	9567299	11440874	30015	0.616977	129013773	108696911	108696911	5652002	98991995	4052914	56818392	100	108695219	3.18301	1187419	0.00920382	1.31149e-05	4463344166_R01C01	0	-0.0368308	-0.0027175	-0.000972375	-0.000753363	0.00303368	-0.00117164
R3910_C3RGLACXX	R3910	DLPFC	BrainSeq_Phase2_DLPFC	RiboZeroGold	7.2	Br1453	SCZD	CAUC	F	32.01	41.5	Suicide	0.98067	0.00328759	0.372035	0.379368	0.522065	0.0669451	0.901433	0.0316216	0.0149273	0.0255353	0.974308	0.0020137	8619390	10158061	29802	0.646178	141540368	105597454	105597454	7069237	95189058	3339159	55128768	100	105592752	2.99418	2150906	0.0151964	3.32202e-05	4584656023_R01C02	0	-0.0220436	0.0118997	-0.000402362	-0.013401	-0.0050491	-8.48377e-05
R3912_C4AA4ACXX	R3912	DLPFC	BrainSeq_Phase2_DLPFC	RiboZeroGold	8.7	Br1538	SCZD	AA	F	59.82	29	Natural	0.977875	0.00200048	0.424144	0.43374	0.476214	0.0548962	0.909954	0.0351496	0.0121289	0.024079	0.975576	0.00414664	7056031	8586906	29041	0.60006	110121652	85138740	85138740	4673796	77472354	2992590	40544261	100	85135195	2.68064	1821107	0.0165372	3.21917e-05	4578969153_R01C02	0	0.107304	-0.0042057	0.00261699	0.0011803	-0.000213567	0.000156327
R3921_C457TACXX	R3921	DLPFC	BrainSeq_Phase2_DLPFC	RiboZeroGold	8	Br0922	Control	CAUC	M	51.35	30.5	Natural	0.973094	0.00263726	0.462806	0.475602	0.436189	0.0474348	0.911791	0.0407739	0.00109942	0.0214447	0.978566	0.00385992	8864439	10797282	29517	0.590892	128297689	110518004	110518004	5242398	100769356	4506250	48206742	100	110511150	3.0625	1036216	0.00807665	5.34226e-05	4463344335_R01C02	0	-0.0348775	-0.00152983	-0.000557999	0.000869361	0.00339696	-0.00549913
R3921_C457TACXX	R3921	DLPFC	BrainSeq_Phase2_DLPFC	RiboZeroGold	8	Br0922	Control	CAUC	M	51.35	30.5	Natural	0.973094	0.00263726	0.462806	0.475602	0.436189	0.0474348	0.911791	0.0407739	0.00109942	0.0214447	0.978566	0.00385992	8864439	10797282	29517	0.590892	128297689	110518004	110518004	5242398	100769356	4506250	48206742	100	110511150	3.0625	1036216	0.00807665	5.34226e-05	5535549012_R01C01	0	-0.0351301	-0.00156577	-0.000599375	0.000773387	0.00338745	-0.00547635
R3927_C4C4LACXX	R3927	DLPFC	BrainSeq_Phase2_DLPFC	RiboZeroGold	8.1	Br1179	Control	AA	F	45.38	43	Natural	0.963792	0.00303735	0.372719	0.386721	0.523152	0.0585473	0.909874	0.0315789	0.0202352	0.0682636	0.927958	0.00624147	18475953	19646503	30267	0.594494	202006533	118194706	118194706	6919980	107542264	3732462	61833845	100	118190430	3.41101	3408650	0.016874	2.11676e-05	4572348455_R01C01	0	0.102749	-0.000795817	0.00643026	-0.00596435	-0.00757912	-0.00614428
R3927_C4C4LACXX	R3927	DLPFC	BrainSeq_Phase2_DLPFC	RiboZeroGold	8.1	Br1179	Control	AA	F	45.38	43	Natural	0.963792	0.00303735	0.372719	0.386721	0.523152	0.0585473	0.909874	0.0315789	0.0202352	0.0682636	0.927958	0.00624147	18475953	19646503	30267	0.594494	202006533	118194706	118194706	6919980	107542264	3732462	61833845	100	118190430	3.41101	3408650	0.016874	2.11676e-05	4572348673_R01C01	0	0.102738	-0.000790958	0.00642671	-0.00596526	-0.00756106	-0.00613893
R3927_C4C4LACXX	R3927	DLPFC	BrainSeq_Phase2_DLPFC	RiboZeroGold	8.1	Br1179	Control	AA	F	45.38	43	Natural	0.963792	0.00303735	0.372719	0.386721	0.523152	0.0585473	0.909874	0.0315789	0.0202352	0.0682636	0.927958	0.00624147	18475953	19646503	30267	0.594494	202006533	118194706	118194706	6919980	107542264	3732462	61833845	100	118190430	3.41101	3408650	0.016874	2.11676e-05	4584664035_R01C02	0	0.102738	-0.000809222	0.00642935	-0.0059626	-0.00756921	-0.00613182
R3929_C4BCEACXX	R3929	DLPFC	BrainSeq_Phase2_DLPFC	RiboZeroGold	8.3	Br1298	SCZD	AA	M	60.11	38	Natural	0.964407	0.00221983	0.435019	0.451074	0.46336	0.0493039	0.914434	0.0362616	0.0061579	0.0197196	0.980115	0.0119524	10669618	13158591	30345	0.585699	145571924	117241482	117241482	5780468	107209645	4251369	54325019	100	117238950	3.5783	1929516	0.0132547	1.73935e-05	4578977116_R01C01	0	0.0887117	-0.00368565	-0.000875664	-3.91034e-05	-0.00076983	-0.000656191
R3931_C4BCEACXX	R3931	DLPFC	BrainSeq_Phase2_DLPFC	RiboZeroGold	9.6	Br1340	Control	AA	F	26.18	42	Natural	0.979798	0.00222193	0.483487	0.493456	0.425227	0.041553	0.918683	0.0397636	0.00886808	0.0185803	0.981232	0.002926	9684175	11372922	30249	0.576944	149481569	122352254	122352254	5084106	112402978	4865170	52027531	100	122341717	3.77238	2300365	0.015389	7.04903e-05	4256126228_A	0	0.0898379	-0.000878018	0.00159764	-0.00126008	0.00277195	7.04259e-06
R3931_C4BCEACXX	R3931	DLPFC	BrainSeq_Phase2_DLPFC	RiboZeroGold	9.6	Br1340	Control	AA	F	26.18	42	Natural	0.979798	0.00222193	0.483487	0.493456	0.425227	0.041553	0.918683	0.0397636	0.00886808	0.0185803	0.981232	0.002926	9684175	11372922	30249	0.576944	149481569	122352254	122352254	5084106	112402978	4865170	52027531	100	122341717	3.77238	2300365	0.015389	7.04903e-05	4584664028_R01C01	0	0.0900893	-0.000942961	0.00136941	-0.00124292	0.0027004	-0.000138603
R3932_C4CK7ACXX	R3932	DLPFC	BrainSeq_Phase2_DLPFC	RiboZeroGold	8.7	Br1351	Control	CAUC	M	53.94	63	Natural	0.956713	0.00359055	0.360144	0.376439	0.531391	0.0592693	0.907829	0.0329013	0.0157826	0.16176	0.829563	0.00483937	17348551	17815234	27842	0.584936	167241108	79571034	79571034	4716119	72236924	2617991	42283294	100	79569783	2.06263	2039097	0.0121926	7.48022e-06	4256126038_A	0	-0.0352019	-0.00339217	-0.0010584	0.00244448	-0.00187707	0.00064696
R3944_C4KHUACXX	R3944	DLPFC	BrainSeq_Phase2_DLPFC	RiboZeroGold	7.9	Br1644	Control	AA	M	45.29	21.5	Natural	0.950524	0.00290912	0.404698	0.425764	0.485232	0.0538873	0.910995	0.0351173	0.00657585	0.0239682	0.975791	0.012005	10258255	12058024	29717	0.594745	123572009	96768516	96768516	5214593	88155671	3398252	46955155	100	96749494	3.06886	1561993	0.0126403	0.000153935	4031091116_A	0	0.0993718	-0.00341824	0.00262627	-0.000612032	0.0018957	0.00019626
R3977_C4KR6ACXX	R3977	DLPFC	BrainSeq_Phase2_DLPFC	RiboZeroGold	8.8	Br1700	SCZD	AA	M	60	24	Natural	0.948908	0.00508903	0.378001	0.398354	0.509343	0.0563684	0.907697	0.0359346	0.0149201	0.0626129	0.934725	0.00999408	26049253	29399396	33168	0.609988	276111250	189004746	189004746	10653890	171559053	6791803	96268244	100	188999017	5.86713	4110115	0.0148857	2.07489e-05	5421787069_R01C01	0	0.0323254	-0.00493096	-0.000202335	-0.00231704	0.00433059	-0.00207391
R3978_C4E9TACXX	R3978	DLPFC	BrainSeq_Phase2_DLPFC	RiboZeroGold	7.6	Br1738	SCZD	CAUC	M	55.68	58.5	Natural	0.975582	0.00258392	0.366476	0.375649	0.525148	0.064118	0.900797	0.0350846	0.00347649	0.0301844	0.969609	0.00459348	13668762	18345260	33381	0.607549	227271082	190004656	190004656	12182718	171155696	6666242	99780631	100	190001516	5.9499	1786600	0.0078611	1.38161e-05	4578969141_R01C01	0	-0.0362378	-0.00487905	-0.00131572	-0.000227472	0.00290041	-0.000124412
R3997_C3RGLACXX	R3997	DLPFC	BrainSeq_Phase2_DLPFC	RiboZeroGold	8.3	Br1610	SCZD	CAUC	M	17.23	61.5	Suicide	0.972335	0.00262441	0.43309	0.445412	0.46921	0.0529073	0.914622	0.0324709	0.0141535	0.0210013	0.978688	0.0036011	9058525	10500638	29990	0.622751	144610991	113316914	113316914	5995290	103642126	3679498	53169419	100	113310571	3.30924	2899483	0.0200502	4.38625e-05	4578942040_R01C02	0	-0.0171716	0.0591572	-0.00191415	0.0119841	0.00836338	-0.00162758
R4029_C4KR6ACXX	R4029	DLPFC	BrainSeq_Phase2_DLPFC	RiboZeroGold	8.9	Br1865	Control	CAUC	F	18.75	15	Accident	0.955449	0.00423486	0.368882	0.386083	0.527447	0.046044	0.91353	0.0404265	0.0240114	0.0675202	0.925481	0.00731438	16577483	18000963	29192	0.583354	181802038	119120058	119120058	5484761	108819690	4815607	62829505	100	119116851	2.98488	3718373	0.0204529	1.76401e-05	4256126110_A	0	-0.0360802	-0.00525502	-0.000254725	0.000264201	0.00151653	-0.00224431
R4043_C4ECPACXX	R4043	DLPFC	BrainSeq_Phase2_DLPFC	RiboZeroGold	8.8	Br1941	SCZD	AA	M	51.71	11.5	Undetermined	0.962397	0.00314693	0.385262	0.400315	0.511426	0.0511592	0.911741	0.0370995	0.00802338	0.0203519	0.979571	0.00907053	17284228	22069913	33498	0.601493	241393353	206319625	206319625	10555142	188110136	7654347	105517271	100	206309086	6.30083	3495282	0.0144796	4.3659e-05	5421787191_R01C01	0	0.0734026	-0.00422112	0.00349299	0.00154825	0.000365749	-0.000426189
R4047_C48YFACXX	R4047	DLPFC	BrainSeq_Phase2_DLPFC	RiboZeroGold	8.3	Br1980	Control	CAUC	M	33.24	30.5	Natural	0.977377	0.00214823	0.392252	0.401331	0.507642	0.0559229	0.908973	0.035104	0.0149243	0.0214397	0.978363	0.00455735	8788678	10381675	30360	0.613713	146765492	115573442	115573442	6463204	105053151	4057087	58669949	100	115565911	3.43061	2917126	0.0198761	5.13132e-05	5511192158_R01C01	0	-0.034413	-0.00347055	0.00152927	0.000530849	-0.000820751	0.00179172
R4108_C4C4LACXX	R4108	DLPFC	BrainSeq_Phase2_DLPFC	RiboZeroGold	9.4	Br1320	SCZD	AA	M	53.12	40.5	Natural	0.956163	0.00297899	0.39679	0.414981	0.498123	0.0538037	0.913104	0.0330918	0.0156157	0.090023	0.904624	0.0048089	24350452	25594444	31232	0.564373	255984897	147933036	147933036	7959347	135078317	4895372	73688869	100	147907163	4.20136	3672563	0.0143468	0.000101072	4584656024_R01C01	0	0.100099	-0.00302907	0.00155588	0.00166267	0.000487883	0.000689376
R4109_C457TACXX	R4109	DLPFC	BrainSeq_Phase2_DLPFC	RiboZeroGold	6.7	Br1326	SCZD	AA	M	74.56	33	Natural	0.972869	0.00276031	0.330939	0.340168	0.564672	0.0625985	0.90484	0.0325617	0.00926393	0.0241215	0.97587	0.00491199	10998123	14268073	30435	0.567729	152373565	115047353	115047353	7201792	104099425	3746136	64964000	100	115043277	3.39958	1856486	0.0121838	2.675e-05	4584656024_R01C02	0	0.109153	-0.00289135	0.000992357	0.000801033	-0.00130843	0.00049855
R4111_C48YFACXX	R4111	DLPFC	BrainSeq_Phase2_DLPFC	RiboZeroGold	8	Br1418	SCZD	AA	M	43.35	35	Natural	0.979906	0.00184176	0.365691	0.37319	0.529898	0.0630743	0.903088	0.0338373	0.0119629	0.0237566	0.975969	0.00466642	9463690	11460512	29733	0.607332	153076360	113036488	113036488	7129700	102081933	3824855	59897861	100	113034779	3.12262	2000882	0.0130711	1.11644e-05	4572348457_R01C01	0	0.0836268	-0.000465607	1.86152e-05	-0.00141	-0.000424882	-0.000726197
R4111_C48YFACXX	R4111	DLPFC	BrainSeq_Phase2_DLPFC	RiboZeroGold	8	Br1418	SCZD	AA	M	43.35	35	Natural	0.979906	0.00184176	0.365691	0.37319	0.529898	0.0630743	0.903088	0.0338373	0.0119629	0.0237566	0.975969	0.00466642	9463690	11460512	29733	0.607332	153076360	113036488	113036488	7129700	102081933	3824855	59897861	100	113034779	3.12262	2000882	0.0130711	1.11644e-05	4578977115_R01C01	0	0.0836388	-0.000447247	2.1201e-05	-0.00141741	-0.00040148	-0.000718985
R4114_C4KY0ACXX	R4114	DLPFC	BrainSeq_Phase2_DLPFC	RiboZeroGold	8.8	Br1469	Control	CAUC	M	28.57	7.5	Natural	0.975204	0.00223496	0.411674	0.422142	0.493142	0.0475408	0.915284	0.0371751	0.00787358	0.0256556	0.973829	0.00456222	10621408	13030774	31009	0.598594	166075889	136436777	136436777	6486319	124878412	5072046	67282760	100	136434633	4.02068	2567783	0.0154615	1.29098e-05	4256126291_A	0	-0.036205	-0.0042862	0.000478708	-0.000624267	0.0032241	0.000814617
R4162_C4L0LACXX	R4162	DLPFC	BrainSeq_Phase2_DLPFC	RiboZeroGold	5.9	Br1721	SCZD	AA	M	61.46	40	Natural	0.956313	0.0044155	0.363846	0.380468	0.52707	0.0577513	0.907537	0.0347113	0.00809356	0.0227873	0.977176	0.00669813	9221617	11311383	29569	0.599714	116067989	92233757	92233757	5326615	83705592	3201550	48613636	100	92221167	2.76512	1399394	0.0120567	0.000108471	5421787071_R01C02	0	0.107986	-0.00130977	-3.74641e-05	-0.000998065	-0.00141747	-0.000130185
R4177_C48YFACXX	R4177	DLPFC	BrainSeq_Phase2_DLPFC	RiboZeroGold	8.1	Br848	Control	AA	M	22.71	38.5	Homicide	0.979171	0.00187964	0.389264	0.397544	0.512793	0.0569561	0.910337	0.032707	0.0196369	0.0211006	0.978554	0.00376882	10556669	12043350	30084	0.606595	156687861	106893974	106893974	6088266	97309526	3496182	54814436	100	106890541	3.18202	3183243	0.0203158	2.19098e-05	4040296019_A	0	0.11047	-0.00209489	0.000979764	0.00118997	-0.000470143	-0.000332003
R4179_C4AA4ACXX	R4179	DLPFC	BrainSeq_Phase2_DLPFC	RiboZeroGold	8	Br991	Control	AA	M	35.24	55.5	Homicide	0.98263	0.00200397	0.3808	0.387531	0.522778	0.0589328	0.91031	0.0307575	0.0229847	0.0210838	0.97856	0.00218589	7618206	9569466	28492	0.614482	117957848	82862722	82862722	4883330	75430741	2548651	43318831	100	82860608	2.27516	2635871	0.0223459	1.79217e-05	4040296031_A	0	0.0826256	-0.00288083	0.000958928	0.00129142	0.000981418	-0.00148681
R4181_C4GNTACXX	R4181	DLPFC	BrainSeq_Phase2_DLPFC	RiboZeroGold	8	Br1187	Control	AA	F	21.53	25	Natural	0.971096	0.00307644	0.425709	0.43838	0.478478	0.0502774	0.916858	0.0328645	0.00830418	0.0207587	0.979029	0.00543293	7640219	9437548	30006	0.611879	129115224	112187097	112187097	5640478	102859651	3686968	53679093	100	112176903	3.34099	2009685	0.0155651	7.89527e-05	4256126251_A	0	0.0836311	-0.00059827	0.00242618	6.82812e-05	0.000780316	-0.00133632
R4200_C4L0LACXX	R4200	DLPFC	BrainSeq_Phase2_DLPFC	RiboZeroGold	7.8	Br1657	Control	AA	M	25.82	31	Natural	0.938149	0.00571134	0.367576	0.39181	0.521424	0.0537651	0.913233	0.0330016	0.00625606	0.0305991	0.968841	0.00865523	17617119	20377399	32113	0.61432	197967781	158319153	158319153	8512038	144582334	5224781	82551354	100	158315520	4.59132	2566380	0.0129636	1.83515e-05	4031091037_A	0	0.0965987	-0.00265914	-0.000386352	0.00018342	0.000226018	0.000175197
R4207_C4ECPACXX	R4207	DLPFC	BrainSeq_Phase2_DLPFC	RiboZeroGold	7	Br1517	Control	AA	F	44.82	62.5	Natural	0.95649	0.00316347	0.388459	0.40613	0.50658	0.0559933	0.912709	0.0312973	0.0100593	0.0207526	0.979033	0.011277	7782596	9916522	28447	0.611774	104113759	82222059	82222059	4603882	75044848	2573329	41652014	100	82221345	2.36352	1558834	0.0149724	6.85788e-06	4463344384_R01C02	0	0.0941481	-0.00341434	0.00134877	-3.5742e-05	0.00121458	-0.000510503
R4226_C4KHUACXX	R4226	DLPFC	BrainSeq_Phase2_DLPFC	RiboZeroGold	8.9	Br946	Control	AA	M	53.92	32.5	Natural	0.966046	0.00273968	0.41349	0.428023	0.485937	0.0507897	0.91396	0.0352506	0.0106811	0.0318747	0.967267	0.00743161	13520214	15726573	31466	0.581686	183529576	138800636	138800636	7049645	126858190	4892801	67448352	100	138796914	4.30709	2538274	0.0138303	2.02801e-05	4463344307_R01C02	0	0.110543	-0.0027773	0.00149658	0.00134395	-0.00131074	0.00109117
R4273_C499KACXX	R4273	DLPFC	BrainSeq_Phase2_DLPFC	RiboZeroGold	8.2	Br2192	SCZD	CAUC	F	28.22	15	Accident	0.96996	0.00608266	0.374021	0.385605	0.526081	0.0568198	0.911686	0.0314947	0.0195037	0.0201695	0.979478	0.00443352	9673495	11205339	29169	0.628295	136813277	99388764	99388764	5647247	90611302	3130215	52286498	100	99387333	2.69985	2614218	0.0191079	1.04595e-05	5421787313_R01C02	0	-0.0359832	-0.00307957	-0.000398125	-0.000853128	0.00480406	0.000319836
R4279_C4CK7ACXX	R4279	DLPFC	BrainSeq_Phase2_DLPFC	RiboZeroGold	9	Br2202	Control	CAUC	M	38.76	29	Natural	0.954141	0.00323564	0.372335	0.390231	0.523564	0.0542602	0.913795	0.0319449	0.00395166	0.0258239	0.973914	0.00767472	7792295	9567335	28722	0.618806	100322285	83755076	83755076	4544564	76534966	2675546	43851142	100	83753287	2.46963	1099883	0.0109635	1.78325e-05	5511192132_R01C02	0	-0.0363163	-0.0024631	-0.000521235	-0.00140453	0.00413505	-0.00172792
R4321_C3RGLACXX	R4321	DLPFC	BrainSeq_Phase2_DLPFC	RiboZeroGold	6.2	Br2097	SCZD	CAUC	M	49.19	25	Natural	0.971258	0.00323873	0.325352	0.33498	0.564016	0.0696694	0.898996	0.0313344	0.0175135	0.0229022	0.97664	0.00410726	9464835	10532798	28119	0.632155	120784256	76176357	76176357	5307162	68482251	2386944	42964711	100	76171644	2.06887	1919260	0.01589	3.902e-05	5421787194_R01C02	0	-0.0356686	-0.00399132	-0.00094671	2.87778e-06	0.00279094	-0.00141827
R4337_C4AA4ACXX	R4337	DLPFC	BrainSeq_Phase2_DLPFC	RiboZeroGold	6.7	Br2094	SCZD	CAUC	M	46.24	121	Suicide	0.974959	0.0019107	0.407634	0.418104	0.48961	0.0585018	0.907714	0.0337845	0.0222465	0.0221893	0.977147	0.00450692	10644321	11809212	28442	0.603017	136100955	84420377	84420377	4938744	76629536	2852097	41333037	100	84413293	2.37003	3077271	0.0226102	5.20496e-05	5421787400_R01C02	0	-0.0371369	-0.00369404	0.000377721	-0.00022485	0.00336438	-0.00247871
R4339_C4KHUACXX	R4339	DLPFC	BrainSeq_Phase2_DLPFC	RiboZeroGold	8.4	Br2098	SCZD	CAUC	M	57.14	20	Natural	0.959956	0.00298404	0.3989	0.41554	0.505487	0.0472229	0.921027	0.0317501	0.00305308	0.0220371	0.977928	0.0113843	10526090	12998359	30889	0.609562	158185040	137324255	137324255	6484849	126479351	4360055	69415582	100	137320829	4	1588719	0.0100434	2.16582e-05	5421787301_R01C02	0	-0.0370456	-0.00328697	0.000475283	-0.00256943	0.00240389	-0.000126341
R4351_C4KC9ACXX	R4351	DLPFC	BrainSeq_Phase2_DLPFC	RiboZeroGold	5.8	Br2219	SCZD	CAUC	M	52.13	26	Natural	0.964942	0.00282297	0.323666	0.335425	0.569723	0.0637179	0.905148	0.031134	0.0133784	0.0691569	0.927808	0.00630378	16205087	17897410	30189	0.589621	181644577	106227443	106227443	6768585	96151572	3307286	60520207	100	106223675	3.26433	2254151	0.0124097	2.07438e-05	5421787072_R01C01	0	-0.0350181	-0.00506535	-9.09673e-05	-0.000177659	0.00361785	0.000583256
R4355_C4ECPACXX	R4355	DLPFC	BrainSeq_Phase2_DLPFC	RiboZeroGold	7.4	Br2214	SCZD	CAUC	M	29.92	36	Suicide	0.978008	0.00298275	0.33507	0.342604	0.566112	0.0597802	0.908716	0.0315041	0.0108422	0.0208435	0.979173	0.00557101	6000510	7585461	29444	0.608405	107474622	89267323	89267323	5336416	81118618	2812289	50535265	100	89264798	2.78014	1738192	0.016173	2.34939e-05	5421787130_R01C01	0	-0.0363884	-0.00426834	-0.000619042	-0.000673541	0.00253968	-0.00248017
R4357_C4ECPACXX	R4357	DLPFC	BrainSeq_Phase2_DLPFC	RiboZeroGold	8.1	Br2221	SCZD	CAUC	M	45.94	35	Natural	0.968094	0.00308787	0.426226	0.440274	0.474695	0.0531663	0.914969	0.0318645	0.0190106	0.0187634	0.980958	0.00801294	8023388	9605742	29258	0.588831	121109818	98023400	98023400	5211541	89688394	3123465	46531243	100	98017194	2.94639	3077308	0.0254092	5.12427e-05	5421787388_R01C01	0	-0.0310634	-0.00136976	0.000561389	0.00624797	-0.00992879	0.00426622
R4366_C4E9TACXX	R4366	DLPFC	BrainSeq_Phase2_DLPFC	RiboZeroGold	7	Br2236	SCZD	CAUC	M	49.4	14	Natural	0.978163	0.00296931	0.381818	0.390341	0.520773	0.0544241	0.911114	0.0344619	0.00489526	0.0248135	0.974888	0.00285263	9194916	12419774	31191	0.624037	159137858	133225099	133225099	7250654	121383258	4591187	69379986	100	133220395	3.90988	1681853	0.0105685	2.95593e-05	5421787118_R01C01	0	-0.0350672	-0.00543345	-0.00104144	0.00147506	-0.00128223	0.00391001
R4367_C4KHUACXX	R4367	DLPFC	BrainSeq_Phase2_DLPFC	RiboZeroGold	7.2	Br2163	SCZD	CAUC	F	61.52	9	Natural	0.967645	0.00274886	0.393489	0.406646	0.506469	0.0539837	0.913115	0.0329012	0.00760047	0.0322915	0.9669	0.00959547	15085123	18244770	32675	0.610005	216865658	174715555	174715555	9431785	159535420	5748350	88487987	100	174704841	5.35208	2969025	0.0136906	4.94039e-05	5421787402_R01C02	0	-0.0361191	-0.00418187	1.05218e-05	0.00121535	0.00291098	-0.000445598
R4381_C4KHUACXX	R4381	DLPFC	BrainSeq_Phase2_DLPFC	RiboZeroGold	8.7	Br2170	SCZD	CAUC	M	34.06	23	Suicide	0.961535	0.00285159	0.408021	0.424344	0.494058	0.0494461	0.918402	0.0321517	0.00384173	0.0253246	0.974191	0.00751765	6182763	7246014	27894	0.606717	88623383	74539690	74539690	3685697	68457412	2396581	36826965	100	74537216	2.21147	874271	0.00986501	2.79159e-05	5421787375_R01C02	0	-0.0358564	-0.00337514	-0.00015704	0.0023795	0.000322971	-0.00346514
R4386_C4GNTACXX	R4386	DLPFC	BrainSeq_Phase2_DLPFC	RiboZeroGold	8.3	Br2180	Control	CAUC	M	45.95	34	Natural	0.970806	0.00320659	0.459221	0.473031	0.444433	0.0449052	0.917463	0.0376314	0.0020279	0.0203521	0.979619	0.00354498	6814823	8034525	28652	0.604992	100104704	87268204	87268204	3918797	80065381	3284026	38784840	100	87265455	2.60351	905451	0.00904504	2.74612e-05	5511192131_R01C02	0	-0.0361171	-0.00278886	0.00050269	-0.000619307	0.0029642	-0.00183313
R4387_C4KR6ACXX	R4387	DLPFC	BrainSeq_Phase2_DLPFC	RiboZeroGold	8.3	Br2183	SCZD	CAUC	M	28.59	32	Suicide	0.956121	0.00479225	0.40035	0.418723	0.494424	0.0518344	0.913148	0.0350181	0.0116467	0.0820437	0.914416	0.0081078	25126552	27915207	32762	0.591351	271711071	180441164	180441164	9353067	164769399	6318698	89214484	100	180437949	5.47262	3507327	0.0129083	1.18324e-05	5421787172_R01C02	0	-0.0344065	-0.00317377	-0.000746454	-0.000562824	0.00388782	-0.00207952
R4388_C4BCEACXX	R4388	DLPFC	BrainSeq_Phase2_DLPFC	RiboZeroGold	6.4	Br2184	SCZD	AA	F	45.73	47	Natural	0.978714	0.0022644	0.372574	0.380677	0.522679	0.0603583	0.903356	0.0362855	0.0109588	0.022114	0.977571	0.00410747	12328102	14634982	30783	0.573769	167981275	115506819	115506819	6971797	104343797	4191225	60372966	100	115500304	3.66135	2250839	0.0133993	3.87841e-05	5421787375_R01C01	0	0.0953333	-0.00361937	0.000214732	0.000308606	0.000719835	0.000149817
R4393_C4KJUACXX	R4393	DLPFC	BrainSeq_Phase2_DLPFC	RiboZeroGold	8.5	Br2146	SCZD	CAUC	M	21.24	40	Suicide	0.958091	0.00457861	0.411462	0.42946	0.486309	0.051222	0.915769	0.0330093	0.0170414	0.0786051	0.917404	0.00771722	10264591	11356398	27756	0.606407	115358492	73959952	73959952	3788374	67730209	2441369	35967383	100	73955016	2.07889	2196915	0.0190442	4.27884e-05	5421787241_R01C01	0	-0.0357753	-0.00338118	-2.11917e-05	-0.000727081	0.00168305	0.000697977
R4407_C4BCEACXX	R4407	DLPFC	BrainSeq_Phase2_DLPFC	RiboZeroGold	8.5	Br2148	SCZD	CAUC	F	53.39	44	Natural	0.962817	0.00205256	0.385488	0.400375	0.511993	0.0553168	0.912368	0.032315	0.00743994	0.0218597	0.978051	0.0110899	8279654	10090427	29897	0.599584	121539505	100977730	100977730	5585766	92128868	3263096	51699898	100	100971154	3.10789	1568607	0.0129061	5.41059e-05	5421787205_R01C02	0	-0.0357644	-0.00397396	-0.000861296	-0.00017841	0.00130884	-0.000230355
R4414_C48YFACXX	R4414	DLPFC	BrainSeq_Phase2_DLPFC	RiboZeroGold	8.2	Br2160	SCZD	CAUC	M	18	30	Natural	0.977781	0.00211715	0.378988	0.3876	0.516181	0.0608801	0.903781	0.0353392	0.0234414	0.0221434	0.977217	0.00395651	21371863	24092180	32410	0.597164	280193095	176515808	176515808	10746299	159531586	6237923	91114048	100	176505086	5.2548	5575168	0.0198976	3.82665e-05	5421787305_R01C01	0	-0.0356268	-0.00350526	2.2731e-06	-0.000766406	0.00364029	-0.00103095
R4417_C4L0LACXX	R4417	DLPFC	BrainSeq_Phase2_DLPFC	RiboZeroGold	7.8	Br2144	SCZD	AA	F	52.22	16	Natural	0.942823	0.00487786	0.372955	0.395573	0.518347	0.0535767	0.91392	0.0325032	0.00718003	0.0327146	0.966681	0.0171407	15101562	18268240	31097	0.617019	174350203	138770702	138770702	7434875	126825334	4510493	71931388	100	138755853	3.84003	2188803	0.0125541	8.51677e-05	5421787205_R01C01	0	0.11348	-0.00225954	0.000902937	0.000262477	0.00106334	0.000576617
R5597_C4CK7ACXX	R5597	DLPFC	BrainSeq_Phase2_DLPFC	RiboZeroGold	9.3	Br2020	SCZD	AA	M	51.99	31	Natural	0.957398	0.00367228	0.304933	0.318502	0.587808	0.0615033	0.90631	0.032187	0.0336644	0.305237	0.685998	0.00704782	24820868	25019355	26895	0.593759	216605422	75524091	75524091	4644982	68448216	2430893	44393659	100	75521413	1.69649	3040142	0.0140354	1.23635e-05	5421787238_R01C02	0	0.0883959	-0.00162129	0.000444813	-0.00270843	-0.000449204	-0.000916496
R5600_C4GNTACXX	R5600	DLPFC	BrainSeq_Phase2_DLPFC	RiboZeroGold	8.7	Br2038	SCZD	AA	M	44.64	26.5	Natural	0.971526	0.00314849	0.392878	0.404393	0.506924	0.0519997	0.911317	0.0366834	0.00632631	0.0200413	0.979756	0.0052366	7096566	8525810	29143	0.566237	103570431	86098277	86098277	4477087	78462809	3158381	43645267	100	86085468	2.65331	1223753	0.0118157	0.000123674	5421787084_R01C01	0	0.096541	-0.00202369	0.00185924	2.45738e-05	-0.000434795	0.00148688
R5608_C457TACXX	R5608	DLPFC	BrainSeq_Phase2_DLPFC	RiboZeroGold	7.1	Br1946	SCZD	CAUC	F	46.53	51	Suicide	0.970456	0.00265853	0.37151	0.38282	0.520386	0.0612194	0.903206	0.0355747	0.00662448	0.0233952	0.976383	0.0058638	12671558	14909008	31752	0.581125	177044221	133813525	133813525	8191987	120861158	4760380	69634647	100	133807241	4.26842	1889061	0.01067	3.5494e-05	5421787070_R01C01	0	-0.0363493	-0.00453032	0.0011387	-0.00111522	0.00447915	-0.0008094
R5622_C4C4LACXX	R5622	DLPFC	BrainSeq_Phase2_DLPFC	RiboZeroGold	8.7	Br2046	Control	AA	M	44.72	34.5	Natural	0.958238	0.00299103	0.375361	0.39172	0.52248	0.0528111	0.914201	0.0329882	0.00893933	0.0443291	0.953527	0.00527185	16686816	18071713	30965	0.594148	197919019	138369056	138369056	7307424	126497085	4564547	72295107	100	138367167	4.13443	2111030	0.0106661	9.54431e-06	5535549018_R01C01	0	0.0976754	-0.00162099	0.00183899	-0.00197338	-0.00186235	-0.000890977
R5623_C499KACXX	R5623	DLPFC	BrainSeq_Phase2_DLPFC	RiboZeroGold	9.2	Br2074	Control	AA	M	44.82	16	Natural	0.964594	0.00629757	0.425449	0.441066	0.475992	0.0511921	0.917058	0.0317502	0.0189166	0.0195422	0.980268	0.00500322	7627682	8992951	28854	0.628573	116378123	95948291	95948291	4911798	87990117	3046376	45670630	100	95947793	2.65116	2664325	0.0228937	4.27915e-06	5535522119_R01C02	0	0.103819	-0.00377222	0.00247098	0.000745005	0.00102932	0.000658057
R5848_C4KC9ACXX	R5848	DLPFC	BrainSeq_Phase2_DLPFC	RiboZeroGold	8.2	Br887	Control	AA	M	18.04	56.5	Homicide	0.97512	0.00234719	0.633695	0.649864	0.275044	0.0413226	0.924908	0.0337692	0.0116534	0.0490397	0.949189	0.00372225	7928921	9562758	27506	0.613848	116205480	83223242	83223242	3438998	76973863	2810381	22890079	100	83219971	2.47056	2081996	0.0179165	2.81484e-05	4040296022_A	0	0.111374	-0.00231446	0.00203859	0.000900188	-0.000102675	-0.00214088
R5859_C615YACXX	R5859	DLPFC	BrainSeq_Phase2_DLPFC	RiboZeroGold	8.4	Br1563	Control	AA	F	21.32	18	Natural	0.975274	0.00178547	0.505131	0.517937	0.400187	0.0441112	0.918124	0.0377644	0.0136499	0.0749797	0.921149	0.011019	31120373	35713318	33638	0.573534	382689663	240789299	240789299	10621514	221074533	9093252	96360759	100	240781146	7.57909	6044873	0.0157958	2.13045e-05	4031091107_A	0	0.096546	-0.00209283	0.0052628	-0.00198495	-2.94551e-05	0.000250886
R5859_C615YACXX	R5859	DLPFC	BrainSeq_Phase2_DLPFC	RiboZeroGold	8.4	Br1563	Control	AA	F	21.32	18	Natural	0.975274	0.00178547	0.505131	0.517937	0.400187	0.0441112	0.918124	0.0377644	0.0136499	0.0749797	0.921149	0.011019	31120373	35713318	33638	0.573534	382689663	240789299	240789299	10621514	221074533	9093252	96360759	100	240781146	7.57909	6044873	0.0157958	2.13045e-05	5535549075_R01C02	0	0.0968075	-0.0021418	0.00521552	-0.00207034	-2.20034e-05	0.000320984
R5861_C4BCEACXX	R5861	DLPFC	BrainSeq_Phase2_DLPFC	RiboZeroGold	8.6	Br1122	Control	AA	M	48.61	23	Natural	0.977216	0.00212019	0.522914	0.535105	0.381897	0.0432332	0.917002	0.0397646	0.0106721	0.0188642	0.98084	0.0041818	10886993	12654663	30378	0.577586	156321475	121011565	121011565	5231722	110967872	4811971	46213927	100	120997027	4.01502	2383652	0.0152484	9.30007e-05	4463344575_R01C02	0	0.0928232	-0.00210876	0.00164177	1.8415e-05	0.000823087	5.09691e-05
R5863_C3RGLACXX	R5863	DLPFC	BrainSeq_Phase2_DLPFC	RiboZeroGold	8	Br1193	Control	AA	M	49.73	51	Natural	0.963496	0.00463078	0.398872	0.413984	0.496174	0.0590711	0.910158	0.0307707	0.0253322	0.0215563	0.978017	0.00526687	15661610	17691742	30802	0.653102	201296772	141007700	141007700	8329484	128339310	4338906	69964310	100	141002785	3.64502	4741042	0.0235525	2.44167e-05	4040296045_A	0	0.0865077	-0.00384854	0.00228739	0.00205512	0.00145466	0.000401769
R5865_C457TACXX	R5865	DLPFC	BrainSeq_Phase2_DLPFC	RiboZeroGold	7.7	Br1325	Control	AA	F	45.75	25	Natural	0.964916	0.00289109	0.494589	0.512573	0.39695	0.044811	0.909523	0.0456663	0.0104156	0.0250927	0.974383	0.00551075	11835405	13867353	30466	0.531119	142754382	111886308	111886308	5013733	101763142	5109433	44413269	100	111884904	4.10398	2513237	0.0176053	9.83507e-06	4463344524_R01C01	0	0.0875328	-0.00350605	0.000858958	-0.000168219	9.8077e-05	-0.000151461
R5868_C4L0LACXX	R5868	DLPFC	BrainSeq_Phase2_DLPFC	RiboZeroGold	7.7	Br1722	Control	AA	M	48.59	33.5	Natural	0.955244	0.00463986	0.384364	0.402372	0.507954	0.056645	0.910326	0.0330287	0.00774824	0.0275982	0.97202	0.00873049	10213824	12457650	29768	0.612429	127892730	100585746	100585746	5697679	91565848	3322219	51092934	100	100583203	2.91226	1901344	0.0148667	1.98839e-05	4578951114_R01C02	0	0.106791	-0.00301056	0.000663097	0.0016618	-0.00152877	0.00132754
R5871_C4BCEACXX	R5871	DLPFC	BrainSeq_Phase2_DLPFC	RiboZeroGold	8.6	Br1880	Control	CAUC	M	18.72	17	Accident	0.974163	0.00191409	0.433085	0.444571	0.472655	0.0459087	0.917226	0.0368654	0.00773232	0.0194088	0.980312	0.00532167	12016576	14408634	31425	0.576226	174636499	143706105	143706105	6597361	131810961	5297783	67923419	100	143704099	4.3443	2565945	0.0146931	1.14867e-05	4256126182_A	0	-0.0349785	-0.0021508	0.000251305	-0.00243094	0.00249335	-0.002004
R5885_C4CDEACXX	R5885	DLPFC	BrainSeq_Phase2_DLPFC	RiboZeroGold	8.2	Br1384	Control	CAUC	M	51.72	29	Natural	0.966491	0.00245751	0.385418	0.39878	0.520314	0.0513149	0.919094	0.0295911	0.0092654	0.0184323	0.981528	0.00589313	9658309	14656164	29785	0.576042	147152652	120467729	120467729	6181784	110721167	3564778	62681011	100	120464127	3.31134	2438972	0.0165744	2.4478e-05	4584656165_R01C02	0	-0.0269532	0.00138756	-0.00268315	0.013704	-0.0287975	0.0145343
R5905_C4AA4ACXX	R5905	DLPFC	BrainSeq_Phase2_DLPFC	RiboZeroGold	9.1	Br2194	SCZD	CAUC	M	53.97	13	Suicide	0.97926	0.00183706	0.417211	0.426047	0.48953	0.052402	0.915577	0.0320207	0.0232316	0.02097	0.978795	0.00392824	8234874	9825183	29702	0.623885	141964354	112499683	112499683	5895210	103002160	3602313	55072018	100	112496461	3.07356	3642046	0.0256547	2.26958e-05	5421787369_R01C01	0	-0.0363228	-0.00472742	-0.000240055	-0.00180018	0.00325778	-0.000224293
R6531_C4L0LACXX	R6531	DLPFC	BrainSeq_Phase2_DLPFC	RiboZeroGold	9.1	Br2075	SCZD	AA	M	52.89	15.5	Natural	0.943715	0.00563008	0.423763	0.449037	0.470356	0.0476066	0.919393	0.0330003	0.00659342	0.0255471	0.974035	0.00832805	10731970	12617405	29512	0.60754	125392076	102172695	102172695	4864095	93936867	3371733	48057553	100	102170947	3.00307	1696658	0.0135308	1.39403e-05	9829125026_R01C01	0	0.0994041	-0.00293638	0.00216357	7.23264e-05	-8.59444e-05	-2.3536e-05
R6532_C499KACXX	R6532	DLPFC	BrainSeq_Phase2_DLPFC	RiboZeroGold	6.6	Br2291	SCZD	CAUC	M	19.69	24.5	Suicide	0.971078	0.0051783	0.334727	0.344696	0.562213	0.0620913	0.906909	0.0309995	0.0169208	0.0217201	0.977937	0.00530314	10181609	12773410	29568	0.620174	139260488	97437949	97437949	6050048	88367372	3020529	54780877	100	97434902	2.82006	2672608	0.0191914	2.18799e-05	9829125023_R03C01	0	-0.0365302	-0.0036848	0.000267449	-0.000596518	0.000126645	8.54945e-05
R6533_C4BCEACXX	R6533	DLPFC	BrainSeq_Phase2_DLPFC	RiboZeroGold	8.5	Br2298	SCZD	AA	M	52.46	28.5	Natural	0.971029	0.00206817	0.441216	0.45438	0.46308	0.0481842	0.91746	0.0343561	0.00633303	0.0192752	0.980561	0.00526727	8134468	9825304	30486	0.587166	133025345	114264022	114264022	5505724	104832637	3925661	52913353	100	114259918	3.76598	1732738	0.0130256	3.08513e-05	9348679016_R03C01	0	0.0933378	-0.00233821	0.00233205	6.30774e-05	-0.000104586	-0.00118022
R6534_C4BCEACXX	R6534	DLPFC	BrainSeq_Phase2_DLPFC	RiboZeroGold	6.7	Br2346	SCZD	CAUC	M	21.06	56	Accident	0.976579	0.0020414	0.381362	0.390508	0.50962	0.0630574	0.900128	0.0368149	0.00673023	0.0243442	0.975366	0.00451813	10871348	12548099	31346	0.583494	158980082	118182189	118182189	7452263	106379062	4350864	60227999	100	118176294	3.94888	1884574	0.0118542	3.70801e-05	9853746044_R04C01	0	-0.0364827	-0.00270338	-0.000489874	-0.000675617	0.00239926	-0.00310548
R6535_C4GNTACXX	R6535	DLPFC	BrainSeq_Phase2_DLPFC	RiboZeroGold	8.6	Br2351	SCZD	AA	M	51.38	24.5	Natural	0.95754	0.00329824	0.411606	0.429858	0.482753	0.0505998	0.912612	0.0367887	0.013733	0.0203725	0.979536	0.0105978	10600493	13305952	30094	0.595948	136386024	111901247	111901247	5662176	102122366	4116705	54020696	100	111899863	3.36493	2438403	0.0178787	1.01477e-05	8501601012_R04C01	0	0.064305	-0.00253267	-0.00109284	0.00103718	-0.000979778	0.000291205
R6572_C4KR6ACXX	R6572	DLPFC	BrainSeq_Phase2_DLPFC	RiboZeroGold	8.8	Br2313	SCZD	AA	M	70.52	63	Natural	0.952056	0.00429814	0.367548	0.386057	0.515619	0.0607967	0.901675	0.0375279	0.0240668	0.0753119	0.917757	0.0109042	11779112	13605339	29844	0.622401	134195663	89776285	89776285	5458106	80949065	3369114	46290328	100	89773180	2.63802	2600043	0.019375	2.31379e-05	9829125024_R02C01	0	0.107005	-0.00259821	0.00247571	-0.000797194	-0.000329552	0.00142749
R6574_C4KJUACXX	R6574	DLPFC	BrainSeq_Phase2_DLPFC	RiboZeroGold	8.6	Br2337	SCZD	CAUC	M	33.71	49	Suicide	0.952871	0.0041237	0.401548	0.421409	0.491605	0.0543	0.913014	0.0326865	0.0211749	0.0685459	0.927963	0.0103147	14938193	16619968	29879	0.593001	163974173	104893141	104893141	5695694	95768854	3428593	51565942	100	104890701	3.10618	3459511	0.0210979	1.48804e-05	8501601012_R01C01	0	-0.035746	-0.00356407	0.000176807	-0.000298021	0.0017966	-0.00226036
R6578_C457TACXX	R6578	DLPFC	BrainSeq_Phase2_DLPFC	RiboZeroGold	8.4	Br2421	SCZD	CAUC	M	57.58	20	Natural	0.964009	0.00271033	0.401563	0.416555	0.492384	0.0537686	0.908939	0.0372924	0.00659294	0.0225595	0.977287	0.0104613	9160977	11283394	30270	0.595725	127603078	103390216	103390216	5559151	93975399	3855666	50907676	100	103380467	3.43113	1603055	0.0125628	7.6401e-05	9853746110_R04C01	0	-0.0370313	-0.00526225	0.00055537	-0.00147307	0.00402735	-0.000884
R6579_C4KC9ACXX	R6579	DLPFC	BrainSeq_Phase2_DLPFC	RiboZeroGold	8.9	Br2423	SCZD	CAUC	M	60.56	31.5	Natural	0.976541	0.00257878	0.445342	0.45604	0.455402	0.054155	0.911442	0.0344026	0.0104546	0.0352909	0.963686	0.00320341	17615317	21877663	33698	0.606254	270531331	206262110	206262110	11170121	187996027	7095962	93932156	100	206257421	6.91904	4157729	0.0153688	1.73326e-05	9828658132_R04C01	0	-0.0356652	-0.00551846	0.00118135	0.00157128	-0.000465609	0.00130415
R11135_C2EGNACXX	R11135	HIPPO	BrainSeq_Phase2_HIPPO	RiboZeroHMR	5.9	Br2063	Control	CAUC	M	18.77	28	Natural	0.959978	0.00428578	0.512441	0.533805	0.387903	0.0424276	0.921708	0.0358641	0.23635	0.0212907	0.97814	0.0063617	13090593	17674679	29430	0.607202	149913137	111969254	111969254	4750592	103202980	4015682	43433218	100	111962517	2.82538	28230413	0.188312	4.49394e-05	5535522118_R01C02	0	-0.0361694	-0.00325635	-0.000479178	0.00166557	-0.00078878	0.000579908
R11137_C2EGNACXX	R11137	HIPPO	BrainSeq_Phase2_HIPPO	RiboZeroHMR	9.2	Br2582	Control	CAUC	M	41.44	32.5	Natural	0.96253	0.00434515	0.605332	0.628898	0.297508	0.0322306	0.926405	0.0413641	0.357578	0.0201375	0.97935	0.00606724	12452993	16921017	28808	0.602835	151818445	123854720	123854720	3991910	114739667	5123143	36847738	100	123845655	2.62388	46571612	0.306759	5.97095e-05	9853746043_R02C01	0	-0.035998	-0.0035439	0.00010971	-0.00135018	0.00196755	0.000595754
R11138_C2EGNACXX	R11138	HIPPO	BrainSeq_Phase2_HIPPO	RiboZeroHMR	7.4	Br2378	SCZD	CAUC	M	38.41	26	Suicide	0.958259	0.00413973	0.514018	0.536408	0.385676	0.0432444	0.922084	0.0346712	0.227159	0.0228264	0.976314	0.00700577	20129978	26347891	32018	0.611081	238136731	187192745	187192745	8095047	172607502	6490196	72195795	100	187186830	4.56507	45214566	0.189868	2.48387e-05	9829125020_R01C01	0	-0.025861	0.0333945	0.00198733	-0.0356055	-0.00819121	0.000490094
R11139_C2EGNACXX	R11139	HIPPO	BrainSeq_Phase2_HIPPO	RiboZeroHMR	8.6	Br5066	Control	CAUC	M	17.37	15	Accident	0.964368	0.00425289	0.553912	0.574378	0.35108	0.038619	0.925458	0.0359229	0.246217	0.0174819	0.982028	0.00483572	19734961	25987036	31565	0.60901	240986708	189362146	189362146	7312981	175246720	6802445	66481328	100	189358168	4.52506	49694022	0.206211	1.65071e-05	9829181002_R02C01	0	-0.0348075	-0.00280344	-0.00143272	0.00163244	-0.00257782	0.00281982
R11140_C2EGNACXX	R11140	HIPPO	BrainSeq_Phase2_HIPPO	RiboZeroHMR	6.4	Br5154	Control	CAUC	M	49.26	29.5	Accident	0.960641	0.00422355	0.550144	0.572684	0.348913	0.0396499	0.921596	0.038754	0.235657	0.021655	0.977526	0.00660753	12569110	18479175	29399	0.634159	160390547	134127777	134127777	5318147	123611643	5197987	46798863	100	134126083	2.84372	33670881	0.209931	1.05617e-05	9853746043_R04C01	0	-0.034752	-0.00357235	0.00136309	0.00353686	-0.00687988	0.00491843
R11140_C2EGNACXX	R11140	HIPPO	BrainSeq_Phase2_HIPPO	RiboZeroHMR	6.4	Br5154	Control	CAUC	M	49.26	29.5	Accident	0.960641	0.00422355	0.550144	0.572684	0.348913	0.0396499	0.921596	0.038754	0.235657	0.021655	0.977526	0.00660753	12569110	18479175	29399	0.634159	160390547	134127777	134127777	5318147	123611643	5197987	46798863	100	134126083	2.84372	33670881	0.209931	1.05617e-05	201962800111_R07C01	0	-0.0347676	-0.00361086	0.00144407	0.00351074	-0.00684647	0.00480125
R11140_C2EGNACXX	R11140	HIPPO	BrainSeq_Phase2_HIPPO	RiboZeroHMR	6.4	Br5154	Control	CAUC	M	49.26	29.5	Accident	0.960641	0.00422355	0.550144	0.572684	0.348913	0.0396499	0.921596	0.038754	0.235657	0.021655	0.977526	0.00660753	12569110	18479175	29399	0.634159	160390547	134127777	134127777	5318147	123611643	5197987	46798863	100	134126083	2.84372	33670881	0.209931	1.05617e-05	201962800111_R08C01	0	-0.034778	-0.00358701	0.00144592	0.00351279	-0.00685008	0.00480711
R11141_C2EGNACXX	R11141	HIPPO	BrainSeq_Phase2_HIPPO	RiboZeroHMR	6.6	Br5155	Control	AA	F	35.21	21.5	Natural	0.961898	0.00453975	0.467882	0.486416	0.430694	0.0495045	0.91711	0.0333859	0.185346	0.0240456	0.975593	0.00770767	13073148	19825791	30692	0.611787	171908699	140365842	140365842	6948747	128730859	4686236	60454709	100	140361921	3.38329	27406657	0.159426	2.28086e-05	9853746069_R04C01	0	0.114546	-0.00196855	0.00172414	0.000946638	-0.00116757	0.00120733
R11142_C2EGNACXX	R11142	HIPPO	BrainSeq_Phase2_HIPPO	RiboZeroHMR	8.2	Br5182	Control	CAUC	M	42.05	28.5	Natural	0.960623	0.00432332	0.534583	0.556496	0.365956	0.0420049	0.922453	0.0355425	0.241591	0.0183999	0.981142	0.007992	11012750	15665227	29223	0.612784	141338328	116585139	116585139	4897150	107544262	4143727	42665049	100	116580002	2.74211	29687629	0.210047	3.63454e-05	9828658127_R04C01	0	-0.0360481	-0.00399314	-0.00138539	0.000712766	0.00174781	0.000370211
R11143_C2EGNACXX	R11143	HIPPO	BrainSeq_Phase2_HIPPO	RiboZeroHMR	9	Br5205	Control	CAUC	M	51.23	29	Natural	0.961639	0.00427803	0.516902	0.537521	0.385301	0.0408236	0.922823	0.0363537	0.190854	0.0204481	0.979157	0.00657018	9505428	12870572	29056	0.60317	128527213	106513694	106513694	4348270	98293260	3872164	41039868	100	106508224	2.83583	21317004	0.165856	4.25591e-05	9829125020_R04C01	0	-0.0296587	-0.00261519	-0.00162613	0.00682239	-0.0118078	0.00492331
R11144_C2EGNACXX	R11144	HIPPO	BrainSeq_Phase2_HIPPO	RiboZeroHMR	8.2	Br5228	Control	CAUC	F	57.83	24.5	Accident	0.965821	0.00437484	0.53097	0.54976	0.375154	0.0406918	0.924914	0.034394	0.225464	0.0205646	0.978803	0.00588988	12499499	17033694	29767	0.616587	165725541	131099162	131099162	5334667	121255474	4509021	49182424	100	131093683	3.12397	31720755	0.191405	3.30607e-05	9853746074_R01C01	0	-0.0362629	-0.00275761	2.03516e-05	0.00140591	-0.000168696	0.000536485
R11145_C2EGNACXX	R11145	HIPPO	BrainSeq_Phase2_HIPPO	RiboZeroHMR	7.3	Br5250	Control	CAUC	M	72.43	27.5	Accident	0.961718	0.00437099	0.471769	0.490548	0.428547	0.0441683	0.919095	0.0367363	0.19497	0.0221833	0.977442	0.00843998	13107820	19647720	30785	0.613437	171741547	139893957	139893957	6178881	128575888	5139188	59951174	100	139868708	3.83199	29349308	0.170892	0.000147017	9828658156_R01C01	0	-0.0349646	-0.00308055	-0.000656169	0.000149445	0.0012325	-0.00192077
R11146_C2EGNACXX	R11146	HIPPO	BrainSeq_Phase2_HIPPO	RiboZeroHMR	8.1	Br5262	Control	CAUC	M	61.75	22.5	Natural	0.966261	0.00429488	0.48629	0.50327	0.414574	0.0463776	0.917844	0.0357782	0.174589	0.0233219	0.976275	0.00711236	10057645	14526442	29858	0.603522	141211145	116523100	116523100	5404065	106950047	4168988	48307453	100	116510860	3.26779	21993292	0.155748	8.66787e-05	9829125024_R01C01	0	-0.0360777	-0.00458306	-0.000649129	-0.0012714	0.00206323	-0.00140974
R11147_C48V6ACXX	R11147	HIPPO	BrainSeq_Phase2_HIPPO	RiboZeroHMR	7.1	Br2464	SCZD	CAUC	M	45.76	77.5	Undetermined	0.973881	0.00258654	0.445864	0.457822	0.454407	0.0532937	0.912229	0.0344773	0.147178	0.0259436	0.973683	0.00759781	7439451	11781441	29184	0.610899	116746652	94845111	94845111	5054646	86520465	3270000	43098246	100	94840125	2.49493	14851087	0.127208	4.27079e-05	9348679007_R03C01	0	-0.0367529	-0.00388273	-0.00033854	-0.000608073	0.00404015	-0.00137925
R11148_C48V6ACXX	R11148	HIPPO	BrainSeq_Phase2_HIPPO	RiboZeroHMR	7.2	Br2470	SCZD	CAUC	F	47.56	18	Suicide	0.972266	0.00276171	0.521818	0.536703	0.391617	0.0390085	0.928321	0.0326709	0.287517	0.0183352	0.98156	0.0147098	8632167	12227349	28887	0.608725	138059900	113226384	113226384	4416794	105110382	3699208	44341425	100	113218503	2.72361	34532081	0.250124	5.70839e-05	9348679007_R04C01	0	-0.0364854	-0.00336065	-0.000479653	0.00133115	0.0031754	0.000151907
R11149_C48V6ACXX	R11149	HIPPO	BrainSeq_Phase2_HIPPO	RiboZeroHMR	6.4	Br2481	SCZD	AA	M	53.95	36	Natural	0.977187	0.00263417	0.469515	0.480477	0.432535	0.0535634	0.913012	0.0334246	0.222378	0.0308221	0.968624	0.00552335	10763044	15870795	29778	0.624669	160021333	119977460	119977460	6426395	109540868	4010197	51894498	100	119973480	2.86091	28354729	0.177193	2.48717e-05	9348679020_R04C01	0	0.109258	-0.00104258	0.00162002	0.00132983	0.000400996	0.000428357
R11152_C48V6ACXX	R11152	HIPPO	BrainSeq_Phase2_HIPPO	RiboZeroHMR	8.3	Br2393	SCZD	AA	F	66.01	34.5	Natural	0.974925	0.00250475	0.467077	0.47909	0.436845	0.0482725	0.915935	0.0357927	0.167395	0.0215384	0.977799	0.00883547	10903960	16444526	31066	0.600378	176642419	148662648	148662648	7176312	136165302	5321034	64942498	100	148657263	3.80832	26167391	0.148138	3.04853e-05	9348679007_R01C01	0	0.0997048	-0.00383711	0.000772915	0.000809848	-0.000766635	-0.000438107
R11153_C48V6ACXX	R11153	HIPPO	BrainSeq_Phase2_HIPPO	RiboZeroHMR	6.8	Br2494	SCZD	AA	M	57.38	25.5	Natural	0.973562	0.00257654	0.55987	0.575074	0.347557	0.0403149	0.922631	0.0370543	0.262161	0.0222972	0.977084	0.00787678	12906523	18398001	29258	0.595933	168114571	124750264	124750264	5029292	115098440	4622532	43357832	100	124729954	2.80812	34368372	0.204434	0.00012081	9829181016_R03C01	0	0.0982387	-0.0011266	0.0007373	0.00178176	-0.000248121	-5.29512e-05
R11154_C48V6ACXX	R11154	HIPPO	BrainSeq_Phase2_HIPPO	RiboZeroHMR	7.8	Br2509	SCZD	AA	M	53.74	28	Natural	0.976741	0.00274435	0.494563	0.50634	0.413401	0.0443798	0.919741	0.0358792	0.201788	0.0201199	0.979466	0.00605119	14080086	19500624	31543	0.583062	216467101	178248994	178248994	7910647	163942911	6395436	73688383	100	178240128	4.6	37845785	0.174834	4.09577e-05	9853746126_R03C01	0	0.0871154	-0.00291622	-0.00152597	2.18762e-05	0.000444393	0.000350262
R11155_C48V6ACXX	R11155	HIPPO	BrainSeq_Phase2_HIPPO	RiboZeroHMR	8	Br5324	Control	CAUC	M	52.72	28	Accident	0.973394	0.00232293	0.562924	0.57831	0.347921	0.0384776	0.926231	0.0352915	0.250396	0.0193901	0.980077	0.00814292	11925551	17690723	30037	0.598686	173872819	143054079	143054079	5504381	132501101	5048597	49771489	100	143050545	3.2535	37964169	0.218344	2.03252e-05	9829125009_R03C01	0	-0.0360526	-0.00371253	-5.3148e-05	-0.000419242	-0.000123471	0.00152592
R11156_C48V6ACXX	R11156	HIPPO	BrainSeq_Phase2_HIPPO	RiboZeroHMR	9.1	Br5200	Control	CAUC	M	71.91	14.5	Natural	0.973703	0.00257582	0.549005	0.563832	0.361385	0.0401504	0.925218	0.0346321	0.213232	0.0223512	0.977103	0.0099558	9257629	14377124	28987	0.636787	139468477	117206587	117206587	4705888	108441592	4059107	42356713	100	117202980	2.80403	26184812	0.187747	2.58625e-05	9829181002_R04C01	0	-0.033765	-0.00333927	0.000386902	-0.000730239	0.00167538	-0.00146258
R11157_C48V6ACXX	R11157	HIPPO	BrainSeq_Phase2_HIPPO	RiboZeroHMR	9.5	Br5292	Control	CAUC	M	34.56	36	Accident	0.973806	0.00242904	0.520125	0.534116	0.392027	0.0433072	0.926142	0.0305505	0.209241	0.0218815	0.977622	0.00877589	7681087	11379453	28922	0.628931	126608663	108754153	108754153	4709833	100721831	3322489	42634534	100	108753180	2.70363	23916442	0.188901	7.6851e-06	9828658156_R03C01	0	-0.0361345	-0.00425574	-0.000106473	0.0010446	0.00216208	0.000540066
R11158_C48V6ACXX	R11158	HIPPO	BrainSeq_Phase2_HIPPO	RiboZeroHMR	6.6	Br5367	Control	CAUC	F	31.31	10.5	Natural	0.974452	0.00274576	0.469505	0.481814	0.437441	0.0498138	0.919255	0.0309314	0.212385	0.020904	0.978799	0.0113633	7157923	10833884	28586	0.607526	115926266	96258940	96258940	4795021	88486495	2977424	42107571	100	96251254	2.38926	21720041	0.187361	6.63008e-05	9828658132_R02C01	0	-0.0352192	-0.00335144	-6.4533e-05	-0.00029412	-0.000613493	-2.95207e-05
R11183_C48V6ACXX	R11183	HIPPO	BrainSeq_Phase2_HIPPO	RiboZeroHMR	8	Br1351	Control	CAUC	M	53.94	63	Natural	0.979129	0.00221334	0.511656	0.522563	0.400393	0.0442762	0.922956	0.0327681	0.184803	0.0208428	0.978602	0.00722478	6996508	9534492	28505	0.603876	118222233	99095296	99095296	4387561	91460573	3247162	39677082	100	99094225	2.46552	19505630	0.164991	9.05921e-06	4256126038_A	0	-0.0352019	-0.00339217	-0.0010584	0.00244448	-0.00187707	0.00064696
R11184_C48V6ACXX	R11184	HIPPO	BrainSeq_Phase2_HIPPO	RiboZeroHMR	8.4	Br1525	Control	AA	F	46.07	13	Natural	0.977666	0.00246874	0.564199	0.577088	0.351158	0.0368308	0.928245	0.0349238	0.209317	0.0224705	0.976872	0.00567695	6470809	9698646	27743	0.603809	105149068	88299427	88299427	3252140	81963537	3083750	31007027	100	88298255	2.15283	19464753	0.185116	1.11461e-05	4463344637_R01C02	0	0.0896247	-0.00206173	0.00164398	0.000208198	-0.000173473	-0.000826855
R11185_C2EGNACXX	R11185	HIPPO	BrainSeq_Phase2_HIPPO	RiboZeroHMR	7.8	Br1750	Control	CAUC	M	46.88	26.5	Natural	0.96763	0.00365866	0.539227	0.557266	0.36724	0.0411827	0.924505	0.034312	0.213775	0.0209391	0.978597	0.00463817	13602516	17898056	31118	0.612648	188309680	154640721	154640721	6368523	142966168	5306030	56790185	100	154636186	3.93617	35182727	0.186834	2.40827e-05	4463344451_R01C02	0	-0.0362134	-0.00444918	0.000383802	-0.000715571	0.00431122	-0.000164791
R11186_C48V6ACXX	R11186	HIPPO	BrainSeq_Phase2_HIPPO	RiboZeroHMR	7.2	Br2476	Control	CAUC	M	46.12	28	Natural	0.977441	0.00248017	0.520816	0.532836	0.38746	0.0465061	0.920296	0.0331978	0.218847	0.0215928	0.977862	0.00695289	10135702	14641962	29881	0.602028	151415013	122116651	122116651	5679174	112383468	4054009	47315318	100	122112776	2.99809	28340103	0.187168	2.55919e-05	9829125027_R01C01	0	-0.0358408	-0.00287108	0.000256923	0.000734827	0.00160569	-0.000988774
R11187_C48V6ACXX	R11187	HIPPO	BrainSeq_Phase2_HIPPO	RiboZeroHMR	6.9	Br2534	Control	CAUC	M	52.33	36	Natural	0.97612	0.00248832	0.53113	0.544124	0.37931	0.0432747	0.923434	0.0332911	0.226646	0.0190323	0.980572	0.00867002	11994581	17917985	30463	0.597341	187457876	153006287	153006287	6621300	141291233	5093754	58036864	100	152999507	3.63225	36620662	0.195354	3.61681e-05	9829125020_R03C01	0	-0.0358661	-0.00443144	-0.000661905	-0.000349351	0.00197622	0.000531167
R11188_C48V6ACXX	R11188	HIPPO	BrainSeq_Phase2_HIPPO	RiboZeroHMR	7.3	Br2353	SCZD	CAUC	M	54.73	53.5	Accident	0.975456	0.00240121	0.469542	0.481357	0.437746	0.0485966	0.919103	0.0323007	0.164704	0.0227182	0.976945	0.0095951	9789430	15366536	30295	0.620916	163945401	138272095	138272095	6719547	127086257	4466291	60528074	100	138267846	3.26799	24234360	0.14782	2.59172e-05	9828658127_R01C01	0	-0.0364317	-0.00548343	0.000398625	0.000806317	3.16366e-05	-0.00252686
R11189_C48V6ACXX	R11189	HIPPO	BrainSeq_Phase2_HIPPO	RiboZeroHMR	6.3	Br2587	Control	AA	M	50.55	25.5	Natural	0.975952	0.00272497	0.482792	0.494688	0.417419	0.0497026	0.912108	0.0381898	0.222102	0.0256	0.97371	0.00943449	10277957	15485808	29586	0.596732	151979389	116944056	116944056	5812426	106665555	4466075	48814694	100	116942542	2.74318	27619886	0.181734	9.96188e-06	9853746069_R02C01	0	0.0967952	-0.00413732	0.000309314	0.000621614	0.00143017	-0.000124783
R11190_C2EGNACXX	R11190	HIPPO	BrainSeq_Phase2_HIPPO	RiboZeroHMR	8.5	Br5146	Control	AA	F	47.01	47	Natural	0.96211	0.00404495	0.593276	0.61664	0.316959	0.0334015	0.933599	0.0329998	0.264587	0.0224055	0.977229	0.00406886	11527578	15158119	29260	0.616366	151753792	125884328	125884328	4204728	117525437	4154163	39900130	100	125871208	2.97902	35148850	0.231618	8.64558e-05	9829125027_R02C01	0	0.104569	-0.00019773	0.00101446	0.000256693	-0.00040949	0.000476079
R11191_C2EGNACXX	R11191	HIPPO	BrainSeq_Phase2_HIPPO	RiboZeroHMR	8.8	Br5161	Control	CAUC	M	54.43	21.5	Natural	0.960987	0.00385347	0.4887	0.508539	0.414217	0.0439642	0.922756	0.0332797	0.176946	0.0246873	0.974903	0.00586935	10764052	15662493	30230	0.628272	144785074	122380591	122380591	5380362	112927441	4072788	50692082	100	122376464	3.25099	22792650	0.157424	2.85043e-05	9829181016_R04C01	0	-0.0362564	-0.00480606	-0.000506855	-0.000904943	0.00153375	-0.000562318
R11192_C2EGNACXX	R11192	HIPPO	BrainSeq_Phase2_HIPPO	RiboZeroHMR	6.6	Br5165	Control	CAUC	M	63.16	41	Natural	0.960131	0.0037703	0.550177	0.573023	0.355963	0.0371496	0.928986	0.0338644	0.270334	0.0214844	0.978029	0.00528176	14333205	18317297	29278	0.592257	167720685	127709398	127709398	4744355	118640237	4324806	45459793	100	127699664	2.85234	36000731	0.214647	5.8037e-05	9853746126_R04C01	0	-0.0327552	-0.00221247	-0.000994691	-0.000936422	0.0041274	-0.00102687
R11193_C48V6ACXX	R11193	HIPPO	BrainSeq_Phase2_HIPPO	RiboZeroHMR	6.8	Br5286	Control	AA	F	43.71	26	Natural	0.9746	0.00258503	0.515847	0.529292	0.39309	0.0426518	0.922382	0.0349664	0.213083	0.0240333	0.975415	0.00637583	10291793	15265675	29753	0.590906	147607560	116410268	116410268	4965111	107374708	4070449	45759723	100	116395986	2.99766	26296050	0.178148	9.67566e-05	9853746110_R03C01	0	0.125077	-0.00293076	0.00128326	0.000465708	-0.000439917	0.000394648
R11195_C48V6ACXX	R11195	HIPPO	BrainSeq_Phase2_HIPPO	RiboZeroHMR	8.4	Br5259	Control	AA	M	71.4	19	Accident	0.976505	0.00242708	0.546366	0.559512	0.366851	0.0372158	0.926363	0.0364216	0.218295	0.0185991	0.980891	0.0091151	10633909	15295580	30190	0.596123	170278927	144237571	144237571	5367912	133616295	5253364	52913657	100	144234517	3.54946	33100534	0.19439	1.79353e-05	9829181011_R01C01	0	0.0260901	-0.00591078	0.00168864	0.00122971	0.00388191	-0.000689429
R11197_C48V6ACXX	R11197	HIPPO	BrainSeq_Phase2_HIPPO	RiboZeroHMR	9	Br5287	Control	CAUC	M	40.08	28	Natural	0.977833	0.00235848	0.584844	0.598102	0.331349	0.0351148	0.929451	0.035434	0.23966	0.0184028	0.981134	0.00658959	7027683	10066684	27534	0.605776	112582051	96090853	96090853	3374214	89311756	3404883	31839645	100	96087469	2.1745	24272937	0.215602	3.00581e-05	9828658132_R03C01	0	-0.0340542	-0.00324509	0.000822201	-0.000427111	0.00351814	-0.00270979
R11198_C2EGNACXX	R11198	HIPPO	BrainSeq_Phase2_HIPPO	RiboZeroHMR	8.1	Br5005	Control	CAUC	F	69.07	15.5	Accident	0.965898	0.0039674	0.538999	0.55803	0.369879	0.037369	0.927909	0.0347222	0.232396	0.0225577	0.976967	0.00458152	13023932	17522614	30911	0.597446	180239366	149403237	149403237	5583050	138632585	5187602	55261170	100	149375380	3.92671	36613373	0.203137	0.000154556	9829181016_R02C01	0	-0.028117	-0.00064273	-0.00136325	0.0141076	-0.0285086	0.0178847
R11199_C48V6ACXX	R11199	HIPPO	BrainSeq_Phase2_HIPPO	RiboZeroHMR	8.4	Br5135	Control	AA	M	31.3	17	Natural	0.978261	0.00268141	0.564054	0.576589	0.352141	0.0342987	0.928729	0.0369718	0.227657	0.0190338	0.980361	0.0066856	11384973	16703160	29099	0.603744	171495945	139908092	139908092	4798668	129936771	5172653	49267314	100	139871808	3.06996	33722980	0.19664	0.000211574	9829125020_R02C01	0	0.10618	-0.00121188	0.00241648	-0.000459646	-0.00105513	-0.00109341
R11200_C48V6ACXX	R11200	HIPPO	BrainSeq_Phase2_HIPPO	RiboZeroHMR	8.2	Br5212	Control	CAUC	M	51.63	38.5	Accident	0.9771	0.0024766	0.533635	0.546141	0.384565	0.0368655	0.930707	0.0324278	0.207808	0.0189374	0.980802	0.00891519	5978568	8773912	27504	0.60734	103062330	88502570	88502570	3262692	82369932	2869946	34035007	100	88500890	2.12756	19338525	0.187639	1.63008e-05	9829125027_R04C01	0	-0.0365214	-0.00390086	0.000573666	0.000105889	0.000671083	0.00115643
R11201_C4A5DACXX	R11201	HIPPO	BrainSeq_Phase2_HIPPO	RiboZeroHMR	5.9	Br5235	Control	CAUC	M	47.83	25.5	Natural	0.977605	0.00230073	0.495111	0.506452	0.413484	0.0459994	0.919936	0.0340642	0.221213	0.0216321	0.977874	0.00536571	16912095	23353689	32485	0.592386	264159018	213162897	213162897	9805360	196096304	7261233	88139462	100	213158282	5.09454	50349904	0.190605	1.74705e-05	9828658132_R01C01	0	-0.0304785	-0.00407503	6.8194e-05	0.00434198	-0.00679869	0.00341822
R11203_C4A5DACXX	R11203	HIPPO	BrainSeq_Phase2_HIPPO	RiboZeroHMR	6.5	Br5053	Control	AA	M	50.28	33	Natural	0.976111	0.00224134	0.455011	0.466147	0.447371	0.0516454	0.913518	0.0348368	0.183334	0.0213449	0.978328	0.0113317	11798268	18871875	30970	0.587596	182731872	146759501	146759501	7579459	134067412	5112630	65655896	100	146746916	3.74416	28627873	0.156666	6.88714e-05	9829125024_R04C01	0	0.0749782	-0.00515433	0.000158816	0.00160883	-0.000517118	-0.000956267
R11204_C2EGNACXX	R11204	HIPPO	BrainSeq_Phase2_HIPPO	RiboZeroHMR	7.4	Br5323	Control	AA	M	34.57	21.5	Accident	0.961163	0.00396745	0.528212	0.549554	0.377708	0.0405344	0.927263	0.0322031	0.26031	0.0294373	0.96996	0.00511958	11002046	15287110	28657	0.622045	138198413	109095395	109095395	4422113	101160070	3513212	41206209	100	109092589	2.51806	29471348	0.213254	2.03041e-05	9829125024_R03C01	0	0.0933041	-0.00414947	0.00061389	-9.12223e-05	0.000302066	0.000174504
R11205_C4A5DACXX	R11205	HIPPO	BrainSeq_Phase2_HIPPO	RiboZeroHMR	7.9	Br5338	Control	AA	M	25.08	34	Natural	0.978246	0.00217345	0.509633	0.520966	0.401916	0.044624	0.922882	0.032494	0.179558	0.0209102	0.978653	0.00856202	10108913	15769692	30575	0.630845	175132022	150206208	150206208	6702806	138622597	4880805	60370224	100	150198058	3.57253	28904566	0.165044	4.65363e-05	9853746074_R02C01	0	0.084605	-0.00307288	0.00142419	-0.000306477	0.000845059	0.000551664
R11206_C4A5DACXX	R11206	HIPPO	BrainSeq_Phase2_HIPPO	RiboZeroHMR	8.6	Br5370	Control	AA	F	29.42	30.5	Natural	0.97802	0.0021208	0.49863	0.509836	0.413717	0.0454347	0.923553	0.0310125	0.163144	0.0200428	0.979711	0.00913813	12284979	19264700	31754	0.622779	216141637	187170712	187170712	8504048	172862038	5804626	77435652	100	187166815	4.44366	32379607	0.149807	1.80298e-05	9828658127_R02C01	0	0.0921455	-0.00321966	0.00221752	0.00100575	4.59942e-05	-0.000643792
R11212_C3RPTACXX	R11212	HIPPO	BrainSeq_Phase2_HIPPO	RiboZeroHMR	6.8	Br2073	SCZD	CAUC	F	51.9	59	Accident	0.98048	0.00236953	0.465889	0.475164	0.439727	0.0553811	0.914891	0.0297279	0.215638	0.0196586	0.98	0.00257511	10592121	13955874	31203	0.61162	186800567	151718861	151718861	8402353	138806227	4510281	66714902	100	151714465	3.80827	34312363	0.183684	2.35331e-05	9828658141_R03C01	0	-0.0339577	-0.0034268	-0.000335355	0.0015019	0.000751035	-0.000465891
R11213_C3RPTACXX	R11213	HIPPO	BrainSeq_Phase2_HIPPO	RiboZeroHMR	7.7	Br2298	SCZD	AA	M	52.46	28.5	Natural	0.982823	0.00270057	0.475089	0.483392	0.440943	0.0447754	0.924335	0.0308899	0.192036	0.0174659	0.982264	0.00210051	7030012	8686365	29407	0.607074	134381248	114099498	114099498	5108855	105466125	3524518	50311347	100	114095089	3.16934	23188762	0.17256	3.28096e-05	9348679016_R03C01	0	0.0933378	-0.00233821	0.00233205	6.30774e-05	-0.000104586	-0.00118022
R11214_C3RPTACXX	R11214	HIPPO	BrainSeq_Phase2_HIPPO	RiboZeroHMR	9	Br2346	SCZD	CAUC	M	21.06	56	Accident	0.982776	0.00218747	0.519138	0.528237	0.397525	0.0440795	0.925762	0.0301587	0.207141	0.0195301	0.97968	0.0018269	6586783	8092334	28115	0.624703	120873508	99809520	99809520	4399557	92399837	3010126	39676788	100	99807082	2.25805	21626057	0.178915	2.01698e-05	9853746044_R04C01	0	-0.0364827	-0.00270338	-0.000489874	-0.000675617	0.00239926	-0.00310548
R11215_C3RPTACXX	R11215	HIPPO	BrainSeq_Phase2_HIPPO	RiboZeroHMR	9.2	Br2075	SCZD	AA	M	52.89	15.5	Natural	0.982644	0.00263482	0.503366	0.512257	0.416184	0.0439864	0.92844	0.0275734	0.190454	0.0182251	0.981538	0.00203352	6947193	8401519	30078	0.611058	144050553	126091828	126091828	5546323	117068723	3476782	52477363	100	126090671	3.33259	25631819	0.177936	8.0319e-06	9829125026_R01C01	0	0.0994041	-0.00293638	0.00216357	7.23264e-05	-8.59444e-05	-2.3536e-05
R11216_C3RPTACXX	R11216	HIPPO	BrainSeq_Phase2_HIPPO	RiboZeroHMR	6	Br2291	SCZD	CAUC	M	19.69	24.5	Suicide	0.982826	0.00251101	0.488735	0.497275	0.425592	0.0468454	0.922867	0.0302873	0.242866	0.017253	0.982334	0.00184849	13722353	15903050	31138	0.598704	228984999	176466616	176466616	8266645	162855270	5344701	75102759	100	176465172	3.95327	45524272	0.198809	6.30609e-06	9829125023_R03C01	0	-0.0365302	-0.0036848	0.000267449	-0.000596518	0.000126645	8.54945e-05
R11217_C3RPTACXX	R11217	HIPPO	BrainSeq_Phase2_HIPPO	RiboZeroHMR	8.5	Br2351	SCZD	AA	M	51.38	24.5	Natural	0.983589	0.00303979	0.515659	0.524263	0.398756	0.0452544	0.923019	0.0317271	0.224238	0.0202502	0.979282	0.0018346	9556301	13982504	30842	0.590643	173265836	142788923	142788923	6461823	131796828	4530272	56937895	100	142787785	3.76159	33602787	0.193938	6.56794e-06	8501601012_R04C01	0	0.064305	-0.00253267	-0.00109284	0.00103718	-0.000979778	0.000291205
R11218_C3RPTACXX	R11218	HIPPO	BrainSeq_Phase2_HIPPO	RiboZeroHMR	6.6	Br2337	SCZD	CAUC	M	33.71	49	Suicide	0.98062	0.00251891	0.570164	0.581432	0.341632	0.0443769	0.923064	0.032559	0.298102	0.0240621	0.974953	0.00205223	13751319	15466158	27602	0.554578	164444417	100864281	100864281	4476041	93104203	3284037	34458492	100	100861923	2.20364	31632187	0.192358	1.43392e-05	8501601012_R01C01	0	-0.035746	-0.00356407	0.000176807	-0.000298021	0.0017966	-0.00226036
R11219_C3RPTACXX	R11219	HIPPO	BrainSeq_Phase2_HIPPO	RiboZeroHMR	7.5	Br2313	SCZD	AA	M	70.52	63	Natural	0.978634	0.00245799	0.439809	0.449411	0.469553	0.0510707	0.918964	0.0299655	0.17455	0.0217746	0.977808	0.00390815	9776947	13977719	30779	0.605144	158565967	126955307	126955307	6483698	116667329	3804280	59612196	100	126951971	3.13636	23275857	0.14679	2.10386e-05	9829125024_R02C01	0	0.107005	-0.00259821	0.00247571	-0.000797194	-0.000329552	0.00142749
R11222_C3RPTACXX	R11222	HIPPO	BrainSeq_Phase2_HIPPO	RiboZeroHMR	6.5	Br5314	Control	CAUC	F	48.69	41.5	Natural	0.979745	0.00219913	0.496242	0.506501	0.414007	0.0503416	0.920508	0.0291505	0.253792	0.0191999	0.980241	0.00273699	8413476	11106361	28413	0.594087	131837211	102005818	102005818	5135141	93897152	2973525	42231084	100	102003531	2.2653	27630379	0.20958	1.73472e-05	9829181011_R03C01	0	-0.0357111	-0.00473077	0.00135646	-0.000463469	0.0037768	-0.00102905
R11223_C3RPTACXX	R11223	HIPPO	BrainSeq_Phase2_HIPPO	RiboZeroHMR	7.6	Br2345	SCZD	AA	M	31.82	36	Natural	0.976977	0.00250518	0.52659	0.538999	0.381623	0.0488137	0.920623	0.0305638	0.230917	0.0188633	0.980634	0.0067384	8773337	11082725	29158	0.590672	134555401	107018044	107018044	5223943	98523227	3270874	40840564	100	107013435	2.79186	26421259	0.19636	3.42535e-05	9828658157_R03C01	0	0.0986285	-0.00225877	0.000496995	0.00089848	0.000255903	-0.000295737
[truncated: 354 more rows]
[truncated: 7 more columns]

## Sheet: sample_table
SAMPLE_ID	RNum	Region	Dataset	Protocol	RIN	BrNum	Dx	Race	Sex	Age	PMI	MoD	Mapping_Rate	Base_Mismatch	ExprProfEff	Exonic_Rate	Intronic_Rate	Intergenic_Rate	totalAssignedGene	Ambiguous_Alignment_Rate	rRNA_rate	End_1_Sense_Rate	End_2_Sense_Rate	Chimeric_Alignment_Rate	Low_Mapping_Quality	Low_Quality_Reads	Genes_Detected	Mean3Bias	numReads	totalMapped	Mapped_Unique_Reads	Intergenic_Reads	gene_Assigned	Ambiguous_Reads	Intronic_Reads	Read_Length	NonGlobin_Reads	MedianAvgTxCov	Mito_mapped	mitoRate	globinRate
[truncated: 1,364 more rows]

[truncated: 2 more sheets: antipsychotics_sample_annotatio, xci_status_hg19]
